# Supplementary material for: Community and facility-level barriers to achieving UHC in Kono District, Sierra Leone and Maryland County, Liberia
Source: PLOS Glob Public Health. 2023 Jun 26;3(6):e0002045. doi: 10.1371/journal.pgph.0002045 (PMC10292700; doi:10.1371/journal.pgph.0002045)
Supplement: S1 Data — (ZIP) [file pgph.0002045.s002.zip]

Archive with 24 entries (20 files):
- Liberia HHS/Primary Analysis Code/
- Liberia HHS/Primary Analysis Code/AM_import.do
- Liberia HHS/Primary Analysis Code/AM_indicator construction.do
- Liberia HHS/Primary Analysis Code/AW_import.do
- Liberia HHS/Primary Analysis Code/AW_indicator construction.do
- Liberia HHS/Primary Analysis Code/C_import.do
- Liberia HHS/Primary Analysis Code/C_indicator construction.do
- Liberia HHS/Raw data/
- Liberia HHS/Raw data/Adult Man Survey (15-49 years) 2020-08-07.csv
- Liberia HHS/Raw data/Adult Woman Survey (15-49 years) 2020-08-07.csv
- Liberia HHS/Raw data/Child Survey (0-59 months) 2020-08-07.csv
- Liberia HHS/Raw data/Household Survey (for the Head of the Household) 2020-08-07.csv
- Sierra Leone HHS/Primary Analysis Code/
- Sierra Leone HHS/Primary Analysis Code/child_import.do
- Sierra Leone HHS/Primary Analysis Code/child_indicators.do
- Sierra Leone HHS/Primary Analysis Code/mens_import.do
- Sierra Leone HHS/Primary Analysis Code/mens_indicators.do
- Sierra Leone HHS/Primary Analysis Code/womens_import.do
- Sierra Leone HHS/Primary Analysis Code/womens_indicators.do
- Sierra Leone HHS/Raw data/
- Sierra Leone HHS/Raw data/Impact Surveys - Household Surveys - Adult Man Survey (15-49 years) (created 2020-01-16) 2020-03-20.xlsx
- Sierra Leone HHS/Raw data/Impact Surveys - Household Surveys - Adult Woman Survey (15-49 years) (created 2020-01-16) 2020-03-20.xlsx
- Sierra Leone HHS/Raw data/Impact Surveys - Household Surveys - Child Survey (0-59 months) (created 2020-01-16) 2020-03-20.xlsx
- Sierra Leone HHS/Raw data/Impact Surveys - Household Surveys - Household Survey (for the Head of the Household) (created 2020-01-16) 2020-03-20.xlsx
