# Supplementary material for: Community and facility-level barriers to achieving UHC in Kono District, Sierra Leone and Maryland County, Liberia
Source: PLOS Glob Public Health. 2023 Jun 26;3(6):e0002045. doi: 10.1371/journal.pgph.0002045 (PMC10292700; doi:10.1371/journal.pgph.0002045)
Supplement: S1 Data — (ZIP) [file pgph.0002045.s002.zip › Liberia HHS/Primary Analysis Code/AM_import.do]

// PIH West Africa Analysis
// Do file to import adult women data
//
// Program 00. Import
//
// Created by: Julia Higgins (adapting Hari's .do file)

cd "C:\Users\jhiggins\Partners in Health\Survey Research in Sierra Leone & Liberia - Documents\General\Household Survey Liberia (pre-covid)" // set working directory - change directory to where data are saved

clear
set more off 
import delimited "C:\Users\jhiggins\Partners in Health\Survey Research in Sierra Leone & Liberia - Documents\General\Household Survey Liberia (pre-covid)\Preclean Data Post-merge\liberia_revised_AM.csv"

* Drop all unmatched individual surveys
drop if formid=="16568e13-f96d-422c-9a8e-2f402601ddec"
drop if formid=="72909681-09b8-43d6-a83b-2280614c4754"
drop if formid=="00c7924a-8ac4-4927-a072-520613bef8ab"
drop if formid=="b24da27f-3267-4ffa-91e8-d9e320112f1c"
drop if formid=="4e1fd32b-4b39-4ec1-8f7e-67797c368e4e"
drop if formid=="85ec2a43-59e0-4ccc-b400-17a0161e972e"
drop if formid=="af4d0ac8-56a0-41f3-8043-567d0437c3ff"
drop if formid=="7357cd55-f93c-43c1-9f83-0c5cb13419f1"
drop if formid=="2e7a5cbf-23e1-47c4-8da9-a8168c370023"
drop if formid=="5ec4c85e-bbae-43d7-b554-f21dda4bc012"
drop if formid=="6b08e8d9-d58a-46f4-bf01-fee18ef26b3f"
drop if formid=="f1656183-8f38-4b66-8e05-286fc9b799cd"

// Drop NAs and destring 
foreach var of varlist q2101* q2102 q2103 q2104 q2105 q2106 q2107* q2108* q2109 ///
q2110* q2111 q2112* q2113* q2114* q2115 q2116* q2117_1 q2117_2 q2117_3 q2117_4 ///
q2117_5 q2117_6 q2117_7 q2117_8 q2117_9 q2117_96 q2118 q2120 q2121 q2122* ///
q2124* q2125* q2126 q2127 q2128 q2129 q2130* q2131* q2123* q2133 q2134* q2135_1 ///
q2135_2 q2135_3 q2135_4 q2135_5 q2135_6 q2135_7 q2135_8 q2135_9 q2135_96 q2136 ///
q2201* q2202*  q2203 q2204* q2205* q2207* q2208* q2209* q2210* q2211 q2212* q2213_1 ///
q2213_2 q2213_3 q2213_4 q2213_5 q2213_6 q2213_7 q2213_8 q2213_9 q2213_96 ///
q2214 q2301* q2303* q2304* q2306* q2401 q2402 q2403 q2404 q2405 q2406 q2407 {
	replace `var' = "" if `var'=="NA"
	destring `var', replace
	}
	
foreach var of varlist q2408 q2417 q2418 q2420 q2421 ///
q2422 q2423* q1524* q2424 q2425* q2426 q2427 q2438 q2439 q2440* q2441* q2442* q2443 ///
q2444 q2445 q2452 q2453 q2454 q2455 q2456 ///
q2457 q2458* {	
	replace `var' = "" if `var'=="NA"
	destring `var', replace
	}

rename q2101_1 q2101_diarrhea
rename q2101_2 q2101_fever
rename q2101_3 q2101_diffbreathe
rename q2101_4 q2101_injur
rename q2101_5 q2101_pain
rename q2101_6 q2101_skin
rename q2101_7 q2101_anxiety
rename q2101_8 q2101_nausea
rename q2101_9 q2101_appetite
rename q2101_10 q2101_fatigue
rename q2101_96 q2101_other
* 1 obs for q2101_extra


// Labels 
label define likert1 1 "Extremely" 2 "A lot" 3 "Moderately" 4 "Slightly" 5 "Not at all"

label values q2102 likert1
label values q2103 likert1

label define injur1 1 "Road traffic accident" 2 "Fall or other blunt force" 3 "Poisoning" 4 "Burn" 96 "Other (specify)"
label values q2104  injur1

label define injur2 1 "Permanent disability" 2 "Hosp of >= 10 days" 3 "Hosp <10 days" 4 "Miss work or school" 5 "None of the above"
label values q2105 injur2

label define yesno 1 "yes" 0 "no"
label values q2106 yesno

rename q2107_1 q2107_cost
rename q2107_2 q2107_notransp
rename q2107_3 q2107_costtransp
rename q2107_4 q2107_prevbadtreat
rename q2107_5 q2107_work
rename q2107_6 q2107_inad_drug
rename q2107_7 q2107_inad_skills
rename q2107_8 q2107_dnkwhere
rename q2107_9 q2107_denied
rename q2107_10 q2107_notsick
rename q2107_11 q2107_toosick
rename q2107_12 q2107_permission
rename q2107_13 q2107_privacy
rename q2107_14 q2107_notopen

drop q2107_extra // extra no data

rename q2108_1 q2108_privhosp
rename q2108_2 q2108_pubhosp
rename q2108_3 q2108_privclinic
rename q2108_4 q2108_pubclinic
rename q2108_5 q2108_drugstore
rename q2108_6 q2108_drugpedd
rename q2108_7 q2108_tradheal
rename q2108_8 q2108_chw
rename q2108_9 q2108_church
rename q2108_10 q2108_home
rename q2108_96 q2108_other
drop q2108_extra 

rename q2110_1 q2110_doc
rename q2110_2 q2110_nurse
rename q2110_3 q2110_midwife
rename q2110_4 q2110_cho
rename q2110_5 q2110_dentist
rename q2110_6 q2110_tradheal
rename q2110_96 q2110_other
drop q2110_extra // extra no data

label values q2111 yesno

rename q2113_1 q2113_privehicle
rename q2113_2 q2113_publictrans
rename q2113_3 q2113_taxi
rename q2113_4 q2113_ambulance
rename q2113_5 q2113_cycle
rename q2113_6 q2113_motobike
rename q2113_7 q2113_walk
rename q2113_96 q2113_other
drop q2113_extra

rename q2116_1 q2116_proximity
rename q2116_2 q2116_friendly
rename q2116_3 q2116_goodservice
rename q2116_4 q2116_shortwait
rename q2116_5 q2116_qualdoc
rename q2116_6 q2116_lowfee
rename q2116_7 q2116_goodwait
rename q2116_8 q2116_confidential
rename q2116_9 q2116_whereelse
rename q2116_10 q2116_med
rename q2116_11 q2116_diagn
rename q2116_12 q2116_rec
rename q2116_96 q2116_other
drop q2116_extra // extra no data

rename q2117_1 q2117_longwait
rename q2117_2 q2117_inadexp
rename q2117_3 q2117_lackprivacy
rename q2117_4 q2117_lackmeds
rename q2117_5 q2117_inconvenhours
rename q2117_6 q2117_inconvendays
rename q2117_7 q2117_notclean
rename q2117_8 q2117_staffmean
rename q2117_9 q2117_highcost
rename q2117_96 q2117_other
drop q2117_extra // extra no data

label define likert2 1 "Very satisfied" 2 "Satisfied" 3 "Neither satisfied or dissatisfied" 4  "Dissatisfied" 5 "Very dissatisfied"
label values q2118 likert2

label define healthplace 1 "Private hospital" 2 "Public hospital" 3 "Private clinic" 4 "Public clinic" 5 "Drug store" 6 "Drug peddler" 7 "Traditional or faith doctor/healer" 8 "Community health worker" 9 "Church yard" 10 "At home" 96 "Other (specify)"
label values q2122 healthplace

rename q2124_1 q2124_doc
rename q2124_2 q2124_nurse
rename q2124_3 q2124_midwife
rename q2124_4 q2124_cho
rename q2124_5 q2124_dentist
rename q2124_6 q2124_tradheal
rename q2124_96 q2124_other
drop q2124_extra // extra drop

rename q2125_1 q2125_diarrhea 
rename q2125_2 q2125_fever
rename q2125_3 q2125_diffbreathe
rename q2125_4 q2125_injur
rename q2125_5 q2125_pain
rename q2125_6 q2125_skin
rename q2125_7 q2125_anxiety
rename q2125_8 q2125_nausea
rename q2125_9 q2125_appetite
rename q2125_10 q2125_fatigue
rename q2125_11 q2125_routine
rename q2125_96 q2125_other
* 1 obs for q2125_extra

label values q2126 likert1
label values q2127 likert1

label values q2128 yesno

rename q2131_1 q2131_privehicle
rename q2131_2 q2131_publictrans
rename q2131_3 q2131_taxi
rename q2131_4 q2131_ambulance
rename q2131_5 q2131_cycle
rename q2131_6 q2131_motobike
rename q2131_7 q2131_walk
rename q2131_96 q2131_other
drop q2131_extra

rename q2134_1 q2134_proximity
rename q2134_2 q2134_friendly
rename q2134_3 q2134_goodservice
rename q2134_4 q2134_shortwait
rename q2134_5 q2134_qualdoc
rename q2134_6 q2134_lowfee
rename q2134_7 q2134_goodwait
rename q2134_8 q2134_confidential
rename q2134_9 q2134_whereelse
rename q2134_10 q2134_med
rename q2134_11 q2134_diagn
rename q2134_12 q2134_rec
rename q2134_96 q2134_other
* 1 obs for q2134_extra

rename q2135_1 q2135_longwait
rename q2135_2 q2135_inadexp
rename q2135_3 q2135_lackprivacy
rename q2135_4 q2135_lackmeds
rename q2135_5 q2135_inconvenhours
rename q2135_6 q2135_inconvendays
rename q2135_7 q2135_notclean
rename q2135_8 q2135_staffmean
rename q2135_9 q2135_highcost
rename q2135_96 q2135_other
* 1 obs for q2135_extra

label values q2136 likert2
label values q2201 yesno

rename q2202_1 q2202_hyp
rename q2202_2 q2202_diab
rename q2202_3 q2202_tb
rename q2202_4 q2202_epilepsy
rename q2202_5 q2202_hiv
rename q2202_6 q2202_sickle
rename q2202_7 q2202_stroke
rename q2202_96 q2202_other
rename q2202_98 q2202_dkn
rename q2202_99 q2202_prefnotsay
drop q2202_extra

label values q2203 yesno

rename q2204_1 q2204_cost
rename q2204_2 q2204_notransp
rename q2204_3 q2204_costtransp
rename q2204_4 q2204_prevbadtreat
rename q2204_5 q2204_work
rename q2204_6 q2204_inad_drug
rename q2204_7 q2204_inad_skills
rename q2204_8 q2204_dknwhere
rename q2204_9 q2204_denied
rename q2204_10 q2204_notsick
rename q2204_11 q2204_toosick
rename q2204_12 q2204_permission
rename q2204_13 q2204_privacy
rename q2204_14 q2204_notopen
drop q2204_extra

label values q2205 healthplace

rename q2207_1 q2207_doc
rename q2207_2 q2207_nurse
rename q2207_3 q2207_midwife
rename q2207_4 q2207_cho
rename q2207_5 q2207_dentist
rename q2207_6 q2207_tradheal
rename q2207_96 q2207_other
drop q2207_extra

rename q2209_1 q2209_privehicle
rename q2209_2 q2209_publictrans
rename q2209_3 q2209_taxi
rename q2209_4 q2209_ambulance
rename q2209_5 q2209_cycle
rename q2209_6 q2209_motobike
rename q2209_7 q2209_walk
rename q2209_96 q2209_other
drop q2209_extra

rename q2212_1 q2212_proximity
rename q2212_2 q2212_friendly
rename q2212_3 q2212_goodservice
rename q2212_4 q2212_shortwait
rename q2212_5 q2212_qualdoc
rename q2212_6 q2212_lowfee
rename q2212_7 q2212_goodwait
rename q2212_8 q2212_confidential
rename q2212_9 q2212_whereelse
rename q2212_10 q2212_med
rename q2212_11 q2212_diagn
rename q2212_12 q2212_rec
rename q2212_96 q2212_other
drop q2212_extra

rename q2213_1 q2213_longwait
rename q2213_2 q2213_inadexp
rename q2213_3 q2213_lackprivacy
rename q2213_4 q2213_lackmeds
rename q2213_5 q2213_inconvenhours
rename q2213_6 q2213_inconvendays
rename q2213_7 q2213_notclean
rename q2213_8 q2213_staffmean
rename q2213_9 q2213_highcost
rename q2213_96 q2213_other
* 2 obs for q2213_extra

label values q2214 likert1

label values q2301a yesno 
label values q2301b yesno
label values q2301c yesno
label values q2301d yesno 
label values q2301e yesno
label values q2301f yesno
label values q2301g yesno
label values q2301h yesno 
label values q2301i yesno 
label values q2301j yesno
label values q2301k yesno

replace q2302="0" if q2302=="NA"
destring q2302, replace
label values q2302 yesno

rename q2303_1 q2303_femster
rename q2303_2 q2303_malester
rename q2303_3 q2303_iud
rename q2303_4 q2303_inject
rename q2303_5 q2303_implant
rename q2303_6 q2303_pill
rename q2303_7 q2303_condom
rename q2303_8 q2303_emergcont
rename q2303_9 q2303_standdays
rename q2303_10 q2303_lactamen
rename q2303_11 q2303_withdraw
* 1 obs for q2303_extra

rename q2304_1 q2304_privhosp
rename q2304_2 q2304_pubhosp
rename q2304_3 q2304_privclinic
rename q2304_4 q2304_pubclinic
rename q2304_5 q2304_drugstore
rename q2304_6 q2304_drugpedd
rename q2304_7 q2304_tradheal
rename q2304_8 q2304_chw
rename q2304_9 q2304_church
rename q2304_10 q2304_home
rename q2304_96 q2304_other
*1 obs for q2304_extra

replace q2305="0" if q2305=="NA"
destring q2305, replace
label define yndnk 1 "yes" 0 "no" 98 "dkn"
label values q2305 yndnk

label define agdis 1 "Agree" 2 "Disagree"
label values q2306a agdis
label values q2306b agdis

label define likert3 1 "Excellent" 2 "Very good" 3 "Good" 4 "Fair" 5 "Poor"
label values q2401 likert3

label define likert4 1 "Much better" 2 "Somewhat better" 3 "About the same" 4 "Somewhat worse" 5 "Much worse" 
label values q2402 likert4

label define likert5 1 "Not limited vig" 2 "Limited a little vig" 3 "Limited a little mod" 4 "Limited a lot mod" 5 "Limited a lot bath" 
label values q2403 likert5 

label define likert6 1 "None time" 2 "Little time" 3 "Sometimes" 4 "Most times" 5 "All times"
label values q2404 likert6

label define likert7 1 "None" 2 "Very mild" 3 "Mild" 4 "Moderate" 5 "Severe"
label values q2405 likert7

label values q2406 likert6
label values q2407 likert6 
label values q2408 likert6

replace q2409="0" if q2409=="NA"
destring q2409, replace
label values q2409 yndnk 

replace q2410="0" if q2410=="NA"
destring q2410, replace
label values q2410 yndnk

replace q2411="0" if q2411=="NA"
destring q2411, replace
label values q2411 yesno

replace q2412="0" if q2412=="NA"
destring q2412, replace
label values q2412 yesno

label values q2413 yesno
label values q2414 yesno
label values q2415 yesno

rename q2416_1 q2416_medication
rename q2416_2 q2416_diet
rename q2416_3 q2416_weight
rename q2416_4 q2416_exercise
rename q2416_5 q2416_trad
rename q2416_6 q2416_prayer
rename q2416_96 q2416_other
rename q2416_99 q2416_prefnotsay
* 1 obs for q2416_extra

replace q2416a="0" if q2416a=="NA"
destring q2416a, replace
label values q2416a healthplace

rename q2416d_1 q2416d_doc
rename q2416d_2 q2416d_nurse
rename q2416d_3 q2416d_midwife
rename q2416d_4 q2416d_cho
rename q2416d_5 q2416d_dentist
rename q2416d_6 q2416d_tradheal
rename q2416d_96 q2416d_other
drop q2416d_extra

foreach var of varlist q2419 {
	replace `var'="0" if `var'=="NA"
	destring `var', replace
	}

label values q2417 yndnk
label values q2418 yndnk
label values q2419 yesno
label values q2420 yesno
label values q2421 yesno
label values q2422 yesno
label values q2423 yesno

label values q2423a healthplace

rename q1524d_1 q1524_doc
rename q1524d_2 q1524_nurse
rename q1524d_3 q1524_midwife
rename q1524d_4 q1524_cho
rename q1524d_5 q1524_dentist
rename q1524d_6 q1524_tradheal
rename q1524d_96 q1524_other
drop q1524d_extra

rename q2425_1 q2425_epilepsy
rename q2425_2 q2425_schizo
rename q2425_3 q2425_psychosis
rename q2425_4 q2425_depression
rename q2425_96 q2425_other
rename q2425_98 q2425_prefnotsay
drop q2425_extra

label values q2426 yndnk

label define mhtreat 1 "Hospital/clinic" 2 "Country doctor" 3 "Friend" 4 "Family" 5 "Community" 6 "Church" 96 "Other (specify)"
label values q2427 mhtreat

rename q2428_1 q2428_meds
rename q2428_2 q2428_counsel
rename q2428_3 q2428_physical
rename q2428_4 q2428_surg
rename q2428_5 q2428_emotional
rename q2428_6 q2428_plants
rename q2428_7 q2428_prayer
rename q2428_96 q2428_other
rename q2428_98 q2428_prefnotsay
drop q2428_extra

rename q2429_1 q2429_hosp
rename q2429_2 q2429_doc
rename q2429_3 q2429_friend
rename q2429_4 q2429_family
rename q2429_5 q2429_community
rename q2429_6 q2429_church
rename q2429_96 q2429_other
drop q2429_extra

foreach var of varlist q2430 q2431 q2432 q2433 q2434 q2435 q2437 {
	replace `var'="0" if `var'=="NA"
	destring `var', replace
	}

label values q2430 yesno 
label values q2431 yesno 
label values q2432 yesno 
label values q2433 yesno

label values q2434 healthplace

label values q2435 yesno

rename q2436_1 q2436_touch
rename q2436_2 q2436_sharefood
rename q2436_3 q2436_cough
rename q2436_4 q2436_spit
rename q2436_5 q2436_sex
rename q2436_6 q2436_witchcraft
rename q2436_96 q2436_other
rename q2436_99 q2436_dkn
rename q2436_98 q2436_prefnotsay
drop q2436_extra

label define yn4 1 "yes" 0 "no" 98 "dnk" 99 "prefer not say"

label values q2437 yn4
label values q2438 yn4

label define result 1 "positive" 0 "negative" 99 "prefer not say"
label values q2439 result

rename q2440_1 q2440_privhosp
rename q2440_2 q2440_pubhosp
rename q2440_3 q2440_privclinic
rename q2440_4 q2440_pubclinic
rename q2440_5 q2440_drugstore
rename q2440_6 q2440_drugpedd
rename q2440_7 q2440_tradheal
rename q2440_8 q2440_chw
rename q2440_9 q2440_church
rename q2440_10 q2440_home
rename q2440_96 q2440_other
* 1 obs for q2440_extra

label values q2441 healthplace

rename q2442_1 q2442_tabs
rename q2442_2 q2442_tradmed
rename q2442_3 q2442_prayer
rename q2442_96 q2442_other
rename q2442_99 q2442_dkn
rename q2442_98 q2442_prefnotsay
drop q2442_extra

label values q2443 yn4
label values q2444 yn4

label values q2445 yn4
label values q2446 yn4
label values q2447 yn4
label values q2448 yn4 
label values q2449 yn4
label values q2450 yn4

label values q2451 yn4
label values q2452 yn4
label values q2453 yn4
label values q2454 yn4
label values q2455 yn4
label values q2457 yn4

label values q2458 healthplace 

save "C:\Users\jhiggins\Partners in Health\Survey Research in Sierra Leone & Liberia - Documents\General\Household Survey Liberia (pre-covid)\Output\lib_adult_man_7apr2021_import.dta", replace
