# Supplementary material for: Community and facility-level barriers to achieving UHC in Kono District, Sierra Leone and Maryland County, Liberia
Source: PLOS Glob Public Health. 2023 Jun 26;3(6):e0002045. doi: 10.1371/journal.pgph.0002045 (PMC10292700; doi:10.1371/journal.pgph.0002045)
Supplement: S1 Data — (ZIP) [file pgph.0002045.s002.zip › Liberia HHS/Primary Analysis Code/AM_indicator construction.do]

//////////////////////////////////////////////////////////////////
// Adult Male Questionnaire indicators
// Written by: Julia Higgins - Adapted from Hari's .do file
// Date: 11/5/2020
//////////////////////////////////////////////////////////////////

clear
set more off

use "C:\Users\jhiggins\Partners in Health\Survey Research in Sierra Leone & Liberia - Documents\General\Household Survey Liberia (pre-covid)\Output\lib_adult_man_7apr2021_import.dta", replace

// Check missing ID, consent
list number formid x1_field_worker household_id if household_id == .
// Drop erroneous survey - no data 
drop if v1=="let them keep the confidentiality statement"
list number formid x1_field_worker household_id if consent == ""

// Check continuous vars for outliers
global continuous q2115 q2112_hrs q2112_mins q2208_hrs q2208_mins q2211 q2133

foreach var of varlist $continuous {
egen mean_`var' = mean(`var') if `var'>0
egen sd_`var' = sd(`var') if `var'>0
generate sds_`var' = (`var' - mean_`var') / sd_`var' if `var'>0
format mean_`var' sd_`var' sds_`var' %9.2f
noisily: display "Displaying `var' outliers..."
noisily: list `var' mean_`var' sd_`var' sds_`var' if abs(sds_`var') > 3 & !missing(sds_`var'), noobs separator(0) clean
drop mean_`var' sd_`var' sds_`var'
}

* q2115 - visit cost - 6000, 5000, 7000, 8000, 5000; Retain 
* q2112_hrs - visit transit time - 24 hrs; Retain
* q2208_mmins - visit transit time - 100 mins; Retain 
* q2133 - visit cost - 60,140; Retain 

replace q2101_diarrhea = 0 if q2101_diarrhea == .
replace q2101_fever = 0 if q2101_fever == .
replace q2101_diffbreathe = 0 if q2101_diffbreathe == .
replace q2101_injur = 0 if q2101_injur == .
replace q2101_pain = 0 if q2101_pain == .
replace q2101_skin = 0 if q2101_skin == .
replace q2101_anxiety = 0 if q2101_anxiety == .
replace q2101_nausea = 0 if q2101_nausea == .
replace q2101_appetite = 0 if q2101_appetite  == .
replace q2101_fatigue = 0 if q2101_fatigue == .
replace q2101_other = 0 if q2101_other == .

gen q2101_sum = q2101_diarrhea + q2101_fever + q2101_diffbreathe + q2101_injur + q2101_pain + q2101_skin + q2101_anxiety + q2101_nausea + q2101_appetite + q2101_fatigue + q2101_other 
gen q2101yn = 0
replace q2101yn = 1 if q2101_sum >= 1 
rename q2101yn expressed_symptoms
tab expressed_symptoms
/*
expressed_s |
    ymptoms |      Freq.     Percent        Cum.
------------+-----------------------------------
          0 |         62       18.90       18.90
          1 |        266       81.10      100.00
------------+-----------------------------------
      Total |        328      100.00
*/

*Experiencing illness + sought care
tab q2106 if expressed_symptoms==1

* Severe illness
** Expressed severe illness
gen severe_illness=1 if q2102==1| q2102==2
tab expressed_symptoms if severe_illness==1
* 117
* 117/266=44.1%
** Sought care for severe illness
tab expressed_symptoms if severe_illness==1 & q2106==1
* 89/117 = 76.1%

* Recieved care at facility
gen q2108_formal = 0

replace q2108_privhosp = 0 if q2108_privhosp == .
replace q2108_pubhosp = 0 if q2108_pubhosp == .
replace q2108_privclinic = 0 if q2108_privclinic  == .
replace q2108_pubclinic = 0 if q2108_pubclinic == .

gen q2108_sum = q2108_privhosp + q2108_pubhosp + q2108_privclinic + q2108_pubclinic
replace q2108_formal = 1 if q2108_sum >= 1

gen carefac = .
replace carefac = 0 if q2102!=.
replace carefac = 1 if q2106 == 1 & q2108_formal == 1 
tab carefac if expressed_symptoms==1
/*
    carefac |      Freq.     Percent        Cum.
------------+-----------------------------------
          0 |        152       57.14       57.14
          1 |        114       42.86      100.00
------------+-----------------------------------
      Total |        266      100.00
*/

tab q2106 if carefac==1 & severe_illness==1

// Checking carefac calc 
tab q2106 if expressed_symptoms==1
replace q2108_formal=1 if q2108_privhosp==1 | q2108_pubhosp==1 | q2108_privclinic==1 | q2108_pubclinic==1
tab q2106 if expressed_symptoms==1 & q2108_formal==1
* numerator = 114 (# of men who expressed symptoms, sought care, went to a facility)
* denominator = 266 (total # of men who expressed symptoms) 
* 114/266 = 42.9%

tab q2106 if expressed_symptoms==1 & q2108_formal==1 & severe_illness==1
*67/114

gen q2205_formal = 0
replace q2205_formal = 1 if q2205 <=4
gen q2205_hospital=0
replace q2205_hospital=1 if q2205==1 | q2205==2
gen q2205_clinic=0
replace q2205_clinic=1 if q2205==3 | q2205==4

sum q2115, detail

* Saw a provider
replace q2110_doc=0 if q2110_doc==.
replace q2110_nurse=0 if q2110_nurse==.
replace q2110_midwife=0 if q2110_midwife==.
replace q2110_cho=0 if q2110_cho==.
replace q2110_dentist=0 if q2110_dentist==.
replace q2110_tradheal=0 if q2110_tradheal==.
replace q2110_other=0 if q2110_other==.

tab q2110_doc if q2108_formal == 1 
tab q2110_doc if q2108_formal == 1 & severe_illness==1
 
tab q2110_nurse if q2108_formal == 1 
tab q2110_nurse if q2108_formal == 1 & severe_illness==1

tab q2110_midwife if q2108_formal == 1 
tab q2110_midwife if q2108_formal == 1 & severe_illness==1 

tab q2110_cho if q2108_formal == 1
tab q2110_cho if q2108_formal == 1 & severe_illness==1 

tab q2110_dentist if q2108_formal == 1 
tab q2110_dentist if q2108_formal == 1 & severe_illness==1

tab q2110_tradheal if q2108_formal == 1 
tab q2110_tradheal if q2108_formal == 1 & severe_illness==1 

tab q2110_other if q2108_formal == 1 
tab q2110_other if q2108_formal == 1 & severe_illness==1 

gen q2110_sum = q2110_doc + q2110_nurse + q2110_midwife + q2110_cho + q2110_dentist + q2110_tradheal + q2110_other
gen q2110yn = 0 if expressed_symptoms==1
replace q2110yn = 1 if q2110_sum >= 1 
rename q2110yn saw_provider
tab saw_provider

/*
saw_provide |
          r |      Freq.     Percent        Cum.
------------+-----------------------------------
          0 |        114       42.86       42.86
          1 |        152       57.14      100.00
------------+-----------------------------------
      Total |        266      100.00
*/

// Checking saw provider calc
tab q2106 if expressed_symptoms==1
*gen saw_provider=0
replace saw_provider=1 if q2110_doc==1 | q2110_nurse==1 | q2110_midwife==1 | q2110_cho==1 | q2110_dentist==1 | q2110_tradheal==1 | q2110_other==1
tab q2106 if expressed_symptoms==1 & saw_provider==1
* numerator = 152 (# of men who expressed symptoms, sought care, + saw provider)
* denominator = 266 (# of men who expressed symptoms)
* 152/266=57.1%

// Saw trained provider 
gen q2110_sum_trained = q2110_doc + q2110_nurse + q2110_midwife + q2110_cho==1
gen q2110yn_trained =0
replace q2110yn_trained =1 if q2110_sum_trained >=1
rename q2110yn_trained saw_trained_provider
tab saw_trained_provider if expressed_symptoms==1

tab saw_trained_provider if expressed_symptoms==1 & severe_illness==1

tab saw_trained_provider x2_catchment_area, col

gen trained_provider_other=0
replace trained_provider_other = q2110_midwife + q2110_cho + q2110_dentist + q2110_tradheal + q2110_other
tab trained_provider_other
tab trained_provider_other if severe_illness==1

// Costs for formal care (acute) 
tab q2108_formal
sum q2115 if q2108_formal == 1, detail 
/*
                            Q2115
-------------------------------------------------------------
      Percentiles      Smallest
 1%            0              0
 5%            0              0
10%            0              0       Obs                 114
25%            0              0       Sum of Wgt.         114

50%          100                      Mean            590.614
                        Largest       Std. Dev.       1199.95
75%          600           3500
90%         1500           5000       Variance        1439881
95%         2050           7000       Skewness       4.071817
99%         7000           8000       Kurtosis       22.34554
*/ 

// Costs for formal care (chronic) - note potential outlier of 60,140

tab q2122
tab q2122_spy 
gen q2122_formal = 0
replace q2122_formal = 1 if q2122 < 5

sum q2133 if q2122_formal == 1, detail
/*
                            Q2133
-------------------------------------------------------------
      Percentiles      Smallest
 1%            0              0
 5%            0              0
10%            0              0       Obs                  58
25%            0              0       Sum of Wgt.          58

50%          100                      Mean           1649.397
                        Largest       Std. Dev.      7933.931
75%          600           2700
90%         2000           3500       Variance       6.29e+07
95%         3500           9000       Skewness       7.099225
99%        60140          60140       Kurtosis       52.74575
*/

gen hcwork = q2110_doc + q2110_nurse + q2110_cho
gen hcworkbin = 0
replace hcworkbin = 1 if hcwork > 0 

tab q2102
tab q2103

tab q2110_doc

gen q2103bin = 0
replace q2103bin = 1 if q2103  == 1 // extremely
replace q2103bin = 1 if q2103  == 2 // A lot

* Illness affects daily life - retained "extremely" and "a lot" responses
gen daily_life_aff=0
replace daily_life_aff=1 if q2102==1 | q2102==2
tab daily_life_aff
/*
daily_life_ |
        aff |      Freq.     Percent        Cum.
------------+-----------------------------------
          0 |        211       64.33       64.33
          1 |        117       35.67      100.00
------------+-----------------------------
*/

tab carefac if daily_life_aff==1
/*
    carefac |      Freq.     Percent        Cum.
------------+-----------------------------------
          0 |         50       42.74       42.74
          1 |         67       57.26      100.00
------------+-----------------------------------
      Total |        117      100.00
*/

tab saw_provider if daily_life_aff==1
/*
saw_provide |
          r |      Freq.     Percent        Cum.
------------+-----------------------------------
          0 |         36       30.77       30.77
          1 |         81       69.23      100.00
------------+-----------------------------------
      Total |        117      100.00
*/

tab saw_trained_provider if daily_life_aff==1
/*
  _provider |      Freq.     Percent        Cum.
------------+-----------------------------------
          0 |         44       37.61       37.61
          1 |         73       62.39      100.00
------------+-----------------------------------
      Total |        117      100.00
*/

tab expressed_symptoms if daily_life_aff==1 // 117/328; 35.7%
tab expressed_symptoms if daily_life_aff==1 & carefac==1 //67/328;20.4%
tab expressed_symptoms if daily_life_aff==1 & saw_trained_provider==1 // 73/328; 22.3%

* Time to get to services (hours) - acute conditions
gen q2112totmin = q2112_hrs*60 + q2112_mins
gen q2112tothrs = q2112totmin/60
sum q2112tothrs, detail
/*
                         q2112tothrs
-------------------------------------------------------------
      Percentiles      Smallest
 1%            0              0
 5%     .0333333              0
10%     .0666667              0       Obs                 162
25%     .1666667              0       Sum of Wgt.         162

50%           .5                      Mean           1.022222
                        Largest       Std. Dev.       2.16317
75%     1.166667       5.166667
90%          2.5            5.5       Variance       4.679306
95%         3.75           6.75       Skewness       7.788569
99%         6.75             24       Kurtosis       80.27157
*/

* Time to get to services (hours) - chronic conditions (changed clear errors to missing)
replace q2208_mins=. if q2208_mins==-15
replace q2208_hrs=. if q2208_hrs==168
gen q2208totmin = q2208_hrs*60 + q2208_mins
gen q2208tothrs = q2208totmin/60
sum q2208tothrs, detail
/*
                         q2208tothrs
-------------------------------------------------------------
      Percentiles      Smallest
 1%            0              0
 5%     .0333333       .0333333
10%     .0833333       .0833333       Obs                  27
25%     .1666667       .0833333       Sum of Wgt.          27

50%           .5                      Mean           2.643827
                        Largest       Std. Dev.      7.688239
75%     1.666667              3
90%     5.166667       5.166667       Variance       59.10902
95%     8.166667       8.166667       Skewness       4.490832
99%           40             40       Kurtosis       22.27954
*/

* Time to get to services (hours) - last visit
tab q2205 
tab q2205_spy
*gen q2205_formal = 0
replace q2205_formal = 1 if q2205 < 5
sum q2211 if q2205_formal == 1, detail

// (i) The proportion seeking any care
// Numerator: # response c Q2102/Q2103 & response ‘yes’ Q2106
tab q2102 if q2106==1
* n=162

// Denominator: # response c Q2101/Q2103
tab q2102 if q2102!=0
* n=266

gen prop_seeking_care=162/266
* 61.0%

// (ii) The proportion seeking care at a formal healthcare facility
// Numerator: # response c Q2102/Q2103 & response ‘yes’ Q2106 & response 1,2,3, or 4 Q2108
tab q2102 if q2106==1 & q2108_formal==1
* n=114

// Denominator: # response c Q2101/2103
tab q2102 if q2102!=0
* n=266

gen prop_seeking_care_formal=114/266
* 43.1%

// Reasons for not seeking care
preserve
gen id=_n
keep id q2107_* q2204_* x2_catchment_area severe_illness
reshape long q2107 q2204 x_, i(id) string

tab q2107 _j if q2107==1 & severe_illness==1
/*
     q2107 |     _cost  _costtr..    _denied  _inad_d..  _inad_s..   _notopen  _notransp   _notsick  _permis.. |     Total
-----------+---------------------------------------------------------------------------------------------------+----------
         1 |        17          9          2          1          4          3          7         58          5 |       121 
-----------+---------------------------------------------------------------------------------------------------+----------
     Total |        17          9          2          1          4          3          7         58          5 |       121 


           |                     _j
     q2107 | _prevba..   _privacy   _toosick      _work |     Total
-----------+--------------------------------------------+----------
         1 |         1          1          8          5 |       121 
-----------+--------------------------------------------+----------
     Total |         1          1          8          5 |       121 
*/
tab q2204 _j if q2204==1
/*
           |                     _j
     q2204 |     _cost   _notsick  _permis..      _work |     Total
-----------+--------------------------------------------+----------
         1 |         3          1          1          1 |         6 
-----------+--------------------------------------------+----------
     Total |         3          1          1          1 |         6 
*/

tab q2107 _j if x2_catchment_area=="Harper"
tab q2107 _j if x2_catchment_area=="Karluway-2"
tab q2107 _j if x2_catchment_area=="Pleebo"

tab q2204 _j if x2_catchment_area=="Harper"
tab q2204 _j if x2_catchment_area=="Karluway-2"
tab q2204 _j if x2_catchment_area=="Pleebo"

restore
* Denominator = individuals with symptoms who did not seek care
/*
 Q2106 |      Freq.     Percent        Cum.
------------+-----------------------------------
         no |        104       37.14       37.14
        yes |        176       62.86      100.00
------------+-----------------------------------
      Total |        280      100.00

------------+-----------------------------------
         no |          6       14.63       14.63
        yes |         35       85.37      100.00
------------+-----------------------------------
      Total |         41      100.00
*/

// Problems with Care
gen q2117_noprob=1 if q2117_spy=="no problem" | q2117_spy=="none" | q2117_spy=="no" | ///
q2117_spy=="None" | q2117_spy=="No problem" | q2117_spy=="Experience no problem for this visit" ///
| q2117_spy=="No problem experience" | q2117_spy=="nothing" | q2117_spy=="Not at all."
replace q2117_staffmean=1 if q2117_spy=="Nurses  do not know how to talk to patients" 
replace q2117_staffmean=1 if q2117_spy=="staff lack of good  approach"
* new # other=2
gen q2135_noprob=1 if q2135_spy=="nothing" | q2135_spy=="no" | q2135_spy=="none" | q2135_spy=="None" ///
| q2135_spy=="No" | q2135_spy=="Not thing" | q2135_spy=="No problem" | q2135_spy=="no problem" | q2135_spy=="not at all" ///
| q2135_spy=="it was  okay for me."
* new # other=0
replace q2135_staffmean=1 if q2135_spy=="health worker was too harsh to me and the others"
gen q2213_noprob=1 if q2213_spy=="no" | q2213_spy=="No problem" | q2213_spy=="No problem experience from patient" ///
| q2213_spy=="nothing" | q2213_spy=="no problem" | q2213_spy=="no"
* new # other=2

preserve
gen id=_n
keep id q2117_* q2135_* q2213_* x2_catchment_area
drop q2117_spy
drop q2135_spy
drop q2213_spy
drop q2135_extra
drop q2213_extra
reshape long q2117 q2135 q2213 _x, i(id) string
* Acute conditions
tab q2117 _j
tab q2117 _j if x2_catchment_area=="Harper"
tab q2117 _j if x2_catchment_area=="Pleebo"
tab q2117 _j if x2_catchment_area=="Karluway-2"
* Last time recieved care (last visit)
tab q2135 _j
tab q2135 _j if x2_catchment_area=="Harper"
tab q2135 _j if x2_catchment_area=="Pleebo"
tab q2135 _j if x2_catchment_area=="Karluway-2"
* Chronic conditions
tab q2213 _j
tab q2213 _j if x2_catchment_area=="Harper"
tab q2213 _j if x2_catchment_area=="Pleebo"
tab q2213 _j if x2_catchment_area=="Karluway-2"
restore

// Mental Health
replace q2424="0" if q2424=="NA"
tab q2424, m
/*
      Q2424 |      Freq.     Percent        Cum.
------------+-----------------------------------
          0 |        318       96.95       96.95
          1 |         10        3.05      100.00
------------+-----------------------------------
      Total |        328      100.00
*/


// Hari's scratch

label values q2102 likert1
label values q2103 likert1

tab2 q2102 q2103

gen illaffx = 0
replace illaffx = 1 if q2102 < 3 | q2103 < 3 

label values q2122 healthplace

*gen q2122_formal = 0
replace q2122_formal = 1 if q2122 < 5

gen anycaresum = q2108_formal + q2122_formal

tab hcworkbin

tab q2101yn

* Where is wealth_quintile var?
/*
gen wq = .
replace wq = 1 if wealth_quintile == "bottom"
replace wq = 2 if wealth_quintile == "lower middle"
replace wq = 3 if wealth_quintile == "middle"
replace wq = 4 if wealth_quintile == "upper middle"
replace wq = 5 if wealth_quintile == "top"
*/

// gen sxandcare = q2101yn + q2108_formal
// gen sxcarebin = 0
// replace sxcarebin = 1 if sxandcare == 2

// Why don't weights work
*gen mweight_n = real(mweight)
*gen mweight_inv = 1/mweight_n

gen midnew = _n

*svyset midnew [pw=mweight_inv]

gen sxandcare = 0
replace sxandcare = 1 if q2101yn == 1 & q2106 == 1
tab sxandcare
tab2 sxandcare hcworkbin

gen sxandcareandhc = 0
replace sxandcareandhc = 1 if sxandcare == 1 & hcworkbin == 1

*svy: tab wq illaffx
*svy: tab x2_catchment_area

tab2 illaffx q2106
tab2 illaffx anycaresum
gen illandcare = illaffx + anycaresum
tab illandcare

tab2 illaffx hcworkbin
gen illandhcw = illaffx + hcworkbin
tab illandhcw

sum q2115, detail
*summarize q2115 [aweight=mweight_inv], detail

gen q2112totmin = q2112_hrs*60 + q2112_mins
gen q2112tothrs = q2112_mins/60

sum q2112tothrs, detail
*summarize q2112tothrs [aweight=mweight_inv], detail

gen q2208tothrs = q2208_hrs + q2208_mins/60
gen q2208totmins = q2208_hrs*60 + q2208_mins

sum q2208tothrs, detail
*summarize q2208tothrs [aweight=mweight_inv], detail

sum q2211, detail
*summarize q2211howmuchdidyoupayoutofpocket [aweight=mweight_inv], detail

*bysort wq: sum q2112tothrs, detail

// utilization

tab q2110_doc
tab q2110_nurse

*tab2 wq q2110_doc
*tab2 wq q2110_nurse

// costs by inpat/outpat

gen outpat = 0
replace outpat = 1 if q2120 > 0 & q2120 != .
gen inpat = 0 
replace inpat = 1 if q2121 > 0 & q2121 != .

sum q2115 if outpat == 1, detail
sum q2115 if inpat == 1, detail

sum q2112tothrs if outpat == 1, detail
sum q2112tothrs if inpat == 1, detail

sum q2208tothrs if outpat == 1, detail
sum q2208tothrs if inpat == 1, detail

sum q2211 if outpat ==1, detail
sum q2211 if inpat ==1, detail

// Adult men's
/*
gen wq_cont = real(wealth_quintile)

svy: tab wq anycaresum, count row
svy: tab wq hcworkbin, count row

svy: tab wq q2101yn, count row
svy: tab wq sxandcare, count row
svy: tab wq sxandcareandhc, count row

svy: tab wq illaffx, count row
svy: tab wq illandcare, count row
svy: tab wq illandhcw, count row

// by catchment
*/

tab2 x2_catchment_area anycaresum, row
tab2 x2_catchment_area hcworkbin, row

tab2 x2_catchment_area q2101yn, row
tab2 x2_catchment_area sxandcare, row
tab2 x2_catchment_area sxandcareandhc, row

tab2 x2_catchment_area illaffx, row
tab2 x2_catchment_area illandcare, row
tab2 x2_catchment_area illandhcw, row

bysort x2_catchment_area: sum q2115, detail
*bysort x2_catchment_area: sum q2112, detail
bysort x2_catchment_area: sum q2211, detail
bysort x2_catchment_area: sum q2208tothrs, detail

// no weights

tab anycaresum
tab hcworkbin
tab q2101yn
tab sxandcare
tab sxandcareandhc

tab illaffx
tab illandcare
tab illandhcw

save "C:\Users\jhiggins\Partners in Health\Survey Research in Sierra Leone & Liberia - Documents\General\Household Survey Liberia (pre-covid)\Output\lib_adult_man_7apr2021_analysis.dta", replace
