# Supplementary material for: Community and facility-level barriers to achieving UHC in Kono District, Sierra Leone and Maryland County, Liberia
Source: PLOS Glob Public Health. 2023 Jun 26;3(6):e0002045. doi: 10.1371/journal.pgph.0002045 (PMC10292700; doi:10.1371/journal.pgph.0002045)
Supplement: S1 Data — (ZIP) [file pgph.0002045.s002.zip › Liberia HHS/Primary Analysis Code/AW_import.do]

// PIH West Africa Analysis
// Do file to import adult women data
//
// Program 00. Import
//
// Created by: Julia Higgins (adapting Hari's .do file)

ssc install odkmeta // seems like this can help with import
ssc install specialexp 

cd "C:\Users\jhiggins\Partners in Health\Survey Research in Sierra Leone & Liberia - Documents\General\Household Survey Liberia (pre-covid)" // set working directory - change directory to where data are saved

clear all
import delimited "C:\Users\jhiggins\Partners in Health\Survey Research in Sierra Leone & Liberia - Documents\General\Household Survey Liberia (pre-covid)\Preclean Data Post-merge\liberia_revised_AW.csv"
// read everything in. Some variables need to be renamed.

// Drop/reassign unmatched surveys
replace household_id=43910 if formid=="6ed45d3d-37c7-4760-949b-c8e6abb5a925"
drop if formid=="a0075cf2-bec7-4db4-8a43-a0ace00e9cee"
drop if formid=="40c0f851-711b-4363-b292-3c039efb4034"
drop if formid=="08ed7bab-6a0b-4ea7-9c17-2d060deee1e9"

// Q1101

rename q1101_1 q1101_diarrhea
rename q1101_2 q1101_fever
rename q1101_3 q1101_diffbreathe
rename q1101_4 q1101_injur
rename q1101_5 q1101_pain
rename q1101_6 q1101_skin
rename q1101_7 q1101_anxiety
rename q1101_8 q1101_nausea
rename q1101_9 q1101_appetite
rename q1101_10 q1101_fatigue
rename q1101_96 q1101_other

drop q1101_extra // q1101_extra.. completely missing so don't need to keep

// Labels 
rename q1503 q2403
rename q1504 q2404
rename q1505 q2505
rename q1506 q2506
rename q1507 q2507
rename q1508 q2508

foreach var of varlist q1102 q1103 q1104 q1105 q1106 q1111 q1118 q1122 q1126 q1127 q1128 q1136 q1201 q1203 q1205 q1214 q1301 q1302 q1303 q1314 q1315 q1401a q1401b ///
q1401c q1401d q1401e q1401f q1401g q1401h q1401i q1401j q1401k q1402 q1405 q1406 q1501 q1502 q2403 q2404 q2505 q2506 q2507 q2508 q1509 q1510 q1511 q1512 ///
q1513 q1514 q1515 q1516a q1517 q1518 q1519 q1520 q1521 q1522 q1523 q1523a q1526 q1530 q1531 q1532 q1533 q1534 q1535 q1537 q1538 q1539 q1541 q1543 q1544 q1545 ///
q1546 q1547 q1548 q1549 q1550 q1551 q1552 q1553 q1554 q1555 q1557 q1558 {
replace `var'="0" if `var'=="NA"
destring `var', replace
}

label define likert1 1 "Extremely" 2 "A lot" 3 "Moderately" 4 "Slightly" 5 "Not at all"

label values q1102 likert1
label values q1103 likert1

label define injur1 1 "Road traffic accident" 2 "Fall or other blunt force" 3 "Poisoning" 4 "Burn" 96 "Other (specify)"
label values q1104 injur1

label define injur2 1 "Permanent disability" 2 "Hosp of >= 10 days" 3 "Hosp <10 days" 4 "Miss work or school" 5 "None of the above"
label values q1105 injur2

label define yesno 1 "yes" 0 "no"
label values q1106 yesno

rename q1107_1 q1107_cost
rename q1107_2 q1107_notransp
rename q1107_3 q1107_costtransp
rename q1107_4 q1107_prevbadtreat
rename q1107_5 q1107_work
rename q1107_6 q1107_inad_drug
rename q1107_7 q1107_inad_skills
rename q1107_8 q1107_dnkwhere
rename q1107_9 q1107_denied
rename q1107_10 q1107_notsick
rename q1107_11 q1107_toosick
rename q1107_12 q1107_permission
rename q1107_13 q1107_privacy
rename q1107_14 q1107_notopen

drop q1107_extra // extra no data

rename q1108_1 q1108_privhosp
rename q1108_2 q1108_pubhosp
rename q1108_3 q1108_privclinic
rename q1108_4 q1108_pubclinic
rename q1108_5 q1108_drugstore
rename q1108_6 q1108_drugpedd
rename q1108_7 q1108_tradheal
rename q1108_8 q1108_chw
rename q1108_9 q1108_church
rename q1108_10 q1108_home
rename q1108_96 q1108_other
drop q1108_extra 

rename q1110_1 q1110_doc
rename q1110_2 q1110_nurse
rename q1110_3 q1110_midwife
rename q1110_4 q1110_cho
rename q1110_5 q1110_dentist
rename q1110_6 q1110_tradheal
rename q1110_96 q1110_other
drop q1110_extra // extra no data

label values q1111 yesno

rename q1113_1 q1113_privehicle
rename q1113_2 q1113_publictrans
rename q1113_3 q1113_taxi
rename q1113_4 q1113_ambulance
rename q1113_5 q1113_cycle
rename q1113_6 q1113_motobike
rename q1113_7 q1113_walk
rename q1113_96 q1113_other
drop q1113_extra

rename q1116_1 q1116_proximity
rename q1116_2 q1116_friendly
rename q1116_3 q1116_goodservice
rename q1116_4 q1116_shortwait
rename q1116_5 q1116_qualdoc
rename q1116_6 q1116_lowfee
rename q1116_7 q1116_goodwait
rename q1116_8 q1116_confidential
rename q1116_9 q1116_whereelse
rename q1116_10 q1116_med
rename q1116_11 q1116_diagn
rename q1116_12 q1116_rec
rename q1116_96 q1116_other
drop q1116_extra // extra no data

rename q1117_1 q1117_longwait
rename q1117_2 q1117_inadexp
rename q1117_3 q1117_lackprivacy
rename q1117_4 q1117_lackmeds
rename q1117_5 q1117_inconvenhours
rename q1117_6 q1117_inconvendays
rename q1117_7 q1117_notclean
rename q1117_8 q1117_staffmean
rename q1117_9 q1117_highcost
rename q1117_96 q1117_other
drop q1117_extra // extra no data 

label define likert2 1 "Very satisfied" 2 "Satisfied" 3 "Neither satisfied or dissatisfied" 4  "Dissatisfied" 5 "Very dissatisfied"
label values q1118 likert2

label define healthplace 1 "Private hospital" 2 "Public hospital" 3 "Private clinic" 4 "Public clinic" 5 "Drug store" 6 "Drug peddler" 7 "Traditional or faith doctor/healer" 8 "Community health worker" 9 "Church yard" 10 "At home" 96 "Other (specify)"
label values q1122 healthplace

rename q1124_1 q1124_doc
rename q1124_2 q1124_nurse
rename q1124_3 q1124_midwife
rename q1124_4 q1124_cho
rename q1124_5 q1124_dentist
rename q1124_6 q1124_tradheal
rename q1124_96 q1124_other
* 1 value for q1124_extra

rename q1125_1 q1125_diarrhea 
rename q1125_2 q1125_fever
rename q1125_3 q1125_diffbreathe
rename q1125_4 q1125_injur
rename q1125_5 q1125_pain
rename q1125_6 q1125_skin
rename q1125_7 q1125_anxiety
rename q1125_8 q1125_nausea
rename q1125_9 q1125_appetite
rename q1125_10 q1125_fatigue
rename q1125_11 q1125_routine
rename q1125_96 q1125_other
drop q1125_extra

label values q1126 likert1
label values q1127 likert1

label values q1128 yesno

rename q1131_1 q1131_privehicle
rename q1131_2 q1131_publictrans
rename q1131_3 q1131_taxi
rename q1131_4 q1131_ambulance
rename q1131_5 q1131_cycle
rename q1131_6 q1131_motobike
rename q1131_7 q1131_walk
rename q1131_96 q1131_other
drop q1131_extra

rename q1134_1 q1134_proximity
rename q1134_2 q1134_friendly
rename q1134_3 q1134_goodservice
rename q1134_4 q1134_shortwait
rename q1134_5 q1134_qualdoc
rename q1134_6 q1134_lowfee
rename q1134_7 q1134_goodwait
rename q1134_8 q1134_confidential
rename q1134_9 q1134_whereelse
rename q1134_10 q1134_med
rename q1134_11 q1134_diagn
rename q1134_12 q1134_rec
rename q1134_96 q1134_other
drop q1134_extra

rename q1135_1 q1135_longwait
rename q1135_2 q1135_inadexp
rename q1135_3 q1135_lackprivacy
rename q1135_4 q1135_lackmeds
rename q1135_5 q1135_inconvenhours
rename q1135_6 q1135_inconvendays
rename q1135_7 q1135_notclean
rename q1135_8 q1135_staffmean
rename q1135_9 q1135_highcost
rename q1135_96 q1135_other
drop q1135_extra

label values q1136 likert2

label values q1201 yesno

rename q1202_1 q1202_hyp
rename q1202_2 q1202_diab
rename q1202_3 q1202_tb
rename q1202_4 q1202_epilepsy
rename q1202_5 q1202_hiv
rename q1202_6 q1202_sickle
rename q1202_7 q1202_stroke
rename q1202_96 q1202_other
rename q1202_98 q1202_dkn
rename q1202_99 q1202_prefnotsay
* 1 value for q1202_extra

label values q1203 yesno

rename q1204_1 q1204_cost
rename q1204_2 q1204_notransp
rename q1204_3 q1204_costtransp
rename q1204_4 q1204_prevbadtreat
rename q1204_5 q1204_work
rename q1204_6 q1204_inad_drug
rename q1204_7 q1204_inad_skills
rename q1204_8 q1204_dknwhere
rename q1204_9 q1204_denied
rename q1204_10 q1204_notsick
rename q1204_11 q1204_toosick
rename q1204_12 q1204_permission
rename q1204_13 q1204_privacy
rename q1204_14 q1204_notopen
drop q1204_extra

label values q1205 healthplace

rename q1207_1 q1207_doc
rename q1207_2 q1207_nurse
rename q1207_3 q1207_midwife
rename q1207_4 q1207_cho
rename q1207_5 q1207_dentist
rename q1207_6 q1207_tradheal
rename q1207_96 q1207_other
drop q1207_extra

rename q1209_1 q1209_privehicle
rename q1209_2 q1209_publictrans
rename q1209_3 q1209_taxi
rename q1209_4 q1209_ambulance
rename q1209_5 q1209_cycle
rename q1209_6 q1209_motobike
rename q1209_7 q1209_walk
rename q1209_96 q1209_other
drop q1209_extra

rename q1212_1 q1212_proximity
rename q1212_2 q1212_friendly
rename q1212_3 q1212_goodservice
rename q1212_4 q1212_shortwait
rename q1212_5 q1212_qualdoc
rename q1212_6 q1212_lowfee
rename q1212_7 q1212_goodwait
rename q1212_8 q1212_confidential
rename q1212_9 q1212_whereelse
rename q1212_10 q1212_med
rename q1212_11 q1212_diagn
rename q1212_12 q1212_rec
rename q1212_96 q1212_other
* 1 value for q1212_extra

rename q1213_1 q1213_longwait
rename q1213_2 q1213_inadexp
rename q1213_3 q1213_lackprivacy
rename q1213_4 q1213_lackmeds
rename q1213_5 q1213_inconvenhours
rename q1213_6 q1213_inconvendays
rename q1213_7 q1213_notclean
rename q1213_8 q1213_staffmean
rename q1213_9 q1213_highcost
rename q1213_96 q1213_other
* 1 value for q1213_extra

label values q1214 likert1

label values q1301 yesno

label define birthout 1 "Live birth, baby currently alive" 2 "Live birth, baby later died" 3 "Stillbirth" 99 "Prefer not say"
label values q1302 birthout

label values q1303 yesno

rename q1304_1 q1304_privhosp
rename q1304_2 q1304_pubhosp
rename q1304_3 q1304_privclinic
rename q1304_4 q1304_pubclinic
rename q1304_5 q1304_drugstore
rename q1304_6 q1304_drugpedd
rename q1304_7 q1304_tradheal
rename q1304_8 q1304_chw
rename q1304_9 q1304_church
rename q1304_10 q1304_home
rename q1304_96 q1304_other
drop q1304_extra

rename q1306_1 q1306_doc
rename q1306_2 q1306_nurse
rename q1306_3 q1306_midwife
rename q1306_4 q1306_cho
rename q1306_5 q1306_dentist
rename q1306_6 q1306_tradheal
rename q1306_96 q1306_other
* 1 value for q1306_extra  

label define birthplace 1 "Hospital/clinic" 2 "At home" 3 "On the way to the hospital/clinic" 4 "At traditional birth attendant" 96 "Other (specify)"

rename q1311_1 q1311_cost
rename q1311_2 q1311_notransp
rename q1311_3 q1311_costtransp
rename q1311_4 q1311_prevbadtreat
rename q1311_5 q1311_work
rename q1311_6 q1311_inad_drug
rename q1311_7 q1311_inad_skills
rename q1311_8 q1311_dknwhere
rename q1311_9 q1311_denied
rename q1311_10 q1311_notsick
rename q1311_11 q1311_toosick
rename q1311_12 q1311_permission
rename q1311_13 q1311_privacy
rename q1311_14 q1311_notopen
* 1 value for q1311_extra

drop if household_id==0
* Check this entry
destring q1312, replace
label values q1312 yesno

label values q1314 healthplace

label define provider 1 "Doctor" 2 "Nurse" 3 "Midwife" 4 "Community Health Officer" 5 "Dentist" 6 "Traditional practitioner" 96 "Other (specify)"
label values q1315 provider

replace q1316="98" if q1316=="i_dont_know"
destring q1316, replace
label define yesnopref 1 "yes" 0 "no" 99 "prefer not say" 98 "don't know"
label values q1316 yesnopref

label values q1401a yesno 
label values q1401b yesno
label values q1401c yesno
label values q1401d yesno 
label values q1401e yesno
label values q1401f yesno
label values q1401g yesno
label values q1401h yesno 
label values q1401i yesno 
label values q1401j yesno
label values q1401k yesno

label values q1402 yesno

rename q1403_1 q1403_femster
rename q1403_2 q1403_malester
rename q1403_3 q1403_iud
rename q1403_4 q1403_inject
rename q1403_5 q1403_implant
rename q1403_6 q1403_pill
rename q1403_7 q1403_condom
rename q1403_8 q1403_emergcont
rename q1403_9 q1403_standdays
rename q1403_10 q1403_lactamen
rename q1403_11 q1403_withdraw
drop q1403_extra

rename q1404_1 q1404_privhosp
rename q1404_2 q1404_pubhosp
rename q1404_3 q1404_privclinic
rename q1404_4 q1404_pubclinic
rename q1404_5 q1404_drugstore
rename q1404_6 q1404_drugpedd
rename q1404_7 q1404_tradheal
rename q1404_8 q1404_chw
rename q1404_9 q1404_church
rename q1404_10 q1404_home
rename q1404_96 q1404_other
drop q1404_extra

label define yndnk 1 "yes" 0 "no" 98 "dkn"
label values q1405 yndkn

label define fpdec 1 "mine" 2 "husband's" 3 "joint"
label values q1406 fpdec

label define likert3 1 "Excellent" 2 "Very good" 3 "Good" 4 "Fair" 5 "Poor"
label values q1501 likert3

label define likert4 1 "Much better" 2 "Somewhat better" 3 "About the same" 4 "Somewhat worse" 5 "Much worse" 
label values q1502 likert4

label define likert5 1 "Not limited vig" 2 "Limited a little vig" 3 "Limited a little mod" 4 "Limited a lot mod" 5 "Limited a lot bath" 
label values q2403 likert5 

label define likert6 1 "None time" 2 "Little time" 3 "Sometimes" 4 "Most times" 5 "All times"
label values q2404 likert6

label define likert7 1 "None" 2 "Very mild" 3 "Mild" 4 "Moderate" 5 "Severe"
label values q2505 likert7

label values q2506 likert6
label values q2507 likert6 
label values q2508 likert6

label values q1509 yndkn 
label values q1510 yndkn

label values q1511 yesno
label values q1512 yesno
label values q1513 yesno
label values q1514 yesno
label values q1515 yesno

rename q1516_1 q1516_medication
rename q1516_2 q1516_diet
rename q1516_3 q1516_weight
rename q1516_4 q1516_exercise
rename q1516_5 q1516_trad
rename q1516_6 q1516_prayer
rename q1516_96 q1516_other
rename q1516_99 q1516_prefnotsay
drop q1516_extra

label values q1516a healthplace

rename q1516d_1 q1516d_doc
rename q1516d_2 q1516d_nurse
rename q1516d_3 q1516d_midwife
rename q1516d_4 q1516d_cho
rename q1516d_5 q1516d_dentist
rename q1516d_6 q1516d_tradheal
rename q1516d_96 q1516d_other
drop q1516d_extra

label values q1517 yndkn
label values q1518 yndkn

label values q1519 yesno
label values q1520 yesno
label values q1521 yesno
label values q1522 yesno
label values q1523 yesno

label values q1523a healthplace

rename q1523d_1 q1523_doc
rename q1523d_2 q1523_nurse
rename q1523d_3 q1523_midwife
rename q1523d_4 q1523_cho
rename q1523d_5 q1523_dentist
rename q1523d_6 q1523_tradheal
rename q1523d_96 q1523_other
drop q1523d_extra

rename q1525_1 q1525_epilepsy
rename q1525_2 q1525_schizo
rename q1525_3 q1525_psychosis
rename q1525_4 q1525_depression
rename q1525_96 q1525_other
rename q1525_98 q1525_prefnotsay
drop q1525_extra

label values q1526 yndkn

label define mhtreat 1 "Hospital/clinic" 2 "Country doctor" 3 "Friend" 4 "Family" 5 "Community" 6 "Church" 96 "Other (specify)"

rename q1528_1 q1528_meds
rename q1528_2 q1528_counsel
rename q1528_3 q1528_physical
rename q1528_4 q1528_surg
rename q1528_5 q1528_emotional
rename q1528_6 q1528_plants
rename q1528_7 q1528_prayer
rename q1528_96 q1528_other
rename q1528_98 q1528_prefnotsay
drop q1528_extra

rename q1529_1 q1529_hosp
rename q1529_2 q1529_doc
rename q1529_3 q1529_nurse
rename q1529_4 q1529_cho
rename q1529_5 q1529_church
rename q1529_6 q1529_tradheal
rename q1529_7 q1529_community
rename q1529_8 q1529_friend
rename q1529_9 q1529_family
rename q1529_96 q1529_other
drop q1529_extra

label values q1530 yesno 
label values q1531 yesno 
label values q1532 yesno 
label values q1533 yesno

label values q1534 healthplace

label values q1535 yesno

rename q1536_1 q1536_touch
rename q1536_2 q1536_sharefood
rename q1536_3 q1536_cough
rename q1536_4 q1536_spit
rename q1536_5 q1536_sex
rename q1536_6 q1536_witchcraft
rename q1536_96 q1536_other
rename q1536_98 q1536_dkn
rename q1536_99 q1536_prefnotsay
drop q1536_extra

label define yn4 1 "yes" 0 "no" 98 "dnk" 99 "prefer not say"

label values q1537 yn4
label values q1538 yn4

label define result 1 "positive" 0 "negative" 99 "prefer not say"
label values q1539 result

rename q1540_1 q1540_privhosp
rename q1540_2 q1540_pubhosp
rename q1540_3 q1540_privclinic
rename q1540_4 q1540_pubclinic
rename q1540_5 q1540_drugstore
rename q1540_6 q1540_drugpedd
rename q1540_7 q1540_tradheal
rename q1540_8 q1540_chw
rename q1540_9 q1540_church
rename q1540_10 q1540_home
rename q1540_96 q1540_other
drop q1540_extra

label values q1541

rename q1542_1 q1542_tabs
rename q1542_2 q1542_tradmed
rename q1542_3 q1542_prayer
rename q1542_96 q1542_other
rename q1542_98 q1542_dkn
rename q1542_99 q1542_prefnotsay
drop q1542_extra

label values q1543 yn4
label values q1544 yn4

label values q1545 yn4
label values q1545 yn4 
label values q1546 yn4
label values q1547 yn4
label values q1548 yn4 
label values q1549 yn4
label values q1550 yn4

label values q1551 yn4
label values q1552 yn4
label values q1553 yn4
label values q1554 yn4
label values q1555 yn4
label values q1557 yn4

label values q1558 healthplace

save "C:\Users\jhiggins\Partners in Health\Survey Research in Sierra Leone & Liberia - Documents\General\Household Survey Liberia (pre-covid)\Output\lib_adult_women_6apr2021_import.dta"
