# Supplementary material for: Community and facility-level barriers to achieving UHC in Kono District, Sierra Leone and Maryland County, Liberia
Source: PLOS Glob Public Health. 2023 Jun 26;3(6):e0002045. doi: 10.1371/journal.pgph.0002045 (PMC10292700; doi:10.1371/journal.pgph.0002045)
Supplement: S1 Data — (ZIP) [file pgph.0002045.s002.zip › Liberia HHS/Primary Analysis Code/AW_indicator construction.do]

//////////////////////////////////////////////////////////////////
// Adult Woman Questionnaire indicators
// Written by: Julia Higgins - Adapted from Hari's .do file
// Date: 11/5/2020
//////////////////////////////////////////////////////////////////

clear
set more off

use "C:\Users\jhiggins\Partners in Health\Survey Research in Sierra Leone & Liberia - Documents\General\Household Survey Liberia (pre-covid)\Output\lib_adult_women_6apr2021_import.dta"

// Check missing ID, consent
list number formid x1_field_worker household_id if household_id == .
list number formid x1_field_worker household_id if consent == .
	
// Remove NAs
foreach var of varlist q1124_* q1101_* q1107_* q1108* q1110_* q1116_* q1117_inadexp ///
q1117_longwait q1117_lackprivacy q1117_lackmeds q1117_inconvenhours q1117_inconvendays ///
q1117_notclean q1117_staffmean q1117_highcost q1117_other q1113_* q1556 q1542_* q1540_* ///
q1125_* q1129 q1130_* q1131_* q1132_*  q1134_* q1135_longwait q1135_inadexp q1135_lackprivacy ///
q1135_lackmeds q1135_inconvenhours q1135_inconvendays q1135_notclean ///
q1135_staffmean q1135_highcost q1135_other q1202_* q1204_* ///
q1207_* q1209_* q1210_* q1212_* q1213_* q1304_* q1306_*  q1307 q1308 q1309 ///
q1311_notsick q1311_denied q1311_dknwhere q1311_inad_skills q1311_inad_drug q1311_work ///
q1311_prevbadtreat q1311_costtransp q1311_notransp q1311_cost q1313_* q1317 q1403_* q1404_* q1516_* q1516d_* q1523_* q1525_* q1527 q1528_* ///
q1529_* q1115 q1211 q1133{
	replace `var' = "" if `var'=="NA"
	destring `var', replace
	}

// Check continuous vars for outliers
global continuous q1115 q1211 q1133
* q1112_hrs q1112_mins q1208_hrs q1208_mins

foreach var of varlist $continuous {
egen mean_`var' = mean(`var') if `var'>0
egen sd_`var' = sd(`var') if `var'>0
generate sds_`var' = (`var' - mean_`var') / sd_`var' if `var'>0
format mean_`var' sd_`var' sds_`var' %9.2f
noisily: display "Displaying `var' outliers..."
noisily: list `var' mean_`var' sd_`var' sds_`var' if abs(sds_`var') > 3 & !missing(sds_`var'), noobs separator(0) clean
drop mean_`var' sd_`var' sds_`var'
}

* q1115 - visit cost, 42000 - retain
* q1112_hrs - transit time, 998 - drop? Meant to be DK?
* q1112_mins - transit time, 998 - drop?
* q1211 - visit cost, 70,000 - retain
* q1133 - visit cost, 4000; 4280 - retain

* Expressed symptoms
replace q1101_diarrhea = 0 if q1101_diarrhea == .
replace q1101_fever = 0 if q1101_fever == .
replace q1101_diffbreathe = 0 if q1101_diffbreathe == .
replace q1101_injur = 0 if q1101_injur == .
replace q1101_pain = 0 if q1101_pain == .
replace q1101_skin = 0 if q1101_skin == .
replace q1101_anxiety = 0 if q1101_anxiety == .
replace q1101_nausea = 0 if q1101_nausea == .
replace q1101_appetite = 0 if q1101_appetite  == .
replace q1101_fatigue = 0 if q1101_fatigue == .
replace q1101_other = 0 if q1101_other == .

gen q1101_sum = q1101_diarrhea + q1101_fever + q1101_diffbreathe + q1101_injur + q1101_pain + q1101_skin + q1101_anxiety + q1101_nausea + q1101_appetite + q1101_fatigue + q1101_other 
gen q1101yn = 0
replace q1101yn = 1 if q1101_sum >= 1 
rename q1101yn expressed_symptoms
tab expressed_symptoms
/*
expressed_s |
    ymptoms |      Freq.     Percent        Cum.
------------+-----------------------------------
          0 |         79       18.63       18.63
          1 |        345       81.37      100.00
------------+-----------------------------------
      Total |        424      100.00
*/

*Experiencing illness + sought care
tab q1106 if expressed_symptoms==1

* Severe illness
** Expressed severe illness
gen severe_illness=1 if q1102==1| q1102==2
tab expressed_symptoms if severe_illness==1
* 183
* 183/345=53.0%
** Sought care for severe illness
tab expressed_symptoms if severe_illness==1 & q1106==1
* 144/183=78.7%

* Stratified by catchment area
tab expressed_symptoms x2_catchment_area, col
/*
expressed_ |        x2_catchment_area
  symptoms |    Harper  Karluwa..     Pleebo |     Total
-----------+---------------------------------+----------
         0 |        21          7         51 |        79 
           |     11.23      24.14      24.52 |     18.63 
-----------+---------------------------------+----------
         1 |       166         22        157 |       345 
           |     88.77      75.86      75.48 |     81.37 
-----------+---------------------------------+----------
     Total |       187         29        208 |       424 
           |    100.00     100.00     100.00 |    100.00 
*/

* Illness affects daily life - retained "extremely" and "a lot" responses
gen daily_life_aff=0
replace daily_life_aff=1 if q1102==1 | q1102==2
tab daily_life_aff
/*
daily_life_ |
        aff |      Freq.     Percent        Cum.
------------+-----------------------------------
          0 |        241       56.84       56.84
          1 |        183       43.16      100.00
------------+-----------------------------------
      Total |        424      100.00
*/

* Level of concern
tab q1103

gen q1103bin = 0
replace q1103bin = 1 if q1103 == 1 // extremely
replace q1103bin = 1 if q1103  == 2 // A lot

* Recieved care, general
tab q1106 // 231 denominator, 54%

* Expressed symptoms and sought care
tab q1106 if expressed_symptoms==1

* Recieved care at a facility
tab q1108_privhosp 
tab q1108_pubhosp 
tab q1108_privclinic 
tab q1108_pubclinic

gen q1108_formal = 0

replace q1108_privhosp = 0 if q1108_privhosp == .
replace q1108_pubhosp = 0 if q1108_pubhosp == .
replace q1108_privclinic = 0 if q1108_privclinic  == .
replace q1108_pubclinic = 0 if q1108_pubclinic == .

gen q1108_sum = q1108_privhosp + q1108_pubhosp + q1108_privclinic + q1108_pubclinic
replace q1108_formal = 1 if q1108_sum >= 1

gen carefac = .
replace carefac = 0 if q1102!=.
replace carefac = 1 if q1106 == 1 & q1108_formal == 1 

tab carefac // 188/345=54.5%
tab carefac if severe_illness==1

// (ii) The proportion seeking care at a formal healthcare facility
// Numerator: # response c Q2102/Q2103 & response ‘yes’ Q2106 & response 1,2,3, or 4 Q2108
// Denominator: # response c Q2101/Q2103

tab q1106 if expressed_symptoms==1 & q1108_formal==1 & daily_life_aff==1
* 121/345

* Stratified by catchment
tab carefac x2_catchment_area, col
/*
           |        x2_catchment_area
   carefac |    Harper  Karluwa..     Pleebo |     Total
-----------+---------------------------------+----------
         0 |        84         18        134 |       236 
           |     44.92      62.07      64.42 |     55.66 
-----------+---------------------------------+----------
         1 |       103         11         74 |       188 
           |     55.08      37.93      35.58 |     44.34 
-----------+---------------------------------+----------
     Total |       187         29        208 |       424 
           |    100.00     100.00     100.00 |    100.00 
*/

tab carefac if daily_life_aff==1 
/*
    carefac |      Freq.     Percent        Cum.
------------+-----------------------------------
          0 |         62       33.88       33.88
          1 |        121       66.12      100.00
------------+-----------------------------------
      Total |        183      100.00
*/

* Who was seen at formal facilities
tab q1110_doc if q1108_formal == 1 // 27% of 188
tab q1110_nurse if q1108_formal == 1 // 75%
tab q1110_midwife if q1108_formal == 1 // 3%
tab q1110_cho if q1108_formal == 1 // 3%
tab q1110_dentist if q1108_formal == 1 // 0%
tab q1110_tradheal if q1108_formal == 1 // 0%
tab q1110_other if q1108_formal == 1 // 0.5%

* Saw a provider
replace q1110_doc=0 if q1110_doc==.
replace q1110_nurse=0 if q1110_nurse==.
replace q1110_midwife=0 if q1110_midwife==.
replace q1110_cho=0 if q1110_cho==.
replace q1110_dentist=0 if q1110_dentist==.
replace q1110_tradheal=0 if q1110_tradheal==.
replace q1110_other=0 if q1110_other==.

gen q1110_sum = q1110_doc + q1110_nurse + q1110_midwife + q1110_cho + q1110_dentist + q1110_tradheal + q1110_other
gen q1110yn =0
*gen q1110yn = 0 if expressed_symptoms==1
replace q1110yn = 1 if q1110_sum >= 1 
rename q1110yn saw_provider
tab saw_provider // 208/345, 60.3%

gen q1110_sum_trained = q1110_doc + q1110_nurse + q1110_midwife + q1110_cho
gen q1110yn_trained =0
replace q1110yn_trained =1 if q1110_sum_trained >=1
rename q1110yn_trained saw_trained_provider
tab saw_trained_provider // 191/345, 55.7%
tab saw_trained_provider if severe_illness==1

tab saw_trained_provider x2_catchment_area, col
/*

saw_traine |        x2_catchment_area
d_provider |    Harper  Karluwa..     Pleebo |     Total
-----------+---------------------------------+----------
         1 |       103         12         76 |       191 
*/

tab saw_trained_provider if daily_life_aff==1, m
*119/183

gen trained_provider_other=0
replace trained_provider_other = q1110_midwife + q1110_cho + q1110_dentist + q1110_tradheal + q1110_other
tab trained_provider_other
tab trained_provider_other if severe_illness==1

// Checking saw provider calc
tab q1106 if expressed_symptoms==1
replace saw_provider=1 if q1110_doc==1 | q1110_nurse==1 | q1110_midwife==1 | q1110_cho==1 | q1110_dentist==1 | q1110_tradheal==1 | q1110_other==1
tab q1106 if expressed_symptoms==1 & saw_provider==1
* numerator = 208 (# of men who expressed symptoms, sought care, + saw provider)
* denominator = 345 (# of men who expressed symptoms)
* 208/345= 60.3%

tab saw_provider if daily_life_aff==1
/*
saw_provide |
          r |      Freq.     Percent        Cum.
------------+-----------------------------------
          0 |         51       27.87       27.87
          1 |        132       72.13      100.00
------------+-----------------------------------
      Total |        183      100.00
 */
 
// 
tab expressed_symptoms if daily_life_aff==1 // 183/424; 43.2%
tab expressed_symptoms if daily_life_aff==1 & carefac==1 // 121/424; 28.5%
tab expressed_symptoms if daily_life_aff==1 & saw_trained_provider==1 // 119/424; 28.1%
 
// Costs for formal care (acute) - note potential outliers 10,200 + 42,000
tab q1108_formal
tab q1108_spy
*replace q1115="" if q1115=="NA"
*destring q1115, replace 
sum q1115 if q1108_formal == 1, detail  
/*
                            Q1115
-------------------------------------------------------------
      Percentiles      Smallest
 1%            0              0
 5%            0              0
10%            0              0       Obs                 188
25%            0              0       Sum of Wgt.         188

50%          100                      Mean           708.7128
                        Largest       Std. Dev.        3252.8
75%          450           6000
90%         1500           6500       Variance       1.06e+07
95%         2000          10200       Skewness       11.18161
99%        10200          42000       Kurtosis       140.1186
*/

// Costs for formal care (chronic) 
*q1133 = last visit 
tab q1122
tab q1122_spy 
gen q1122_formal = 0
replace q1122_formal = 1 if q1122 < 5
*replace q1133="" if q1133=="NA"
*destring q1133, replace
sum q1133 if q1122_formal == 1, detail 
/*
                            Q1133
-------------------------------------------------------------
      Percentiles      Smallest
 1%            0              0
 5%            0              0
10%            0              0       Obs                  95
25%            0              0       Sum of Wgt.          95

50%          150                      Mean           512.8421
                        Largest       Std. Dev.      922.9332
75%          500           3100
90%         1700           3500       Variance       851805.7
95%         3050           4000       Skewness       2.452746
99%         4280           4280       Kurtosis       8.527095
*/

* Time to get to services (hours) - Last visit
tab q1205 
tab q1205_spy
gen q1205_formal = 0
replace q1205_formal = 1 if q1205 < 5
*replace q1211="" if q1211=="NA"
*destring q1211, replace
sum q1211 if q1205_formal == 1, detail
/*
                            Q1211
-------------------------------------------------------------
      Percentiles      Smallest
 1%            0              0
 5%            0              0
10%            0              0       Obs                  44
25%            0              0       Sum of Wgt.          44

50%           15                      Mean           2110.227
                        Largest       Std. Dev.      10528.62
75%          625           2000
90%         2000           2500       Variance       1.11e+08
95%         2500           6000       Skewness       6.302366
99%        70000          70000       Kurtosis       41.13998
*/

* Time to get to services (hours) - acute conditions
replace q1112_hrs="" if q1112_hrs=="NA"
destring q1112_hrs, replace
replace q1112_hrs=. if q1112_hrs==998
replace q1112_mins="" if q1112_mins=="NA"
destring q1112_mins, replace
replace q1112_mins=. if q1112_mins==998
gen q1112totmin = q1112_hrs*60 + q1112_mins
gen q1112tothrs = q1112totmin/60
sum q1112tothrs, detail

/*
                         q1112tothrs
-------------------------------------------------------------
      Percentiles      Smallest
 1%            0              0
 5%            0              0
10%     .0333333              0       Obs                 230
25%     .1666667              0       Sum of Wgt.         230

50%           .5                      Mean            1.52058
                        Largest       Std. Dev.      5.806733
75%         1.25             30
90%        2.375             30       Variance       33.71815
95%     3.716667       30.08333       Skewness       9.375853
99%           30             72       Kurtosis       102.8335
*/

* Time to get to services (hours) - chronic conditions
replace q1208_hrs="" if q1208_hrs=="NA"
destring q1208_hrs, replace
replace q1208_hrs=. if q1208_hrs==998
replace q1208_mins="" if q1208_mins=="NA"
destring q1208_mins, replace
replace q1208_mins=. if q1208_mins==998
gen q1208totmin = q1208_hrs*60 + q1208_mins
gen q1208tothrs = q1208totmin/60
replace q1208tothrs=. if q1208tothrs==0
sum q1208tothrs, detail
/*
                         q1208tothrs
-------------------------------------------------------------
      Percentiles      Smallest
 1%     .0333333       .0333333
 5%          .05            .05
10%     .0833333            .05       Obs                  47
25%          .25       .0833333       Sum of Wgt.          47

50%           .5                      Mean           .7666667
                        Largest       Std. Dev.      1.037975
75%          .75              2
90%         1.25       3.266667       Variance       1.077391
95%     3.266667              4       Skewness       3.157974
99%          5.6            5.6       Kurtosis       13.37338
*/

// (i) The proportion seeking any care
// Numerator: # response c Q1102/Q1103 & response ‘yes’ Q1106
tab q1102 if q1106==1
* n=231

// Denominator: # response c Q1102/Q1103
tab q1102 if q1102 !=0
tab q1103 if q1103!=0
* n=345

gen prop_seeking_care=231/345
*67.1%

// (ii) The proportion seeking care at a formal healthcare facility
// Numerator: # response c Q1102/Q1103 & response ‘yes’ Q1106 & response 1,2,3, or 4 Q1108
tab q1102 if q1106==1 & q1108_formal==1 
* n=188

// Denominator: # response c Q1101/12103
tab q1102 if q1102 !=0
* n=345

gen prop_seeking_care_formal=188/345
* 55.1%

// Reasons for not seeking care
*egen q1107_sum=rownonmiss (q1107*)

preserve
gen id=_n
keep id q1107_* q1204_* q1311_* severe_illness
drop q1311_extra
destring q1311_denied, replace
destring q1311_toosick, replace
destring q1311_permission, replace
destring q1311_privacy, replace
destring q1311_notopen, replace
reshape long q1107 q1204 q1311, i(id) string
tab q1107 _j if q1107==1 & severe_illness==1
/*
     q1107 |     _cost  _costtr..    _denied  _dnkwhere  _inad_d..  _inad_s..   _notopen  _notransp   _notsick |     Total
-----------+---------------------------------------------------------------------------------------------------+----------
         1 |        18          2          4          6          4          1          1         11         67 |       132 
-----------+---------------------------------------------------------------------------------------------------+----------
     Total |        18          2          4          6          4          1          1         11         67 |       132 


           |                     _j
     q1107 | _permis..  _prevba..   _toosick      _work |     Total
-----------+--------------------------------------------+----------
         1 |         1          2          7          8 |       132 
-----------+--------------------------------------------+----------
     Total |         1          2          7          8 |       132 
*/
tab q1204 _j if q1204==1
/*
     q1204 |     _cost  _costtr..    _denied  _dknwhere  _inad_d..  _inad_s..   _notopen  _notransp   _notsick |     Total
-----------+---------------------------------------------------------------------------------------------------+----------
         1 |         3          1          1          1          3          1          2          1          1 |        15 
-----------+---------------------------------------------------------------------------------------------------+----------
     Total |         3          1          1          1          3          1          2          1          1 |        15 


           |     _j
     q1204 |  _toosick |     Total
-----------+-----------+----------
         1 |         1 |        15 
-----------+-----------+----------
*/
tab q1311 _j if q1311==1
/*
     q1311 |     _cost  _costtr..   _notopen  _notransp   _notsick  _permis..   _toosick |     Total
-----------+-----------------------------------------------------------------------------+----------
         1 |         6          6          2          5          1          1          1 |        22 
-----------+-----------------------------------------------------------------------------+----------
     Total |         6          6          2          5          1          1          1 |        22 
*/
restore

// Problems with care
gen q1117_noprob=1 if q1117_spy=="None" | q1117_spy=="no" | q1117_spy=="No problem" | q1117_spy=="none" ///
 | q1117_spy=="nothing" | q1117_spy=="service was good" | q1117_spy=="Good Treatment" | q1117_spy=="good" | q1117_spy=="No"
replace q1117_inconvenhours=1 if q1117_spy=="improve waiting hours"
replace q1117_staffmean=1 if q1117_spy=="some workers don't talk to me good"
gen q1135_noprob=1 if q1135_spy=="none" | q1135_spy=="no problem" | q1135_spy=="no problem was encountered" ///
| q1135_spy=="Did not observe any thing" | q1135_spy=="no"
* New other count = 2
replace q1135_staffmean=1 if q1135_spy=="nurse don't know how  to talk to others"
gen q1213_noprob=1 if q1213_spy=="No" | q1213_spy=="Because good service" | q1213_spy=="none" | ///
q1213_spy=="no problem" | q1213_spy=="None" | q1213_spy=="no" 
* New other count = 0
* No recoding required for q1213

preserve
gen id=_n
keep id q1117_* q1135_* q1213_* x2_catchment_area
drop q1117_spy
drop q1135_spy
drop q1213_spy
reshape long q1117 q1135 q1213 x_, i(id) string
* Acute conditions
tab q1117 _j if q1117=="1"
tab q1117 _j if x2_catchment_area=="Harper" & q1117=="1"
tab q1117 _j if x2_catchment_area=="Pleebo" & q1117=="1"
tab q1117 _j if x2_catchment_area=="Karluway-2" & q1117=="1"
* Last time recieved care (last visit)
tab q1135 _j if q1135=="1"
tab q1135 _j if x2_catchment_area=="Harper" & q1135=="1"
tab q1135 _j if x2_catchment_area=="Pleebo" & q1135=="1"
tab q1135 _j if x2_catchment_area=="Karluway-2" & q1135=="1"
* Chronic conditions
tab q1213 _j if q1213=="1"
tab q1213 _j if x2_catchment_area=="Harper" & q1213=="1"
tab q1213 _j if x2_catchment_area=="Pleebo" & q1213=="1"
tab q1213 _j if x2_catchment_area=="Karluway-2" & q1213=="1"

restore

// Mental health
replace q1524="0" if q1524=="NA"
destring q1524, replace
tab q1524 
/*
      Q1524 |      Freq.     Percent        Cum.
------------+-----------------------------------
          0 |        405       95.52       95.52
          1 |         19        4.48      100.00
------------+-----------------------------------
      Total |        424      100.00
*/

/// Who was seen among those visiting formal facilities

replace q1110_doc = 0 if q1110_doc  == .
replace q1110_nurse = 0 if q1110_nurse == .
replace q1110_midwife = 0 if q1110_midwife == .
replace q1110_cho = 0 if q1110_cho == .
replace q1110_dentist = 0 if q1110_dentist == .
replace q1110_tradheal = 0 if q1110_tradheal == .
replace q1110_other = 0 if q1110_other == .  

gen  hcwork = q1110_doc + q1110_nurse + q1110_cho
gen hcworkbin = 0
replace hcworkbin = 1 if hcwork > 0

tab q1110_doc if q1108_formal == 1 // 27% of 188
tab q1110_doc if q1108_formal == 1 & severe_illness==1
 
tab q1110_nurse if q1108_formal == 1 // 75%
tab q1110_nurse if q1108_formal == 1 & severe_illness==1

tab q1110_midwife if q1108_formal == 1 // 3%
tab q1110_midwife if q1108_formal == 1 & severe_illness==1 // 3%

tab q1110_cho if q1108_formal == 1 // 3%
tab q1110_cho if q1108_formal == 1 & severe_illness==1 // 3%

tab q1110_dentist if q1108_formal == 1 // 0%
tab q1110_dentist if q1108_formal == 1 & severe_illness==1 // 0%

tab q1110_tradheal if q1108_formal == 1 // 0%
tab q1110_tradheal if q1108_formal == 1 & severe_illness==1 // 0%

tab q1110_other if q1108_formal == 1 // .5%
tab q1110_other if q1108_formal == 1 & severe_illness==1 // .5%

// Hari's scratch

list number formid x1_field_worker x2_catchment_area x3_village x4_segment x5_household_number q1112_hrs if q1112_hrs > 24 & q1112_hrs != .
* HH numbers: 128, 422, 37, 427, 162, 86

list number formid x1_field_worker x2_catchment_area x3_village x4_segment x5_household_number  q1112_mins if q1112_mins > 60 & q1112_mins != .
* HH number: 162

sum q1130_hrs, detail 
sum q1130_mins, detail

list number formid x1_field_worker x2_catchment_area x3_village x4_segment x5_household_number q1130_hrs if q1130_hrs > 24 & q1130_hrs != .
* HH number: 35
list number formid x1_field_worker x2_catchment_area x3_village x4_segment x5_household_number  if q1130_mins > 60 & q1130_mins != .
* HHs: N/a

sum q1208_hrs, detail 
sum q1208_mins, detail

gen q1130totmin = q1130_hrs*60 + q1130_mins
gen q1130tothrs = q1130tot/60

gen q1208totmin = q1208_hrs*60 + q1208_mins
gen q1208tothrs = q1208_hrs + q1208_mins/60

list number formid x1_field_worker x2_catchment_area x3_village x4_segment x5_household_number q1208hours if q1208hours > 24 & q1208hours != .
list number formid x1_field_worker x2_catchment_area x3_village x4_segment x5_household_number if q1208minutes > 60 & q1208minutes != .

// sum q1114days, detail
// sum q1114hours, detail
// sum q1114minutes, detail

list number formid x1_field_worker x2_catchment_area x3_village x4_segment x5_household_number q1114_days if q1114_days > 1 & q1114_days != .
* HH numbers: 421, 280, 271, 8, 427, 279, 314
list number formid x1_field_worker x2_catchment_area x3_village x4_segment x5_household_number q1114_hrs if q1114_hrs > 24 & q1114_hrs != .
* HH numbers: 86, 314
list number formid x1_field_worker x2_catchment_area x3_village x4_segment x5_household_number q1114_mins if q1114_mins > 60 & q1114_mins != .
* HH number: 314

sum q1132_days, detail
sum q1132_hrs, detail
sum q1132_mins, detail

list number formid x1_field_worker x2_catchment_area x3_village x4_segment x5_household_number q1132_days if q1132_days > 1 & q1132_days != .
list number formid x1_field_worker x2_catchment_area x3_village x4_segment x5_household_number q1132_hrs if q1132_hrs > 24 & q1132_hrs != .
* HH numbers: 366, 35, 158
list number formid x1_field_worker x2_catchment_area x3_village x4_segment x5_household_number q1132_mins if q1132_mins > 60 & q1132_mins != .
* HH numbers: 158

sum q1210_days, detail
sum q1210_hrs, detail
sum q1210_mins, detail

list number formid x1_field_worker x2_catchment_area x3_village x4_segment x5_household_number q1210_days if q1210_days > 1 & q1210_days != .
* HH numbers: 264, 61, 279
list number formid x1_field_worker x2_catchment_area x3_village x4_segment x5_household_number q1210_hrs if q1210_hrs > 24 & q1210_hrs != .
list number formid x1_field_worker x2_catchment_area x3_village x4_segment x5_household_number q1210_mins if q1210_mins > 60 & q1210_mins != .

// Health Status - double check CC numbering here 

tab q1501
tab q1502
rename q2403 q1503
tab q1503
tab q1504 
tab q1505 
rename q2506 q1506
tab q1506 
rename q2507 q1507
tab q1507
rename q2508 q1508
tab q1508 

/// Hari's scratch

gen anycaresum = q1108_formal + q1122_formal

*tab2 q1101yn wealth_quintile
// where is wealth quintile var?
/*
gen wq = .
replace wq = 1 if wealth_quintile == "bottom"
replace wq = 2 if wealth_quintile == "lower middle"
replace wq = 3 if wealth_quintile == "middle"
replace wq = 4 if wealth_quintile == "upper middle"
replace wq = 5 if wealth_quintile == "top"
*/

gen sxandcare = q1101yn + q1108_formal
gen sxcarebin = 0
replace sxcarebin = 1 if sxandcare == 2

gen sxchw = q1101yn + hcworkbin
gen sxchwbin = .
replace sxchwbin = 0
replace sxchwbin = 1 if sxchw > 1

*tab2 wq q1101yn
*tab2 wq anycaresum

tab2 q1101yn q1106
replace sxandcare = 1 if q1101yn == 1 & q1106 == 1

tab2 sxandcare hcworkbin

tab2 q1101yn anycaresum

// combos

gen sxafxandcare = q1101yn + q1103bin
tab sxafxandcare

tab2 q1103bin hcworkbin

gen q1103andhc = q1103bin + hcworkbin
tab q1103andhc

tab sxchwbin

gen illaffx = 0
replace illaffx = 1 if q1102 < 3 | q1103 < 3 

tab2 illaffx q1106

gen illafxandcare = 0
replace illafxandcare = 1 if illaffx == 1 & q1106 == 1

*tab2 wq illafxandcare

tab2 illaffx hcworkbin

gen illafxhc = 0
replace illafxhc = 1 if illaffx == 1 & hcworkbin == 1 

*tab2 wq q1110_doc 
*tab2 wq q1110_nurse
*tab2 wq q2401

// hospital

gen outpat = 0
replace outpat = 1 if q1120 > 0 & q1120 != .
gen inpat = 0 
replace inpat = 1 if q1121 > 0 & q1121 != .

sum q1115 if outpat == 1, detail
sum q1115 if inpat == 1, detail

sum q1112tothrs if outpat == 1, detail
sum q1112tothrs if inpat == 1, detail

sum q1211 if outpat == 1, detail
sum q1211 if inpat == 1, detail

sum q1208tothrs if outpat == 1, detail
sum q1208tothrs if inpat == 1, detail

// Wealth index by self-reported health
/* investigate wealth index
tab2 wq q1503 
tab2 wq q1504
tab2 wq q1505
tab2 wq q1506
tab2 wq q1507
tab2 wq q1508

// Wealth Index breakdowns for the health care seeking

gen fweight_n = real(fweight)
gen fweight_inv = 1/fweight_n

svyset householdid [pw=fweight_inv]

svy: tab wq anycaresum, count row
svy: tab wq hcworkbin, count row

// with any symptom

svy: tab wq q1101yn, count row
svy: tab wq sxandcare, count row
svy: tab wq sxchwbin, count row

// with severe sx

svy: tab wq illaffx, count row
svy: tab wq illafxandcare, count row
svy: tab wq illafxhc, count row
*/

sum q1115 if outpat == 1, detail
sum q1115 if inpat == 1, detail

*summarize q1115 [aweight=fweight_inv], detail

sum q1112tothrs if outpat == 1, detail
sum q1112tothrs if inpat == 1, detail

*summarize q1112tothrs [aweight=fweight_inv], detail

sum q1211 if outpat == 1, detail
sum q1211 if inpat == 1, detail

*summarize q1211howmuchdidyoupayoutofpocket [aweight=fweight_inv], detail

sum q1208tothrs if outpat == 1, detail
sum q1208tothrs if inpat == 1, detail

*summarize q1208tothrs [aweight=fweight_inv], detail


// by catchment

tab2 x2_catchment_area anycaresum, row
tab2 x2_catchment_area hcworkbin, row

tab2 x2_catchment_area q1101yn, row
tab2 x2_catchment_area sxandcare, row
tab2 x2_catchment_area sxchwbin, row

tab2 x2_catchment_area illaffx, row
tab2 x2_catchment_area illafxandcare, row
tab2 x2_catchment_area illafxhc, row

// no weights

tab anycaresum
tab hcworkbin
tab q1101yn
tab sxandcare
tab sxchwbin

tab illaffx
tab illafxandcare
tab illafxhc

// income

gen visit_cost = .
replace visit_cost = q1115 if q1115 != .
replace visit_cost = q1133 if q1115 == .

sum visit_cost, detail
sum q1211, detail

// travel time

gen visit_time = .
replace visit_time = q1112tothrs if q1112tothrs != .
replace visit_time = q1130tothrs if q1112tothrs == .

sum visit_time, detail
sum q1208tothrs, detail

bysort x2_catchment_area: sum visit_cost, detail // acute
bysort x2_catchment_area: sum visit_time, detail // acute
bysort x2_catchment_area: sum q1211, detail // chronic
bysort x2_catchment_area: sum q1208tothrs, detail // chronic

save "C:\Users\jhiggins\Partners in Health\Survey Research in Sierra Leone & Liberia - Documents\General\Household Survey Liberia (pre-covid)\Output\lib_adult_women_6apr21_analysis.dta", replace
