# Supplementary material for: Community and facility-level barriers to achieving UHC in Kono District, Sierra Leone and Maryland County, Liberia
Source: PLOS Glob Public Health. 2023 Jun 26;3(6):e0002045. doi: 10.1371/journal.pgph.0002045 (PMC10292700; doi:10.1371/journal.pgph.0002045)
Supplement: S1 Data — (ZIP) [file pgph.0002045.s002.zip › Liberia HHS/Primary Analysis Code/C_import.do]

// PIH West Africa Analysis
// Do file to import child data
// Written by: Julia Higgins - adapted from Hari's .do file 
// November 18, 2020

clear
set more off 

import delimited "C:\Users\jhiggins\Partners in Health\Survey Research in Sierra Leone & Liberia - Documents\General\Household Survey Liberia (pre-covid)\Preclean Data Post-merge\liberia_revised_C.csv"

// // Drop NAs and destring  

foreach var of varlist q3101* q3102 q3103 q3104* q3105 q3106 q3107* q3108 q3109* q3110 ///
q3111* q3112* q3114* q3115 q3116* q3117* q3118* q3119 q3120* q3121_1 q3121_2 q3121_3 ///
q3121_4 q3121_5 q3121_6 q3121_7 q3121_8 q3121_9 q3121_96 q3125 q3127* ///
q3128* q3129 q3130 q3131 q3132 q3133* q3134* q3135* q3136 q3137* q3138_1 q3138_2 ///
q3138_3 q3138_4 q3138_5 q3138_6 q3138_7 q3138_8 q3138_9 q3138_96 q3139 q3203 ///
q3204* q3205* {
	replace `var' = "" if `var'=="NA"
	destring `var', replace
	}

// Q3101

rename q3101_1 q3101_diarrhea 
rename q3101_2 q3101_fever
rename q3101_3 q3101_diffbreathe
rename q3101_4 q3101_injur
rename q3101_5 q3101_pain
rename q3101_6 q3101_skin
rename q3101_7 q3101_anxiety
rename q3101_8 q3101_nausea
rename q3101_9 q3101_appetite
rename q3101_10 q3101_fatigue
rename q3101_96 q3101_other

drop q3101_extra

// Labels 
label define likert1 1 "Extremely" 2 "A lot" 3 "Moderately" 4 "Slightly" 5 "Not at all"

label values q3102 likert1
label values q3103 likert1

rename q3104_1 q3104_fluid 
rename q3104_2 q3104_ors
rename q3104_3 q3104_home
rename q3104_4 q3104_zinc

label define yesno 1 "yes" 0 "no"
label values q3105 yesno
label values q3106 yesno

rename q3107_1 q3107_act
rename q3107_2 q3107_chloroq
rename q3107_3 q3107_country
rename q3107_4 q3107_abx
rename q3107_96 q3107_other
rename q3107_98 q3107_dnk
rename q3107_99 q3107_prefnotsay
drop q3107_extra

label define injurfmt 1 "Road traffic accident" 2 "Fall or other blunt force" 3 "Poisoning" 4 "Burn" 96 "Other (specify)"
label values q3108 injurfmt

label define injursx 1 "Perm Disability" 2 "Require hosp >= 10days" 3 "Require hosp<10" 4 "Require medical care" 5 "None of above"
label values q3109 injursx

label values q3110 yesno

rename q3111_1 q3111_cost
rename q3111_2 q3111_notransp
rename q3111_3 q3111_costtransp
rename q3111_4 q3111_prevbadtreat
rename q3111_5 q3111_work
rename q3111_6 q3111_inad_drug
rename q3111_7 q3111_inad_skills
rename q3111_8 q3111_dnkwhere
rename q3111_9 q3111_denied
rename q3111_10 q3111_notsick
rename q3111_11 q3111_toosick
rename q3111_12 q3111_permission
rename q3111_13 q3111_privacy
rename q3111_14 q3111_notopen
drop q3111_extra

rename q3112_1 q3112_privhosp
rename q3112_2 q3112_pubhosp
rename q3112_3 q3112_privclinic
rename q3112_4 q3112_pubclinic
rename q3112_5 q3112_drugstore
rename q3112_6 q3112_drugpedd
rename q3112_7 q3112_tradheal
rename q3112_8 q3112_chw
rename q3112_9 q3112_church
rename q3112_10 q3112_home
rename q3112_96 q3112_other
drop q3112_extra 

rename q3114_1 q3114_doc
rename q3114_2 q3114_nurse
rename q3114_3 q3114_midwife
rename q3114_4 q3114_cho
rename q3114_5 q3114_dentist
rename q3114_6 q3114_tradheal
rename q3114_96 q3114_other
drop q3114_extra 

label values q3115 yesno

rename q3117_1 q3117_privehicle
rename q3117_2 q3117_publictrans
rename q3117_3 q3117_taxi
rename q3117_4 q3117_ambulance
rename q3117_5 q3117_cycle
rename q3117_6 q3117_motobike
rename q3117_7 q3117_walk
rename q3117_96 q3117_other
drop q3117_extra

rename q3120_1 q3120_proximity
rename q3120_2 q3120_friendly
rename q3120_3 q3120_goodservice
rename q3120_4 q3120_shortwait
rename q3120_5 q3120_qualdoc
rename q3120_6 q3120_lowfee
rename q3120_7 q3120_goodwait
rename q3120_8 q3120_confidential
rename q3120_9 q3120_whereelse
rename q3120_10 q3120_med
rename q3120_11 q3120_diagn
rename q3120_12 q3120_rec
rename q3120_96 q3120_other
drop q3120_extra

rename q3121_1 q3121_longwait
rename q3121_2 q3121_inadexp
rename q3121_3 q3121_lackprivacy
rename q3121_4 q3121_lackmeds
rename q3121_5 q3121_inconvenhours
rename q3121_6 q3121_inconvendays
rename q3121_7 q3121_notclean
rename q3121_8 q3121_staffmean
rename q3121_9 q3121_highcost
rename q3121_96 q3121_other
drop q3121_extra

replace q3122="" if q3122=="NA"
destring q3122, replace
label define satisfx 1 "Very satisfied" 2 "Satisfied" 3 "Neither satisfied or dissatisfied" 4 "Dissatisfied" 5 "Very dissatisfied"
label values q3122 satisfx
 
label define healthplace 1 "Private hospital" 2 "Public hospital" 3 "Private clinic" 4 "Public clinic" 5 "Drug store" 6 "Drug peddler" 7 "Traditional or faith doctor/healer" 8 "Community health worker" 9 "Church yard" 10 "At home" 96 "Other (specify)"
label values q3125 healthplace 

rename q3127_1 q3127_doc 
rename q3127_2 q3127_nurse
rename q3127_3 q3127_midwife 
rename q3127_4 q3127_cho
rename q3127_5 q3127_dentist
rename q3127_6 q3127_tradheal
rename q3127_96 q3127_other
drop q3127_extra

rename q3128_1 q3128_diarrhea 
rename q3128_2 q3128_fever
rename q3128_3 q3128_diffbreathe
rename q3128_4 q3128_injur
rename q3128_5 q3128_pain
rename q3128_6 q3128_skin
rename q3128_7 q3128_anxiety
rename q3128_8 q3128_nausea
rename q3128_9 q3128_appetite
rename q3128_10 q3128_fatigue
rename q3128_11 q3128_routine
rename q3128_96 q3128_other
drop q3128_extra

label values q3129 likert1
label values q3130 likert1

label values q3131 yesno

rename q3134_1 q3134_privehicle
rename q3134_2 q3134_publictrans
rename q3134_3 q3134_taxi
rename q3134_4 q3134_ambulance
rename q3134_5 q3134_cycle
rename q3134_6 q3134_motobike
rename q3134_7 q3134_walk
rename q3134_96 q3134_other
drop q3134_extra

rename q3137_1 q3137_proximity
rename q3137_2 q3137_friendly
rename q3137_3 q3137_goodservice
rename q3137_4 q3137_shortwait
rename q3137_5 q3137_qualdoc
rename q3137_6 q3137_lowfee
rename q3137_7 q3137_goodwait
rename q3137_8 q3137_confidential
rename q3137_9 q3137_whereelse
rename q3137_10 q3137_med
rename q3137_11 q3137_diagn
rename q3137_12 q3137_rec
rename q3137_96 q3137_other
drop q3137_extra

rename q3138_1 q3138_longwait
rename q3138_2 q3138_inadexp
rename q3138_3 q3138_lackprivacy
rename q3138_4 q3138_lackmeds
rename q3138_5 q3138_inconvenhours
rename q3138_6 q3138_inconvendays
rename q3138_7 q3138_notclean
rename q3138_8 q3138_staffmean
rename q3138_9 q3138_highcost
rename q3138_96 q3138_other
drop q3138_extra

label define likert2 1 "Very satisfied" 2 "Satisfied" 3 "Neither satisfied or dissatisfied" 4  "Dissatisfied" 5 "Very dissatisfied"
label values q3139 likert2

label values q3140 yesno
label values q3201 yesno
label values q3202 yesno
label values q3203 yesno
label values q3204 yesno

rename q3205_1 q3205_bcg
rename q3205_2 q3205_rota1
rename q3205_3 q3205_rota2
rename q3205_4 q3205_penta1
rename q3205_5 q3205_penta2
rename q3205_6 q3205_penta3
rename q3205_7 q3205_pcv1
rename q3205_8 q3205_pcv2
rename q3205_9 q3205_pcv3
rename q3205_10 q3205_opv1
rename q3205_11 q3205_opv2
rename q3205_12 q3205_opv3
rename q3205_13 q3205_ipv
rename q3205_14 q3205_ipti1
rename q3205_15 q3205_ipti2
rename q3205_16 q3205_ipti3
rename q3205_17 q3205_meas1
rename q3205_18 q3205_meas2
rename q3205_19 q3205_rubella
rename q3205_20 q3205_yf
rename q3205_21 q3205_VitA
drop q3205_extra

label define likert3 1 "Excellent" 2 "Very good" 3 "Good" 4 "Fair" 5 "Poor"
label values q3301 likert3

label define likert4 1 "Much better" 2 "Somewhat better" 3 "About the same" 4 "Somewhat worse" 5 "Much worse" 
label values q3302 likert4

save "C:\Users\jhiggins\Partners in Health\Survey Research in Sierra Leone & Liberia - Documents\General\Household Survey Liberia (pre-covid)\Output\lib_child_9apr2021_import.dta", replace
