# Supplementary material for: Community and facility-level barriers to achieving UHC in Kono District, Sierra Leone and Maryland County, Liberia
Source: PLOS Glob Public Health. 2023 Jun 26;3(6):e0002045. doi: 10.1371/journal.pgph.0002045 (PMC10292700; doi:10.1371/journal.pgph.0002045)
Supplement: S1 Data — (ZIP) [file pgph.0002045.s002.zip › Liberia HHS/Primary Analysis Code/C_indicator construction.do]

//////////////////////////////////////////////////////////////////
// Child Questionnaire indicators
// Written by: Julia Higgins - adapted from Hari's .do file 
// Date: 11/19/2020
//////////////////////////////////////////////////////////////////

clear
set more off 

use "C:\Users\jhiggins\Partners in Health\Survey Research in Sierra Leone & Liberia - Documents\General\Household Survey Liberia (pre-covid)\Output\lib_child_9apr2021_import.dta"

* Expressed symptoms
replace q3101_diarrhea = 0 if q3101_diarrhea == .
replace q3101_fever = 0 if q3101_fever == .
replace q3101_diffbreathe = 0 if q3101_diffbreathe == .
replace q3101_injur = 0 if q3101_injur == .
replace q3101_pain = 0 if q3101_pain == .
replace q3101_skin = 0 if q3101_skin == .
replace q3101_anxiety = 0 if q3101_anxiety == .
replace q3101_nausea = 0 if q3101_nausea == .
replace q3101_appetite = 0 if q3101_appetite  == .
replace q3101_fatigue = 0 if q3101_fatigue == .
replace q3101_other = 0 if q3101_other == .

gen q3101_sum = q3101_diarrhea + q3101_fever + q3101_diffbreathe + q3101_injur + q3101_pain + q3101_skin + q3101_anxiety + q3101_nausea + q3101_appetite + q3101_fatigue + q3101_other 
gen q3101yn = 0
replace q3101yn = 1 if q3101_sum >= 1 
rename q3101yn expressed_symptoms
tab expressed_symptoms

/*
expressed_s |
    ymptoms |      Freq.     Percent        Cum.
------------+-----------------------------------
          0 |         25       10.00       10.00
          1 |        225       90.00      100.00
------------+-----------------------------------
      Total |        250      100.00
*/

* Severe illness
gen severe_illness=1 if q3102==1| q3102==2
tab expressed_symptoms if severe_illness==1
*n=146
* 146/225 =64.9%

* Recieved care at facility 

gen q3112_formal = 0

replace q3112_privhosp = 0 if q3112_privhosp == .
replace q3112_pubhosp = 0 if q3112_pubhosp == .
replace q3112_privclinic = 0 if q3112_privclinic  == .
replace q3112_pubclinic = 0 if q3112_pubclinic == .

gen q3112_sum = q3112_privhosp + q3112_pubhosp + q3112_privclinic + q3112_pubclinic
replace q3112_formal = 1 if q3112_sum >= 1

gen carefac = .
replace carefac = 0 if q3102!=.
replace carefac = 1 if q3106 == 1 & q3112_formal == 1 
tab carefac
/*
    carefac |      Freq.     Percent        Cum.
------------+-----------------------------------
          0 |        106       47.11       47.11
          1 |        119       52.89      100.00
------------+-----------------------------------
      Total |        225      100.00
*/

tab carefac if q3102==1| q3102==2

* Saw a provider
replace q3114_doc = 0 if q3114_doc  == .
replace q3114_nurse = 0 if q3114_nurse == .
replace q3114_midwife = 0 if q3114_midwife == .
replace q3114_cho = 0 if q3114_cho == .
replace q3114_dentist = 0 if q3114_dentist == .
replace q3114_tradheal = 0 if q3114_tradheal == .
replace q3114_other = 0 if q3114_other == .  

gen q3114_sum = q3114_doc + q3114_nurse + q3114_midwife + q3114_cho + q3114_dentist + q3114_tradheal + q3114_other
gen q3114yn = 0 if expressed_symptoms==1
replace q3114yn = 1 if q3114_sum >= 1 
rename q3114yn saw_provider
tab saw_provider
/*
saw_provide |
          r |      Freq.     Percent        Cum.
------------+-----------------------------------
          0 |         50       22.22       22.22
          1 |        175       77.78      100.00
------------+-----------------------------------
      Total |        225      100.00
*/

* Saw trained provider 
gen q3114_sum_trained = q3114_doc + q3114_nurse + q3114_midwife + q3114_cho
gen q3114yn_trained =0
replace q3114yn_trained =1 if q3114_sum_trained >=1
rename q3114yn_trained saw_trained_provider
tab saw_trained_provider if carefac==1

tab saw_trained_provider if carefac==1 & q3102==1| q3102==2

tab saw_trained_provider x2_catchment_area, col

gen trained_provider_other = q3114_midwife + q3114_cho + q3114_dentist + q3114_tradheal + q3114_other
tab trained_provider_other
tab trained_provider_other if severe_illness==1

tab q3114_doc if q3112_formal == 1 
tab q3114_doc if q3112_formal == 1 & severe_illness==1
 
tab q3114_nurse if q3112_formal == 1 
tab q3114_nurse if q3112_formal == 1 & severe_illness==1

tab q3114_midwife if q3112_formal == 1 
tab q3114_midwife if q3112_formal == 1 & severe_illness==1 

tab q3114_cho if q3112_formal == 1
tab q3114_cho if q3112_formal == 1 & severe_illness==1 

tab q3114_dentist if q3112_formal == 1 
tab q3114_dentist if q3112_formal == 1 & severe_illness==1

tab q3114_tradheal if q3112_formal == 1 
tab q3114_tradheal if q3112_formal == 1 & severe_illness==1 

tab q3114_other if q3112_formal == 1 
tab q3114_other if q3112_formal == 1 & severe_illness==1 

gen  hcwork = q3114_doc + q3114_nurse + q3114_cho
gen hcworkbin = 0
replace hcworkbin = 1 if hcwork > 0 

tab q3102
tab q3103

gen q3103bin = 0
replace q3103bin = 1 if q3103  == 1 // extremely
replace q3103bin = 1 if q3103  == 2 // A lot

* Illness affects daily life - retained "extremely" and "a lot" responses
gen daily_life_aff=0
replace daily_life_aff=1 if q3102==1 | q3102==2
tab daily_life_aff
/*
daily_life_ |
        aff |      Freq.     Percent        Cum.
------------+-----------------------------------
          0 |        104       41.60       41.60
          1 |        146       58.40      100.00
------------+-----------------------------------
      Total |        250      100.00
*/

tab carefac if daily_life_aff==1
/*
    carefac |      Freq.     Percent        Cum.
------------+-----------------------------------
          0 |         15       15.31       15.31
          1 |         83       84.69      100.00
------------+-----------------------------------
      Total |         98      100.00
*/

tab saw_provider if daily_life_aff==1
/*
saw_provide |
          r |      Freq.     Percent        Cum.
------------+-----------------------------------
          0 |         25       17.12       17.12
          1 |        121       82.88      100.00
------------+-----------------------------------
      Total |        146      100.00
*/

tab saw_trained_provider if daily_life_aff==1
/*
saw_trained |
  _provider |      Freq.     Percent        Cum.
------------+-----------------------------------
          0 |         34       23.29       23.29
          1 |        112       76.71      100.00
------------+-----------------------------------
      Total |        146      100.00
*/

tab expressed_symptoms if daily_life_aff==1 // 146/250; 58.4%
tab expressed_symptoms if daily_life_aff==1 & carefac==1 // 83/250; 33.2%
tab expressed_symptoms if daily_life_aff==1 & saw_trained_provider==1 // 112/250; 44.8% 
 

// Costs for formal care (acute) 
tab q3112_formal
sum q3119 if q3112_formal == 1, detail 
/*
                            Q3119
-------------------------------------------------------------
      Percentiles      Smallest
 1%            0              0
 5%            0              0
10%            0              0       Obs                 163
25%            0              0       Sum of Wgt.         163

50%          150                      Mean           467.9202
                        Largest       Std. Dev.      825.0343
75%          500           3000
90%         1500           3000       Variance       680681.6
95%         2500           3800       Skewness       2.981763
99%         3800           5500       Kurtosis       13.68629
*/

*Costs for formal care (chronic)
gen q3125_formal = 0
replace q3125_formal = 1 if q3125 < 5
tab q3125_formal
sum q3136 if q3125_formal == 1, detail 
/*
                            Q3136
-------------------------------------------------------------
      Percentiles      Smallest
 1%            0              0
 5%            0              0
10%            0              0       Obs                  28
25%            0              0       Sum of Wgt.          28

50%         77.5                      Mean           375.8929
                        Largest       Std. Dev.      814.3494
75%          400            600
90%         1500           1500       Variance       663164.9
95%         1500           1500       Skewness       3.471303
99%         4000           4000       Kurtosis       15.36831
*/

* Time to get to services (hours) - acute conditions
gen q3116totmin = q3116_hrs*60 + q3116_mins
gen q3116tothrs = q3116totmin/60
sum q3116tothrs, detail
/*
                         q3116tothrs
-------------------------------------------------------------
      Percentiles      Smallest
 1%            0              0
 5%     .0333333              0
10%     .0833333              0       Obs                 191
25%          .25              0       Sum of Wgt.         191

50%           .5                      Mean           2.557243
                        Largest       Std. Dev.      9.572104
75%         1.25       30.08333
90%            3             72       Variance       91.62518
95%         5.25       72.66666       Skewness       6.441825
99%     72.66666          72.75       Kurtosis       45.88321
*/

* Time to get to services (hours)- chronic conditions 
gen q3133totmin = q3133_hrs*60 + q3133_mins
gen q3133tothrs = q3133totmin/60
sum q3133tothrs, detail
/*
                         q3133tothrs
-------------------------------------------------------------
      Percentiles      Smallest
 1%            0              0
 5%            0              0
10%     .0333333              0       Obs                  31
25%     .3333333       .0333333       Sum of Wgt.          31

50%     .5833333                      Mean           1.047849
                        Largest       Std. Dev.      1.802718
75%            1            1.5
90%          1.5              2       Variance       3.249792
95%     3.333333       3.333333       Skewness       4.174426
99%           10             10       Kurtosis        21.0649
*/

// (i) The proportion seeking any care
// Numerator: # response c Q3102/Q3103 & response ‘yes’ Q3106
tab q3102 if q3106==1
* n=127

// Denominator: # response c Q3102/Q3103
tab q3102 
* n=225

gen prop_seeking_care=148/250
* 56.4%

// (ii) The proportion seeking care at a formal healthcare facility
// Numerator: # response c Q3102/Q3103 & response ‘yes’ Q3106 & response 1,2,3, or 4 Q3112
tab q3102 if q3106==1 & q3112_formal==1
* n= 119

// Denominator: # response c Q3101/3103
tab q3102
tab q3103
* n=225

gen prop_seeking_care_formal=119/225
* 53.9%

// Reasons for not seeking care
preserve
gen id=_n
keep id q3111*
reshape long q3111, i(id) string
tab q3111 _j
restore 
* Denominator = individuals with symptoms who did not seek care
/*
      Q3110 |      Freq.     Percent        Cum.
------------+-----------------------------------
         no |         34       15.11       15.11
        yes |        191       84.89      100.00
------------+-----------------------------------
      Total |        225      100.00
*/

// Problems with Care 
gen q3121_noprob=1 if q3121_spy=="none" | q3121_spy=="no" | q3121_spy=="None" | q3121_spy=="no problem" | ///
q3121_spy=="service was good" | q3121_spy=="nono"
replace q3121_staffmean=1 if q3121_spy=="nurse shout at me"
replace q3121_lackmeds=1 if q3121_spy=="some medicines were not available"
* new other #=4
gen q3138_noprob=1 if q3138_spy=="no problem" | q3138_spy=="none" | q3138_spy=="Because  of  my case I was looked at immediately" | ///
q3138_spy=="no" | q3138_spy=="Friendly"
* new other=3

preserve
gen id=_n
keep id q3121_* q3138_* x2_catchment_area
drop q3121_spy
drop q3138_spy
reshape long q3121 q3138 x_, i(id) string
* Acute conditions
tab q3121 _j if x2_catchment_area=="Harper"
tab q3121 _j if x2_catchment_area=="Pleebo"
tab q3121 _j if x2_catchment_area=="Karluway-2"
* Last time recieved care (last visit)
tab q3138 _j
tab q3138 _j if x2_catchment_area=="Harper"
tab q3138 _j if x2_catchment_area=="Pleebo"
tab q3138 _j if x2_catchment_area=="Karluway-2"
restore

// Labels 

label values q3102 likert1
label values q3103 likert1

tab2 q3102 q3103

gen illaffx = 0
replace illaffx = 1 if q3102 < 3 | q3103 < 3 

label values q3125 healthplace

gen anycaresum = q3112_formal + q3125_formal

gen hscare = 0
replace hscare = 1 if q3112_formal == 1 | q3125_formal == 1

tab anycaresum

tab hcworkbin

/* Hari's scratch
gen wq = .
replace wq = 1 if wealth_quintile == "bottom"
replace wq = 2 if wealth_quintile == "lower middle"
replace wq = 3 if wealth_quintile == "middle"
replace wq = 4 if wealth_quintile == "upper middle"
replace wq = 5 if wealth_quintile == "top"

gen chweight_n = real(chweight)
gen chweight_inv = 1/chweight_n

svyset householdid [pw=chweight_inv]


// denominator is different

svy: tab wq anycaresum, count row
svy: tab wq hcworkbin, count row

svy: tab wq q3101yn, count row
svy: tab wq sxandcare, count row
svy: tab wq sxandcareandhc, count row
*/
* investigate q3101yn

// gen sxandcare = q3101yn + q3112_formal
// gen sxcarebin = 0
// replace sxcarebin = 1 if sxandcare == 2

// tab sxcarebin

gen sxandcare = 0
*replace sxandcare = 1 if q3101 == 1 & q3110 == 1
tab sxandcare
tab2 sxandcare hcworkbin

gen sxandcareandhc = 0
*replace sxandcareandhc = 1 if q3101yn == 1 & q3110didxreceiveanycareforthisco & hcworkbin == 1


*tab2 wq sxandcare 

*tab2 q3101yn hcworkbin

tab illaffx

tab2 illaffx q3110

tab2 illaffx anycaresum
gen illandcare = illaffx + anycaresum
tab illandcare

tab2 illaffx hcworkbin
gen illandhcw = illaffx + hcworkbin
tab illandhcw

/*
tab2 wq illandhcw

svy: tab wq illaffx, count row
svy: tab wq illandcare, count row
svy: tab wq illandhcw, count row
*/

sum q3119, detail

gen q3116totmin = q3116_hrs*60 + q3116_mins 
gen q3116tothrs = q3116_hrs + q3116_mins /60

sum q3116tothrs, detail

gen q3133tothrs = q3133_hrs + q3133_mins/60
gen q3133totmins = q3133_hrs*60 + q3133_mins

sum q3133tothrs, detail

sum q3136, detail

tab q3110

// utilization rate
tab q3114_doc
tab q3114_nurse

// cost op vs ip
*investigate correct vars here

*tab q3120
*tab q3121

gen outpat = 0
*replace outpat = 1 if q3120  > 0 & q3120 != .
gen inpat = 0 
*replace inpat = 1 if q3121 > 0 & q3121 != .

sum q3119 if outpat == 1, detail
sum q3119 if inpat == 1, detail

sum q3116tothrs if outpat == 1, detail
sum q3116tothrs if inpat == 1, detail

sum q3136 if outpat == 1, detail
sum q3136 if inpat == 1, detail

sum q3133tothrs if outpat == 1, detail
sum q3133tothrs if inpat == 1, detail

tab q3110

// continuous
/*
summarize q3119howmuchdidyoupayoutofpocket [aweight=chweight_inv], detail
summarize q3116tothrs [aweight=chweight_inv], detail
summarize q3136howmuchdidyoupayoutofpocket [aweight=chweight_inv], detail
summarize q3133tothrs [aweight=chweight_inv], detail
*/

foreach var of varlist q3205_* {
	replace `var' = 0 if `var'==.
	}

foreach var of varlist q3205_* {
	tab `var'
	}

gen fully_imm=0
replace fully_imm =1 if q3205_bcg==1 & q3205_opv1==1 & q3205_opv2==1 & q3205_opv3==1 & q3205_meas1==1
tab fully_imm 
*22/250 children (8.8%)
* Note - need to determine HPBx3 and DPTx3 in order to match WHO fully immunized definition

save "C:\Users\jhiggins\Partners in Health\Survey Research in Sierra Leone & Liberia - Documents\General\Household Survey Liberia (pre-covid)\Output\lib_child_9apr2021_analysis.dta", replace
