# Supplementary material for: Community and facility-level barriers to achieving UHC in Kono District, Sierra Leone and Maryland County, Liberia
Source: PLOS Glob Public Health. 2023 Jun 26;3(6):e0002045. doi: 10.1371/journal.pgph.0002045 (PMC10292700; doi:10.1371/journal.pgph.0002045)
Supplement: S1 Data — (ZIP) [file pgph.0002045.s002.zip › Liberia HHS/Raw data/Adult Man Survey (15-49 years) 2020-08-07.csv]

number	formid	household_id	head_of_household_name	x1_field_worker	x1_field_worker_spy	x2_catchment_area	x3_village	x4_segment	x5_household_number	x6_latitude	x6_longitude	x6_altitude	x6_accuracy	respondents_name	c6_date_1st	start_1st	c6_result_1st	c6_result_1st_spy	c6_date_2nd	start_2nd	c6_result_2nd	c6_result_2nd_spy	c6_date_3rd	start_3rd	c6_result_3rd	c6_result_3rd_spy	rec_questions	consent	dissent	X1_spy	consent_sign	Q2101_1	Q2101_2	Q2101_3	Q2101_4	Q2101_5	Q2101_6	Q2101_7	Q2101_8	Q2101_9	Q2101_10	Q2101_96	Q2101_extra	Q2101_spy	Q2102	Q2103	Q2104	Q2104_spy	Q2105
0	5220763b-a02b-4e31-a9bf-374b3034bb06	55412	David T.dennis	Cafu K. Kassigba		Pleebo	Zone 6	573	101	4.58524484	-7.67090603	66.0	13.65	David T.dennis	2020-03-23	14:49:00.000-00:44	1										yes	1			https://www.commcarehq.org/a/harper-1/api/form/attachment/5220763b-a02b-4e31-a9bf-374b3034bb06/1584975030177.jpg		1			1					1				3	3
1	61946c34-5d7f-4165-a6a4-a156362f9419	68434	Raymond k Bardio	Annie D. Nimely		Pleebo	Zone 5	576	1001	4.59349875	-7.67086798	70.0	16.68	Raymond k Bardio	2020-03-24	11:43:00.000-00:44	1											1			https://www.commcarehq.org/a/harper-1/api/form/attachment/61946c34-5d7f-4165-a6a4-a156362f9419/1585050222292.jpg		1	1		1			1						2	2
2	b613d498-a8a3-4187-97ec-661ad775153e	16523	Linda G Taylor	Deborah K. Weah		Pleebo	Zone 1	598	1402	4.59621351	-7.67027338	96.0	27.3	Abednego J Scott jr	2020-03-24	12:53:00.000-00:44	1										no	1			https://www.commcarehq.org/a/harper-1/api/form/attachment/b613d498-a8a3-4187-97ec-661ad775153e/1585054462927.jpg		1			1		1							2	5
3	968b6eef-fbdf-46ad-b584-426e61a99cc4	94243	Regina Gedeh	Siafa Philips		Pleebo	Zone 1	598	8	4.59578309	-7.67044214	81.0	15.17	Melvin Gedeh	2020-03-24	14:56:00.000-00:44	1											1			https://www.commcarehq.org/a/harper-1/api/form/attachment/968b6eef-fbdf-46ad-b584-426e61a99cc4/1585061784708.jpg						1								4	4
4	01a080c7-4e0e-495a-a2cf-2ce84397a5c0	44996	Thomas T. Williams	James Landford		Pleebo	Zone 1	598	1	4.59693749	-7.66981942	74.0	7.58	Emmanuel Nueville	2020-03-23	13:28:00.000-00:44	1										No	1			https://www.commcarehq.org/a/harper-1/api/form/attachment/01a080c7-4e0e-495a-a2cf-2ce84397a5c0/1584970217987.jpg		1			1									1	1
5	ef219db7-d337-400e-a5aa-049b1cf75bf0	6872	Ale Troare	Edith Neufville		Pleebo	Zone 1	515	2	4.59290957	-7.67318263	91.0	45.51	Ale Troare	2020-03-24	10:11:00.000-00:44	1											1			https://www.commcarehq.org/a/harper-1/api/form/attachment/ef219db7-d337-400e-a5aa-049b1cf75bf0/1585044698604.jpg
6	eafe601f-4fa6-450b-8ac9-b051f92f4101	80780	Teblayson Wiyon	Wah Woart Jr		Pleebo	Zone 3	430	1	4.58217156	-7.67425883	80.0	42.47	Teblayson Wiyon	2020-03-26	15:32:00.000-00:44	1										no	1			https://www.commcarehq.org/a/harper-1/api/form/attachment/eafe601f-4fa6-450b-8ac9-b051f92f4101/1585236758346.jpg		1	1		1									1	1
7	0eb9d6e1-ef61-4b61-a1cc-861ff732fb02	54980	Kilpatrick Goe	Tometta Tolia-Elliott		Pleebo	Zone 7	565	601	4.58813371	-7.66428734	68.0	21.23	Kilpatrick Goe	2020-03-25	13:23:00.000-00:44	1											1			https://www.commcarehq.org/a/harper-1/api/form/attachment/0eb9d6e1-ef61-4b61-a1cc-861ff732fb02/1585142631132.jpg
8	12f7451b-0ed6-4d32-9221-2eefdaf29f04	81203	James Worjloh	Tometta Tolia-Elliott		Pleebo	Zone 7	565	301	4.58756902	-7.66389262	32.0	22.75	Augustine Collins	2020-03-25	12:38:00.000-00:44	1											1			https://www.commcarehq.org/a/harper-1/api/form/attachment/12f7451b-0ed6-4d32-9221-2eefdaf29f04/1585139917094.jpg
9	071ea1b2-693c-4912-b73f-1caa655b789c	9238	Emmanuel Weah	Nehemiah E. Tobor		Pleebo	Zone 3	430	801	4.58223202	-7.67419068	82.0	4.55	Aloysius Plugbe	2020-03-26	13:26:00.000-00:44	1											1			https://www.commcarehq.org/a/harper-1/api/form/attachment/071ea1b2-693c-4912-b73f-1caa655b789c/1585229255752.jpg						1				1				3	2
10	ab70a082-ee1a-485c-a7a1-d6c755e8b451	38559	Justina Tabah	Annie D. Nimely		Pleebo	Zone 9	605	1301	4.58485054	-7.66200349	51.0	19.72	Balu Freeman	2020-03-27	13:58:00.000-00:44	1											1			https://www.commcarehq.org/a/harper-1/api/form/attachment/ab70a082-ee1a-485c-a7a1-d6c755e8b451/1585317563611.jpg	1	1	1		1	1		1						1	1
11	8a410148-5d5c-4a45-95c8-5bd6278f710f	78191	Jeremiah Toe	Thomas A. Berry		Pleebo	Zone 9	605	1	4.58329205	-7.65875051	62.0	13.65	Jeremiah Toe	2020-03-27	15:22:00.000-00:44	1											1			https://www.commcarehq.org/a/harper-1/api/form/attachment/8a410148-5d5c-4a45-95c8-5bd6278f710f/1585322595273.jpg											1		none	5	5
12	23a3760b-2052-4ecd-b282-1ee31558ca35	18838	Augustine B. Kumah	Rahine G. Dennis		Karluway-2	Henogba	651	1	4.66273599	-7.75999329	75.0	6.06	Augustine B. Kumah	2020-03-30	12:55:00.000-00:44	1										no	1			https://www.commcarehq.org/a/harper-1/api/form/attachment/23a3760b-2052-4ecd-b282-1ee31558ca35/1585572992397.jpg		1												2	2
13	82c61aed-7a13-4f00-ad4a-a927a7dee2b1	54246	Thomas B. Nimely	Thomas A. Berry		Karluway-2	Henogba	651	1	4.66295496	-7.75989598	71.0	4.55	Joseph Nimely	2020-03-30	13:14:00.000-00:44	1											1			https://www.commcarehq.org/a/harper-1/api/form/attachment/82c61aed-7a13-4f00-ad4a-a927a7dee2b1/1585574120321.jpg											1		none	5	5
14	4977959d-8d8a-438b-a58f-9e39f259ede8	31348	Nyema Reggline	Jonathan K. Moses		Karluway-2	Tugbaken	644	1	4.6619871	-7.71268226	129.0	9.1	Nyema Reggline	2020-03-30	17:45:00.000-00:44	1											1			https://www.commcarehq.org/a/harper-1/api/form/attachment/4977959d-8d8a-438b-a58f-9e39f259ede8/1585590333533.jpg					1									2	1
15	3897ef8c-9e53-4a0a-90b9-8743312b8131	53809	Esther Williams	Edith Neufville		Karluway-2	Tugbaken	644	1	4.66143565	-7.71197472	98.0	6.06	Nathaniel Williams	2020-03-30	16:49:00.000-00:44	1											1			https://www.commcarehq.org/a/harper-1/api/form/attachment/3897ef8c-9e53-4a0a-90b9-8743312b8131/1585587025347.jpg					1									3	3
16	c02f709a-6ddb-432d-a68e-9196d43e36b6	59803	Samuel Morgan	Siafa Philips		Pleebo	Zone 2	483	1	4.59021085	-7.67334575	76.0	6.06	Lawrence Stemn	2020-03-30	14:55:00.000-00:44	1											1			https://www.commcarehq.org/a/harper-1/api/form/attachment/c02f709a-6ddb-432d-a68e-9196d43e36b6/1585580172425.jpg
17	2a42d1c0-5a2c-4938-b81b-a4ff91c85d58	10426	Lorenzo Nyenati	Robert Weah		Harper	Harper City	114	30	4.37816144	-7.70598681	53.0	13.65	Lorenzo G Nyenati	2020-03-17	10:19:00.000-05	1											1			https://www.commcarehq.org/a/harper-1/api/form/attachment/2a42d1c0-5a2c-4938-b81b-a4ff91c85d58/1584454831753.jpg								1	1	1				4	4
18	08dcf1c7-bcd3-4e6c-9454-05b74162794a	62962	0101	Wannie A. Wallace		Harper	Harper City	114	101	4.37751197	-7.70703986	40.0	9.1	Theophilus Erskin	2020-03-17	11:06:00.000-00:44	1											1			https://www.commcarehq.org/a/harper-1/api/form/attachment/08dcf1c7-bcd3-4e6c-9454-05b74162794a/1584443255684.jpg					1									2	2
19	13b6cbfa-25b7-4119-a96f-e317cea23f6f	11092	Philip Jurry	Robert Weah		Harper	Harper City	88	12					Philip Jurry	2020-03-19	08:15:00.000-05	1											1			https://www.commcarehq.org/a/harper-1/api/form/attachment/13b6cbfa-25b7-4119-a96f-e317cea23f6f/1584620163977.jpg	1	1								1				2	2
20	996ee036-0776-4148-93fa-c00d2e00b7cd	73762	Sieh Scott	Tometta Tolia-Elliott		Harper	Kablaken	290	2101	4.36449266	-7.53380788	31.0	4.55	Gideon Scott	2020-03-19	13:09:00.000-00:44	1											1			https://www.commcarehq.org/a/harper-1/api/form/attachment/996ee036-0776-4148-93fa-c00d2e00b7cd/1584623483434.jpg		1												5	4
21	ac556c7b-e30b-43ee-8ab0-1618ea60d147	60848	Patricia D Freeman	Edith Neufville		Harper	Harper City	23	1					McArthur B Thomson	2020-03-19	11:55:00.000-00:44	1											1			https://www.commcarehq.org/a/harper-1/api/form/attachment/ac556c7b-e30b-43ee-8ab0-1618ea60d147/1584618936672.jpg			1		1									2	1
22	ba3c0bc0-b2c2-4a86-8ff1-08258d92dea8	34822	Meshach M. Brownyan	Jonathan K. Moses		Harper	Harper City	23	1	4.37401233	-7.71806763	37.0	4.55	Mongnessia Traore	2020-03-19	15:27:00.000-00:44	1											1			https://www.commcarehq.org/a/harper-1/api/form/attachment/ba3c0bc0-b2c2-4a86-8ff1-08258d92dea8/1584631794926.jpg					1									3	2
23	782073b6-7ffc-47f4-807b-862df15f38d3	27389	Olivia Morgan	Robert Weah		Harper	Harper City	88	12	4.37896646	-7.71054735	26.0	16.68	Nathaniel Teeby	2020-03-19	10:15:00.000-05	1											1			https://www.commcarehq.org/a/harper-1/api/form/attachment/782073b6-7ffc-47f4-807b-862df15f38d3/1584627349612.jpg					1					1				4	2
24	8f6ae0dc-fe5a-4aad-be75-fc164fd5a728	54527	Jackson Williams	Tometta Tolia-Elliott		Harper	Harper City	130	1201	4.38073569	-7.69871882	31.0	13.65	Future Williams	2020-03-13	14:08:00.000-00:44	1											1			https://www.commcarehq.org/a/harper-1/api/form/attachment/8f6ae0dc-fe5a-4aad-be75-fc164fd5a728/1584108571295.jpg		1			1	1								5	1
25	5f22ca60-56e7-4e38-95f7-bcb9c1350a87	62351	Dorathy Koffi	Deborah K. Weah		Harper	Harper City	139	10	4.38755311	-7.69629174	31.0	9.1	Milton G.Wesseh Sr	2020-03-17	14:23:00.000-00:44	1											1			https://www.commcarehq.org/a/harper-1/api/form/attachment/5f22ca60-56e7-4e38-95f7-bcb9c1350a87/1584455051423.jpg											1		no	5	5
26	2c0ebaae-3b97-4805-a81e-7d7ff84d33d6	24320	John Doe	Tometta Tolia-Elliott		Harper	Harper City	130	2501	4.38042944	-7.70082892	35.0	13.65	John Doe	2020-03-17	13:48:00.000-00:44	1											1			https://www.commcarehq.org/a/harper-1/api/form/attachment/2c0ebaae-3b97-4805-a81e-7d7ff84d33d6/1584453014062.jpg
27	885a414c-1959-49e6-af0a-a636581c7ebe	46006	Lawrence Dargbe	Edith Neufville		Harper	Harper City	104	1	4.38320509	-7.70179072	36.0	27.3	Lawrence Dargbe	2020-03-17	11:43:00.000-00:44	1											1			https://www.commcarehq.org/a/harper-1/api/form/attachment/885a414c-1959-49e6-af0a-a636581c7ebe/1584445431116.jpg		1		1	1			1	1	1				3	1	1		1
28	9540a24b-de78-4b5f-a23e-07448bd2142f	17422	Annie Weah	James Landford		Harper	Harper City	139	1	4.38799208	-7.69619242	33.0	27.3	Anthony Weah	2020-03-17	11:21:00.000-00:44	1										No question	1			https://www.commcarehq.org/a/harper-1/api/form/attachment/9540a24b-de78-4b5f-a23e-07448bd2142f/1584444236484.jpg										1				4	3
29	5ebdcc3c-471b-47f5-b31f-6badcb871c0a	38239	27	Wannie A. Wallace		Harper	Harper City	114	27	4.37849848	-7.70638108	41.0	28.82	Daniel Dweh	2020-03-17	14:17:00.000-00:44	1											1			https://www.commcarehq.org/a/harper-1/api/form/attachment/5ebdcc3c-471b-47f5-b31f-6badcb871c0a/1584454663902.jpg											1		none	5	5
30	a7338e5d-23e2-4cb7-9afa-462ee39bc504	60540	Henry Thompson	Lovette P. Gardiner		Harper	Fish Town	247	801	4.42107357	-7.82667997	44.0	4.55	Henry Thompson	2020-03-20	14:18:00.000-00:44	1										no	1			https://www.commcarehq.org/a/harper-1/api/form/attachment/a7338e5d-23e2-4cb7-9afa-462ee39bc504/1584713949851.jpg	1	1			1									4	4
31	2af1da21-4ec5-420f-91c4-4d6af814cb13	9036	Oliver Kumyah	Lovette P. Gardiner		Harper	Fish Town	247	402	4.42127822	-7.82648298	38.0	125.91	Oliver Kumyah	2020-03-20	13:51:00.000-00:44	1										no	1			https://www.commcarehq.org/a/harper-1/api/form/attachment/2af1da21-4ec5-420f-91c4-4d6af814cb13/1584712340306.jpg					1					1				3	3
32	029fc45c-0132-4a1b-b65d-7acca993f60e	30260	Alphoso Harris	Johanna Sackey		Harper	Half Graway	264	1					Alphoso Harris	2020-03-20	11:57:00.000-00:44	1											1			https://www.commcarehq.org/a/harper-1/api/form/attachment/029fc45c-0132-4a1b-b65d-7acca993f60e/1584705492899.jpg					1	1								1	2
33	86f5def1-b79b-4c9e-bc66-9f61e4f6374e	82365	Peter Howe	Robert Weah		Harper	Half Graway	264	82365	4.39800127	-7.65988444	75.0	9.1	Peter Howe	2020-03-20	09:44:00.000-05	1											1			https://www.commcarehq.org/a/harper-1/api/form/attachment/86f5def1-b79b-4c9e-bc66-9f61e4f6374e/1584711874371.jpg	1	1			1				1	1				1	2
34	ae467bc5-985a-4cab-9d14-80430aaeb9b1	1176	Wah Sunny Collins	Anita J. Dallieh		Harper	Cavalla (2)	280	28006	4.36463361	-7.58760749	52.0	4.55	Sunny Collins	2020-03-20	11:42:00.000-00:44	1										no	1			https://www.commcarehq.org/a/harper-1/api/form/attachment/ae467bc5-985a-4cab-9d14-80430aaeb9b1/1584704561871.jpg		1												5	2
35	4573c417-f569-4dd4-a498-36d36dae5c03	40752	Mercy Morrious	Other	Victoria Nawa	Harper	Half Graway	264	1	4.39917098	-7.65972486	49.0	4.55	Augustine Dennis	2020-03-20	12:55:00.000-00:44	1											1			https://www.commcarehq.org/a/harper-1/api/form/attachment/4573c417-f569-4dd4-a498-36d36dae5c03/1584708962795.jpg		1												1	1
36	034e2e72-7cbf-44e1-ba0b-348d27b07633	64188	Juawa Nyema	Deborah K. Weah		Harper	Mission Town	280	13	4.3649553	-7.58884549	29.0	6.06	Roland Mark	2020-03-20	13:15:00.000-00:44	1										no	1			https://www.commcarehq.org/a/harper-1/api/form/attachment/034e2e72-7cbf-44e1-ba0b-348d27b07633/1584710276087.jpg	1				1				1					1	2
37	6db4dbcc-80e4-483b-974b-d00cf0e17552	73479	Felecia Howe	Other	Victoria Nawa	Harper	Half Graway	264	1	4.39856991	-7.65975539	45.0	13.65	Sunday Shannon	2020-03-20	14:22:00.000-00:44	1											1			https://www.commcarehq.org/a/harper-1/api/form/attachment/6db4dbcc-80e4-483b-974b-d00cf0e17552/1584714195012.jpg
38	c387408b-2e16-4439-9705-9aec100386db	54917	Puni Sunday Doxion	Deborah K. Weah		Harper	Mission Town	280	3	4.36385984	-7.58819936	27.0	7.58	Puni Sunday Doxion	2020-03-20	12:19:00.000-00:44	1										no	1			https://www.commcarehq.org/a/harper-1/api/form/attachment/c387408b-2e16-4439-9705-9aec100386db/1584706799376.jpg		1			1									1	2
39	19c3204d-d48b-498b-8060-071d45ef599a	28946	Susana Griffiths	Deborah K. Weah		Harper	Cavalla Big Town Community	286	3	4.35977355	-7.59183311	33.0	12.13	Archie Griffiths	2020-03-19	14:16:00.000-00:44	1											1			https://www.commcarehq.org/a/harper-1/api/form/attachment/19c3204d-d48b-498b-8060-071d45ef599a/1584627495956.jpg											1		no	5	5
40	748c5b03-76d5-4497-baa2-5e7ad50ddb18	7392	Betty N.Kumah	Deborah K. Weah		Harper	Harper City	139	20	4.38797482	-7.69665746	36.0	7.58	Josiah G Nyumah	2020-03-18	10:03:00.000-00:44	1											1			https://www.commcarehq.org/a/harper-1/api/form/attachment/748c5b03-76d5-4497-baa2-5e7ad50ddb18/1584525869584.jpg		1			1		1		1					1	1
41	6c5c1ce2-5d67-4595-ae2a-e3e3299c808d	66903	Milton K Jaffa	Robert Weah		Harper	Harper City	114	31	4.37867127	-7.70738806	11.0	15.17	Linda G Baker	2020-03-18	09:20:00.000-05	1											1			https://www.commcarehq.org/a/harper-1/api/form/attachment/6c5c1ce2-5d67-4595-ae2a-e3e3299c808d/1584537652774.jpg					1					1				1	1
42	19cf1020-f776-4404-8cb1-c85b9b18efaa	44149	Robertson Cooper Jr.	Tometta Tolia-Elliott		Harper	Harper City	130	3001	4.38001577	-7.70144598	44.0	15.17	Robertson Cooper jr.	2020-03-18	10:57:00.000-00:44	1											1			https://www.commcarehq.org/a/harper-1/api/form/attachment/19cf1020-f776-4404-8cb1-c85b9b18efaa/1584529122016.jpg
43	83f99d6d-ab17-4183-aa17-17f1e4b14054	37870	Thomas Gonsuah	Lovette P. Gardiner		Harper	Harper City	130	3401	4.3794074	-7.70114552	32.0	6.06	Thomas Gonsuah	2020-03-18	11:40:00.000-00:44	1										no	1			https://www.commcarehq.org/a/harper-1/api/form/attachment/83f99d6d-ab17-4183-aa17-17f1e4b14054/1584531665198.jpg											1		no illnesses	5	5
44	951f8b34-de16-4d77-b771-78af41d9a58c	43860	Hannah T Jeh	Other	Victoria Nawa	Harper	Harper City	114	3301	4.37830225	-7.70628247	72.0	13.65	Mark N Williams	2020-03-18	10:56:00.000-00:44	1											1			https://www.commcarehq.org/a/harper-1/api/form/attachment/951f8b34-de16-4d77-b771-78af41d9a58c/1584529215281.jpg	1													1	1
45	5de4068b-e9ff-4d36-9fa5-4d6bfd9a4bc9	68307	Massaquoi D Jallah	Lovette P. Gardiner		Harper	Harper City	130	3402	4.37946813	-7.70078637	96.0	12.13	Massaquoi D Jallah	2020-03-18	12:01:00.000-00:44	1										no	1			https://www.commcarehq.org/a/harper-1/api/form/attachment/5de4068b-e9ff-4d36-9fa5-4d6bfd9a4bc9/1584532937974.jpg				1		1								1	1	2		2
46	4fe601f1-5d04-4bb9-b801-471a54f4b330	9908	James Dolo	Thomas A. Berry		Harper	Harper City	130	1	4.38010314	-7.70149777	38.0	13.65	Patrick Saybeh	2020-03-18	12:20:00.000-00:44	1											1			https://www.commcarehq.org/a/harper-1/api/form/attachment/4fe601f1-5d04-4bb9-b801-471a54f4b330/1584534078183.jpg		1							1	1				1	1
47	5c4cf058-7eff-4fef-b028-4cb6396defde	74991	Gebrielline G Toe	Deborah K. Weah		Pleebo	Zone 1	598	502	4.59658245	-7.66987507	82.0	16.68	Jeremiah Y Toe	2020-03-23	14:27:00.000-00:44	1										no	1			https://www.commcarehq.org/a/harper-1/api/form/attachment/5c4cf058-7eff-4fef-b028-4cb6396defde/1584973686201.jpg											1		no	5	5
48	2a5e7b4d-d731-484a-b9af-ad15626956d7	34843	Andrew Warlor	Other	Victoria Nawa	Pleebo	Zone 6	573	1	4.58561337	-7.67055315	92.0	6.06	Andrew Warlor	2020-03-23	14:12:00.000-00:44	1											1			https://www.commcarehq.org/a/harper-1/api/form/attachment/2a5e7b4d-d731-484a-b9af-ad15626956d7/1584972745916.jpg
49	4b108c30-3fab-421e-b323-e2f2bec79a33	83079	Amos Dossen	Robert Weah		Pleebo	Zone 6	573	14	4.58586661	-7.67087622	66.0	15.17	David Tye	2020-03-23	10:30:00.000-05	1											1			https://www.commcarehq.org/a/harper-1/api/form/attachment/4b108c30-3fab-421e-b323-e2f2bec79a33/1584973879070.jpg		1			1	1				1				1	1
50	fc401666-279a-49c5-8982-b0f6e5834a37	73293	Kawee Geegbeh	Jonathan K. Moses		Pleebo	Zone 3	430	2	4.58144448	-7.67391194	62.0	28.82	Alvin Geegbeh	2020-03-25	16:13:00.000-00:44	1											1			https://www.commcarehq.org/a/harper-1/api/form/attachment/fc401666-279a-49c5-8982-b0f6e5834a37/1585153167791.jpg					1									3	4
51	2cdb15cd-f819-4a7b-92e2-a4697b19b4de	26695	S.Eusebio T. Towaye	Jonathan K. Moses		Pleebo	Zone 1	515	1	4.59339601	-7.67304493	99.0	18.2	S.Eusebio T. Towaye	2020-03-24	13:55:00.000-00:44	1											1			https://www.commcarehq.org/a/harper-1/api/form/attachment/2cdb15cd-f819-4a7b-92e2-a4697b19b4de/1585058151256.jpg		1												5	1
52	71fc415b-0b28-46c6-8349-4b89b7482260	26695	S.Eusebio T. Towaye	Jonathan K. Moses		Pleebo	Zone 1	515	1	4.59338914	-7.67300237	96.0	13.65	Rebecca Towaye	2020-03-24	14:29:00.000-00:44	1										No	1			https://www.commcarehq.org/a/harper-1/api/form/attachment/71fc415b-0b28-46c6-8349-4b89b7482260/1585060186178.jpg		1												1	2
53	fddbc235-3fe9-4c77-81b1-4278ce866cec	52796	01	Johanna Sackey		Pleebo	Witchoken Mission	316	1	4.48113398	-7.69066536	59.0	13.65	Nelson Neal	2020-03-26	10:45:00.000-00:44	1											1			https://www.commcarehq.org/a/harper-1/api/form/attachment/fddbc235-3fe9-4c77-81b1-4278ce866cec/1585219581612.jpg	1					1								3	4
54	f1656183-8f38-4b66-8e05-286fc9b799cd	86118	James topy	Cafu K. Kassigba		Pleebo	Zone 10 (Diabaville)	511	101	4.59274362	-7.67730715	73.0	6.06	James topy	2020-03-25	13:03:00.000-00:44	1										yes	1			https://www.commcarehq.org/a/harper-1/api/form/attachment/f1656183-8f38-4b66-8e05-286fc9b799cd/1585141459620.jpg	1				1					1				2	2
55	2e7a5cbf-23e1-47c4-8da9-a8168c370023	62708	Samuel wallay	Cafu K. Kassigba		Pleebo	Witchoken Mission	316	101	4.48199088	-7.69320677	66.0	13.65	Samuel wallay	2020-03-26	11:07:00.000-00:44	1										no	1			https://www.commcarehq.org/a/harper-1/api/form/attachment/2e7a5cbf-23e1-47c4-8da9-a8168c370023/1585220866176.jpg					1					1				2	2
56	aaaa5a2b-fb4e-402e-917f-23e921a67bfd	59168	Comfort Taylor	Robert Weah		Pleebo	Zone 10 (Diabaville)	511	12	4.59304151	-7.67664134	77.0	16.68	Courage Koffa	2020-03-25	08:54:00.000-05	1											1			https://www.commcarehq.org/a/harper-1/api/form/attachment/aaaa5a2b-fb4e-402e-917f-23e921a67bfd/1585140919841.jpg					1					1				4	2
57	85ec2a43-59e0-4ccc-b400-17a0161e972e	30309	Amos Dennis	Cafu K. Kassigba		Pleebo	Witchoken Mission	316	101	4.48214082	-7.6933295	36.0	4.55	Amos Dennis	2020-03-26	12:37:00.000-00:44	1										no	1			https://www.commcarehq.org/a/harper-1/api/form/attachment/85ec2a43-59e0-4ccc-b400-17a0161e972e/1585226531195.jpg		1			1									2	2
58	92c1f868-ae31-4545-bfa2-6eea77809365	44609	Peter Brown	Robert Weah		Pleebo	Witchoken Mission	316	13	4.48214795	-7.69381806	48.0	13.65	Jerry Brown	2020-03-26	08:52:00.000-05	1											1			https://www.commcarehq.org/a/harper-1/api/form/attachment/92c1f868-ae31-4545-bfa2-6eea77809365/1585227144234.jpg					1									1	1
59	d772ecee-b614-4a2c-b6cd-a2a35ad11ffa	65145	Grace Jeh	Robert Weah		Pleebo	Zone 10 (Diabaville)	511	20	4.59255065	-7.67762605	65.0	15.17	Prince Julie	2020-03-25	11:26:00.000-05	1											1			https://www.commcarehq.org/a/harper-1/api/form/attachment/d772ecee-b614-4a2c-b6cd-a2a35ad11ffa/1585150014918.jpg		1			1					1				1	1
60	56b141f6-221e-4d2c-bbb4-042f03562fe4	31821	Alex p Targbeah	Robert Weah		Pleebo	Zone 10 (Diabaville)	511	4	4.59328323	-7.67778813	70.0	33.37	Alex p Targbeah	2020-03-25	07:38:00.000-05	1											1			https://www.commcarehq.org/a/harper-1/api/form/attachment/56b141f6-221e-4d2c-bbb4-042f03562fe4/1585136320465.jpg
61	a214f241-fded-4e7a-b042-297562f946ed	23251	Abengo Teleh	Other	Victoria Nawa	Pleebo	Zone 10 (Diabaville)	511	1	4.59249558	-7.67753407	84.0	12.13	Alfred Cooper	2020-03-25	13:47:00.000-00:44	1											1			https://www.commcarehq.org/a/harper-1/api/form/attachment/a214f241-fded-4e7a-b042-297562f946ed/1585144094560.jpg
62	45f77204-0a7c-48e4-9af6-fd23e67e2082	21091	Emmanuel Appleton	Annie D. Nimely		Pleebo	Zone 7	565	701	4.58806634	-7.66469338	87.0	10.61	Emmanuel Appleton	2020-03-25	14:01:00.000-00:44	1											1			https://www.commcarehq.org/a/harper-1/api/form/attachment/45f77204-0a7c-48e4-9af6-fd23e67e2082/1585144976124.jpg		1			1		1	1	1					4	4
63	673574d2-6e1c-4996-9a9b-4012d20b6d91	2696	Roland D Collins	Robert Weah		Harper	Harper City	114	9	4.37776597	-7.70603598	47.0	18.2	Roland D Collins	2020-03-13	12:13:00.000-05	1											1			https://www.commcarehq.org/a/harper-1/api/form/attachment/673574d2-6e1c-4996-9a9b-4012d20b6d91/1584116005175.jpg											1		Not of the above	5	5
64	085d193c-1266-433d-93ad-ba924a566351	32950	Morris Boimah	Nehemiah E. Tobor		Harper	Harper City	104	801	4.38289017	-7.70223984	37.0	4.55	Morris Boimah	2020-03-13	15:20:00.000-00:44	1											1			https://www.commcarehq.org/a/harper-1/api/form/attachment/085d193c-1266-433d-93ad-ba924a566351/1584112860926.jpg					1									3	1
65	1df1ed2f-e7fc-427b-a3c6-2717c7840f16	71661	Jasper Kopeh	Edith Neufville		Harper	Harper City	104	1	4.38330989	-7.70164996	49.0	10.61	Jasper Kopeh	2020-03-13	12:27:00.000-00:44	1											1			https://www.commcarehq.org/a/harper-1/api/form/attachment/1df1ed2f-e7fc-427b-a3c6-2717c7840f16/1584102511563.jpg											1		none	5	5
66	fad87506-ae6f-4ed0-8b27-e155cadc5f67	5989	Josiah Kamanda	Wah Woart Jr		Harper	Harper City	104	601	4.38300948	-7.70192441	26.0	7.58	Josiah Kamanda	2020-03-13	15:01:00.000-00:44	1										no	1			https://www.commcarehq.org/a/harper-1/api/form/attachment/fad87506-ae6f-4ed0-8b27-e155cadc5f67/1584111709387.jpg		1			1			1		1				4	1
67	f5dec6c3-2c71-446b-8ff3-a4d3a908a316	65225	Dorathy Davis	Anita J. Dallieh		Harper	Harper City	139	13902	4.38700894	-7.6951494	47.0	27.3	Joseph Nyema	2020-03-13	15:09:00.000-00:44	1										no	1			https://www.commcarehq.org/a/harper-1/api/form/attachment/f5dec6c3-2c71-446b-8ff3-a4d3a908a316/1584112257942.jpg		1												5	5
68	f03a5852-b819-4004-9ed9-53bd933e9e7a	48987	Ugochukwu Oruwuihe	Thomas A. Berry		Harper	Harper City	130	2	4.38229608	-7.6984476	9.0	22.75	Ugochukwu Oruwuihe	2020-03-13	13:49:00.000-00:44	1											1			https://www.commcarehq.org/a/harper-1/api/form/attachment/f03a5852-b819-4004-9ed9-53bd933e9e7a/1584107380205.jpg		1								1				3	1
69	ff096020-bf03-4c6f-8c4f-32a2c88a789d	73536	Raphael Torpor	Lovette P. Gardiner		Harper	Harper City	130	301	4.38016826	-7.6996827	49.0	15.17	Raphael Torpor	2020-03-13	14:26:00.000-00:44	1										no	1			https://www.commcarehq.org/a/harper-1/api/form/attachment/ff096020-bf03-4c6f-8c4f-32a2c88a789d/1584109709372.jpg											1		no illness	5	5
70	43f17240-8c52-49e7-875c-01b11e3ca6ca	55999	Sao Ansumana	McEttha A. Nyanfore		Harper	Harper City	114	8	4.37774755	-7.70631692	34.0	39.44	Sao Ansumana	2020-03-13	14:59:00.000-00:44	1										no	1			https://www.commcarehq.org/a/harper-1/api/form/attachment/43f17240-8c52-49e7-875c-01b11e3ca6ca/1584111624195.jpg											1		no	5	5
71	730796c6-2b56-4bd6-9dbe-bf933e9dc3fb	96012	Mr. Jackson Doe	Cafu K. Kassigba		Harper	Harper City	114	102	4.37781873	-7.70734067	33.0	4.55	Mr. Jackson Doe	2020-03-17	12:02:00.000-00:44	1										no	1			https://www.commcarehq.org/a/harper-1/api/form/attachment/730796c6-2b56-4bd6-9dbe-bf933e9dc3fb/1584446596950.jpg	1	1												1	1
72	4c361bac-bbdd-4999-97a8-dcbadb92bb4e	53197	Gatridru Stemn	Other	Victoria Nawa	Harper	Harper City	114	3001	4.37900575	-7.70676666	9.0	6.06	Andrew Karim	2020-03-17	14:49:00.000-00:44	1											1			https://www.commcarehq.org/a/harper-1/api/form/attachment/4c361bac-bbdd-4999-97a8-dcbadb92bb4e/1584456639772.jpg
73	933c8ffb-c8f9-4b51-a3c5-1f5c06b45d2a	10426	Jerenzo G Nyenati	Robert Weah		Harper	Harper City	114	30	4.37785943	-7.70616238	44.0	7.58	Medford Nyenati	2020-03-17	10:47:00.000-05	1											1			https://www.commcarehq.org/a/harper-1/api/form/attachment/933c8ffb-c8f9-4b51-a3c5-1f5c06b45d2a/1584456491238.jpg		1								1				4	4
74	8e587415-69a7-4bb4-b529-b968e2860bb9	32102	Nyema Harris Sr	Robert Weah		Harper	Harper City	114	2	4.37720796	-7.70646102	45.0	19.72	Nyema Harris jr	2020-03-17	06:48:00.000-05	1										No	1			https://www.commcarehq.org/a/harper-1/api/form/attachment/8e587415-69a7-4bb4-b529-b968e2860bb9/1584442159713.jpg		1												4	4
75	09db40b5-d273-4b17-9052-ec0383d47936	57163	Annie Manston	Thomas A. Berry		Harper	Harper City	130	1	4.38182088	-7.69847053	42.0	4.55	Blessing Nipey	2020-03-17	11:51:00.000-00:44	1											1			https://www.commcarehq.org/a/harper-1/api/form/attachment/09db40b5-d273-4b17-9052-ec0383d47936/1584445993461.jpg									1					5	5
76	7c793afd-8826-4663-b296-bb1e44f5a787	33685	Sarah Greene	Tometta Tolia-Elliott		Harper	Harper City	130	501	4.38159504	-7.69751103	49.0	12.13	Erashmon Davies	2020-03-13	13:19:00.000-00:44	2		2020-03-13	13:21:00.000-00:44	1							1			https://www.commcarehq.org/a/harper-1/api/form/attachment/7c793afd-8826-4663-b296-bb1e44f5a787/1584439675831.jpg					1									4	4
77	ca3695d6-f077-4682-8f4c-aa7be0d20c20	26993	Jusufu N. Tuly Jr.	Tometta Tolia-Elliott		Harper	Harper City	130	701	4.3823834	-7.69767507	36.0	13.65	Ebenezer Kieh	2020-03-17	11:06:00.000-00:44	1											1			https://www.commcarehq.org/a/harper-1/api/form/attachment/ca3695d6-f077-4682-8f4c-aa7be0d20c20/1584443222287.jpg
78	9e3488f8-127d-4257-9f04-aecd5c5a8a57	70703	Benetha Collins	Lovette P. Gardiner		Harper	Harper City	130	2202	4.38065657	-7.70045682	27.0	66.74	Otis Wismer	2020-03-17	13:04:00.000-00:44	1										no	1			https://www.commcarehq.org/a/harper-1/api/form/attachment/9e3488f8-127d-4257-9f04-aecd5c5a8a57/1584450299823.jpg		1												1	1
79	31c869c5-a574-4224-bc84-7be301da0de0	18045	Otis M. Griffiths	Deborah K. Weah		Harper	Harper City	139	18	4.38803824	-7.69651204	21.0	15.17	Peterson S.B Griffiths	2020-03-17	13:10:00.000-00:44	1											1			https://www.commcarehq.org/a/harper-1/api/form/attachment/31c869c5-a574-4224-bc84-7be301da0de0/1584450631699.jpg					1									4	5
80	fbda917b-4316-4666-bbd5-ebaafadff3c3	12767	Subah Koiwu	Rahine G. Dennis		Harper	Harper City	130	3	4.38240957	-7.69816389	43.0	9.1	Florence T. Nyanow	2020-03-17	12:37:00.000-00:44	1										no	1			https://www.commcarehq.org/a/harper-1/api/form/attachment/fbda917b-4316-4666-bbd5-ebaafadff3c3/1584448710852.jpg					1									1	1
81	7f7404a9-1410-45f7-99b5-153f0bec9415	33014	Willie Doe	Jonathan K. Moses		Pleebo	Zone 1	515	1					Willie Doe	2020-03-24	11:15:00.000-00:44	1										No	1			https://www.commcarehq.org/a/harper-1/api/form/attachment/7f7404a9-1410-45f7-99b5-153f0bec9415/1585048556267.jpg					1	1								5	1
82	a83a8945-b9c6-4b0d-9a2c-b8d21484401f	69645	Fredrick Wah	Nehemiah E. Tobor		Pleebo	Zone 1	515	1001	4.59303112	-7.67325571	60.0	10.61	Fredrick Wah	2020-03-24	10:17:00.000-00:44	1											1			https://www.commcarehq.org/a/harper-1/api/form/attachment/a83a8945-b9c6-4b0d-9a2c-b8d21484401f/1585045064301.jpg
83	fb4e465e-207d-40b9-8c33-df2f250dc2bf	82210	Martha Swen	Anita J. Dallieh		Pleebo	Zone 1	598	59811	4.59586985	-7.67067922	86.0	15.17	Martha Swen	2020-03-24	11:54:00.000-00:44	1										no	1			https://www.commcarehq.org/a/harper-1/api/form/attachment/fb4e465e-207d-40b9-8c33-df2f250dc2bf/1585050961728.jpg		1												5	5
84	ca2e67f6-684f-4e47-865e-67fd68a787ee	29910	Comfort Sylla	Wannie A. Wallace		Pleebo	Zone 6	573	30	4.58453353	-7.67081077	66.0	10.61	Davis Sylla	2020-03-24	13:30:00.000-00:44	1											1			https://www.commcarehq.org/a/harper-1/api/form/attachment/ca2e67f6-684f-4e47-865e-67fd68a787ee/1585056674586.jpg											1		none	5	5
85	fd16a9fb-2f52-4d77-8498-55e5e9d20251	12100	Joseph Targba	McEttha A. Nyanfore		Pleebo	Zone 6	573	4	4.58625202	-7.6710317	71.0	15.17	Joseph Targba	2020-03-23	12:13:00.000-00:44	1										no	1			https://www.commcarehq.org/a/harper-1/api/form/attachment/fd16a9fb-2f52-4d77-8498-55e5e9d20251/1584965715345.jpg	1				1									5	2
86	0da92df1-c52d-4720-aeef-301a766ac7bd	68238	Moses Neh	Tometta Tolia-Elliott		Pleebo	Zone 1	576	401	4.59300439	-7.66981996	82.0	4.55	Moses Neh	2020-03-23	13:58:00.000-00:44	1											1			https://www.commcarehq.org/a/harper-1/api/form/attachment/0da92df1-c52d-4720-aeef-301a766ac7bd/1584971952533.jpg	1			1		1								1	1	2		5
87	e4bfa286-686c-47ea-b92b-028d4ba49224	14981	Emmanuel Brown	Mercy C.M. Klayee		Pleebo	Zone 1	515	702	4.59307666	-7.67336257	80.0	4.55	Emmanuel Brown	2020-03-24	14:55:00.000-00:44	1										No	1			https://www.commcarehq.org/a/harper-1/api/form/attachment/e4bfa286-686c-47ea-b92b-028d4ba49224/1585061785634.jpg	1	1	1		1		1	1	1	1	1		Back and my eye too	1	2
88	5e43606b-fc24-4c7c-8804-2ab2d55dd56d	19535	Anthony D Sieh	Nehemiah E. Tobor		Pleebo	Zone 1	515	2301	4.59238299	-7.6729991	88.0	4.55	Anthony D Sieh	2020-03-25	10:47:00.000-00:44	1											1			https://www.commcarehq.org/a/harper-1/api/form/attachment/5e43606b-fc24-4c7c-8804-2ab2d55dd56d/1585133283115.jpg		1								1				3	2
89	0d6e847e-48b7-40b4-8ce6-70659667b3e2	12194	Augustine Dickinson	Anita J. Dallieh		Harper	Cavalla (2)	280	28012	4.36702095	-7.5881421	50.0	4.55	Augustine Dickinson	2020-03-20	14:10:00.000-00:44	1										no	1			https://www.commcarehq.org/a/harper-1/api/form/attachment/0d6e847e-48b7-40b4-8ce6-70659667b3e2/1584713455929.jpg		1												2	2
90	790acb4a-c275-40ed-b056-bb8bca666d18	76483	Hodo Clarke	Tometta Tolia-Elliott		Harper	Fish Town	247	301	4.42100971	-7.82641358	36.0	4.55	Jah Freeman	2020-03-20	12:56:00.000-00:44	1											1			https://www.commcarehq.org/a/harper-1/api/form/attachment/790acb4a-c275-40ed-b056-bb8bca666d18/1584709047294.jpg
91	f131e399-6e24-493b-a0f6-e7cfac95c049	7	Loreance Howe	Robert Weah		Harper	Half Graway	264	62488	4.39827557	-7.65974208	50.0	7.58	Loreance Howe	2020-03-20	08:57:00.000-05	1											1			https://www.commcarehq.org/a/harper-1/api/form/attachment/f131e399-6e24-493b-a0f6-e7cfac95c049/1584709079239.jpg		1			1	1				1				1	1
92	af330a09-1bb5-4f99-8d70-45681b7d2633	81515	Emmanuel Toe	Other	Victoria Nawa	Harper	Harper City	114	4301	4.37958159	-7.70615757	43.0	10.61	Emmanuel Toe	2020-03-18	12:34:00.000-00:44	1											1			https://www.commcarehq.org/a/harper-1/api/form/attachment/af330a09-1bb5-4f99-8d70-45681b7d2633/1584534912048.jpg
93	42f81b62-9f8d-4662-bc1b-fe5effe856dc	49142	Martha Wleh	Wah Woart Jr		Harper	Harper City	18	801	4.37234343	-7.71649527	48.0	10.61	Jackson M. Sieh	2020-03-18	11:25:00.000-00:44	1										no	1			https://www.commcarehq.org/a/harper-1/api/form/attachment/42f81b62-9f8d-4662-bc1b-fe5effe856dc/1584530770116.jpg		1			1									1	1
94	34c5d0b2-1b63-45c1-883b-fa1d72ded368	7088	Gontorwon p. Barpaye	Annie D. Nimely		Harper	Harper City	130	3501	4.37916956	-7.70132362	67.0	4.55	Gontorwon p. Barpaye	2020-03-18	11:58:00.000-00:44	1											1			https://www.commcarehq.org/a/harper-1/api/form/attachment/34c5d0b2-1b63-45c1-883b-fa1d72ded368/1584532775642.jpg						1		1						3	2
95	f929ec45-2eff-4b80-bb5a-8c1b254eb1ce	101	oratu k.toe	Cafu K. Kassigba		Harper	Harper City	114	4201	4.37926098	-7.70612116	25.0	9.1	Bartheome D.Toe	2020-03-18	12:54:00.000-00:44	1										no	1			https://www.commcarehq.org/a/harper-1/api/form/attachment/f929ec45-2eff-4b80-bb5a-8c1b254eb1ce/1584536138075.jpg	1	1			1									1	1
96	1a992953-7d54-488f-8c19-28b2ff7342e8	28264	James Y. Nimely	Jonathan K. Moses		Harper	Harper City	18	1	4.37270817	-7.71648574	44.0	71.29	Meshach K.Nimely	2020-03-18	14:27:00.000-00:44	1										No	1			https://www.commcarehq.org/a/harper-1/api/form/attachment/1a992953-7d54-488f-8c19-28b2ff7342e8/1584541653189.jpg	1	1												1	1
97	68332802-a2fd-48de-9ec4-8d18f3437500	90585	Frank Allison	Lovette P. Gardiner		Harper	Kablaken	290	2602	4.36436256	-7.53425047	12.0	10.61	Frank Allison	2020-03-19	13:48:00.000-00:44	1										no	1			https://www.commcarehq.org/a/harper-1/api/form/attachment/68332802-a2fd-48de-9ec4-8d18f3437500/1584625703747.jpg		1												4	4
98	662e9fbe-2ba7-495d-b2c0-2bf80b545e91	26802	Janet T Dweh	Robert Weah		Harper	Harper City	88	5	4.3790463	-7.71018157	40.0	15.17	Joseph Dweh	2020-03-19	07:24:00.000-05	1											1			https://www.commcarehq.org/a/harper-1/api/form/attachment/662e9fbe-2ba7-495d-b2c0-2bf80b545e91/1584617115117.jpg		1			1					1				1	4
99	e5317da5-dd55-4f68-86b2-9fc242f1ad91	39698	Alphonse Okai	Jonathan K. Moses		Harper	Harper City	18	4	4.37282803	-7.71605825	42.0	16.68	Alphonse Okai	2020-03-19	11:06:00.000-00:44	1										No	1			https://www.commcarehq.org/a/harper-1/api/form/attachment/e5317da5-dd55-4f68-86b2-9fc242f1ad91/1584616084845.jpg											1		No conditions measure	5	5
100	6e4ff044-66da-4dcd-96b9-a90bfb0e9ed7	57523	2	Wannie A. Wallace		Harper	Harper City	88	2	4.37912898	-7.70914725	34.0	13.65	Eric Quayee	2020-03-19	10:42:00.000-00:44	1											1			https://www.commcarehq.org/a/harper-1/api/form/attachment/6e4ff044-66da-4dcd-96b9-a90bfb0e9ed7/1584614585943.jpg					1									1	1
101	ee372b55-f120-4952-8d85-fd7fec8ee3b6	50388	Peter Prowd	Tometta Tolia-Elliott		Harper	Kablaken	290	2501	4.3647016	-7.53400309	38.0	16.68	Peter Prowd	2020-03-19	14:06:00.000-00:44	1											1			https://www.commcarehq.org/a/harper-1/api/form/attachment/ee372b55-f120-4952-8d85-fd7fec8ee3b6/1584626813952.jpg	1													4	1
102	4978574c-842f-44ca-b6d0-76305b096e51	20773	Sieh klah Neufville	Kanfin B. Jah		Harper	Cavalla Big Town Community	286	1	4.36042008	-7.59067233	42.0	18.2	Moses Williams	2020-03-19	12:46:00.000-00:44	1											1			https://www.commcarehq.org/a/harper-1/api/form/attachment/4978574c-842f-44ca-b6d0-76305b096e51/1584622091717.jpg	1	1	1		1		1		1					3	3
103	9e602b4d-ca73-492e-9b02-83721796040f	86388	Justine T Morais	Annie D. Nimely		Harper	Kablaken	290	2901	4.36423338	-7.53561475	29.0	10.61	Christian W Morais	2020-03-19	14:58:00.000-00:44	1											1			https://www.commcarehq.org/a/harper-1/api/form/attachment/9e602b4d-ca73-492e-9b02-83721796040f/1584629962885.jpg	1	1	1		1		1	1	1	1				1	1
104	c0183b3d-a280-49c4-ae35-f8ee750dcb84	45641	Prince N. Cochee	Rahine G. Dennis		Pleebo	Zone 9	605	2	4.58321041	-7.65884483	71.0	4.55	Prince N. Cochee	2020-03-27	15:38:00.000-00:44	1										no	1			https://www.commcarehq.org/a/harper-1/api/form/attachment/c0183b3d-a280-49c4-ae35-f8ee750dcb84/1585323568712.jpg		1	1		1						1		stomach pain	2	2
105	bc2c67e4-b65d-4068-99e8-c7bdd3583ca7	70464	Johnson Corneh	Mercy C.M. Klayee		Pleebo	Zone 1	515	2501	4.59233056	-7.67269362	85.0	10.61	Johnson Corneh	2020-03-25	10:42:00.000-00:44	1										No	1			https://www.commcarehq.org/a/harper-1/api/form/attachment/bc2c67e4-b65d-4068-99e8-c7bdd3583ca7/1585132977698.jpg			1		1	1								3	1
106	fb7ab4ed-636d-479a-a7bd-d25e0db45dfc	15482	Francis Toe	Thomas A. Berry		Pleebo	Zone 9	605	1	4.58424105	-7.66092096	42.0	6.06	David Toe	2020-03-27	12:23:00.000-00:44	1											1			https://www.commcarehq.org/a/harper-1/api/form/attachment/fb7ab4ed-636d-479a-a7bd-d25e0db45dfc/1585311869667.jpg	1	1						1						3	3
107	b24da27f-3267-4ffa-91e8-d9e320112f1c	26110	Amos Sunday	Cafu K. Kassigba		Karluway-2	Tugbaken	645	102	4.66030136	-7.70919445	96.0	6.06	Mary Wayne	2020-03-30	15:11:00.000-00:44	1										no	1			https://www.commcarehq.org/a/harper-1/api/form/attachment/b24da27f-3267-4ffa-91e8-d9e320112f1c/1585581114769.jpg		1			1					1				3	3
108	5197d678-626c-4a4d-952d-0c6555e36815	91453	Johnson p wine	Johanna Sackey		Karluway-2	Tugbaken	645	1	4.66076575	-7.70972792	82.0	21.23	Johnson p wine	2020-03-30	14:27:00.000-00:44	1											1			https://www.commcarehq.org/a/harper-1/api/form/attachment/5197d678-626c-4a4d-952d-0c6555e36815/1585578477911.jpg					1									1	2
109	e62215e1-9a98-4e54-9fd7-00d3f8ed39fc	68688	Jennet Doe	Wannie A. Wallace		Karluway-2	Tugbaken	645	1	4.6608001	-7.71075463	95.0	6.06	Philip Doe	2020-03-30	16:50:00.000-00:44	1											1			https://www.commcarehq.org/a/harper-1/api/form/attachment/e62215e1-9a98-4e54-9fd7-00d3f8ed39fc/1585587054483.jpg											1		none	5	5
110	739175ee-8943-4144-a68b-0f56d38804c7	31348	Lucy Roggline	Jonathan K. Moses		Karluway-2	Tugbaken	644	1	4.66192419	-7.71254492	108.0	7.58	Lucy Howe	2020-03-30	17:52:00.000-00:44	1											1			https://www.commcarehq.org/a/harper-1/api/form/attachment/739175ee-8943-4144-a68b-0f56d38804c7/1585590809731.jpg
111	570ba27b-ea6d-4c6a-a468-289866eec555	64595	Philip Nimely	McEttha A. Nyanfore		Karluway-2	Tugbaken	645	19	4.66075108	-7.71021702	99.0	6.06	James Nimely	2020-03-30	16:13:00.000-00:44	1										no	1			https://www.commcarehq.org/a/harper-1/api/form/attachment/570ba27b-ea6d-4c6a-a468-289866eec555/1585584810442.jpg	1	1												2	2
112	5080f1a9-7d0a-43dd-81da-951194554016	12221	George Allison	Johanna Sackey		Pleebo	Zone 10 (Diabaville)	511	1	4.59325658	-7.67712501	97.0	10.61	Jerry Allison	2020-03-25	12:38:00.000-00:44	1											1			https://www.commcarehq.org/a/harper-1/api/form/attachment/5080f1a9-7d0a-43dd-81da-951194554016/1585139957574.jpg					1									1	2
113	380c3baf-eda0-4189-bdda-bfd38dbd8989	50248	Joseph Nevis	Annie D. Nimely		Pleebo	Zone 7	565	1501	4.58839612	-7.66283204	65.0	4.55	Jonney Hinneh	2020-03-26	12:07:00.000-00:44	1											1			https://www.commcarehq.org/a/harper-1/api/form/attachment/380c3baf-eda0-4189-bdda-bfd38dbd8989/1585224691036.jpg	1	1				1	1							1	1
114	b53ca439-0231-4d82-8b71-ba3f645320e7	48093	Matthew B Williams	Wannie A. Wallace		Pleebo	Zone 10 (Diabaville)	511	9	4.5928606	-7.67736032	61.0	28.82	Alex Williams	2020-03-25	13:27:00.000-00:44	1											1			https://www.commcarehq.org/a/harper-1/api/form/attachment/b53ca439-0231-4d82-8b71-ba3f645320e7/1585142890979.jpg											1		none	5	5
115	b28f21f0-babd-4f46-adb0-f2b12d2369ba	733	Francis Hobart	Other	Victoria Nawa	Pleebo	Witchoken Big Town	316	1	4.48208769	-7.6924855	48.0	15.17	Daniel Doto	2020-03-26	12:43:00.000-00:44	1											1			https://www.commcarehq.org/a/harper-1/api/form/attachment/b28f21f0-babd-4f46-adb0-f2b12d2369ba/1585226617943.jpg
116	89e1766d-c3d1-4b10-a1cc-c1982a2c18c5	11037	James Blayee	Other	Victoria Nawa	Pleebo	Zone 10 (Diabaville)	511	1	4.5923295	-7.67766471	114.0	7.58	Pasker Blayee	2020-03-25	14:59:00.000-00:44	1											1			https://www.commcarehq.org/a/harper-1/api/form/attachment/89e1766d-c3d1-4b10-a1cc-c1982a2c18c5/1585148378723.jpg	1	1								1				1	1
117	497e5d10-c7bb-443d-b1a3-4e4b964ad73f	36592	Nymah Nufville	Lovette P. Gardiner		Pleebo	Zone 7	565	901	4.58796896	-7.66499103	83.0	39.44	Henemiah Apleton	2020-03-25	14:46:00.000-00:44	1										no	1			https://www.commcarehq.org/a/harper-1/api/form/attachment/497e5d10-c7bb-443d-b1a3-4e4b964ad73f/1585147615830.jpg	1							1						3	3
118	4617c416-c09b-4462-9c36-50659d95344f	43782	Alvin Walker	Wannie A. Wallace		Pleebo	Wortuken	316	10	4.48183912	-7.69291718	44.0	7.58	Alvin Walker	2020-03-26	11:25:00.000-00:44	1											1			https://www.commcarehq.org/a/harper-1/api/form/attachment/4617c416-c09b-4462-9c36-50659d95344f/1585221939249.jpg		1			1									1	2
119	7d87e712-fcec-4e7f-b988-281ce0bec702	76146	Cyrus Gweh	Robert Weah		Pleebo	Zone 10 (Diabaville)	511	20	4.59245117	-7.67764626	74.0	4.55	Cyrus Gweh	2020-03-25	10:08:00.000-05	1											1			https://www.commcarehq.org/a/harper-1/api/form/attachment/7d87e712-fcec-4e7f-b988-281ce0bec702/1585145329923.jpg					1									1	1
120	4f57b8a8-b538-4830-b272-565953dcfc41	75960	Tetee Toe	Thomas A. Berry		Pleebo	Zone 7	565	3	4.58807221	-7.66387548	80.0	4.55	Cyrus Toe	2020-03-25	14:42:00.000-00:44	1											1			https://www.commcarehq.org/a/harper-1/api/form/attachment/4f57b8a8-b538-4830-b272-565953dcfc41/1585147383261.jpg		1				1								5	1
121	9dd8d4ef-8921-4c3d-8919-40ff11607857	88575	Mark Sayhar	McEttha A. Nyanfore		Pleebo	Zone 10 (Diabaville)	511	3	4.59339655	-7.67758523	73.0	18.2	Mark Sayhar	2020-03-25	11:22:00.000-00:44	1										no	1			https://www.commcarehq.org/a/harper-1/api/form/attachment/9dd8d4ef-8921-4c3d-8919-40ff11607857/1585135358054.jpg		1												5	2
122	9590b913-d939-4782-a038-99ece077bea6	47086	Maryline Thompson	Annie D. Nimely		Pleebo	Zone 9	605	601	4.58411568	-7.66057016	70.0	4.55	Henry N Thompson	2020-03-27	12:43:00.000-00:44	1											1			https://www.commcarehq.org/a/harper-1/api/form/attachment/9590b913-d939-4782-a038-99ece077bea6/1585313160388.jpg			1											3	3
123	4a8bc1bd-4186-4dd3-88f1-1ae6e8ff7e0b	98861	Jenkins Hinneh	Wah Woart Jr		Pleebo	Zone 3	430	2	4.58221984	-7.67431111	76.0	18.2	Jenkins Hinneh	2020-03-26	14:11:00.000-00:44	1										no	1			https://www.commcarehq.org/a/harper-1/api/form/attachment/4a8bc1bd-4186-4dd3-88f1-1ae6e8ff7e0b/1585231921975.jpg					1									4	1
124	3a268ad8-42bd-4512-98cb-bfc6b06781d7	90206	Jefferson Hill	Anita J. Dallieh		Pleebo	Zone 2	483	48301	4.59000492	-7.67285579	85.0	7.58	Jefferson Hill	2020-03-27	10:30:00.000-00:44	1										No	1			https://www.commcarehq.org/a/harper-1/api/form/attachment/3a268ad8-42bd-4512-98cb-bfc6b06781d7/1585305116057.jpg	1	1	1		1				1					1	1
125	4af267b8-08a4-4425-ba5e-752f7699cda2	45301	Ernest Dounba	James Landford		Pleebo	Zone 2	483	1	4.58923409	-7.67303667	75.0	21.23	Ernest Dounba	2020-03-27	10:49:00.000-00:44	1										No	1			https://www.commcarehq.org/a/harper-1/api/form/attachment/4af267b8-08a4-4425-ba5e-752f7699cda2/1585306225538.jpg					1					1				3	1
126	74ddb95a-c5a4-4909-8f67-d2be9d64a525	16958	Victor Wilson	Tometta Tolia-Elliott		Pleebo	Zone 9	605	101	4.58313432	-7.65861978	55.0	13.65	William T wilson	2020-03-27	12:00:00.000-00:44	1											1			https://www.commcarehq.org/a/harper-1/api/form/attachment/74ddb95a-c5a4-4909-8f67-d2be9d64a525/1585310462814.jpg
127	a2daceda-1329-422d-b155-a1b16fe03958	19107	Kireson Sayor	Anita J. Dallieh		Pleebo	Zone 2	483	48304	4.58961458	-7.67334513	107.0	4.55	Kireson Sayor	2020-03-27	12:12:00.000-00:44	1										No	1			https://www.commcarehq.org/a/harper-1/api/form/attachment/a2daceda-1329-422d-b155-a1b16fe03958/1585311180170.jpg											1		no	5	5
128	4bb3b881-2610-47f6-ac14-537c1261ca11	57801	Susannah Woart	Edith Neufville		Pleebo	Zone 3	430	2	4.58225287	-7.67426856	93.0	13.65	Oscar Brownell	2020-03-26	16:20:00.000-00:44	1											1			https://www.commcarehq.org/a/harper-1/api/form/attachment/4bb3b881-2610-47f6-ac14-537c1261ca11/1585239670907.jpg					1	1				1				4	4
129	5a22660a-a5b7-42df-a2b7-1df617952961	70256	Kawee Gegbe	Wah Woart Jr		Pleebo	Zone 3	430	1	4.58147225	-7.67384856	62.0	16.68	Olando Toe	2020-03-26	11:48:00.000-00:44	1										no	1			https://www.commcarehq.org/a/harper-1/api/form/attachment/5a22660a-a5b7-42df-a2b7-1df617952961/1585223345413.jpg											1		malaria	1	1
130	763b298a-6730-4417-b79f-8ea573a02a99	29178	Orether Swen	Tometta Tolia-Elliott		Pleebo	Zone 7	565	1101	4.58777428	-7.66448402	90.0	12.13	John Swen	2020-03-26	11:24:00.000-00:44	1											1			https://www.commcarehq.org/a/harper-1/api/form/attachment/763b298a-6730-4417-b79f-8ea573a02a99/1585221898235.jpg
131	650e8a93-4e5f-49e1-864d-72f3fb0a2c04	97370	Jonah M Darci	Lovette P. Gardiner		Pleebo	Zone 1	576	1901	4.59301613	-7.67098323	79.0	15.17	George Darci	2020-03-24	13:35:00.000-00:44	1										no	1			https://www.commcarehq.org/a/harper-1/api/form/attachment/650e8a93-4e5f-49e1-864d-72f3fb0a2c04/1585056927831.jpg
132	a1a8507d-949c-48c4-9085-de80f9cac280	70673	Blayon Kruza	Kanfin B. Jah		Pleebo	Zone 1	598	1	4.59595532	-7.67067772	92.0	16.68	Moses Kruza	2020-03-24	14:12:00.000-00:44	1											1			https://www.commcarehq.org/a/harper-1/api/form/attachment/a1a8507d-949c-48c4-9085-de80f9cac280/1585059210243.jpg
133	c3ecaaa9-a86e-4ebb-9b12-d4e9cfd905ff	5512	McCarthy Chebuson	Thomas A. Berry		Pleebo	Zone 1	576	1	4.59362355	-7.67066669	89.0	4.55	Emmanuel Chebuson	2020-03-24	11:58:00.000-00:44	1											1			https://www.commcarehq.org/a/harper-1/api/form/attachment/c3ecaaa9-a86e-4ebb-9b12-d4e9cfd905ff/1585051131021.jpg								1						1	1
134	ba72ce49-ccf1-4284-a638-1b1a3cd02309	81280	Joseph Allison	Johanna Sackey		Pleebo	Zone 6	573	1	4.58587747	-7.67131163	84.0	7.58	Joseph Allison	2020-03-24	13:16:00.000-00:44	1											1			https://www.commcarehq.org/a/harper-1/api/form/attachment/ba72ce49-ccf1-4284-a638-1b1a3cd02309/1585055910179.jpg					1	1								3	1
135	c731648d-338e-41f3-bfd1-1a7daa3b5430	37663	Jacob T.Nymah	Nehemiah E. Tobor		Pleebo	Zone 1	511	3201	4.59355681	-7.67343294	72.0	16.68	Moses K Nyemah	2020-03-25	12:32:00.000-00:44	1											1			https://www.commcarehq.org/a/harper-1/api/form/attachment/c731648d-338e-41f3-bfd1-1a7daa3b5430/1585139593016.jpg
136	d355238a-33f4-4516-a907-7cad957af1cf	49356	Henry Teh	McEttha A. Nyanfore		Pleebo	Zone 10 (Diabaville)	511	8	4.59306393	-7.6774157	88.0	18.2	no	2020-03-25	12:10:00.000-00:44	1										no	1			https://www.commcarehq.org/a/harper-1/api/form/attachment/d355238a-33f4-4516-a907-7cad957af1cf/1585138247604.jpg											1		no	5	5
137	fb599674-dc77-4787-b8b6-b974c34e362e	75159	Ujean Pk Nyema	Anita J. Dallieh		Pleebo	Gebio Mission	563	56319	4.58697953	-7.66107942	88.0	7.58	Ujean Pk Nyema	2020-03-26	14:41:00.000-00:44	1										no	1			https://www.commcarehq.org/a/harper-1/api/form/attachment/fb599674-dc77-4787-b8b6-b974c34e362e/1585233741853.jpg						1								2	2
138	2292abd7-2806-426f-afb2-53c9ab6b1f95	28651	Annie Collins	Siafa Philips		Pleebo	Zone 9	563	1	4.58707782	-7.66066722	64.0	9.1	George Collins	2020-03-26	13:16:00.000-00:44	1											1			https://www.commcarehq.org/a/harper-1/api/form/attachment/2292abd7-2806-426f-afb2-53c9ab6b1f95/1585228624815.jpg						1								2	1
139	58f6940d-0aa3-47b8-a335-33496b1f1fdd	70789	Herrita Robertson	Other	Victoria Nawa	Pleebo	Zone 10 (Diabaville)	511	1	4.59358557	-7.67722735	58.0	18.2	Peter Robertson	2020-03-25	11:48:00.000-00:44	1											1			https://www.commcarehq.org/a/harper-1/api/form/attachment/58f6940d-0aa3-47b8-a335-33496b1f1fdd/1585136934908.jpg
140	4df74136-4278-44f1-8aad-9d0fd90a2e14	60394	Tete Wreh	Thomas A. Berry		Pleebo	Zone 10 (Diabaville)	511	1	4.59245561	-7.6774054	85.0	4.55	Moses Wreh	2020-03-25	13:54:00.000-00:44	1											1			https://www.commcarehq.org/a/harper-1/api/form/attachment/4df74136-4278-44f1-8aad-9d0fd90a2e14/1585144506390.jpg		1			1									4	4
141	3d33083f-d338-4a82-a294-5e1ca7c7bf68	65522	Johnny Tulare	McEttha A. Nyanfore		Pleebo	Zone 10 (Diabaville)	511	13	4.5927918	-7.67733845	86.0	13.65	Johnny Tulare	2020-03-25	13:20:00.000-00:44	1										no	1			https://www.commcarehq.org/a/harper-1/api/form/attachment/3d33083f-d338-4a82-a294-5e1ca7c7bf68/1585143129105.jpg											1		no	5	5
142	f91b6674-ffbb-4cea-b648-facdd757a35e	80179	Joseph Dennis	Lovette P. Gardiner		Pleebo	Zone 7	565	201	4.58738137	-7.66406367	57.0	7.58	Alphonso Dennis	2020-03-25	12:44:00.000-00:44	1										no	1			https://www.commcarehq.org/a/harper-1/api/form/attachment/f91b6674-ffbb-4cea-b648-facdd757a35e/1585140317315.jpg					1									3	3
143	7d5156f2-2c13-410f-b50b-4025e2194f41	49088	Helena Weah	Annie D. Nimely		Pleebo	Zone 7	565	101	4.58764801	-7.66360941	57.0	15.17	Abraham Weah	2020-03-25	12:43:00.000-00:44	1											1			https://www.commcarehq.org/a/harper-1/api/form/attachment/7d5156f2-2c13-410f-b50b-4025e2194f41/1585140252515.jpg						1								3	3
144	16568e13-f96d-422c-9a8e-2f402601ddec	12644	Johnny saway	Cafu K. Kassigba		Harper	Harper City	88	101	4.37874997	-7.71004671	57.0	9.1	Johnny saway	2020-03-19	10:43:00.000-00:44	1										no	1			https://www.commcarehq.org/a/harper-1/api/form/attachment/16568e13-f96d-422c-9a8e-2f402601ddec/1584614628621.jpg	1	1			1									1	1
145	5ec4c85e-bbae-43d7-b554-f21dda4bc012	70564	Hemel Dennis	Cafu K. Kassigba		Harper	Harper City	88	101	4.37879078	-7.71033224	30.0	16.68	Hemel Dennis	2020-03-19	12:10:00.000-00:44	1										no	1			https://www.commcarehq.org/a/harper-1/api/form/attachment/5ec4c85e-bbae-43d7-b554-f21dda4bc012/1584619860852.jpg	1	1			1									3	3
146	93ab9d46-208d-4dbc-b859-242a2f483bfe	90311	Rabasce T. Chie	McEttha A. Nyanfore		Harper	Harper City	88	1	4.37897033	-7.70918464	31.0	18.2	Rabasce T. Chie	2020-03-19	10:24:00.000-00:44	1										no	1			https://www.commcarehq.org/a/harper-1/api/form/attachment/93ab9d46-208d-4dbc-b859-242a2f483bfe/1584613523049.jpg
147	e41616e3-ffcf-4e7b-b2d8-fa3c23ec21ea	19043	Grace Gibson	Mercy C.M. Klayee		Harper	Harper City	23	201	4.37404874	-7.71835397	27.0	9.1	Dennis N. Koon	2020-03-19	11:02:00.000-00:44	1										No	1			https://www.commcarehq.org/a/harper-1/api/form/attachment/e41616e3-ffcf-4e7b-b2d8-fa3c23ec21ea/1584615849853.jpg			1	1	1	1								3	1	96	cutting by knife	4
148	55f9b3f2-c940-4213-9c76-866823ee8551	2799	13	Wannie A. Wallace		Harper	Harper City	88	13	4.37873604	-7.71068785	39.0	15.17	Cyrus Tiklo	2020-03-19	12:01:00.000-00:44	1											1			https://www.commcarehq.org/a/harper-1/api/form/attachment/55f9b3f2-c940-4213-9c76-866823ee8551/1584619331453.jpg	1				1									5	5
149	bc8c655c-79ab-4117-8c7e-02bb24bc8104	7046	Hannah Constant	Nehemiah E. Tobor		Harper	Harper City	18	1801	4.37233861	-7.71853093	24.0	4.55	John N. Saysay	2020-03-19	14:38:00.000-00:44	1											1			https://www.commcarehq.org/a/harper-1/api/form/attachment/bc8c655c-79ab-4117-8c7e-02bb24bc8104/1584628774315.jpg									1	1				1	2
150	76a228ad-a490-476f-90ae-662eaca13c00	39903	Sunday Sieh	Nehemiah E. Tobor		Harper	Harper City	18	1806	4.37280037	-7.7161342	40.0	4.55	Sunday Sieh	2020-03-19	12:17:00.000-00:44	1											1			https://www.commcarehq.org/a/harper-1/api/form/attachment/76a228ad-a490-476f-90ae-662eaca13c00/1584620258820.jpg		1												2	2
151	806751c8-3476-49d4-8acc-acc2f52810c9	28278	Esther T weah	Robert Weah		Pleebo	Zone 6	573	38	4.58678175	-7.67106365	67.0	12.13	Abubarka Mamadu	2020-03-24	11:00:00.000-05	1											1			https://www.commcarehq.org/a/harper-1/api/form/attachment/806751c8-3476-49d4-8acc-acc2f52810c9/1585062031422.jpg		1		1	1					1				1	1	1		5
152	65f40740-3554-48ec-ab46-466b66e8766c	53208	Dominic N Hne	Lovette P. Gardiner		Pleebo	Zone 1	576	801	4.5931758	-7.66982086	76.0	13.65	Alexander Hne	2020-03-23	14:33:00.000-00:44	1										no	1			https://www.commcarehq.org/a/harper-1/api/form/attachment/65f40740-3554-48ec-ab46-466b66e8766c/1584974052524.jpg						1								3	3
153	65c18823-1f0d-4f9d-9f34-a1d925ff820c	23636	Random Red	Other	Victoria Nawa	Pleebo	Zone 6	573	1	4.58598586	-7.67166164	84.0	15.17	Alex Red	2020-03-24	13:37:00.000-00:44	1											1			https://www.commcarehq.org/a/harper-1/api/form/attachment/65c18823-1f0d-4f9d-9f34-a1d925ff820c/1585057095277.jpg											1		Operation	1	1
154	88e9712e-13bf-45e6-a80f-71217ec7adb9	58431	Nyemah Tye	Tometta Tolia-Elliott		Pleebo	Zone 5	576	901	4.59221756	-7.67054659	63.0	10.61	Nyemah Tye	2020-03-24	11:24:00.000-00:44	1											1			https://www.commcarehq.org/a/harper-1/api/form/attachment/88e9712e-13bf-45e6-a80f-71217ec7adb9/1585049093179.jpg		1												4	5
155	adae4ce7-8296-4caf-a44d-8209e1247ac7	93667	Joseph K. Dormoh	Rahine G. Dennis		Pleebo	Zone 1	576	1	4.59300606	-7.67020722	68.0	12.13	Sarah D. Dormoh	2020-03-24	13:08:00.000-00:44	1										no	1			https://www.commcarehq.org/a/harper-1/api/form/attachment/adae4ce7-8296-4caf-a44d-8209e1247ac7/1585055419341.jpg		1	1											1	1
156	00fe6039-647f-4229-9c09-8b43e8b0ccc8	59809	Olivia Freeman	Siafa Philips		Pleebo	Zone 1	598	9	4.59583126	-7.6704034	85.0	4.55	Thomas Gaydeh	2020-03-24	12:22:00.000-00:44	1											1			https://www.commcarehq.org/a/harper-1/api/form/attachment/00fe6039-647f-4229-9c09-8b43e8b0ccc8/1585052651903.jpg					1									4	4
157	1fb418fe-e5c3-47a5-b8e7-3b238ae52161	49587	Alex Dennis	Tometta Tolia-Elliott		Pleebo	Zone 1	576	201	4.59249399	-7.67026411	67.0	13.65	Alex Dennis	2020-03-23	13:09:00.000-00:44	1											1			https://www.commcarehq.org/a/harper-1/api/form/attachment/1fb418fe-e5c3-47a5-b8e7-3b238ae52161/1584969021304.jpg
158	25eb11de-87f6-4da4-b090-29b253570f0e	53121	Cha cha Morgan	Jonathan K. Moses		Pleebo	Zone 1	515	2	4.59220215	-7.67382617	105.0	56.12	Cha cha Morgan	2020-03-23	14:42:00.000-00:44	1										No	1			https://www.commcarehq.org/a/harper-1/api/form/attachment/25eb11de-87f6-4da4-b090-29b253570f0e/1584974560001.jpg
159	4b2fa602-a347-4f3b-90e7-00d4996f2b22	72800	Mohammed Baba	McEttha A. Nyanfore		Pleebo	Zone 6	573	15	4.58580116	-7.67071839	73.0	18.2	no	2020-03-23	13:55:00.000-00:44	1										no	1			https://www.commcarehq.org/a/harper-1/api/form/attachment/4b2fa602-a347-4f3b-90e7-00d4996f2b22/1584971775573.jpg						1								2	2
160	72cb7d11-61c4-4769-a494-79ea054856b4	93766	Sarah T. Musu	Annie D. Nimely		Pleebo	Zone 1	576	301	4.59286265	-7.67003957	66.0	16.68	Oliver T. Musu	2020-03-23	13:24:00.000-00:44	1											1			https://www.commcarehq.org/a/harper-1/api/form/attachment/72cb7d11-61c4-4769-a494-79ea054856b4/1584969898697.jpg			1			1	1	1						2	2
161	7542bfe5-7597-41d0-8fa6-ddfe42d5bf29	29686	Sieh Davis	Lovette P. Gardiner		Harper	Kablaken	290	1901	4.36413518	-7.53391068	24.0	4.55	Ezekiel Allison	2020-03-19	12:21:00.000-00:44	1										no	1			https://www.commcarehq.org/a/harper-1/api/form/attachment/7542bfe5-7597-41d0-8fa6-ddfe42d5bf29/1584620526219.jpg					1									3	2
162	3dd9b499-848d-40b4-9fca-8a917b0d1ab8	15810	kueku Mensha	Anita J. Dallieh		Harper	Cavalla (2)	286	28605	4.36037591	-7.59169877	21.0	4.55	Kueku Mensha	2020-03-19	12:30:00.000-00:44	1										No	1			https://www.commcarehq.org/a/harper-1/api/form/attachment/3dd9b499-848d-40b4-9fca-8a917b0d1ab8/1584621096053.jpg	1	1			1									1	1
163	e82c57c8-225a-48ce-979b-c678fc58b120	68508	Theresa Allison	Tometta Tolia-Elliott		Harper	Cavalla Big Town Community	290	2201	4.3644076	-7.53350744	30.0	4.55	Samuel scott	2020-03-19	12:39:00.000-00:44	1											1			https://www.commcarehq.org/a/harper-1/api/form/attachment/e82c57c8-225a-48ce-979b-c678fc58b120/1584621563674.jpg		1												4	3
164	76f10c87-0ee5-42a9-9336-031e7ed0edea	28950	Oretha Wleh	Tometta Tolia-Elliott		Harper	Kablaken	290	2401	4.36460527	-7.53387047	22.0	16.68	Joseph Harrison	2020-03-19	15:01:00.000-00:44	1											1			https://www.commcarehq.org/a/harper-1/api/form/attachment/76f10c87-0ee5-42a9-9336-031e7ed0edea/1584630109123.jpg		1	1			1								5	1
165	c751ff6d-87ba-46d1-abcd-cf7e07e899ac	74062	Oretha Johnson	James Landford		Harper	Cavalla Big Town Community	286	1	4.35958351	-7.59219062	29.0	13.65	Junior Quire	2020-03-19	14:11:00.000-00:44	2		2020-03-19	14:12:00.000-00:44	1						No	1			https://www.commcarehq.org/a/harper-1/api/form/attachment/c751ff6d-87ba-46d1-abcd-cf7e07e899ac/1584627185824.jpg		1			1									3	3
166	7f3fb6b0-5f14-4779-8255-59ae65ac4985	18074	Fred Thompson	Lovette P. Gardiner		Harper	Fish Town	247	802	4.42104967	-7.82672191	35.0	9.1	Fred Thompson	2020-03-20	14:54:00.000-00:44	1										no	1			https://www.commcarehq.org/a/harper-1/api/form/attachment/7f3fb6b0-5f14-4779-8255-59ae65ac4985/1584716090182.jpg						1								3	3
167	ddd94687-377f-479f-95bd-bd357cd42dd4	98931	Helena Dennis	Wannie A. Wallace		Harper	Half Graway	264	16	4.39972428	-7.65967706	40.0	4.55	Abenego Dennis	2020-03-20	14:27:00.000-00:44	1											1			https://www.commcarehq.org/a/harper-1/api/form/attachment/ddd94687-377f-479f-95bd-bd357cd42dd4/1584714447044.jpg		1												1	2
168	bf2be227-2038-44a5-9de1-474b50ebfc3a	15191	Otis Freeman	Lovette P. Gardiner		Harper	Fish Town	247	401	4.42127151	-7.82650647	30.0	6.06	Otis Freeman	2020-03-20	12:50:00.000-00:44	1										no	1			https://www.commcarehq.org/a/harper-1/api/form/attachment/bf2be227-2038-44a5-9de1-474b50ebfc3a/1584708665484.jpg	1	1			1									2	2
169	b87f3565-f8ca-44a7-8fef-e5bb6d2b2b9d	49811	Joseph K. Freeman	Rahine G. Dennis		Harper	Fish Town	247	1	4.42065703	-7.82655591	18.0	13.65	Nyemah Seton	2020-03-20	15:37:00.000-00:44	1										no	1			https://www.commcarehq.org/a/harper-1/api/form/attachment/b87f3565-f8ca-44a7-8fef-e5bb6d2b2b9d/1584718724730.jpg	1	1	1		1				1					1	1
170	d71935fb-0990-4d0d-a7de-c0669946d6ba	50517	Nyemah Mark	Rahine G. Dennis		Harper	Fish Town	247	1	4.4212552	-7.82640094	35.0	12.13	Toe Mark	2020-03-20	13:22:00.000-00:44	1										no	1			https://www.commcarehq.org/a/harper-1/api/form/attachment/d71935fb-0990-4d0d-a7de-c0669946d6ba/1584710585387.jpg											1		no	5	5
171	73339e86-cb57-49b1-adbc-2c32c0d38cad	35346	Jackson Wesseh	Wah Woart Jr		Karluway-2	Tugbaken	644	1	4.66252714	-7.71017608	88.0	6.06	Morris Wesseh	2020-03-30	17:47:00.000-00:44	1										no	1			https://www.commcarehq.org/a/harper-1/api/form/attachment/73339e86-cb57-49b1-adbc-2c32c0d38cad/1585590445871.jpg
172	cdca59d7-0419-4147-ad35-5e875c13c947	62505	Evelyn Kumah	Mercy C.M. Klayee		Karluway-2	Tugbaken	644	1701	4.66095895	-7.71250479	93.0	9.1	Samuel Kumah	2020-03-30	13:21:00.000-00:44	1										No	1			https://www.commcarehq.org/a/harper-1/api/form/attachment/cdca59d7-0419-4147-ad35-5e875c13c947/1585574538547.jpg		1			1			1	1	1				1	1
173	aae5a74a-c2ab-4600-a479-bc4f00142a57	29856	Josephine Chea	Annie D. Nimely		Karluway-2	Henogba	651	1701	4.66481499	-7.76172453	100.0	27.3	Nathaniel Chea	2020-03-30	14:59:00.000-00:44	1											1			https://www.commcarehq.org/a/harper-1/api/form/attachment/aae5a74a-c2ab-4600-a479-bc4f00142a57/1585580447524.jpg		1						1	1					2	2
174	bbb95052-c035-4e6c-8c3a-f479cf9e7741	30132	John Hoto	Other	Victoria Nawa	Karluway-2	Tugbaken	645	1	4.6606286	-7.70957867	84.0	25.78	John Hoto	2020-03-30	15:14:00.000-00:44	1											1			https://www.commcarehq.org/a/harper-1/api/form/attachment/bbb95052-c035-4e6c-8c3a-f479cf9e7741/1585581287470.jpg					1									1	1
175	574fc6eb-3a9f-479c-98e0-a3d0d05c80fa	87130	San D. Nagbe	Jonathan K. Moses		Pleebo	Zone 3	430	2	4.58144125	-7.67447825	89.0	47.02	Sam D.Nagbe	2020-03-26	12:36:00.000-00:44	1										No	1			https://www.commcarehq.org/a/harper-1/api/form/attachment/574fc6eb-3a9f-479c-98e0-a3d0d05c80fa/1585226205190.jpg		1			1									1	2
176	33dc2f00-2fe4-4f5a-9289-0b4da0fce87e	7436	Victoria Wilson	Kanfin B. Jah		Pleebo	Zone 2	483	1	4.58908371	-7.67377214	99.0	13.65	Moses Wilson	2020-03-27	12:40:00.000-00:44	1											1			https://www.commcarehq.org/a/harper-1/api/form/attachment/33dc2f00-2fe4-4f5a-9289-0b4da0fce87e/1585312932168.jpg
177	68c260d6-327c-41a6-85ba-51f2872c5118	86909	Jordan Dweh	Mercy C.M. Klayee		Pleebo	Zone 3	430	2001	4.58231796	-7.67503044	76.0	4.55	Jesuit Dweh	2020-03-25	15:37:00.000-00:44	1										No comment	1			https://www.commcarehq.org/a/harper-1/api/form/attachment/68c260d6-327c-41a6-85ba-51f2872c5118/1585150885037.jpg			1			1					1		sore in the eye and cool in my leg	3	3
178	4a6a10d6-9c0d-40a5-878d-3b5c5962872c	90674	Williams Weah	Siafa Philips		Pleebo	Zone 2	483	1	4.59035496	-7.67376026	78.0	10.61	Sampson Weah	2020-03-30	14:12:00.000-00:44	1											1			https://www.commcarehq.org/a/harper-1/api/form/attachment/4a6a10d6-9c0d-40a5-878d-3b5c5962872c/1585577583390.jpg
179	2123e031-aec3-4d8d-b0a8-a2386a4d5f7a	13361	Nayce weih	Deborah K. Weah		Pleebo	Zone 2	483	2	4.58979662	-7.67298218	92.0	7.58	Abednego weih	2020-03-27	10:30:00.000-00:44	1										no	1			https://www.commcarehq.org/a/harper-1/api/form/attachment/2123e031-aec3-4d8d-b0a8-a2386a4d5f7a/1585305068763.jpg											1		no	5	5
180	2a667a60-8cfc-4447-91da-3e9a3d57843a	32147	George Jappa	Anita J. Dallieh		Harper	Harper City	139	13911	4.38797242	-7.69615892	50.0	4.55	Abraham Washington	2020-03-17	12:47:00.000-00:44	1										no	1			https://www.commcarehq.org/a/harper-1/api/form/attachment/2a667a60-8cfc-4447-91da-3e9a3d57843a/1584449304105.jpg
181	c99853a0-067f-4c9a-bd30-e969f8b584aa	64256	Mosses Gbayou	Anita J. Dallieh		Harper	Harper City	139	13912	4.38765037	-7.69603347	51.0	4.55	Joseph Gbayou	2020-03-17	11:40:00.000-00:44	1										no	1			https://www.commcarehq.org/a/harper-1/api/form/attachment/c99853a0-067f-4c9a-bd30-e969f8b584aa/1584445265212.jpg		1												1	3
182	b52c49c0-6861-4fd1-a8f3-baa4e88788c3	49297	Beatrice Swen	Tometta Tolia-Elliott		Harper	Harper City	130	2502	4.38034297	-7.70087834	31.0	7.58	Philip Wleh	2020-03-17	14:17:00.000-00:44	1											1			https://www.commcarehq.org/a/harper-1/api/form/attachment/b52c49c0-6861-4fd1-a8f3-baa4e88788c3/1584454689964.jpg
183	c7887aa8-a08c-49d7-9c35-0dfd9209879b	35557	Susanna Teah	Other	Victoria Nawa	Harper	Harper City	114	1102	4.37738213	-7.70636428	36.0	4.55	Levi Williams	2020-03-17	12:09:00.000-00:44	1											1			https://www.commcarehq.org/a/harper-1/api/form/attachment/c7887aa8-a08c-49d7-9c35-0dfd9209879b/1584446981001.jpg
184	c8d36967-f840-4570-84a2-6bf37854dbab	16634	Oretha Doe	Annie D. Nimely		Harper	Harper City	130	2401	4.38066888	-7.7008273	22.0	10.61	Jasper Bartu	2020-03-17	13:31:00.000-00:44	1											1			https://www.commcarehq.org/a/harper-1/api/form/attachment/c8d36967-f840-4570-84a2-6bf37854dbab/1584452058460.jpg		1			1									2	2
185	efd64f87-429c-4b2c-9cf6-6640640d0772	8096	Jacob Nannie	Lovette P. Gardiner		Harper	Harper City	130	1701	4.38050003	-7.69992515	36.0	10.61	Wilson Nannie	2020-03-17	11:57:00.000-00:44	1										no	1			https://www.commcarehq.org/a/harper-1/api/form/attachment/efd64f87-429c-4b2c-9cf6-6640640d0772/1584446587872.jpg			1											3	3
186	af4d0ac8-56a0-41f3-8043-567d0437c3ff	34320	Lawrence Herbs	Cafu K. Kassigba		Harper	Harper City	114	101	4.37779725	-7.7072882	30.0	4.55	Lawrence herbs	2020-03-17	10:48:00.000-00:44	1										yes	1			https://www.commcarehq.org/a/harper-1/api/form/attachment/af4d0ac8-56a0-41f3-8043-567d0437c3ff/1584442172344.jpg	1	1												1	1
187	773dc3ef-3481-4b12-9771-d2af9a50d016	8609	Joseph Bondo	Anita J. Dallieh		Harper	Harper City	139	13919	4.38782321	-7.69635396	31.0	4.55	Joseph Bondo	2020-03-18	11:02:00.000-00:44	1										no	1			https://www.commcarehq.org/a/harper-1/api/form/attachment/773dc3ef-3481-4b12-9771-d2af9a50d016/1584529397972.jpg		1												2	2
188	a64f362e-fb40-43b0-b669-e690d08f2c1e	68340	Adolphus Saybeh	Kanfin B. Jah		Harper	Harper City	139	1	4.38728644	-7.6965387	35.0	6.06	Alexander Saybeh	2020-03-18	09:59:00.000-00:44	1											1			https://www.commcarehq.org/a/harper-1/api/form/attachment/a64f362e-fb40-43b0-b669-e690d08f2c1e/1584525611574.jpg						1								5	4
189	adead2fe-f1dd-4481-ab21-1e3089d39a47	77220	Mary W. Chalie	Rahine G. Dennis		Harper	Harper City	130	1	4.37916036	-7.70163772	43.0	4.55	Mark Chalie	2020-03-18	14:57:00.000-00:44	1										no	1			https://www.commcarehq.org/a/harper-1/api/form/attachment/adead2fe-f1dd-4481-ab21-1e3089d39a47/1584543513383.jpg	1													2	2
190	49d29c17-c376-4a10-9893-446618daed80	88970	Marie Robertson Weah	Nehemiah E. Tobor		Harper	Harper City	18	1805	4.37249161	-7.71755189	27.0	4.55	Philip Robertson	2020-03-18	10:56:00.000-00:44	1											1			https://www.commcarehq.org/a/harper-1/api/form/attachment/49d29c17-c376-4a10-9893-446618daed80/1584529198741.jpg
191	1a6fb781-a9d8-430a-b4f5-a16dfe3d1f93	52572	Agnes S. Johnson	Mercy C.M. Klayee		Harper	Harper City	18	701	4.372258	-7.71703486	42.0	7.58	Teba J. Harris	2020-03-18	11:30:00.000-00:44	1										No	1			https://www.commcarehq.org/a/harper-1/api/form/attachment/1a6fb781-a9d8-430a-b4f5-a16dfe3d1f93/1584531153676.jpg
192	a38bfc65-4f0e-4c7d-b565-9d4a5a85d8e9	35974	Cecelia Dickson	Mercy C.M. Klayee		Harper	Harper City	18	901	4.37240992	-7.7165612	42.0	15.17	Junior Dickson	2020-03-18	15:16:00.000-00:44	1										what is the survey about?	1			https://www.commcarehq.org/a/harper-1/api/form/attachment/a38bfc65-4f0e-4c7d-b565-9d4a5a85d8e9/1584544761297.jpg	1	1	1	1	1	1	1	1	1	1				1	2	1		3
193	0c96abd6-1cea-4637-b27b-297c25a90187	90362	Regina Wallace	McEttha A. Nyanfore		Harper	Harper City	114	25	4.37754406	-7.7059895	34.0	15.17	Frank Nimely	2020-03-18	10:52:00.000-00:44	1										no	1			https://www.commcarehq.org/a/harper-1/api/form/attachment/0c96abd6-1cea-4637-b27b-297c25a90187/1584528769378.jpg											1		no	5	5
194	821a40d4-d26b-44e6-bdd8-48e76475c048	84220	Nathaniel C Toe	Other	Victoria Nawa	Harper	Harper City	114	101	4.37740514	-7.7067663	43.0	12.13	Nathaniel C Toe	2020-03-13	12:35:00.000-00:44	1											1			https://www.commcarehq.org/a/harper-1/api/form/attachment/821a40d4-d26b-44e6-bdd8-48e76475c048/1584102987171.jpg					1									2	2
195	48962311-1990-4e25-ae6d-cbe406f7aea9	436	Annie Gaddeh	Lovette P. Gardiner		Harper	Harper City	130	101	4.38199431	-7.69729915	31.0	15.17	Charlie Gaddeh	2020-03-13	12:38:00.000-00:44	1										no	1			https://www.commcarehq.org/a/harper-1/api/form/attachment/48962311-1990-4e25-ae6d-cbe406f7aea9/1584103104271.jpg		1			1				1	1				3	3
196	ee7bfa44-3e5e-4fcc-82e4-a8f42229b2c6	85452	Agnes Wilson	Annie D. Nimely		Harper	Harper City	130	301	4.38219205	-7.6975221	28.0	10.61	Amos Wilson	2020-03-13	12:43:00.000-00:44	1											1			https://www.commcarehq.org/a/harper-1/api/form/attachment/ee7bfa44-3e5e-4fcc-82e4-a8f42229b2c6/1584103496382.jpg						1		1						3	5
197	52afefd2-db40-4613-bf11-b701ad45e04d	20531	Abraham Davis	Deborah K. Weah		Harper	Harper City	139	301	4.3998091	-7.6934136	0.0	98.4	Annester L. Gonyon	2020-03-13	14:59:00.000-00:44	1											1			https://www.commcarehq.org/a/harper-1/api/form/attachment/52afefd2-db40-4613-bf11-b701ad45e04d/1584111618665.jpg		1		1	1	1								1	1	2		4
198	2ce0f230-3dd3-43ff-9b4f-d8f6932717f2	31506	Samuel Roy Max Dixon Jr	Johanna Sackey		Harper	Harper City	114	1					Samuel Roy Mix Dixon Jr	2020-03-13	14:36:00.000-00:44	1											1			https://www.commcarehq.org/a/harper-1/api/form/attachment/2ce0f230-3dd3-43ff-9b4f-d8f6932717f2/1584110225944.jpg		1												4	3
199	43ea885d-8856-4c85-b284-7a2f12f92887	68446	Victor Prowd	Siafa Philips		Harper	Harper City	139	5	4.38701996	-7.69613971	29.0	9.1	Victor Prowd	2020-03-13	15:07:00.000-00:44	1											1			https://www.commcarehq.org/a/harper-1/api/form/attachment/43ea885d-8856-4c85-b284-7a2f12f92887/1584112082503.jpg
200	fa5c94f4-086d-40ae-b298-fc9b77e14b42	44790	Janette kucojolo	Wah Woart Jr		Harper	Harper City	104	1	4.3835929	-7.70165878	35.0	9.1	George Weah	2020-03-13	12:07:00.000-00:44	1										no	1			https://www.commcarehq.org/a/harper-1/api/form/attachment/fa5c94f4-086d-40ae-b298-fc9b77e14b42/1584101281074.jpg
201	27d1b524-69e6-45e0-85b4-aac7dee7d222	38269	Jimmy Dargba	Mercy C.M. Klayee		Pleebo	Zone 3	430	1801	4.58203862	-7.67476948	114.0	4.55	Levi S. Dargba	2020-03-26	16:00:00.000-00:44	1										which of questions I am about to answer.	1			https://www.commcarehq.org/a/harper-1/api/form/attachment/27d1b524-69e6-45e0-85b4-aac7dee7d222/1585238635261.jpg	1	1			1	1	1	1						3	2
202	ac1c35ad-b4d6-4cd7-8f79-93c545b465e3	69902	Romeo Jletuh	Mercy C.M. Klayee		Pleebo	Zone 3	430	1902	4.58219308	-7.67511576	78.0	4.55	Rambo Jletuh	2020-03-26	14:08:00.000-00:44	1										No comment	1			https://www.commcarehq.org/a/harper-1/api/form/attachment/ac1c35ad-b4d6-4cd7-8f79-93c545b465e3/1585231779779.jpg
203	1433af24-1db9-45e8-a999-3ff72da533a1	87918	Regina Teh	Nehemiah E. Tobor		Pleebo	Zone 3	430	502	4.58041386	-7.67098763	57.0	4.55	Sampson Wleh	2020-03-25	16:40:00.000-00:44	1											1			https://www.commcarehq.org/a/harper-1/api/form/attachment/1433af24-1db9-45e8-a999-3ff72da533a1/1585154591585.jpg
204	fa00d996-46bc-435f-8c60-0a163464c4cf	68557	Settle Weah	Lovette P. Gardiner		Pleebo	Zone 9	605	1002	4.5849067	-7.66139009	58.0	18.2	Issac Weah	2020-03-27	13:36:00.000-00:44	1										no	1			https://www.commcarehq.org/a/harper-1/api/form/attachment/fa00d996-46bc-435f-8c60-0a163464c4cf/1585316230811.jpg
205	a82004b0-6d30-4c6e-91de-cf8d52d0e699	1831	Francis D Toe	Lovette P. Gardiner		Pleebo	Zone 9	605	1003	4.58482639	-7.66124652	52.0	19.72	Francis D Toe	2020-03-27	14:08:00.000-00:44	1										no	1			https://www.commcarehq.org/a/harper-1/api/form/attachment/a82004b0-6d30-4c6e-91de-cf8d52d0e699/1585318113835.jpg
206	b69e669e-1712-49cc-ba31-761effaaf981	11763	Morris Dennis	Wah Woart Jr		Pleebo	Zone 1	515	1	4.59209985	-7.6731108	89.0	16.68	Morris Dennis	2020-03-25	11:58:00.000-00:44	1										no	1			https://www.commcarehq.org/a/harper-1/api/form/attachment/b69e669e-1712-49cc-ba31-761effaaf981/1585137594363.jpg		1									1		head hurting	5	1
207	619122ca-22c1-4984-b55b-0f14c0b084e1	69310	Eugina Saweih	Tometta Tolia-Elliott		Pleebo	Zone 9	605	1601	4.58477991	-7.66220318	58.0	12.13	Emmanuel Harris	2020-03-27	14:28:00.000-00:44	1											1			https://www.commcarehq.org/a/harper-1/api/form/attachment/619122ca-22c1-4984-b55b-0f14c0b084e1/1585319326304.jpg		1												5	2
208	5f08f372-d034-498a-a206-c43fceda1335	2648	Dennis Nimely	Other	Victoria Nawa	Karluway-2	Tugbaken	645	1	4.66189489	-7.71046011	89.0	9.1	Dennis Nimely	2020-03-30	16:30:00.000-00:44	1											1			https://www.commcarehq.org/a/harper-1/api/form/attachment/5f08f372-d034-498a-a206-c43fceda1335/1585585859965.jpg	1													1	1
209	3dd68b01-3f58-4b00-b320-c742ef6d06b6	40734	Sophia Mosses	Lovette P. Gardiner		Karluway-2	Henogba	651	601	4.66362078	-7.76025267	89.0	7.58	John Baih	2020-03-30	13:18:00.000-00:44	1										no	1			https://www.commcarehq.org/a/harper-1/api/form/attachment/3dd68b01-3f58-4b00-b320-c742ef6d06b6/1585574328023.jpg		1												3	3
210	dfe70eec-d5d1-4b93-98b9-dc3b000474b9	95670	Jerry Constance	Kanfin B. Jah		Pleebo	Zone 2	483	1	4.5899154	-7.67416158	81.0	19.72	Jerry Constance	2020-03-30	14:08:00.000-00:44	1											1			https://www.commcarehq.org/a/harper-1/api/form/attachment/dfe70eec-d5d1-4b93-98b9-dc3b000474b9/1585577356820.jpg		1			1	1								3	2
211	88aab09d-eab5-4148-a47d-94833b330977	4939	Martha Jacob	Lovette P. Gardiner		Karluway-2	Henogba	651	501	4.66364536	-7.76068775	74.0	16.68	no	2020-03-30	12:59:00.000-00:44	1										no	1			https://www.commcarehq.org/a/harper-1/api/form/attachment/88aab09d-eab5-4148-a47d-94833b330977/1585573233014.jpg	1	1												3	3
212	1d03d2b1-2ace-4c82-9822-b62d0932aaa9	66644	Precious T. Toe	James Landford		Pleebo	Zone 2	483	1	4.58976418	-7.67380714	79.0	10.61	Joseph Numah Jr.	2020-03-30	14:14:00.000-00:44	1										No	1			https://www.commcarehq.org/a/harper-1/api/form/attachment/1d03d2b1-2ace-4c82-9822-b62d0932aaa9/1585577760816.jpg					1									5	4
213	30a0b871-64a1-42eb-aece-687ad31b75b5	4737	Marthar B. Kumah	Tometta Tolia-Elliott		Karluway-2	Henogba	651	401	4.6630834	-7.7602786	59.0	9.1	Josh S. Kumah	2020-03-30	12:47:00.000-00:44	1											1			https://www.commcarehq.org/a/harper-1/api/form/attachment/30a0b871-64a1-42eb-aece-687ad31b75b5/1585572501016.jpg		1												1	4
214	4e1fd32b-4b39-4ec1-8f7e-67797c368e4e	28690	Orlando Dweh	Cafu K. Kassigba		Karluway-2	Tugbaken	645	102	4.6618622	-7.71060896	102.0	15.17	Orlando Dweh	2020-03-30	16:23:00.000-00:44	1										no	1			https://www.commcarehq.org/a/harper-1/api/form/attachment/4e1fd32b-4b39-4ec1-8f7e-67797c368e4e/1585585410744.jpg	1	1								1				3	3
215	55ba6dc8-b654-4943-b497-edc122d8255e	29606	Joe Davis	Johanna Sackey		Karluway-2	Tugbaken	645	1	4.66013115	-7.70899524	99.0	28.82	Joe Davis	2020-03-30	15:34:00.000-00:44	1											1			https://www.commcarehq.org/a/harper-1/api/form/attachment/55ba6dc8-b654-4943-b497-edc122d8255e/1585582496263.jpg											1		Headeach	2	2
216	61cc7ffb-8933-4967-a1c4-8b54cffb0330	22857	Jacob Weh	James Landford		Pleebo	Zone 2	483	1	4.59000574	-7.67316019	88.0	16.68	Jacob Weh	2020-03-30	15:20:00.000-00:44	1										No	1			https://www.commcarehq.org/a/harper-1/api/form/attachment/61cc7ffb-8933-4967-a1c4-8b54cffb0330/1585581650000.jpg		1			1					1				3	1
217	4ea74ce5-e16c-4c24-8fe1-ddde26c6c78d	29007	Rev Augustus Ziah	Wannie A. Wallace		Harper	Harper City	114	101	4.37687968	-7.7066695	38.0	7.58	Rev Augustus Ziah	2020-03-13	12:52:00.000-00:44	1											1			https://www.commcarehq.org/a/harper-1/api/form/attachment/4ea74ce5-e16c-4c24-8fe1-ddde26c6c78d/1584103954890.jpg					1									1	1
218	a76cd0b3-2bbd-435e-acda-284a574c47fa	16107	Eric Appleton	Robert Weah		Harper	Harper City	114	7	4.37775668	-7.70684534	32.0	13.65	Eric Appleton	2020-03-13	09:52:00.000-05	1										Not at all	1			https://www.commcarehq.org/a/harper-1/api/form/attachment/a76cd0b3-2bbd-435e-acda-284a574c47fa/1584107574272.jpg	1													4	2
219	2f4137fd-6535-483c-a442-fbffdde3840d	56598	Edward Weah	Other	Victoria Nawa	Harper	Harper City	114	2	4.37742049	-7.70671907	30.0	15.17	Edward Weah	2020-03-13	13:53:00.000-00:44	1											1			https://www.commcarehq.org/a/harper-1/api/form/attachment/2f4137fd-6535-483c-a442-fbffdde3840d/1584107679540.jpg	1	1			1									2	2
220	fca87867-220c-4c6d-8fb4-028d274d7704	32948	Rowena F Doe	Robert Weah		Harper	Harper City	88	12	4.37888601	-7.71067177	52.0	56.12	Vincent N Doe	2020-03-19	08:55:00.000-05	1											1			https://www.commcarehq.org/a/harper-1/api/form/attachment/fca87867-220c-4c6d-8fb4-028d274d7704/1584622590986.jpg		1			1									4	4
221	d3f46166-3cad-4280-969e-b13b9cba08ea	9685	Lens D. Sieh	Wah Woart Jr		Harper	Harper City	18	1105	4.37283055	-7.71611915	49.0	9.1	Lens D. Sieh	2020-03-19	10:39:00.000-00:44	1										no	1			https://www.commcarehq.org/a/harper-1/api/form/attachment/d3f46166-3cad-4280-969e-b13b9cba08ea/1584614375682.jpg	1	1		1	1				1	1				1	1	4		3
222	f0141487-583f-4bf0-88c6-4da448bab274	26680	Emmanuel Wisner	James Landford		Harper	Cavalla Big Town Community	286	1	4.35951611	-7.59235194	38.0	19.72	Emmanuel Wisner	2020-03-19	12:25:00.000-00:44	1										No	1			https://www.commcarehq.org/a/harper-1/api/form/attachment/f0141487-583f-4bf0-88c6-4da448bab274/1584620831833.jpg					1									3	1
223	eaed6296-cccf-46aa-9dac-b7837e4fcc3c	10647	Francess Koffe	Wah Woart Jr		Pleebo	Zone 1	515	1	4.59280554	-7.67324472	94.0	21.23	Peter Koffe	2020-03-23	16:19:00.000-00:44	1										no	1			https://www.commcarehq.org/a/harper-1/api/form/attachment/eaed6296-cccf-46aa-9dac-b7837e4fcc3c/1584980356656.jpg
224	377e69a5-71cd-4cc7-8dd0-1930d58c8529	55773	Wah Tibh Eloitt	Other	Victoria Nawa	Pleebo	Zone 6	573	1	4.58604206	-7.67083444	60.0	13.65	Wah Tibh Eloitt	2020-03-23	12:25:00.000-00:44	1											1			https://www.commcarehq.org/a/harper-1/api/form/attachment/377e69a5-71cd-4cc7-8dd0-1930d58c8529/1584966367997.jpg
225	2a685511-ab17-4705-9d45-234ff0e3b295	27659	Peter Nyemah	Mercy C.M. Klayee		Pleebo	Zone 1	515	401	4.5926422	-7.67367576	91.0	13.65	Peter Nyemah	2020-03-24	10:10:00.000-00:44	1										No	1			https://www.commcarehq.org/a/harper-1/api/form/attachment/2a685511-ab17-4705-9d45-234ff0e3b295/1585044813276.jpg	1	1	1		1		1	1	1	1	1		Back hurting is my serious problem	1	1
226	cb547e2e-e4f9-4983-a034-fb2b312cec8b	17795	Anthony d.dennis	Cafu K. Kassigba		Pleebo	Zone 6	573	102	4.58529847	-7.67086428	69.0	13.65	Anthony d.dennis	2020-03-23	15:19:00.000-00:44	1										yes	1			https://www.commcarehq.org/a/harper-1/api/form/attachment/cb547e2e-e4f9-4983-a034-fb2b312cec8b/1584976798366.jpg		1			1					1				3	3
227	a9bd9c0b-79e4-441c-b75e-f87af6c0b6f1	59819	Comfort Weah	McEttha A. Nyanfore		Pleebo	Zone 6	573	27	4.58487365	-7.67093788	77.0	48.54	Stanford Jutia	2020-03-24	13:27:00.000-00:44	1										no	1			https://www.commcarehq.org/a/harper-1/api/form/attachment/a9bd9c0b-79e4-441c-b75e-f87af6c0b6f1/1585056657699.jpg		1												5	5
228	d130bac9-2eb7-4928-a6a4-28a28118f60c	8016	Frances Dalieh	James Landford		Pleebo	Zone 1	598	1	4.59666316	-7.66979153	85.0	13.65	Mathew Peh	2020-03-24	11:34:00.000-00:44	1										No	1			https://www.commcarehq.org/a/harper-1/api/form/attachment/d130bac9-2eb7-4928-a6a4-28a28118f60c/1585049779522.jpg		1												3	1
229	1f4e884c-eba9-4afe-bc89-d87a4be65aab	3011	Doety Nyanfor	Other	Victoria Nawa	Pleebo	Zone 6	573	1	4.58463665	-7.67101634	52.0	16.68	Samuel Nyanfor	2020-03-24	12:53:00.000-00:44	1											1			https://www.commcarehq.org/a/harper-1/api/form/attachment/1f4e884c-eba9-4afe-bc89-d87a4be65aab/1585054425310.jpg
230	562700c5-4a50-4a47-aba1-741fe40f5f6b	35298	Mary Nyanford	James Landford		Pleebo	Zone 1	598	2	4.59630424	-7.66997869	71.0	13.65	George Nyanford	2020-03-24	13:37:00.000-00:44	1										No	1			https://www.commcarehq.org/a/harper-1/api/form/attachment/562700c5-4a50-4a47-aba1-741fe40f5f6b/1585057108650.jpg			1											5	1
231	868ca29a-6ef7-4821-b889-1a7fb8a8c3e6	35583	Beatrice Goe	Robert Weah		Pleebo	Zone 6	573	27	4.58493792	-7.67097955	75.0	4.55	Prince Peal	2020-03-24	08:05:00.000-05	1											1			https://www.commcarehq.org/a/harper-1/api/form/attachment/868ca29a-6ef7-4821-b889-1a7fb8a8c3e6/1585051520318.jpg		1			1		1			1				1	1
232	fd9b3fef-b84f-4968-9c87-3b552c40c348	12895	Esther Freeman	Other	Victoria Nawa	Pleebo	Zone 6	573	1					Dossen Freeman	2020-03-23	15:31:00.000-00:44	1											1			https://www.commcarehq.org/a/harper-1/api/form/attachment/fd9b3fef-b84f-4968-9c87-3b552c40c348/1584977585500.jpg
233	d9a7f73c-c056-48d8-aaab-1e6cf516d3d5	36422	Stanley Chea	Tometta Tolia-Elliott		Pleebo	Zone 5	576	1401	4.59312559	-7.67042729	90.0	10.61	Josiah Gray	2020-03-24	12:08:00.000-00:44	1											1			https://www.commcarehq.org/a/harper-1/api/form/attachment/d9a7f73c-c056-48d8-aaab-1e6cf516d3d5/1585051721841.jpg
234	cbb44c98-411c-4140-a289-a548edbe2124	23851	Kaka Dennis	Lovette P. Gardiner		Pleebo	Zone 7	565	202	4.58749396	-7.66394377	71.0	25.78	Africanous Dennis	2020-03-25	13:10:00.000-00:44	1										no	1			https://www.commcarehq.org/a/harper-1/api/form/attachment/cbb44c98-411c-4140-a289-a548edbe2124/1585141849186.jpg
235	1190adc9-7c7a-492a-a13d-52662ab92357	85076	Habakkuk	Jonathan K. Moses		Pleebo	Zone 1	515	1					Peter Dirbey	2020-03-25	11:35:00.000-00:44	1											1			https://www.commcarehq.org/a/harper-1/api/form/attachment/1190adc9-7c7a-492a-a13d-52662ab92357/1585137828452.jpg	1													2	2
236	00c7924a-8ac4-4927-a072-520613bef8ab	23567	Bill Shannon	Cafu K. Kassigba		Harper	New Town Community	264	101	4.39791833	-7.65979131	48.0	15.17	Bill Shannon	2020-03-20	11:43:00.000-00:44	1										no	1			https://www.commcarehq.org/a/harper-1/api/form/attachment/00c7924a-8ac4-4927-a072-520613bef8ab/1584704606819.jpg	1	1			1									1	1
237	581b2958-d8fc-44e8-b6b9-e7c8b0686502	71373	Daniel T Howe	Robert Weah		Harper	Half Graway	264	71373	4.39816731	-7.66004674	50.0	10.61	Smith Howe	2020-03-20	08:09:00.000-05	1											1			https://www.commcarehq.org/a/harper-1/api/form/attachment/581b2958-d8fc-44e8-b6b9-e7c8b0686502/1584706184020.jpg					1						1		Testicles challenge	1	1
238	dde33408-4981-402d-971e-19a9fbf20b5c	37327	Cecelia Freeman	Annie D. Nimely		Harper	Fish Town	247	101	4.42114584	-7.82605371	37.0	7.58	Hne Freeman	2020-03-20	13:06:00.000-00:44	1											1			https://www.commcarehq.org/a/harper-1/api/form/attachment/dde33408-4981-402d-971e-19a9fbf20b5c/1584709809573.jpg	1	1	1		1									2	2
239	e1c8af0a-29e8-4ef5-a93a-905b902b1343	82724	Mary N Wesley	Annie D. Nimely		Harper	Fish Town	247	501	4.42147287	-7.82654407	23.0	12.13	Nathaniel Walker	2020-03-20	13:48:00.000-00:44	1											1			https://www.commcarehq.org/a/harper-1/api/form/attachment/e1c8af0a-29e8-4ef5-a93a-905b902b1343/1584712139373.jpg		1	1		1			1						1	1
240	9f1d8faf-ca44-48ce-911d-6cf3ba039086	99469	Jefferson Allison	Thomas A. Berry		Harper	Kablaken	290	1	4.36431258	-7.5340883	32.0	4.55	Otis N. Morais	2020-03-19	13:18:00.000-00:44	1											1			https://www.commcarehq.org/a/harper-1/api/form/attachment/9f1d8faf-ca44-48ce-911d-6cf3ba039086/1584623913772.jpg			1	1	1	1	1	1	1	1				1	1	2		2
241	7b214f59-a171-4fc0-8262-6d7d02f8576f	85937	16	Wannie A. Wallace		Harper	Half Graway	264	16	4.39973527	-7.65971572	47.0	59.16	Emmanuel Howe	2020-03-20	13:56:00.000-00:44	1											1			https://www.commcarehq.org/a/harper-1/api/form/attachment/7b214f59-a171-4fc0-8262-6d7d02f8576f/1584712606411.jpg											1		none	5	5
242	43746ff4-e77b-474e-be79-3b8494c14b24	30805	Samuel Howe	Other	Victoria Nawa	Harper	Half Graway	264	1	4.39785006	-7.66031398	44.0	6.06	Dweh Howe	2020-03-20	12:02:00.000-00:44	1											1			https://www.commcarehq.org/a/harper-1/api/form/attachment/43746ff4-e77b-474e-be79-3b8494c14b24/1584705824879.jpg
243	4117b473-8860-45bc-9bb4-3ca7bae092d0	90599	Ezekiel Doe	Johanna Sackey		Harper	Half Graway	264	1					Ezekiel Doe	2020-03-20	13:38:00.000-00:44	1											1			https://www.commcarehq.org/a/harper-1/api/form/attachment/4117b473-8860-45bc-9bb4-3ca7bae092d0/1584711536046.jpg					1									3	3
244	da23cb22-5521-47f1-b78e-49a24efbf846	25070	Alex Harris	McEttha A. Nyanfore		Harper	Half Graway	264	13	4.39884647	-7.66001159	35.0	13.65	Moses Harris	2020-03-20	13:05:00.000-00:44	1										no	1			https://www.commcarehq.org/a/harper-1/api/form/attachment/da23cb22-5521-47f1-b78e-49a24efbf846/1584709559985.jpg					1									5	2
245	a752d9bb-2d81-4144-b821-333f992e1349	9323	Annie Nagbe	Other	Victoria Nawa	Pleebo	Zone 10 (Diabaville)	511	2	4.59369383	-7.67702088	86.0	13.65	Victor Nagbe	2020-03-25	12:19:00.000-00:44	1											1			https://www.commcarehq.org/a/harper-1/api/form/attachment/a752d9bb-2d81-4144-b821-333f992e1349/1585138817352.jpg
246	c495ae13-d55c-4492-8f1c-77b5c3a77d99	65722	Euphemian Seeka	James Landford		Pleebo	Zone 9	563	1	4.58652684	-7.66120242	60.0	10.61	Gregory Seeka	2020-03-26	14:20:00.000-00:44	1										No	1			https://www.commcarehq.org/a/harper-1/api/form/attachment/c495ae13-d55c-4492-8f1c-77b5c3a77d99/1585232678558.jpg		1												3	1
247	e080e6d5-e0db-484e-a616-d9c870364811	25792	Peter T. Dennis	Rahine G. Dennis		Pleebo	Zone 7	565	2	4.58852425	-7.66466391	70.0	16.68	Peter T. Dennis	2020-03-26	13:02:00.000-00:44	1										no	1			https://www.commcarehq.org/a/harper-1/api/form/attachment/e080e6d5-e0db-484e-a616-d9c870364811/1585227783634.jpg		1			1						1		malaria	3	2
248	695b9ef0-0a8a-4c42-a36e-06eadcd2cad0	91498	Quayee Q.Toe	Kanfin B. Jah		Pleebo	Zone 7	563	1	4.58714082	-7.66391102	71.0	10.61	Quayee Q.Toe	2020-03-25	11:47:00.000-00:44	1											1			https://www.commcarehq.org/a/harper-1/api/form/attachment/695b9ef0-0a8a-4c42-a36e-06eadcd2cad0/1585136870073.jpg		1			1									4	1
249	81071052-1736-4b98-b749-98d67bc5195e	15474	Jestina H Wilson	Deborah K. Weah		Pleebo	Zone 7	563	402	4.58691083	-7.66396671	33.0	60.68	Nathaniel K Wilson	2020-03-25	12:51:00.000-00:44	1										no	1			https://www.commcarehq.org/a/harper-1/api/form/attachment/81071052-1736-4b98-b749-98d67bc5195e/1585140776374.jpg	1													3	3
250	955b4d69-7710-4f8a-9e99-9e6ad390977b	52035	Rachel Williams	James Landford		Harper	Harper City	139	1	4.38789958	-7.6957969	25.0	15.17	Tom Williams	2020-03-17	15:02:00.000-00:44	1											1			https://www.commcarehq.org/a/harper-1/api/form/attachment/955b4d69-7710-4f8a-9e99-9e6ad390977b/1584457481991.jpg				1	1									5	1	2		2
251	2ddf1225-07e5-4117-ae62-138912232f2a	82318	Chris Borlic	Annie D. Nimely		Harper	Harper City	130	1401	4.38028863	-7.69962182	34.0	7.58	Chris Borlic	2020-03-17	12:11:00.000-00:44	1											1			https://www.commcarehq.org/a/harper-1/api/form/attachment/2ddf1225-07e5-4117-ae62-138912232f2a/1584447137382.jpg					1									2	1
252	ee755ea6-5673-41d4-a8be-6dc885d8bff5	57913	Bickie D. Weah	Mercy C.M. Klayee		Harper	Harper City	104	12	4.38325406	-7.70194673	30.0	4.55	J. DUTUS WEAH	2020-03-17	11:30:00.000-00:44	1										No	1			https://www.commcarehq.org/a/harper-1/api/form/attachment/ee755ea6-5673-41d4-a8be-6dc885d8bff5/1584444785903.jpg			1			1								3	3
253	b066bd4a-0eff-445e-939b-7cefa133c8f3	3187	Nancy Weah	Johanna Sackey		Harper	Harper City	114	301					Joseph Toe	2020-03-17	13:23:00.000-00:44	1											1			https://www.commcarehq.org/a/harper-1/api/form/attachment/b066bd4a-0eff-445e-939b-7cefa133c8f3/1584451483945.jpg						1					1		Not experience anything	5	5
254	336a4d5c-f2a7-496e-bf9b-44f6b8670a33	5026	Martina Davies	Tometta Tolia-Elliott		Harper	Harper City	130	2101	4.38031965	-7.70015913	21.0	16.68	Moses D. Kyne	2020-03-17	13:07:00.000-00:44	1											1			https://www.commcarehq.org/a/harper-1/api/form/attachment/336a4d5c-f2a7-496e-bf9b-44f6b8670a33/1584450464514.jpg		1		1										1	1	2		4
255	3efc8132-8995-42a6-bdd1-c96b901130a7	59801	Gabriel Young	Robert Weah		Harper	Harper City	114	22	4.37815661	-7.70640205	34.0	4.55	Gabriel Young	2020-03-17	08:24:00.000-05	1											1			https://www.commcarehq.org/a/harper-1/api/form/attachment/3efc8132-8995-42a6-bdd1-c96b901130a7/1584447987674.jpg			1		1	1	1		1	1				4	4
256	712fcae4-f94a-4371-a0e6-c725698d8ec5	17277	Mercy Weah	Wannie A. Wallace		Harper	Harper City	114	18	4.37843857	-7.70714425	33.0	7.58	Nelson Weah	2020-03-17	12:26:00.000-00:44	1											1			https://www.commcarehq.org/a/harper-1/api/form/attachment/712fcae4-f94a-4371-a0e6-c725698d8ec5/1584448048336.jpg	1													1	1
257	c2ce7bc1-b5cc-44c0-9140-9ed93f97ad74	36049	Aloysius B Philips	Lovette P. Gardiner		Harper	Harper City	130	602	4.38164894	-7.69753519	34.0	13.65	Aloysius B Philips	2020-03-17	11:12:00.000-00:44	1										no	1			https://www.commcarehq.org/a/harper-1/api/form/attachment/c2ce7bc1-b5cc-44c0-9140-9ed93f97ad74/1584443612461.jpg						1								3	3
258	34fa3825-ef66-4f0f-bed9-ab20f0e0566d	64112	Flea Williams	Other	Victoria Nawa	Harper	Harper City	114	11					Uwil Williams	2020-03-17	10:50:00.000-00:44	1											1			https://www.commcarehq.org/a/harper-1/api/form/attachment/34fa3825-ef66-4f0f-bed9-ab20f0e0566d/1584442282249.jpg						1								5	5
259	6b08e8d9-d58a-46f4-bf01-fee18ef26b3f	7274	Patrick N. Nah	Cafu K. Kassigba		Harper	Harper City	114	202	4.37846197	-7.70675061	36.0	6.06	Patrick N. Nah	2020-03-17	13:23:00.000-00:44	1										no	1			https://www.commcarehq.org/a/harper-1/api/form/attachment/6b08e8d9-d58a-46f4-bf01-fee18ef26b3f/1584451435913.jpg	1	1								1				1	1
260	42639a18-44c4-4e5f-89f3-2d9f321f3a2d	71921	Milton Gondeah	Deborah K. Weah		Harper	Harper City	139	1501	4.38792233	-7.695468	27.0	28.82	Wellington Sonkarlay	2020-03-17	12:25:00.000-00:44	1											1			https://www.commcarehq.org/a/harper-1/api/form/attachment/42639a18-44c4-4e5f-89f3-2d9f321f3a2d/1584447934822.jpg											1		no	5	5
261	72909681-09b8-43d6-a83b-2280614c4754	4201	mr.Oratus k.Toe	Cafu K. Kassigba		Harper	Harper City	114	4201	4.37932593	-7.70609861	39.0	4.55	Mr. oratu k.Toe	2020-03-18	11:53:00.000-00:44	1										no	1			https://www.commcarehq.org/a/harper-1/api/form/attachment/72909681-09b8-43d6-a83b-2280614c4754/1584532423077.jpg		1			1					1				1	1
262	fcf96239-153d-4666-8390-e56a9bcd8249	66903	Milton K Jaffa	Robert Weah		Harper	Harper City	114	31	4.37842675	-7.70717312	78.0	54.61	Philip Bomah	2020-03-18	09:04:00.000-05	1											1			https://www.commcarehq.org/a/harper-1/api/form/attachment/fcf96239-153d-4666-8390-e56a9bcd8249/1584536732996.jpg	1	1			1	1			1	1				1	1
263	b2b6af54-7255-4aa3-859f-22693022ab62	62578	Williamena Nevfville	Wannie A. Wallace		Harper	Harper City	114	38	4.37851536	-7.70569497	29.0	9.1	Edwin Jones	2020-03-18	11:57:00.000-00:44	1											1			https://www.commcarehq.org/a/harper-1/api/form/attachment/b2b6af54-7255-4aa3-859f-22693022ab62/1584532819397.jpg											1		none	5	5
264	21a6eabb-b2ce-40b1-bb53-5cdc7aa3142d	61689	Evelyn S. Newton	Tometta Tolia-Elliott		Harper	Harper City	130	3701	4.37910538	-7.7015108	64.0	18.2	Jack Doe	2020-03-18	12:29:00.000-00:44	1											1			https://www.commcarehq.org/a/harper-1/api/form/attachment/21a6eabb-b2ce-40b1-bb53-5cdc7aa3142d/1584534588141.jpg
265	3298e2ae-75de-40eb-b90c-cc873a3c3528	17598	Mary Satie	Johanna Sackey		Harper	Harper City	88	1					Onadrous B, Weah	2020-03-19	10:59:00.000-00:44	1										No	1			https://www.commcarehq.org/a/harper-1/api/form/attachment/3298e2ae-75de-40eb-b90c-cc873a3c3528/1584615823289.jpg	1													2	2
266	691296ac-581e-431a-99c9-e6f26b9535e6	39618	Muhammad Fofana	Other	Victoria Nawa	Harper	Harper City	88	301	4.37889661	-7.70946643	40.0	7.58	Muhammad Fofana	2020-03-19	10:38:00.000-00:44	1											1			https://www.commcarehq.org/a/harper-1/api/form/attachment/691296ac-581e-431a-99c9-e6f26b9535e6/1584614330555.jpg		1	1	1	1									1	1	1		3
267	dd557e87-82a0-4551-bd40-faab3f05e0e7	22985	Sampson Doe	Other	Victoria Nawa	Harper	Harper City	88	1401	4.37867135	-7.71063987	29.0	13.65	Sampson Doe	2020-03-19	12:31:00.000-00:44	1											1			https://www.commcarehq.org/a/harper-1/api/form/attachment/dd557e87-82a0-4551-bd40-faab3f05e0e7/1584621170764.jpg	1	1	1						1					1	1
268	9cb20866-ced6-4cf0-9882-4622e0ccb559	63367	Comfort Woart	Annie D. Nimely		Harper	Kablaken	290	1101	4.36381379	-7.53914776	27.0	13.65	Rancy Allison	2020-03-19	12:56:00.000-00:44	1											1			https://www.commcarehq.org/a/harper-1/api/form/attachment/9cb20866-ced6-4cf0-9882-4622e0ccb559/1584622601495.jpg	1				1			1						2	2
269	c4fe04c2-a6af-41a7-8d69-993573129082	83841	Theophilus Weah	Johanna Sackey		Harper	Harper City	88	1	4.37847075	-7.71052863	29.0	16.68	Theophilus S Weah	2020-03-19	12:01:00.000-00:44	1										No	1			https://www.commcarehq.org/a/harper-1/api/form/attachment/c4fe04c2-a6af-41a7-8d69-993573129082/1584619371254.jpg					1									4	4
270	67444e09-f8d7-4e8f-8fcf-b904960d95a8	54244	Mather Moore	McEttha A. Nyanfore		Harper	Harper City	88	23	4.37847845	-7.71126157	26.0	7.58	Joseph Moore	2020-03-19	13:51:00.000-00:44	1										no	1			https://www.commcarehq.org/a/harper-1/api/form/attachment/67444e09-f8d7-4e8f-8fcf-b904960d95a8/1584625909279.jpg		1												1	1
271	3cda8b5a-77f0-4b5d-9615-6e9b370a96ec	46039	18	Wannie A. Wallace		Harper	Harper City	88	18	4.37853821	-7.71094153	22.0	12.13	Henry Paul	2020-03-19	13:30:00.000-00:44	1											1			https://www.commcarehq.org/a/harper-1/api/form/attachment/3cda8b5a-77f0-4b5d-9615-6e9b370a96ec/1584624683979.jpg					1									2	2
272	26adc8f5-8b70-4380-ae9e-e7243607bf29	74982	Beatrice Wreah	McEttha A. Nyanfore		Harper	Harper City	88	9	4.3787339	-7.71026151	39.0	21.23	Elijah Wreah	2020-03-19	12:52:00.000-00:44	1										no	1			https://www.commcarehq.org/a/harper-1/api/form/attachment/26adc8f5-8b70-4380-ae9e-e7243607bf29/1584622410743.jpg											1		no	5	5
273	6ca1cdc0-70e9-47d9-b291-b2876451d9ee	45075	Philimena N Baker	Deborah K. Weah		Pleebo	Zone 7	563	401	4.58702635	-7.66394563	51.0	12.13	Ferdrick Top Bortuh	2020-03-25	14:30:00.000-00:44	1										no	1			https://www.commcarehq.org/a/harper-1/api/form/attachment/6ca1cdc0-70e9-47d9-b291-b2876451d9ee/1585146713534.jpg		1			1		1		1	1				1	2
274	513e0011-163a-4fb9-b07c-6f5d98097447	87993	Togeria T Collins	Deborah K. Weah		Pleebo	Zone 7	563	5	4.5868273	-7.66392544	68.0	13.65	Thomas S Collins	2020-03-25	13:41:00.000-00:44	1										no	1			https://www.commcarehq.org/a/harper-1/api/form/attachment/513e0011-163a-4fb9-b07c-6f5d98097447/1585143722725.jpg											1		no	5	5
275	efb56914-e238-4209-ae3f-9b72a0c2416b	89251	Bradel Varkpeh	Anita J. Dallieh		Pleebo	Zone 1	598	59801	4.59680415	-7.67024501	91.0	4.55	Saker Varkpeh	2020-03-23	13:10:00.000-00:44	1										no	1			https://www.commcarehq.org/a/harper-1/api/form/attachment/efb56914-e238-4209-ae3f-9b72a0c2416b/1584969077348.jpg											1		no	5	5
276	dcabd627-29c0-4558-8a8e-7220204b3ca0	589517	Jake Fufarna	McEttha A. Nyanfore		Pleebo	Zone 6	573	20	4.58551514	-7.6707592	76.0	16.68	Jake Fufarna	2020-03-23	15:00:00.000-00:44	1										no	1			https://www.commcarehq.org/a/harper-1/api/form/attachment/dcabd627-29c0-4558-8a8e-7220204b3ca0/1584975651988.jpg					1									5	2
277	c926f9b8-3092-446e-b566-65f3b6d2baa4	1879	G.Bobby Henry	Thomas A. Berry		Pleebo	Zone 5	576	1	4.59325827	-7.67039562	74.0	13.65	G. Bobby Henry	2020-03-23	13:26:00.000-00:44	1											1			https://www.commcarehq.org/a/harper-1/api/form/attachment/c926f9b8-3092-446e-b566-65f3b6d2baa4/1584970033344.jpg		1			1		1	1	1					3	1
278	98b7093d-cfde-437a-bd4a-cc3e3c7fa38c	6113	Joseph Allison	Johanna Sackey		Pleebo	Zone 6	573	1					Joseph Allison	2020-03-23	13:22:00.000-00:44	1											1			https://www.commcarehq.org/a/harper-1/api/form/attachment/98b7093d-cfde-437a-bd4a-cc3e3c7fa38c/1584969842660.jpg											1		None	5	5
279	15c03def-702e-479e-babc-70de7349d71a	75033	Elliott D. Thomas Jr.	Rahine G. Dennis		Pleebo	Zone 1	576	1	4.5934015	-7.67016397	83.0	9.1	Elliott D. Thomas	2020-03-23	14:49:00.000-00:44	1										no	1			https://www.commcarehq.org/a/harper-1/api/form/attachment/15c03def-702e-479e-babc-70de7349d71a/1584975041189.jpg			1	1	1						1		Broke my hand	1	1	2		4
280	2f3a8d6f-d56e-475b-89b3-4ac70202c676	72412	01	Wannie A. Wallace		Pleebo	Zone 6	573	1	4.58653302	-7.67125928	73.0	15.17	Daniel Bette	2020-03-23	12:08:00.000-00:44	1											1			https://www.commcarehq.org/a/harper-1/api/form/attachment/2f3a8d6f-d56e-475b-89b3-4ac70202c676/1584965311173.jpg		1												5	5
281	26edb06d-7485-4056-9b31-6697d2236f23	24456	Naomi Nah	Robert Weah		Pleebo	Zone 6	573	6	4.58612068	-7.67081677	63.0	19.72	Diggs Nah	2020-03-23	09:11:00.000-05	1											1			https://www.commcarehq.org/a/harper-1/api/form/attachment/26edb06d-7485-4056-9b31-6697d2236f23/1584969132512.jpg					1									1	1
282	4224f8ce-26a6-4bfe-94cd-0eb1a352e792	66519	Johnson T Nyemah	Edith Neufville		Pleebo	Zone 1	515	1	4.59265302	-7.67360174	94.0	7.58	Jefferson B Hoto	2020-03-23	14:43:00.000-00:44	1											1			https://www.commcarehq.org/a/harper-1/api/form/attachment/4224f8ce-26a6-4bfe-94cd-0eb1a352e792/1584974657003.jpg		1												4	1
283	e8e85a9d-6b2e-493f-b8b6-c31cfff8236b	94596	Emmanuel Douglas	Kanfin B. Jah		Pleebo	Zone 1	598	1	4.59582974	-7.6698314	89.0	16.68	Emmanuel Douglas	2020-03-23	13:27:00.000-00:44	1											1			https://www.commcarehq.org/a/harper-1/api/form/attachment/e8e85a9d-6b2e-493f-b8b6-c31cfff8236b/1584970095861.jpg		1			1	1								3	1
284	7335647a-acf4-4c9c-9465-e6330b5addc2	14625	Annie Pedee	Lovette P. Gardiner		Pleebo	Zone 1	576	101	4.59238995	-7.67013282	61.0	10.61	Alfred Pedee	2020-03-23	13:21:00.000-00:44	1										no	1			https://www.commcarehq.org/a/harper-1/api/form/attachment/7335647a-acf4-4c9c-9465-e6330b5addc2/1584969853907.jpg
285	e65911dc-a230-40b8-84db-0e6de68d87b5	41147	Beatrice D Williams	Robert Weah		Pleebo	Zone 6	573	21	4.58541337	-7.6707186	72.0	9.1	Blame Keita	2020-03-23	11:30:00.000-05	1											1			https://www.commcarehq.org/a/harper-1/api/form/attachment/e65911dc-a230-40b8-84db-0e6de68d87b5/1584977462958.jpg						1								1	1
286	535e47ce-0901-4fdb-b80f-6f0199a48470	32417	T. Namely Gray	James Landford		Pleebo	Zone 1	598	1	4.59632541	-7.66993168	71.0	10.61	T. Nimely Gray Jr.	2020-03-23	14:52:00.000-00:44	1											1			https://www.commcarehq.org/a/harper-1/api/form/attachment/535e47ce-0901-4fdb-b80f-6f0199a48470/1584975189852.jpg	1	1												5	1
287	b38de790-bc7d-40d3-b6d6-581251f2b8ea	69404	Jennifer Toe	Robert Weah		Pleebo	Zone 6	573	27	4.58493474	-7.6708744	54.0	10.61	Uriah kieh	2020-03-24	09:03:00.000-05	1											1			https://www.commcarehq.org/a/harper-1/api/form/attachment/b38de790-bc7d-40d3-b6d6-581251f2b8ea/1585055011611.jpg		1			1									3	3
288	aaf8ad56-9e2e-40c9-870e-68b0e6754de3	50396	Morris Zogba	Lovette P. Gardiner		Pleebo	Zone 7	565	1202	4.58861187	-7.66492239	70.0	21.23	Winston Zogba	2020-03-26	11:50:00.000-00:44	1										no	1			https://www.commcarehq.org/a/harper-1/api/form/attachment/aaf8ad56-9e2e-40c9-870e-68b0e6754de3/1585223426100.jpg			1											3	3
289	465e2143-0b62-441c-b2a2-7991d5ab5af9	72949	Eliza Dioh	Lovette P. Gardiner		Pleebo	Zone 7	565	1201	4.58850041	-7.66493274	76.0	12.13	Emmanuel Zogba	2020-03-26	11:33:00.000-00:44	1										no	1			https://www.commcarehq.org/a/harper-1/api/form/attachment/465e2143-0b62-441c-b2a2-7991d5ab5af9/1585222433455.jpg
290	17213925-3e38-4dbc-a4eb-46285c8d830e	55476	Joe Randell	Wannie A. Wallace		Pleebo	Wortuken	316	3	4.48185831	-7.69215337	68.0	15.17	See Randell	2020-03-26	10:45:00.000-00:44	1											1			https://www.commcarehq.org/a/harper-1/api/form/attachment/17213925-3e38-4dbc-a4eb-46285c8d830e/1585219615777.jpg											1		none	5	5
291	497dffd1-4ae7-4758-85fc-804b16290165	66398	James Brown	Robert Weah		Pleebo	Witchoken Mission	316	13	4.48216383	-7.69387915	51.0	21.23	James Brown	2020-03-26	08:05:00.000-05	1											1			https://www.commcarehq.org/a/harper-1/api/form/attachment/497dffd1-4ae7-4758-85fc-804b16290165/1585224369655.jpg		1			1									1	1
292	a9889fe3-0361-46c8-9e3f-081b4010678d	60175	Alfred Wilson	Robert Weah		Pleebo	Witchoken Mission	316	9	4.48149754	-7.69267527	57.0	16.68	Robert Doe	2020-03-26	07:02:00.000-05	1											1			https://www.commcarehq.org/a/harper-1/api/form/attachment/a9889fe3-0361-46c8-9e3f-081b4010678d/1585220574618.jpg		1			1					1				4	4
293	e7b4dfe2-4158-4746-9a88-197c174b9a00	93448	Obediah Nyeswah	McEttha A. Nyanfore		Pleebo	Wortuken	316	8	4.48241419	-7.69314291	40.0	12.13	Tommy Wallace	2020-03-26	10:58:00.000-00:44	1										no	1			https://www.commcarehq.org/a/harper-1/api/form/attachment/e7b4dfe2-4158-4746-9a88-197c174b9a00/1585220378623.jpg											1		no	5	5
294	f9696d4e-0324-4456-a21a-9f9bc3a718a4	33753	Ade Appleton	Anita J. Dallieh		Pleebo	Zone 7	563	56310	4.58741805	-7.66474944	60.0	18.2	Jacob Seton	2020-03-26	12:54:00.000-00:44	1										no	1			https://www.commcarehq.org/a/harper-1/api/form/attachment/f9696d4e-0324-4456-a21a-9f9bc3a718a4/1585227314281.jpg											1		none	5	5
295	5c9f17e1-affb-4e44-883c-68b9ddd6e5c9	28875	Bodio Nyemah	Wannie A. Wallace		Pleebo	Witchoken Mission	316	17	4.48103045	-7.69324131	52.0	12.13	Badio Nyemah	2020-03-26	13:03:00.000-00:44	1											1			https://www.commcarehq.org/a/harper-1/api/form/attachment/5c9f17e1-affb-4e44-883c-68b9ddd6e5c9/1585227973872.jpg					1									1	1
296	5b11f926-dc58-4a5a-b43b-6fec2f0b4391	73561	Dominic Morris	James Landford		Pleebo	Zone 7	563	1	4.58688058	-7.66410386	79.0	16.68	Dominic Morris	2020-03-25	14:01:00.000-00:44	1										No	1			https://www.commcarehq.org/a/harper-1/api/form/attachment/5b11f926-dc58-4a5a-b43b-6fec2f0b4391/1585144904942.jpg					1									3	3
297	cd38ba02-01b6-493d-8e30-7f4d2d581b88	74275	Teh N. Wleh	James Landford		Pleebo	Zone 7	563	1	4.58691598	-7.66417146	72.0	21.23	Braskin Morris	2020-03-25	12:33:00.000-00:44	1										No	1			https://www.commcarehq.org/a/harper-1/api/form/attachment/cd38ba02-01b6-493d-8e30-7f4d2d581b88/1585139647960.jpg
298	57f51b65-986a-4dd2-848f-5d1694455afe	60057	Jah Desire	James Landford		Pleebo	Zone 7	563	1	4.58744568	-7.66336619	53.0	6.06	Cedrick Jah	2020-03-25	15:19:00.000-00:44	1										No	1			https://www.commcarehq.org/a/harper-1/api/form/attachment/57f51b65-986a-4dd2-848f-5d1694455afe/1585149635110.jpg		1			1		1		1	1				3	1
299	31d8a0c6-b064-452e-828e-ea1bba00f1f7	70131	Thomas Howe	Other	Victoria Nawa	Pleebo	Witchoken Big Town	511	1	4.48215118	-7.69271608	57.0	13.65	Thomas Howe	2020-03-26	10:57:00.000-00:44	1											1			https://www.commcarehq.org/a/harper-1/api/form/attachment/31d8a0c6-b064-452e-828e-ea1bba00f1f7/1585220290957.jpg						1								1	1
300	1dfa7789-4cae-40af-bdae-3a6a3cad2620	905	Beatrice Blayon	Siafa Philips		Pleebo	Zone 7	563	3	4.58697488	-7.66411184	70.0	7.58	Othello Tarkor	2020-03-26	12:11:00.000-00:44	1											1			https://www.commcarehq.org/a/harper-1/api/form/attachment/1dfa7789-4cae-40af-bdae-3a6a3cad2620/1585224766357.jpg
301	b3a772d9-ebca-4578-909a-42206870e8b7	17865	Roland Toe	Jonathan K. Moses		Harper	Yookudi	299	1	4.43995635	-7.55211745	40.0	4.55	Roland Toe	2020-03-20	15:41:00.000-00:44	1										No	1			https://www.commcarehq.org/a/harper-1/api/form/attachment/b3a772d9-ebca-4578-909a-42206870e8b7/1584719137652.jpg					1									4	3
302	80fe150f-3af3-492f-b281-3633be73cd59	24206	Friday Wilson	Kanfin B. Jah		Harper	Mission Town	280	1	4.36604349	-7.58818464	4.0	18.2	Friday Wilson	2020-03-20	11:52:00.000-00:44	1											1			https://www.commcarehq.org/a/harper-1/api/form/attachment/80fe150f-3af3-492f-b281-3633be73cd59/1584705172091.jpg		1			1				1					3	4
303	9c1120b9-591f-49d0-a2a2-a378ffec964e	92492	Beatrice Appleton	Tometta Tolia-Elliott		Harper	Fish Town	247	701	4.42086527	-7.82643392	30.0	6.06	Omega Johnson	2020-03-20	14:04:00.000-00:44	1											1			https://www.commcarehq.org/a/harper-1/api/form/attachment/9c1120b9-591f-49d0-a2a2-a378ffec964e/1584713093885.jpg	1	1			1									2	1
304	e51a3fdb-2cf7-4b2f-a979-48c20a9084dd	42648	Eva Thompson	Tometta Tolia-Elliott		Harper	Fish Town	247	1201	4.42053332	-7.82688599	32.0	13.65	Alex G. Thompson	2020-03-20	15:13:00.000-00:44	1											1			https://www.commcarehq.org/a/harper-1/api/form/attachment/e51a3fdb-2cf7-4b2f-a979-48c20a9084dd/1584717272444.jpg			1											2	2
305	6c2e9cca-28fc-4258-9415-7b3334c55303	56977	Christopher Weah	Edith Neufville		Harper	Yookudi	299	1	4.4396143	-7.55237849	36.0	4.55	Christopher Weah	2020-03-20	14:54:00.000-00:44	1											1			https://www.commcarehq.org/a/harper-1/api/form/attachment/6c2e9cca-28fc-4258-9415-7b3334c55303/1584716099374.jpg		1		1		1								1	1	2		4
306	cafee313-6c99-44bf-ac93-a524643069c5	101	James H.Howe	Cafu K. Kassigba		Harper	New Town Community	264	101	4.39807393	-7.66001044	25.0	4.55	James H.Howe	2020-03-20	12:46:00.000-00:44	1										no	1			https://www.commcarehq.org/a/harper-1/api/form/attachment/cafee313-6c99-44bf-ac93-a524643069c5/1584708433568.jpg		1			1					1				3	3
307	35343610-93ce-4642-a366-f1e34d475482	21158	Felix Dixon	Deborah K. Weah		Harper	Mission Town	280	2	4.36388989	-7.58823399	35.0	9.1	Felix Dixon	2020-03-20	10:49:00.000-00:44	1											1			https://www.commcarehq.org/a/harper-1/api/form/attachment/35343610-93ce-4642-a366-f1e34d475482/1584701377089.jpg	1				1		1							1	1
308	62c9b909-669b-4cee-b80b-ae685a8a54f1	37887	Abraham J. Chalie	Rahine G. Dennis		Pleebo	Zone 7	565	1	4.58808907	-7.66321016	49.0	9.1	Agnes H. Chalie	2020-03-25	12:56:00.000-00:44	1										no	1			https://www.commcarehq.org/a/harper-1/api/form/attachment/62c9b909-669b-4cee-b80b-ae685a8a54f1/1585141680863.jpg					1				1		1		malaria treatment	5	2
309	c7876239-8517-476c-b4f1-ed9d8ed22f4c	26586	Max N . wollor	Tometta Tolia-Elliott		Harper	Harper City	130	3201	4.3801632	-7.70127631	36.0	10.61	Max Wollor Jr.	2020-03-18	10:29:00.000-00:44	1											1			https://www.commcarehq.org/a/harper-1/api/form/attachment/c7876239-8517-476c-b4f1-ed9d8ed22f4c/1584527383641.jpg
310	87e21622-0625-42ee-8a94-1ac039d77e41	91518	Evelyn Nyanee	Annie D. Nimely		Harper	Harper City	130	3101	4.38011351	-7.70135376	34.0	4.55	Joseph Nyanee	2020-03-18	11:16:00.000-00:44	1											1			https://www.commcarehq.org/a/harper-1/api/form/attachment/87e21622-0625-42ee-8a94-1ac039d77e41/1584530197401.jpg				1	1									2	2	1		2
311	7a4234e4-61c6-4d55-8cb6-2525566fdf45	14500	David T Williams	Robert Weah		Harper	Harper City	114	37	4.37867391	-7.70581548	33.0	6.06	Samuel Williams	2020-03-18	07:40:00.000-05	1											1			https://www.commcarehq.org/a/harper-1/api/form/attachment/7a4234e4-61c6-4d55-8cb6-2525566fdf45/1584531644223.jpg					1					1				4	4
312	0e769783-f5de-45a9-b5f1-0db4f87a2e9a	60245	Lawrence Nyemah	Nehemiah E. Tobor		Harper	Harper City	18	1101	4.37268726	-7.71600881	41.0	15.17	Lawrence Nyemah	2020-03-18	13:46:00.000-00:44	1											1			https://www.commcarehq.org/a/harper-1/api/form/attachment/0e769783-f5de-45a9-b5f1-0db4f87a2e9a/1584539220507.jpg
313	c8365ac0-11f1-4439-b503-41a26c0f7f8f	47942	Clark Harmon	McEttha A. Nyanfore		Harper	Harper City	114	44	4.37908727	-7.70579156	34.0	21.23	Clark Harmon	2020-03-18	12:56:00.000-00:44	1										no	1			https://www.commcarehq.org/a/harper-1/api/form/attachment/c8365ac0-11f1-4439-b503-41a26c0f7f8f/1584536254320.jpg					1									2	2
314	483202ee-8ec8-4e75-9ab6-3f0025c09999	95521	Armah D Johnson Jr	Annie D. Nimely		Harper	Harper City	130	1303	4.38041134	-7.69903117	46.0	6.06	Mark Dorev	2020-03-17	10:25:00.000-00:44	1											1			https://www.commcarehq.org/a/harper-1/api/form/attachment/483202ee-8ec8-4e75-9ab6-3f0025c09999/1584440832762.jpg		1												3	2
315	1fd33b98-ade6-4925-9bec-bb1c1eea131f	98486	Jose L. Wolo	Thomas A. Berry		Harper	Harper City	130	3	4.38228689	-7.69839849	30.0	6.06	Jose L. Wolo	2020-03-17	10:20:00.000-00:44	1											1			https://www.commcarehq.org/a/harper-1/api/form/attachment/1fd33b98-ade6-4925-9bec-bb1c1eea131f/1584440445248.jpg											1		none	5	5
316	5ef8cb6d-f5f9-44c5-9eef-795811daed95	98486	Esther Allison	Thomas A. Berry		Harper	Harper City	130	2	4.38233747	-7.69836364	27.0	16.68	Prince S. Merriam	2020-03-17	10:50:00.000-00:44	1											1			https://www.commcarehq.org/a/harper-1/api/form/attachment/5ef8cb6d-f5f9-44c5-9eef-795811daed95/1584442342357.jpg		1	1											5	4
317	474d3ff9-8ec4-48ee-9942-c0da5d80ed69	30151	EUNICE TUGBE	Kanfin B. Jah		Harper	Harper City	139	1	4.38648754	-7.69620504	6.0	19.72	ALEX GAYDEH	2020-03-17	12:03:00.000-00:44	1											1			https://www.commcarehq.org/a/harper-1/api/form/attachment/474d3ff9-8ec4-48ee-9942-c0da5d80ed69/1584446706048.jpg	1	1			1		1							4	3
318	dec1934e-42d9-4a56-bf0f-b0b5e956b5e9	94030	Henry N Thomspon	Lovette P. Gardiner		Harper	Harper City	130	601	4.38169332	-7.69751086	38.0	6.06	Henry N Thomspon	2020-03-17	10:45:00.000-00:44	1										no	1			https://www.commcarehq.org/a/harper-1/api/form/attachment/dec1934e-42d9-4a56-bf0f-b0b5e956b5e9/1584441983885.jpg		1												1	1
319	50c51f0b-025c-4a1a-a059-bf31a60a9f62	4638	Theo Dennis	Thomas A. Berry		Harper	Harper City	130	4	4.38242589	-7.69846265	28.0	10.61	Theo Dennis	2020-03-17	12:33:00.000-00:44	1											1			https://www.commcarehq.org/a/harper-1/api/form/attachment/50c51f0b-025c-4a1a-a059-bf31a60a9f62/1584448420063.jpg				1					1	1				3	1	2		5
320	0fbdcb7e-2a9a-4050-b773-c4d8cd5260d5	43523	Daniel B. Namely, senior	Jonathan K. Moses		Harper	Harper City	104	1	4.38365256	-7.70130054	29.0	21.23	Colonel C.S Nimely	2020-03-17	10:52:00.000-00:44	1										What will be the outcome if I hear my information out?	1			https://www.commcarehq.org/a/harper-1/api/form/attachment/0fbdcb7e-2a9a-4050-b773-c4d8cd5260d5/1584442694099.jpg	1	1			1	1								1	2
321	0d4cac6b-d86d-4a59-93ac-fc620dc51437	9390	Sanno Samuka	McEttha A. Nyanfore		Harper	Harper City	114	101	4.37865994	-7.70637858	41.0	13.65	Sanno Samuka	2020-03-17	14:01:00.000-00:44	1										no	1			https://www.commcarehq.org/a/harper-1/api/form/attachment/0d4cac6b-d86d-4a59-93ac-fc620dc51437/1584453713980.jpg					1									2	1
322	52ff9c07-0b2e-42f8-b245-c781cfa89ee4	2	Korto K. Yoquoi	Rahine G. Dennis		Harper	Harper City	130	2	4.38228294	-7.6981534	41.0	13.65	Anthony Sopal	2020-03-17	10:54:00.000-00:44	1										no	1			https://www.commcarehq.org/a/harper-1/api/form/attachment/52ff9c07-0b2e-42f8-b245-c781cfa89ee4/1584442674020.jpg		1												4	1
323	de6a7c27-7225-4d6d-af59-98d16f3547a1	24348	George K. Weah	Nehemiah E. Tobor		Harper	Harper City	104	10411	4.3832666	-7.70179637	41.0	6.06	George k.Weah	2020-03-17	11:20:00.000-00:44	1											1			https://www.commcarehq.org/a/harper-1/api/form/attachment/de6a7c27-7225-4d6d-af59-98d16f3547a1/1584444049169.jpg
324	3fce750e-ec67-4f53-9d00-2d3fb393bd30	61775	Lemeo Nyesua	Anita J. Dallieh		Harper	Cavalla (2)	280	28008	4.36452291	-7.58712697	35.0	4.55	Emmanuel Morrison	2020-03-20	12:39:00.000-00:44	1										no	1			https://www.commcarehq.org/a/harper-1/api/form/attachment/3fce750e-ec67-4f53-9d00-2d3fb393bd30/1584708046465.jpg		1			1									1	1
325	02b8c6d7-250b-4713-be2c-c3b5032d4998	87913	Tarwily Jarbo	Anita J. Dallieh		Pleebo	Zone 1	598	59802					Tarwily Jarbo	2020-03-23	14:25:00.000-00:44	1										no	1			https://www.commcarehq.org/a/harper-1/api/form/attachment/02b8c6d7-250b-4713-be2c-c3b5032d4998/1584973592838.jpg											1		no	5	5
326	62aa964c-82eb-4924-b157-8cb19a6e5adf	80364	Mary Wah	Lovette P. Gardiner		Pleebo	Zone 1	576	1601	4.59354696	-7.6696762	79.0	13.65	Daniel Nymah	2020-03-24	12:34:00.000-00:44	1										no	1			https://www.commcarehq.org/a/harper-1/api/form/attachment/62aa964c-82eb-4924-b157-8cb19a6e5adf/1585053312223.jpg
327	7357cd55-f93c-43c1-9f83-0c5cb13419f1	34626	Alex mensah	Cafu K. Kassigba		Pleebo	Zone 6	573	101	4.58632083	-7.67146575	94.0	16.68	Alex mensah	2020-03-24	13:44:00.000-00:44	1										no	1			https://www.commcarehq.org/a/harper-1/api/form/attachment/7357cd55-f93c-43c1-9f83-0c5cb13419f1/1585057531855.jpg	1	1			1					1				1	1
328	637542b9-90aa-46ce-84c8-caa17293a843	84805	Nyanfor Bedell	Wah Woart Jr		Pleebo	Zone 1	515	2	4.59367468	-7.67333326	91.0	15.17	Joe Bedell	2020-03-24	15:09:00.000-00:44	1										no	1			https://www.commcarehq.org/a/harper-1/api/form/attachment/637542b9-90aa-46ce-84c8-caa17293a843/1585062924680.jpg
329	70a00dbd-30b7-4a62-9792-73d1a3dd325c	78707	John Hne	Lovette P. Gardiner		Pleebo	Zone 1	576	1101	4.59366516	-7.6714082	82.0	13.65	Abraham Hne	2020-03-24	11:37:00.000-00:44	1										no	1			https://www.commcarehq.org/a/harper-1/api/form/attachment/70a00dbd-30b7-4a62-9792-73d1a3dd325c/1585049880236.jpg	1	1			1	1								3	3
330	f1bfdd76-9910-4340-be90-4ee7bff7fd4e	15751	Nathaniel W. Wesley	McEttha A. Nyanfore		Pleebo	Zone 6	573	37	4.58678004	-7.67118704	54.0	30.34	no	2020-03-24	14:22:00.000-00:44	1										no	1			https://www.commcarehq.org/a/harper-1/api/form/attachment/f1bfdd76-9910-4340-be90-4ee7bff7fd4e/1585059779966.jpg											1		no	5	5
331	174c14c5-f18f-49cc-8516-8a47f01f8864	36358	John T. Weah	Annie D. Nimely		Pleebo	Zone 5	576	1701	4.59321039	-7.67117571	88.0	13.65	John T Weah	2020-03-24	13:09:00.000-00:44	1											1			https://www.commcarehq.org/a/harper-1/api/form/attachment/174c14c5-f18f-49cc-8516-8a47f01f8864/1585055423452.jpg		1			1									2	2
332	37c821a7-720a-4447-8cbb-1ed584f1767b	52533	Charles Mills	Mercy C.M. Klayee		Pleebo	Zone 1	515	701	4.59285182	-7.67344775	81.0	15.17	William Mills	2020-03-24	13:59:00.000-00:44	1										No	1			https://www.commcarehq.org/a/harper-1/api/form/attachment/37c821a7-720a-4447-8cbb-1ed584f1767b/1585058545251.jpg
333	a680248b-aa64-4ac8-936e-034b9a89a174	35272	Joseph Madison	Anita J. Dallieh		Harper	Tubman Town	139	13907	4.39557824	-7.69145075	36.0	22.75	Joseph Madison	2020-03-13	12:21:00.000-00:44	1										No	1			https://www.commcarehq.org/a/harper-1/api/form/attachment/a680248b-aa64-4ac8-936e-034b9a89a174/1584102123250.jpg		1												2	3
334	e807bf13-c012-4d71-bf72-1f7b32ee7113	43523	Moses Tye	Jonathan K. Moses		Harper	Harper City	104	7	4.38292137	-7.70211198	43.0	13.65	James Allison	2020-03-13	15:07:00.000-00:44	1										No	1			https://www.commcarehq.org/a/harper-1/api/form/attachment/e807bf13-c012-4d71-bf72-1f7b32ee7113/1584112057751.jpg						1					1		skin hot	1	1
335	57985e26-a944-4b27-9e77-5279468361f0	19031	Amos Collins	Anita J. Dallieh		Harper	Harper City	139	19031	4.38706155	-7.69510796	60.0	4.55	Amos Collins	2020-03-13	15:55:00.000-00:44	1											1			https://www.commcarehq.org/a/harper-1/api/form/attachment/57985e26-a944-4b27-9e77-5279468361f0/1584115104807.jpg					1				1					2	2
336	da0d55c7-bf61-429b-ae54-fe470414a1db	83199	John T Wyne	Edith Neufville		Karluway-2	Tugbaken	644	1	4.66136604	-7.71209446	83.0	9.1	James P Pokolo	2020-03-30	18:06:00.000-00:44	1											1			https://www.commcarehq.org/a/harper-1/api/form/attachment/da0d55c7-bf61-429b-ae54-fe470414a1db/1585591604724.jpg	1	1												1	3
337	413fcb5c-edb4-4d53-bfe8-4dad513b548e	33512	Mark S. Sebo	Mercy C.M. Klayee		Karluway-2	Tugbaken	644	1501	4.66104742	-7.71227135	96.0	4.55	Mark S. Sebo	2020-03-30	17:32:00.000-00:44	1										No comment	1			https://www.commcarehq.org/a/harper-1/api/form/attachment/413fcb5c-edb4-4d53-bfe8-4dad513b548e/1585589583188.jpg	1	1	1	1	1		1	1		1				1	2	96	Tree fore on me	3
338	d3dcf4db-c291-443c-a9bd-2f13077efbe1	2321	Tom Nimely	Jonathan K. Moses		Karluway-2	Tugbaken	644	1	4.66260912	-7.71279979	102.0	19.72	Tom Nimely	2020-03-30	14:26:00.000-00:44	1											1			https://www.commcarehq.org/a/harper-1/api/form/attachment/d3dcf4db-c291-443c-a9bd-2f13077efbe1/1585578615328.jpg
339	d2f243b4-c0e0-4c3c-a153-d89525907ddb	23626	Wilmington Tuole	Robert Weah		Karluway-2	Tugbaken	645	21	4.66074353	-7.71073472	80.0	13.65	Wilmington Toule	2020-03-30	12:10:00.000-05	1											1			https://www.commcarehq.org/a/harper-1/api/form/attachment/d2f243b4-c0e0-4c3c-a153-d89525907ddb/1585584682984.jpg		1		1	1					1				4	4	4		5
340	930e6d6f-5dc9-42ce-8d27-0584480c94ea	36398	Esther Wyne	Other	Victoria Nawa	Karluway-2	Tugbaken	645	1	4.66142982	-7.710882	114.0	18.2	Moses Wyne	2020-03-30	14:17:00.000-00:44	1											1			https://www.commcarehq.org/a/harper-1/api/form/attachment/930e6d6f-5dc9-42ce-8d27-0584480c94ea/1585577905578.jpg
341	aabc7250-d690-4f6b-a956-f4d5b0446d22	55922	Jacob T Wyne	Robert Weah		Karluway-2	Tugbaken	645	8	4.66050777	-7.70947233	108.0	7.58	Jacob T Wyne	2020-03-30	10:25:00.000-05	1											1			https://www.commcarehq.org/a/harper-1/api/form/attachment/aabc7250-d690-4f6b-a956-f4d5b0446d22/1585578345039.jpg		1			1					1				1	1
342	ad62573b-5c5e-41c1-8cf1-1dab2a05927b	69061	Joseph Hoto	Robert Weah		Karluway-2	Tugbaken	645	9	4.66044227	-7.70945275	89.0	18.2	Joseph HoTo	2020-03-30	11:15:00.000-05	1											1			https://www.commcarehq.org/a/harper-1/api/form/attachment/ad62573b-5c5e-41c1-8cf1-1dab2a05927b/1585581349951.jpg		1			1									4	4
343	a010466f-ff0f-49aa-a114-bf271a111ff3	53435	Isaac P Freeman	Deborah K. Weah		Pleebo	Zone 2	483	2002	4.59025202	-7.67364809	117.0	39.44	Isaac P Freeman	2020-03-30	14:28:00.000-00:44	1										no	1			https://www.commcarehq.org/a/harper-1/api/form/attachment/a010466f-ff0f-49aa-a114-bf271a111ff3/1585578521730.jpg	1	1		1	1		1		1					2	2	2		1
344	8ffafff6-f8e4-43c6-b2fc-3d4be67fcb60	35812	Samuel Teh	Edith Neufville		Pleebo	Zone 3	430	1	4.58189613	-7.67411774	106.0	9.1	Samuel Teh	2020-03-25	16:10:00.000-00:44	1											1			https://www.commcarehq.org/a/harper-1/api/form/attachment/8ffafff6-f8e4-43c6-b2fc-3d4be67fcb60/1585152747086.jpg					1					1				1	1
345	39d71c52-3004-4606-9794-2da961150270	44360	Augustine Freeman	Wah Woart Jr		Pleebo	Zone 3	430	1	4.5821305	-7.67431631	66.0	9.1	Augustine Freeman	2020-03-26	13:02:00.000-00:44	1										no	1			https://www.commcarehq.org/a/harper-1/api/form/attachment/39d71c52-3004-4606-9794-2da961150270/1585227764671.jpg		1									1		cough	4	1
346	2d0c188d-0025-4d9f-842b-fa88b21d2851	28136	JOSEPH BARFEH	Mercy C.M. Klayee		Pleebo	Zone 3	430	1901	4.58224628	-7.67515549	88.0	4.55	Joseph Barfeh	2020-03-26	12:34:00.000-00:44	1										No comment	1			https://www.commcarehq.org/a/harper-1/api/form/attachment/2d0c188d-0025-4d9f-842b-fa88b21d2851/1585226081434.jpg	1	1	1	1	1			1		1				1	2	1		5
347	0d226d6e-871f-481c-93dc-df699c6d57af	40909	Madickson B . Kaffeh	Tometta Tolia-Elliott		Pleebo	Zone 7	565	602	4.58823242	-7.66421922	66.0	15.17	Madickson B. kaffeh	2020-03-25	14:04:00.000-00:44	1											1			https://www.commcarehq.org/a/harper-1/api/form/attachment/0d226d6e-871f-481c-93dc-df699c6d57af/1585145124039.jpg
348	df9ac72d-6336-4f3a-ac79-9de6485007fc	91861	Kangar Dahn	Rahine G. Dennis		Pleebo	Zone 9	605	1	4.58404849	-7.66070267	72.0	9.1	Esther A. Swen	2020-03-27	12:39:00.000-00:44	1										no	1			https://www.commcarehq.org/a/harper-1/api/form/attachment/df9ac72d-6336-4f3a-ac79-9de6485007fc/1585312792884.jpg											1		no	5	5
[truncated: 440 more columns]
