# Supplementary material for: Community and facility-level barriers to achieving UHC in Kono District, Sierra Leone and Maryland County, Liberia
Source: PLOS Glob Public Health. 2023 Jun 26;3(6):e0002045. doi: 10.1371/journal.pgph.0002045 (PMC10292700; doi:10.1371/journal.pgph.0002045)
Supplement: S1 Data — (ZIP) [file pgph.0002045.s002.zip › Liberia HHS/Raw data/Adult Woman Survey (15-49 years) 2020-08-07.csv]

number	formid	household_id	head_of_household_name	x1_field_worker	x1_field_worker_spy	x2_catchment_area	x3_village	x4_segment	x5_household_number	x6_latitude	x6_longitude	x6_altitude	x6_accuracy	respondents_name	c6_date_1st	c6_start_1st	c6_result_1st	c6_result_1st_spy	c6_date_2nd	c6_start_2nd	c6_result_2nd	c6_result_2nd_spy	c6_date_3rd	c6_start_3rd	c6_result_3rd	c6_result_3rd_spy	rec_questions	consent	dissent	Q1101_1	Q1101_2	Q1101_3	Q1101_4	Q1101_5	Q1101_6	Q1101_7	Q1101_8	Q1101_9	Q1101_10	Q1101_96	Q1101_extra	Q1101_spy	Q1102	Q1103	Q1104	Q1104_spy	Q1105	Q1106	Q1107_1
0	73016c6e-2ed3-400f-ad7b-19c11498bb87	82210	Martha Swen	Anita J. Dallieh		Pleebo	Zone 1	598	59811	4.59585866	-7.67062841	78.0	13.65	Martha Swen	2020-03-24	11:31:00.000-00:44	1										no	1			1		1										1	1	96	Operation	5	1
1	c1525e6f-d266-4aa9-b3f3-1ea27b761c2a	16523	Linda G Taylor	Deborah K. Weah		Pleebo	Zone 1	598	1402	4.59622563	-7.67027589	69.0	12.13	Linda G Taylor	2020-03-24	12:43:00.000-00:44	1										no	1											1				5	5				0
2	ec667884-c333-4340-9eb9-5bfa660944ac	76304	Susannah Freeman	Wah Woart Jr		Pleebo	Zone 1	515	1	4.59278843	-7.67327505	99.0	18.2	Susannah Freeman	2020-03-24	10:14:00.000-00:44	1										no	1
3	1e8fe3e1-0948-4de9-939b-b2a270d28fda	28278	Abubarka Mamadu	Robert Weah		Pleebo	Zone 6	573	38	4.58677139	-7.671203	72.0	15.17	Esther T Weah	2020-03-24	10:40:00.000-05	1											1			1			1					1				1	1				1
4	bef93c30-bd61-4223-bf9e-ca74509d92cb	35583	Beatrice Goe	Robert Weah		Pleebo	Zone 6	573	27	4.58491597	-7.67103522	67.0	9.1	Beatrice Goe	2020-03-24	07:38:00.000-05	1											1			1		1	1	1		1	1	1				1	1	96	Toes nails removed	1	1
5	54f47b34-5014-4002-b710-22df0cab0b5d	98861	Jenkins Hinneh	Wah Woart Jr		Pleebo	Zone 3	430	2	4.58219576	-7.67437406	90.0	13.65	Glory Chea	2020-03-26	14:42:00.000-00:44	1										no	1			1			1					1				3	1				1
6	a090c037-9446-443c-8b5a-1c0498a950e2	76419	Mabel Doekpeh	Edith Neufville		Pleebo	Zone 1	515	1	4.59211322	-7.67280208	108.0	21.23	Mabel Doekpeh	2020-03-25	10:37:00.000-00:44	1											1
7	6ac21aa5-660c-476a-a54d-3432fc0771ea	19107	Kireson Sayon	Anita J. Dallieh		Pleebo	Zone 2	483	48304	4.58968993	-7.67341213	74.0	10.61	Ruth N Sayor	2020-03-27	11:53:00.000-00:44	1										no	1				1											3	3				1
8	ea6b0602-3fd1-4ee7-8093-601e2fd82726	29178	Orether Swen	Tometta Tolia-Elliott		Pleebo	Zone 7	565	1101	4.58793345	-7.66444313	68.0	15.17	Orether Swen	2020-03-26	11:08:00.000-00:44	1											1												1		had problem with hand ,did operation	4	4				1
9	4b613425-12c7-4c74-947c-8a47c8b69e4f	5946	Kadiatu Thomas	Deborah K. Weah		Pleebo	Zone 2	483	2	4.58980569	-7.67323999	60.0	13.65	Kadiatu Thomas	2020-03-27	11:18:00.000-00:44	1										no	1												1		no	5	5				0
10	89262a3a-2164-46aa-8e77-7f2cfd0fd7b4	82776	Mamie Wah	Siafa Philips		Pleebo	Zone 2	483	5	4.58928264	-7.67314776	91.0	10.61	Massa Wah	2020-03-27	10:46:00.000-00:44	1											1
11	96279df7-c06c-4f1b-8350-9649e61b3a22	65024	Oliver Kwia	Kanfin B. Jah		Pleebo	Zone 2	483	1	4.58926089	-7.67376689	73.0	12.13	Celestine Kwia	2020-03-27	11:39:00.000-00:44	1											1				1		1	1								1	2				1
12	0f216ba1-5d07-45c1-8257-9a5d49c99347	14485	William Constance	Kanfin B. Jah		Pleebo	Zone 2	483	1	4.58989878	-7.67416495	76.0	4.55	Rita Constance	2020-03-30	14:51:00.000-00:44	1											1
13	0981a32c-e2e5-4668-910e-abc3f0aec7a8	45641	Prince N. Cochee	Rahine G. Dennis		Pleebo	Zone 9	605	2	4.58322194	-7.65882306	50.0	7.58	Estina Cochee	2020-03-27	16:09:00.000-00:44	1										no	1												1		no	5	5				0
14	d9e7581e-b275-4801-a604-88a88473f9f6	2648	Dennis Nimely	Other	Victoria Nawa	Karluway-2	Tugbaken	645	1	4.66189043	-7.71043204	74.0	13.65	Desay Wyne	2020-03-30	16:16:00.000-00:44	1											1
15	5f17aa66-e3ce-4ebb-87dc-dd3d5686e46c	43878	Annie Washington	Tometta Tolia-Elliott		Karluway-2	Henogba	651	701	4.66371731	-7.76104636	89.0	15.17	Esther Washington	2020-03-30	14:00:00.000-00:44	1											1			1				1								1	1				1
16	312986a2-ce2c-49d9-b3af-e4a88e25949f	30132	John Hoto	Other	Victoria Nawa	Karluway-2	Tugbaken	645	1	4.66065119	-7.70957933	97.0	6.06	Victoria Weah	2020-03-30	14:51:00.000-00:44	1											1		1	1			1									2	2				1
17	86cdbce6-24c3-4736-b374-10652e39683e	95812	Emily Swen	Wannie A. Wallace		Karluway-2	Tugbaken	645	21	4.66075132	-7.71075581	130.0	6.06	Beatrice Swen	2020-03-30	16:02:00.000-00:44	1											1			1												1	2				1
18	54499d14-283e-4fcf-8393-08824519ab59	33512	Mark S. Sebo	Mercy C.M. Klayee		Karluway-2	Tugbaken	644	1501	4.66118437	-7.7124105	81.0	6.06	Alice Sebo	2020-03-30	17:51:00.000-00:44	1										No comment	1			1	1		1			1		1				1	3				0
19	37165ecc-af91-4160-b3f2-1ab4771b0cec	83199	John T Wyne	Edith Neufville		Karluway-2	Tugbaken	644	1	4.66141533	-7.71214881	72.0	6.06	Esther P Wyne	2020-03-30	17:46:00.000-00:44	1											1		1				1				1					1	1				1
20	fe4437c7-b9aa-4599-a959-21606a95a133	73248	Gertrude Nimely	Nehemiah E. Tobor		Karluway-2	Tugbaken	644	1001	4.66182715	-7.71276541	96.0	4.55	Gertrude Nimely	2020-03-30	16:16:00.000-00:44	1											1
21	4dd4ba1a-f101-44b5-9619-14ca53c033ec	29856	Josephine Chea	Annie D. Nimely		Karluway-2	Henogba	651	1701	4.66470109	-7.76167771	100.0	16.68	Josephine Chea	2020-03-30	14:46:00.000-00:44	1											1		1	1	1		1			1						2	2				1
22	2ecfc614-ed60-43b2-8585-346ae322aff5	15482	Francis Toe	Thomas A. Berry		Pleebo	Zone 9	605	1	4.5842186	-7.66101723	44.0	4.55	Jamie Johnson	2020-03-27	12:38:00.000-00:44	1											1												1		none	5	5				0
23	cd6e6b2b-4feb-4bff-aa9f-63873d01deac	92659	Lawrence Gba	Johanna Sackey		Karluway-2	Tugbaken	645	1	4.66178363	-7.71052657	42.0	18.2	Ida Nimely	2020-03-30	16:18:00.000-00:44	1											1		1													3	3				1
24	68f58abd-43f5-46b8-9c1a-d3aba12212b4	64595	Philip Nimely	McEttha A. Nyanfore		Karluway-2	Tugbaken	645	19	4.66080717	-7.71015124	99.0	12.13	Lucy Nimely	2020-03-30	15:53:00.000-00:44	1										no	1						1									4	2				1
25	b9386362-e980-47ed-a019-9a82f8e90d1f	17277	Mercy Weah	Wannie A. Wallace		Harper	Harper City	114	18					Elizabeth Weah	2020-03-17	12:12:00.000-00:44	1											1		1													1	1				0
26	a004bd1e-201c-4a0a-96bc-1f4becbdbe87	46039	18	Wannie A. Wallace		Harper	Harper City	88	18	4.37854354	-7.71093371	27.0	10.61	Beatrice Siemo	2020-03-19	13:39:00.000-00:44	1											1						1									1	1				0
27	305c8e00-2dcc-435e-a11e-807b4356cedb	94246	Dio Allison	Lovette P. Gardiner		Harper	Kablaken	290	2601	4.36434209	-7.53430451	42.0	21.23	Alice Allison	2020-03-19	13:08:00.000-00:44	1										no	1			1			1					1				3	1				0
28	71645ba5-cdb1-49e1-a29b-749e6192cb48	39618	Muhammad Fofana	Other	Victoria Nawa	Harper	Harper City	88	301	4.37905964	-7.70938531	11.0	6.06	Mary Kimba	2020-03-19	11:09:00.000-00:44	1											1			1			1									1	1				1
29	560047d4-64b5-492f-8d3f-de4f06c6dffe	60848	Patricia D Freeman	Edith Neufville		Harper	Harper City	23	1					Cecelia S Bowman	2020-03-19	11:23:00.000-00:44	1											1
30	e0978aa0-b073-46bd-81b9-8d1b3a1423dd	40961	Felicia Bryant	Anita J. Dallieh		Harper	Cavalla (2)	286	28606	4.36037043	-7.59153044	24.0	4.55	Decontee Bryant	2020-03-19	13:34:00.000-00:44	1											1						1									1	2				0
31	097b1002-09a5-428d-ae2a-d03a9d3efeea	83841	Theophilus S Weah	Johanna Sackey		Harper	Harper City	88	1	4.37886176	-7.71043906	15.0	18.2	Barbra M. Williams	2020-03-19	12:23:00.000-00:44	1											1		1													3	3				1
32	2ee5c870-76f5-423a-8329-06ff0ce83ff2	71661	Jasper Kopeh	Edith Neufville		Harper	Harper City	104	1	4.38322721	-7.70167669	27.0	10.61	Hannah Kopeh	2020-03-17	10:39:00.000-00:44	1											1						1				1					3	3				0
33	0e494b72-dd2a-462c-9ad4-3d8d07ae5c3d	48908	Lauren Chebuson	Other	Victoria Nawa	Harper	Harper City	114	1103	4.37734584	-7.70642098	8.0	6.06	Laurena Chebuson	2020-03-17	12:45:00.000-00:44	1											1		1	1	1											1	1				1
34	7e61b537-67d6-493c-81dd-074bf49811aa	46006	Lawrence Dargbe	Edith Neufville		Harper	Harper City	104	1	4.38320396	-7.7017746	34.0	15.17	Decontee Grando	2020-03-17	12:12:00.000-00:44	1											1				1											3	3				1
35	3b621e7f-3c62-4887-96d6-60871074e59a	35606	Louise Johnson	Lovette P. Gardiner		Harper	Harper City	130	2201	4.38043388	-7.70038481	34.0	13.65	Louise Johnson	2020-03-17	12:32:00.000-00:44	1										no	1		1	1			1					1				4	3				0
36	2ec3dc8c-e6d0-4930-9a11-1ad7aad1b7c4	35557	Susanna Teah	Other	Victoria Nawa	Harper	Harper City	114	1102	4.37740312	-7.70626008	25.0	13.65	Susanna Teah	2020-03-17	11:44:00.000-00:44	1											1
37	25d38014-56c3-453f-9c1d-afc49cca1c8e	64112	Flea Williams	Other	Victoria Nawa	Harper	Harper City	114	1101	4.37736443	-7.70633818	33.0	6.06	Pollen Williams	2020-03-17	11:04:00.000-00:44	1											1			1	1											2	1				1
38	08ed7bab-6a0b-4ea7-9c17-2d060deee1e9	7274	Patrick N. Nah	Cafu K. Kassigba		Harper	Harper City	114	202	4.37845819	-7.70664166	23.0	4.55	oreatha T. Nah	2020-03-17	13:52:00.000-00:44	1										yes	1			1			1									1	1				1
39	fbd92a1e-8153-46fe-8d94-043603c45c54	34320	Lawrence herbs	Cafu K. Kassigba		Harper	Harper City	114	101	4.37785602	-7.70732338	27.0	4.55	Rebecca Tugbeh	2020-03-17	11:08:00.000-00:44	1										no	1		1	1			1									1	1				1
40	5f75cbc9-db9c-4d51-aa43-0a63432ecb96	71676	Brown Bedell	Wah Woart Jr		Harper	Harper City	104	1001	4.38370488	-7.70155825	29.0	4.55	Angeline Darloh	2020-03-17	11:20:00.000-00:44	1										no	1			1								1				1	1				1
41	0e51fb91-caaf-40a9-ba42-7faab7058566	9036	Oliver Kumyah	Lovette P. Gardiner		Harper	Fish Town	247	402	4.42132992	-7.82654414	44.0	12.13	no	2020-03-20	13:43:00.000-00:44	1										no	1		1	1												2	3				0
42	011aa0d5-75bf-48b6-82cb-da601ff8f2d2	70609	Delphine Woart	James Landford		Harper	Cavalla (2)	280	2	4.36422512	-7.58829611	68.0	9.1	Comfort Bedell	2020-03-20	12:30:00.000-00:44	1										No	1				1											3	1				1
43	7b0d2fb4-6bdb-42e6-b164-0ef8b52afeab	11153	Marie Muhlenudg	Wannie A. Wallace		Harper	Half Graway	264	16	4.39971938	-7.65960537	38.0	22.75	Marie Muhlenudg	2020-03-20	13:01:00.000-00:44	1											1						1									1	2				1
44	949e4181-eeb2-42b9-9986-eb26ae69748a	62488	Loreance Howe	Robert Weah		Harper	Half Graway	264	62488	4.39817009	-7.65981083	11.0	15.17	Cecelia Howe	2020-03-20	09:05:00.000-05	1											1			1			1	1				1				1	2				1
45	dd2de84a-99eb-4fb4-9781-64b1315b8b51	37327	Cecelia Freeman	Annie D. Nimely		Harper	Fish Town	247	101	4.42123117	-7.82591596	39.0	6.06	Cecelia Freeman	2020-03-20	12:54:00.000-00:44	1											1		1	1	1		1									2	1				1
46	2542607c-f9b5-4234-a7cf-71a2d7670db5	38741	Samuel Prowd	Edith Neufville		Harper	Yookudi	299	2	4.44032102	-7.55271925	36.0	6.06	Regina Prowd	2020-03-20	16:03:00.000-00:44	1											1				1		1					1				3	1				1
47	64f1b9f4-fcd1-40e8-8f6b-44974fd3f2a0	60510	Martha Whort	Siafa Philips		Harper	Mission Town	280	1	4.3650417	-7.58657772	44.0	4.55	Rebecca Whort	2020-03-20	11:21:00.000-00:44	1											1						1				1					3	4				0
48	0a9129ca-5af5-4c8d-9388-ce9718911db5	18074	Fred Thompson	Lovette P. Gardiner		Harper	Fish Town	247	802	4.42117561	-7.82675306	57.0	12.13	Patience Thompson	2020-03-20	15:00:00.000-00:44	1										no	1		1	1	1											3	3				1
49	6603d9c4-6d1b-44cc-9e5f-7dd5184c5a5b	49811	Joseph K. Freeman	Rahine G. Dennis		Harper	Fish Town	247	1	4.42070892	-7.82659492	31.0	13.65	Elizabeth J. Johnson	2020-03-20	15:07:00.000-00:44	1										no	1		1				1				1					1	1				1
50	7f85c396-df2f-43f9-a693-e83187047c4e	30805	Samuel Howe	Other	Victoria Nawa	Harper	Half Graway	264	1	4.39788219	-7.6603294	41.0	15.17	Annie Howe	2020-03-20	11:48:00.000-00:44	1											1				1				1							1	1				1
51	3c1349dd-8ad2-4779-8904-36700514f33f	7111	Eveyline sieh	Kanfin B. Jah		Harper	Harper City	139	2	4.38726148	-7.69661106	26.0	16.68	Eveyline sieh	2020-03-18	10:49:00.000-00:44	1											1			1			1	1		1	1					4	1				1
52	0025c487-5032-4230-9454-259b86229bd3	44149	Robertson Cooper Jr.	Tometta Tolia-Elliott		Harper	Harper City	130	3001	4.38002029	-7.70133866	17.0	15.17	Jayleeta Doe	2020-03-18	11:12:00.000-00:44	1											1						1									5	5				1
53	906af0f0-f9e0-486f-82a0-63dc963884f5	62578	38	Wannie A. Wallace		Harper	Harper City	114	38	4.37855051	-7.70579259	61.0	10.61	Rose Freeman	2020-03-18	11:43:00.000-00:44	1											1		1													5	5				0
54	9d5c1bc7-6ca3-4eff-a9bf-fed16c56ea8a	91518	Evelyn Nyapan	Annie D. Nimely		Harper	Harper City	130	3101	4.38008004	-7.7013022	29.0	13.65	Evelyn Nyapan	2020-03-18	10:47:00.000-00:44	1											1						1									3	2				1
55	d4081907-99ec-4873-97ec-a4f1dfa8ea46	77220	Mary W. Chalie	Rahine G. Dennis		Harper	Harper City	130	1	4.37912939	-7.70166084	34.0	4.55	Mary W. Chalie	2020-03-18	14:39:00.000-00:44	1										no	1												1		none	5	5				0
56	7fcaa5a5-22a1-47c4-9548-0b4db7e0fa87	7623	Martha Wleh	Wah Woart Jr		Harper	Harper City	18	801	4.37232341	-7.71647799	36.0	13.65	Mary Nagbe	2020-03-18	11:55:00.000-00:44	1										no	1			1			1									4	1				1
57	7c07d0b3-e7b6-4697-b28d-549ca2566e85	23239	Randy George	Edith Neufville		Harper	Harper City	18	1	4.37265458	-7.71600187	34.0	13.65	Angie George	2020-03-18	14:10:00.000-00:44	1											1		1	1			1					1	1		ear pain	1	1				1
58	4a5970d2-e075-462c-b9ca-69f04da27f5e	10873	Magretta Weah	Thomas A. Berry		Harper	Harper City	130	1	4.37901128	-7.70150901	42.0	4.55	Magretta Weah	2020-03-18	13:58:00.000-00:44	1											1												1		None	5	5				0
59	0bb1e8ec-3bce-4571-abda-c69a6aec83bc	10	Jeanet G. Toe	Rahine G. Dennis		Harper	Harper City	130	10	4.38201295	-7.69819713	55.0	19.72	Jeanet T. Toe	2020-03-18	10:19:00.000-00:44	1										no	1
60	cb066008-17eb-4ef3-aa23-de6113a46701	88970	Marie Robertson Weah	Nehemiah E. Tobor		Harper	Harper City	18	1805	4.37240788	-7.71755058	40.0	10.61	Marie Robertson Weah	2020-03-18	10:07:00.000-00:44	1											1
61	be13f281-2eb3-457c-b9cd-bc66d60b96d0	68763	Esther Collins	Kanfin B. Jah		Harper	Harper City	139	1	4.38780868	-7.69533066	46.0	18.2	Esther Collins	2020-03-17	14:25:00.000-00:44	1											1						1									3	3				1
62	0f7a277e-14ba-4698-8481-2c9a0de464ea	55736	Patient Sieh	Tometta Tolia-Elliott		Harper	Harper City	130	2503	4.38013655	-7.70072855	42.0	28.82	Patient Sieh	2020-03-17	14:53:00.000-00:44	1											1
63	38b2f253-3df8-4c79-8928-3d519a9eafe6	87913	Tarwily Jarbo	Anita J. Dallieh		Pleebo	Zone 1	598	58902	4.59684092	-7.6700751	82.0	15.17	Patricia Wreh	2020-03-23	14:06:00.000-00:44	1										no	1		1	1		1				1						1	1	96	sick	5	0
64	d376688e-0104-4164-a3e3-7af31df2b23e	75260	Dio T. Dennis	Wah Woart Jr		Pleebo	Zone 1	515	1	4.59237032	-7.67382667	95.0	15.17	Beatrice Dennis	2020-03-23	15:15:00.000-00:44	1										no	1			1			1				1	1				1	1				1
65	3d117ae1-98ef-4356-bffe-9389e4170db3	66519	Johnson T Nyemah	Edith Neufville		Pleebo	Zone 1	515	1	4.59268141	-7.67369275	87.0	43.99	Annie G Nyemah	2020-03-23	15:09:00.000-00:44	1											1				1		1									2	1				1
66	223df173-9169-4042-aca9-84109b35b32f	13063	Mamie Wilson	Jonathan K. Moses		Pleebo	Zone 1	515	1	4.59280185	-7.67334115	85.0	34.89	Mamie Wilson	2020-03-23	15:57:00.000-00:44	1										No	1						1									2	1				1
67	e5837329-8d6e-47e4-96bd-3df21422f8ef	1879	G.Bobby Henry	Thomas A. Berry		Pleebo	Zone 5	576	1	4.59327894	-7.6704278	81.0	4.55	Oretha Copeland	2020-03-23	13:52:00.000-00:44	1											1		1													1	1				1
68	a7292895-be44-46d3-af8f-4dfa8d721d67	1	Colori Martins	Thomas A. Berry		Pleebo	Zone 7	565	1	4.58795508	-7.66384496	114.0	19.72	Salome Geekor	2020-03-25	12:50:00.000-00:44	1											1		1	1	1		1		1	1		1				1	1				1
69	6d7a9277-e9ce-4f88-b141-032f339b96b3	59753	Nathaniel Hodge	Other	Victoria Nawa	Pleebo	Zone 6	573	1	4.58454985	-7.67049916	67.0	15.17	Martina Doe	2020-03-24	11:34:00.000-00:44	1											1						1			1						1	1				1
70	4e4889c2-e764-4db2-9fec-a5a51e28cd22	35298	Mary Nyanford	James Landford		Pleebo	Zone 1	598	2	4.59641138	-7.66997864	72.0	15.17	Mary Nyanford	2020-03-24	13:18:00.000-00:44	1										No	1			1	1	1	1					1				4	1	2		4	1
71	71e1ac21-2005-4429-ac8a-c63b18447349	23251	Abengo Teleh	Other	Victoria Nawa	Pleebo	Zone 10 (Diabaville)	511	1	4.5924734	-7.67755558	73.0	7.58	Felicia Nyema	2020-03-25	13:21:00.000-00:44	1											1		1		1		1									1	1				1
72	8e56fd47-b6ee-4fb1-9827-5e72fdf8ba55	30734	Rosaline Baryee	Thomas A. Berry		Pleebo	Zone 7	565	1	4.58874693	-7.66467116	83.0	10.61	Elizabeth Nyemah	2020-03-26	11:45:00.000-00:44	1											1												1		none	5	5				0
73	995bc278-d3af-4a0c-8105-35f90d4a998b	4867	James Howe	Other	Victoria Nawa	Pleebo	Witchoken Big Town	316	2	4.48211471	-7.69270089	53.0	13.65	Esther Howe	2020-03-26	11:45:00.000-00:44	1											1		1	1	1											1	1				1
74	8791f522-336b-4fae-b7ff-9913ea9aeb49	11037	James Blayee	Other	Victoria Nawa	Pleebo	Zone 10 (Diabaville)	511	1	4.59241934	-7.67757569	92.0	13.65	Theresa Blayee	2020-03-25	14:36:00.000-00:44	1											1			1			1									1	1				1
75	e79d0603-1b90-4a19-b42f-4feaf059b52d	74275	Teh N. Wleh	James Landford		Pleebo	Zone 7	563	1	4.58699399	-7.66413473	71.0	16.68	Ajuah Morris	2020-03-25	12:05:00.000-00:44	1										No	1
76	c7e38f7f-45cb-4cce-ad1a-e1104f7140ef	25792	Peter T. Dennis	Rahine G. Dennis		Pleebo	Zone 7	565	2	4.5885335	-7.66470018	84.0	13.65	Oretha A. Dennis	2020-03-26	12:49:00.000-00:44	1										no	1						1									2	2				0
77	2bc4f2a4-981f-4e68-8965-870fe9636c8c	30309	Amos Dennis	Cafu K. Kassigba		Pleebo	Witchoken Mission	316	101	4.48215592	-7.69341845	40.0	13.65	Mary Helber	2020-03-26	12:54:00.000-00:44	1										no	1			1			1					1				1	1				0	1
78	03ba50be-71cd-4643-8457-9ceef63bd8c4	37722	Beatrice Freeman	Deborah K. Weah		Pleebo	Zone 7	563	1102	4.5876291	-7.66448208	84.0	13.65	Beatrice Freeman	2020-03-26	14:04:00.000-00:44	1										no	1			1			1									4	4				0
79	370c3ef7-e954-444a-aff9-c39aad1feca2	25743	Etta Nagbe	Kanfin B. Jah		Pleebo	Zone 9	563	1	4.58671392	-7.66138514	78.0	4.55	Dorca Nagbe	2020-03-26	13:39:00.000-00:44	1											1			1	1		1									5	1				1
80	bbaf3dc5-02cc-43b4-b083-257d43aa3f5e	14677	James Monroe	Siafa Philips		Pleebo	Zone 7	563	1	4.58700078	-7.66361083	69.0	10.61	Blessing Monroe	2020-03-25	13:24:00.000-00:44	1											1
81	8143c504-0d5a-4932-bbb9-20f1590b3842	50248	Joseph Nevis	Annie D. Nimely		Pleebo	Zone 7	565	1501	4.58840668	-7.66287505	75.0	4.55	Esther Kardio	2020-03-26	11:50:00.000-00:44	1											1			1			1									4	4				1
82	9df045d0-754e-4a29-b40c-a99e4fc8e807	43523	Moses Tye	Jonathan K. Moses		Harper	Harper City	104	7	4.38297918	-7.70213591	31.0	19.72	Julia Morias	2020-03-13	15:34:00.000-00:44	1										No	1			1												2	2				1
83	50867f4f-d45d-47d4-bff6-cb61e5cc9e5b	29007	Rev Augustus Ziah	Wannie A. Wallace		Harper	Harper City	114	101	4.37687999	-7.70666046	40.0	7.58	Ruth Ziah	2020-03-13	13:14:00.000-00:44	1											1												1		none	5	5				0
84	5f164bab-501f-4796-825b-36cfd7bd596a	65225	Dorathy Davis	Anita J. Dallieh		Harper	Harper City	139	13902	4.38701142	-7.69515614	38.0	7.58	Helena Nyema	2020-03-13	15:29:00.000-00:44	1										no	1												1		no	1	5				0
85	1cfda4ca-0dc9-45ab-81d0-5d1ba12fdf4c	30151	EUNICE TUGBE	Kanfin B. Jah		Harper	Harper City	139	1	4.38651267	-7.69636409	65.0	15.17	EUNICE TUGBE	2020-03-13	15:22:00.000-00:44	1											1						1		1							3	4				1
86	50540e5e-fec2-424e-a4bf-085ae2465f1b	436	Annie Gaddeh	Lovette P. Gardiner		Harper	Harper City	130	101	4.38208062	-7.69732455	30.0	4.55	Annie Gaddeh	2020-03-13	12:19:00.000-00:44	1										no	1		1	1			1			1		1				1	1				1
87	eeecb694-0368-4100-a40f-1ddc4a7ea236	43303	Barbara Teah	Mercy C.M. Klayee		Harper	Harper City	104	401	4.38303906	-7.70190936	34.0	15.17	Jewel Teah	2020-03-13	12:29:00.000-00:44	1										No	1			1						1						2	3				1
88	0e786472-af62-447a-a691-ad49485cf402	19816	Caroline Dennis	Deborah K. Weah		Harper	Harper City	139	201	4.4000634	-7.6935655	0.0	66.86	Caroline Dennis	2020-03-13	12:05:00.000-00:44	1											1											1				5	5				0
89	3988c851-0e44-459e-8338-45965bd3b0f4	31421	Esther Allison	Thomas A. Berry		Harper	Harper City	130	1	4.38234849	-7.69847051	41.0	16.68	Esther Allison	2020-03-13	13:00:00.000-00:44	1											1									1						5	1				1
90	eb9363cf-f671-4f4a-9148-ee71a4d30a53	32147	George Jappa	Anita J. Dallieh		Harper	Harper City	139	13911	4.38790975	-7.69623212	13.0	4.55	Cecelia King	2020-03-17	12:55:00.000-00:44	1										no	1		1			1	1									1	1	96	Operation	5	1
91	b376f59d-633d-45a2-a8b4-d37cb014a027	38080	Kevia Kone	Johanna Sackey		Harper	Harper City	114	1	4.37726926	-7.70656395	40.0	13.65	Kevia Kone	2020-03-17	10:30:00.000-00:44	1											1			1			1									1	3				1
92	fbb4bab4-1cca-4004-bfa6-b698d497f822	32102	Nyema Harris	Robert Weah		Harper	Harper City	114	2	4.37722423	-7.70646519	39.0	15.17	Claliss Moore	2020-03-17	07:05:00.000-05	1											1
93	cc6882bd-fd50-46ee-9fae-75bc10bcc27a	27453	Janet Neufville	Siafa Philips		Harper	Harper City	139	16	4.38775028	-7.69558405	22.0	16.68	Janet Neufville	2020-03-17	14:37:00.000-00:44	1											1			1												1	1				1
94	85e44431-0da0-4419-990d-22746fea120f	5026	Martina Davies	Tometta Tolia-Elliott		Harper	Harper City	130	2101	4.38039107	-7.70009323	36.0	18.2	Martina Davies	2020-03-17	12:53:00.000-00:44	1											1			1						1						2	3				1
95	1b0c0fea-4873-44db-a4b4-3e5a34d336e3	9390	Sanno Samuka	McEttha A. Nyanfore		Harper	Harper City	114	28	4.37865083	-7.70632946	45.0	10.61	Hannah Samuka	2020-03-17	14:13:00.000-00:44	1										no	1			1												1	2				1
96	25e44633-a2cb-4e5f-a35a-0dd825464e78	76821	Winnie Allison	Siafa Philips		Harper	Harper City	139	5	4.38701792	-7.69618387	12.0	13.65	Winnie Allison	2020-03-17	10:49:00.000-00:44	1											1			1								1				1	1				1
97	a7b99f6e-de68-42ae-a4f5-25c8d8753be4	38239	Cecelia Stemn	Wannie A. Wallace		Harper	Harper City	114	27	4.37852965	-7.70634379	49.0	10.61	Cecelia Stemn	2020-03-17	14:29:00.000-00:44	1											1						1									2	2				1
98	832ef0f3-8909-4d43-abda-49feb8dc59e4	12767	Subah Koiwu	Rahine G. Dennis		Harper	Harper City	130	3	4.38237371	-7.69814871	23.0	4.55	Florence T. Nyanow	2020-03-17	12:05:00.000-00:44	1										no	1			1			1				1					2	2				1
99	d7f99197-b31c-4b5f-adc9-1e5566f62a49	2	Korto K. Yoquoi	Rahine G. Dennis		Harper	Harper City	130	2	4.38235145	-7.69838641	25.0	15.17	Korto K. Yoquoi	2020-03-17	10:31:00.000-00:44	1										no	1												1		none	5	5				0
100	9369c359-f714-4a8f-842d-f58eddf865d2	47943	Clark Harmon	James Landford		Harper	Harper City	114	44	4.37912001	-7.70579884	32.0	12.13	Jessica Tiah	2020-03-18	12:34:00.000-00:44	1										no	1			1			1									2	2				1
101	64808d7b-6a4b-4053-9330-8f13217164ca	74634	Olivia Freeman	Siafa Philips		Pleebo	Zone 1	598	9	4.5958216	-7.67036958	80.0	10.61	Olivia Freeman	2020-03-24	11:40:00.000-00:44	1											1
102	d4314bff-b1ff-4662-b4f1-a4afb87cfc45	93667	Joseph K. Dormoh	Rahine G. Dennis		Pleebo	Zone 1	576	1	4.59284729	-7.67022675	79.0	13.65	Sarah D. Dormoh	2020-03-24	12:38:00.000-00:44	1										no	1		1	1	1							1				1	1				1
103	81e6b82b-1d34-42f5-802c-0a76fe0d6961	90653	Ruth Geegba	Deborah K. Weah		Pleebo	Zone 1	598	13	4.59599357	-7.67049542	74.0	16.68	Elizabeth Geegba	2020-03-24	13:08:00.000-00:44	1										no	1						1									4	2				1
104	261c9c17-ad34-4bfc-9553-b39ab7585736	53208	Dominic N Hne	Lovette P. Gardiner		Pleebo	Zone 1	576	801	4.59315714	-7.66981048	76.0	30.34	Jestine Kiah	2020-03-23	14:45:00.000-00:44	1										no	1
105	571c6407-9c2b-44d9-8b1b-d1d6b70b7b09	7264	John Kuoh	Edith Neufville		Pleebo	Zone 1	515	1	4.5930209	-7.6728166	91.0	4.55	Josephine Wilson	2020-03-24	11:25:00.000-00:44	1											1		1													1	3				1
106	ac435b46-d458-46b3-8a29-bd2c410af6b4	9618	Rita Togba	Nehemiah E. Tobor		Pleebo	Zone 1	515	1403	4.59324545	-7.67279237	105.0	13.65	Rita Togba	2020-03-24	12:46:00.000-00:44	1											1
107	1680d7b1-f962-40cc-8b81-38b5e68cf136	12895	Esther Freeman	Other	Victoria Nawa	Pleebo	Zone 6	573	1	4.58495097	-7.67063377	71.0	19.72	Esther Freeman	2020-03-23	15:37:00.000-00:44	1											1			1	1		1									1	1				0
108	b7635a6a-5d17-499c-b3d9-c5f5209f9e10	84805	Nyanfor Bedell	Wah Woart Jr		Pleebo	Zone 1	515	2	4.59379033	-7.67335573	98.0	13.65	Freditta Yancy	2020-03-24	14:42:00.000-00:44	1										no	1			1		1	1									1	1	1		2	1
109	ea568d66-dcd3-445b-aec4-a506c70786d5	5512	McCarthy Chebuson	Thomas A. Berry		Pleebo	Zone 1	576	1	4.59362999	-7.67067072	83.0	4.55	Sarah Johnson	2020-03-24	12:19:00.000-00:44	1											1												1		none	5	5				0
110	3a4ec0cf-0351-45bf-aa52-5d5ccc1f8280	73560	Daniette Hne	Kanfin B. Jah		Pleebo	Zone 1	598	1	4.59628019	-7.67076464	102.0	16.68	Daniette Hne	2020-03-24	12:33:00.000-00:44	1											1			1	1											3	1				1
111	d2eaa691-0195-4d00-8c76-fccbc146cd57	34626	Alex mensah	Cafu K. Kassigba		Pleebo	Zone 6	573	101	4.58628772	-7.67155284	83.0	15.17	Esther blamo	2020-03-24	14:13:00.000-00:44	1										no	1			1			1					1				1	1				1
112	1909ac7e-7395-4838-af7c-6fb9733c18a6	24614	Josephine Dweh	Wannie A. Wallace		Pleebo	Zone 6	573	30	4.58464742	-7.67083467	76.0	4.55	Josephine Dweh	2020-03-24	12:41:00.000-00:44	1											1												1		none	5	5				0
113	b2b97a2a-cf9d-4ec3-8169-dd47a7434966	51629	Comfort Weah	McEttha A. Nyanfore		Pleebo	Zone 6	573	27	4.58487805	-7.67093775	79.0	15.17	Comfort Weah	2020-03-24	13:08:00.000-00:44	1										no	1			1												1	1				1
114	0e3c4010-8d5d-48af-b1fb-f951af24c7e4	59818	Masiena Segarye	McEttha A. Nyanfore		Pleebo	Zone 6	573	26	4.58472991	-7.67060277	66.0	13.65	Masiena Segarye	2020-03-24	11:33:00.000-00:44	1										no	1					1	1									2	3	1		1	1
115	82884488-794d-42af-85dc-d8db5c517a4b	80364	Mary Wah	Lovette P. Gardiner		Pleebo	Zone 1	576	1601	4.59352705	-7.66973515	65.0	15.17	Lydia Nymah	2020-03-24	12:43:00.000-00:44	1										no	1
116	d28e206a-2d36-4f8f-857f-118c88826574	13163	Nathaniel N. Quayee	Thomas A. Berry		Pleebo	Zone 1	576	1	4.5937337	-7.6706498	55.0	13.65	Victoria W. Quayee	2020-03-24	13:14:00.000-00:44	1											1												1		none	5	5				0
117	9025b405-6d61-496f-9d7c-27d9c6c10343	12100	Joseph Targba	McEttha A. Nyanfore		Pleebo	Zone 6	573	4	4.58634253	-7.67100616	88.0	15.17	no	2020-03-23	13:04:00.000-00:44	1											1		1													5	2				1
118	50b82b44-e191-4e18-8a8a-8844f285f7ed	72412	01	Wannie A. Wallace		Pleebo	Zone 6	573	1	4.58652262	-7.67115067	124.0	10.61	Rebecca Wesley	2020-03-23	12:18:00.000-00:44	1										none	1											1				2	2				1
119	f5018a5e-d999-46c8-b262-1da84ca6ee75	14625	Annie Pedee	Lovette P. Gardiner		Pleebo	Zone 1	576	101	4.59253171	-7.67008704	84.0	4.55	Ine Pedee	2020-03-23	13:10:00.000-00:44	1										no	1				1											4	4				0
120	ffe4efb4-1445-4ca6-967b-4cb278b94796	49587	Alex Dennis	Tometta Tolia-Elliott		Pleebo	Zone 1	576	201	4.59250835	-7.67031003	66.0	22.75	Marthar Dennis	2020-03-23	13:22:00.000-00:44	1											1			1												4	3				1
121	e3bbf3d0-8121-4742-a8f9-32f973f877db	74991	Gebrielline G. Toe	Deborah K. Weah		Pleebo	Zone 1	598	502	4.59649668	-7.66977204	80.0	15.17	Gebrielline G.Toe	2020-03-23	14:11:00.000-00:44	1										no	1			1												1	1				1
122	fe2255eb-7e01-457d-9e40-c3a53ef15e74	68238	Moses Neh	Tometta Tolia-Elliott		Pleebo	Zone 1	576	401	4.59313931	-7.66983276	111.0	16.68	Sarafina Neh	2020-03-23	14:11:00.000-00:44	1											1		1					1			1					3	5				0
123	9a9b86e2-8c79-4b66-811a-9a480c9d0625	70673	Marie Appleton	Kanfin B. Jah		Pleebo	Zone 1	598	1	4.59597035	-7.67057406	93.0	16.68	Marie Appleton	2020-03-24	13:51:00.000-00:44	1											1			1												5	3				1
124	d0765575-dfa6-4263-b873-44c10ff2aaf4	52398	Ida Dioh	Mercy C.M. Klayee		Pleebo	Zone 1	515	1701	4.59342023	-7.67306965	92.0	13.65	Ida Dioh	2020-03-24	13:18:00.000-00:44	1										No	1				1		1					1				1	3				0
125	c8fa6530-8ba6-4724-9ace-78c7bb5140b6	49088	Helena Weah	Annie D. Nimely		Pleebo	Zone 7	565	101	4.58758586	-7.6635006	27.0	19.72	Helena Weah	2020-03-25	12:57:00.000-00:44	1											1								1			1				2	2				1
126	0b6450b6-254f-4c0d-b9fa-ba14f712c5a0	85076	Habakkuk Dirbey	Jonathan K. Moses		Pleebo	Zone 1	515	1	4.59215238	-7.67330756	96.0	7.58	Eliza Dirbey	2020-03-25	11:17:00.000-00:44	1											1						1									2	3				0	1
127	2305ca41-3036-421e-8413-d4592a57a903	51341	Winifred Wilson	Kanfin B. Jah		Harper	Mission Town	280	1	4.36612859	-7.58833017	59.0	18.2	Cecelia Wilson	2020-03-20	12:47:00.000-00:44	1											1			1			1									3	4				0
128	a511a892-f627-47e9-ba72-1bb0de354875	98990	Joseph Harmon	Wah Woart Jr		Harper	Harper City	299	2	4.43925266	-7.55253375	50.0	9.1	Saraphina Weah	2020-03-20	16:26:00.000-00:44	1										no	1			1							1	1				1	1				1
129	28492894-6361-4c6c-b52a-a01fd9fbc051	24278	Omega Prowd	Edith Neufville		Harper	Yookudi	299	4	4.44036624	-7.5527739	20.0	19.72	Susannah Prowd	2020-03-20	16:59:00.000-00:44	1											1			1	1		1		1		1					3	3				0
130	d18776f3-e9e2-416c-a7fa-2011af412677	54917	Puni Sunday Doxion	Deborah K. Weah		Harper	Mission Town	280	3	4.36388029	-7.58821284	12.0	7.58	Cecelia Vinton	2020-03-20	12:00:00.000-00:44	1											1			1			1									2	2				1
131	38847bef-21c7-47f1-8670-78640bcc2e4e	23567	Beatrice Shannon	Cafu K. Kassigba		Harper	New Town Community	264	101	4.39786874	-7.6597822	25.0	13.65	Beatrice Shannon	2020-03-20	11:54:00.000-00:44	1										no	1		1	1								1				3	3				1
132	91f482c2-d58f-4fa3-a1a7-01885bd13576	61775	Lemeo Nyesua	Anita J. Dallieh		Harper	Cavalla (2)	280	28008	4.36450897	-7.58714269	46.0	4.55	Lucky Morrison	2020-03-20	12:56:00.000-00:44	1										no	1			1												1	1				0
133	9d61f7ac-c7e2-463e-9b89-f62eaaa66393	64188	Juawa Nyema	Deborah K. Weah		Harper	Mission Town	280	13	4.36493883	-7.58889868	61.0	10.61	Juawa Nyema	2020-03-20	12:57:00.000-00:44	1										no	1		1	1												2	2				1
134	695f7b85-d123-4ede-b697-bf13fa7adb9e	86518	Joseph Tarkor	Lovette P. Gardiner		Harper	Harper City	130	2701	4.37994042	-7.70094908	46.0	13.65	Ade Freeman	2020-03-18	10:21:00.000-00:44	1										no	1			1			1									2	2				0
135	4adf96c5-723b-47a2-b777-715bf9020818	83757	Annie Wesseh	Nehemiah E. Tobor		Harper	Harper City	18	18011	4.3728542	-7.71606236	22.0	4.55	Felicia Gbabor	2020-03-18	12:08:00.000-00:44	1											1
136	8d8ad202-f280-44e0-a7d9-5a954d09a89a	14500	David D Williams	Robert Weah		Harper	Harper City	114	37	4.37875264	-7.70586667	29.0	25.78	Veronica D Williams	2020-03-18	07:06:00.000-05	1											1			1			1				1	1				4	4				0	1
137	a6309747-823a-410f-a7d8-bece3dc76236	63114	Alter Toe	Jonathan K. Moses		Harper	Harper City	18	2	4.37221145	-7.7177147	78.0	33.37	Alter Toe	2020-03-18	10:29:00.000-00:44	1										No	1			1												2	1				1
138	fc59f1a9-f208-4335-89fc-29cc6bd66f62	1	Emmanuel Wisner	James Landford		Harper	Cavalla Big Town Community	286	1	4.35963068	-7.5922335	14.0	4.55	Lucy Wisner	2020-03-19	13:10:00.000-00:44	1										No	1			1			1									3	1				0	1
139	c92d5c81-e6ef-4b42-9e23-2728491fdc63	67152	Oratus S. Doweh	McEttha A. Nyanfore		Harper	Harper City	88	9	4.37886964	-7.71029164	24.0	15.17	Choice Mathew	2020-03-19	11:55:00.000-00:44	1										no	1						1									1	2				1
140	fba28029-7ad9-4b90-8b39-45de1c8b342f	67938	James Wleh	Edith Neufville		Harper	Harper City	18	4					Mary Wleh	2020-03-19	14:12:00.000-00:44	1											1			1												1	1				1
141	0a2deb9b-875a-4594-83cc-eedcb6d26615	12644	Johnny saway	Cafu K. Kassigba		Harper	Harper City	88	101	4.37890776	-7.71012245	56.0	6.06	Theresa Johnson	2020-03-19	10:51:00.000-00:44	1										yes	1		1	1			1									1	1				1
142	a30fe26b-ecb0-4e7d-96eb-a7218cb99503	11092	Philip Jurry	Robert Weah		Harper	Harper City	88	12	4.37891242	-7.71064746	39.0	4.55	Philip Jurry	2020-03-19	08:05:00.000-05	1											1			1			1					1				1	1				1
143	9f596385-f327-4be5-beed-7d6f0751f027	56259	Alice Teh	Annie D. Nimely		Pleebo	Zone 9	605	1302	4.58495684	-7.6619948	69.0	13.65	Alice Teh	2020-03-27	14:21:00.000-00:44	1											1		1	1	1		1			1						2	2				1
144	92e5a7a2-686e-4ca8-87e4-8d854688103d	40909	Madickson B. kaffeh	Tometta Tolia-Elliott		Pleebo	Zone 7	565	602	4.5881764	-7.66414255	87.0	24.27	Mary Kaffeh	2020-03-25	14:21:00.000-00:44	1											1			1												1	4				1
145	644b3eb0-3fc9-4293-bdd0-beb7f4ef8e93	52484	Rachel Tabah	Annie D. Nimely		Pleebo	Zone 9	605	1401	4.58491559	-7.6619619	79.0	15.17	Angel Teweh	2020-03-27	14:54:00.000-00:44	1											1		1				1			1						2	2				1
146	951bf7da-308b-4820-ba14-e3e801905633	28136	JOSEPH BARFEH	Mercy C.M. Klayee		Pleebo	Zone 3	430	1901	4.58219262	-7.67516926	81.0	24.27	Doris Barfeh	2020-03-26	13:02:00.000-00:44	1										No comment	1								1		1	1				2	3				0	1
147	2bc9d291-0bef-4e0c-bfb2-8c7250b1115e	32280	Saturday Tarler	Wannie A. Wallace		Karluway-2	Tugbaken	645	6	4.66076771	-7.70982114	102.0	4.55	Ida Tarler	2020-03-30	14:18:00.000-00:44	1											1		1													1	2				1
148	06636289-9a2a-4a95-9eef-9c570067d027	26110	Amos Sunday	Cafu K. Kassigba		Karluway-2	Tugbaken	645	102	4.66036632	-7.7091793	99.0	4.55	Mary Wayne	2020-03-30	14:58:00.000-00:44	1										no	1			1			1					1				3	3				1
149	e0236ea2-60b6-4484-b00f-a8bd662aa867	77611	Marie D. Kumah	Annie D. Nimely		Karluway-2	Henogba	651	301	4.66304838	-7.76016125	45.0	21.23	Marie D. Kumah	2020-03-30	13:16:00.000-00:44	1											1			1			1			1						4	4				1
150	254b8867-4e6f-46ab-bbe3-6f5781a08f89	5479	Victoria Walker	Anita J. Dallieh		Pleebo	Zone 2	483	48319	4.59019002	-7.67342384	63.0	16.68	Victoria Walker	2020-03-30	13:46:00.000-00:44	1										no	1
151	df1d477d-e3c8-49a4-9627-fde204c8facb	77289	Sarah C. Nimely	Wah Woart Jr		Karluway-2	Tugbaken	644	1	4.66149912	-7.71237535	90.0	4.55	Esther Q. Nimely	2020-03-30	13:28:00.000-00:44	1										no	1
152	1f3187b4-41ce-484c-88f7-144f4d03f75f	4939	Martha Jacob	Lovette P. Gardiner		Karluway-2	Henogba	651	501	4.66362125	-7.76068028	88.0	6.06	Esther Nimely	2020-03-30	12:48:00.000-00:44	1										no	1		1													3	3				1
153	df9bc94e-da0d-4828-a89f-28d0997315fe	96002	Leo Cooper sr	Deborah K. Weah		Pleebo	Zone 2	483	2001	4.59028117	-7.67350821	86.0	22.75	Mary Cooper	2020-03-30	13:45:00.000-00:44	1										no	1						1				1					4	4				1
154	b9be1e40-bc11-4b3e-bc29-eade574b6fe7	69061	Susana Brown	Robert Weah		Karluway-2	Tugbaken	645	9	4.6604771	-7.70950228	95.0	9.1	Susana Brown	2020-03-30	11:04:00.000-05	1											1			1			1					1				1	1				1
155	7ddad974-231b-4507-a83d-b187ec24f05c	90674	Williams Weah	Siafa Philips		Pleebo	Zone 2	483	1	4.59036233	-7.67373741	72.0	13.65	Veronica Williams	2020-03-30	13:46:00.000-00:44	1											1
156	557102f3-ef1f-4e34-a4c7-fff61aaee938	73293	Kawee Geegbeh	Jonathan K. Moses		Pleebo	Zone 3	430	2	4.58161366	-7.6737304	60.0	27.3	Sophia Geegbeh	2020-03-25	15:52:00.000-00:44	1											1						1									3	4				0	1
157	a0075cf2-bec7-4db4-8a43-a0ace00e9cee	60423	patience Martin	Cafu K. Kassigba		Pleebo	Zone 10 (Diabaville)	511	101	4.59305653	-7.67772534	66.0	4.55	patience Martin	2020-03-25	11:50:00.000-00:44	1										yes	1		1	1			1					1				3	3				1
158	b803c332-d2cc-4b9d-9ccb-396ccb536fda	905	Beatrice Blayon	Siafa Philips		Pleebo	Zone 7	563	3	4.5870179	-7.66403835	75.0	16.68	Beatrice Blayon	2020-03-25	14:16:00.000-00:44	1											1
159	e58c8bb9-c679-41e3-a78f-795cf4f68924	15474	Jestina H Wilson	Deborah K. Weah		Pleebo	Zone 7	563	402	4.58709848	-7.66405983	76.0	19.72	Jestina H Wilson	2020-03-25	12:31:00.000-00:44	1										no	1			1			1				1					4	4				0
160	3091ee6a-1f7c-4607-a96b-9a1cba9da92f	65522	Johnny Tulare	McEttha A. Nyanfore		Pleebo	Zone 10 (Diabaville)	511	13	4.59287949	-7.67718262	46.0	33.37	Evelyn Janfine	2020-03-25	13:09:00.000-00:44	1										no	1			1			1		1							2	2				1
161	b8e5224f-ae0c-4e69-b524-0606be8b8934	5839	Helena Freeman	Anita J. Dallieh		Pleebo	Zone 7	563	56320	4.58701039	-7.66108931	77.0	15.17	Helena Freeman	2020-03-26	13:44:00.000-00:44	1										no	1		1							1						4	5				0
162	c9385a4c-dc34-4444-b310-c022b68e759c	55353	Tom Wesseh	Siafa Philips		Pleebo	Zone 9	563	1	4.58654484	-7.66079794	73.0	12.13	Mary Toe	2020-03-26	14:34:00.000-00:44	1											1				1											1	2				1
163	12c03179-1fab-487f-9be8-2bbe23a9b147	25082	Alfreda Williams	Kanfin B. Jah		Pleebo	Zone 7	563	1					Alfreda Williams	2020-03-25	12:23:00.000-00:44	1											1			1			1									4	1				1
164	d225a6cf-6e9e-4a1f-83d3-9393e55e9182	75947	Sarah Hoto	Wannie A. Wallace		Pleebo	Zone 10 (Diabaville)	511	19	4.59249971	-7.6775191	67.0	16.68	Sarah Hoto	2020-03-25	13:56:00.000-00:44	1											1						1									1	2				0
165	cb4b3968-337b-42ce-9997-87b1853740d1	76146	Cyrus Gewah	Robert Weah		Pleebo	Zone 10 (Diabaville)	511	20	4.59255735	-7.67760236	86.0	31.85	Bernice Gweh	2020-03-25	10:18:00.000-05	1											1			1			1									1	1				1
166	0724c56f-bb97-4cca-b8ad-2edec1bf625e	60175	Alfred Wilson	Robert Weah		Pleebo	Witchoken Mission	316	9	4.48150991	-7.69264441	62.0	18.2	Lucy Doe	2020-03-26	07:07:00.000-05	1											1			1			1									4	4				0
167	e645ea96-fc48-4b78-99f9-18c221a67aa2	44609	Peter Brown	Robert Weah		Pleebo	Witchoken Mission	316	13	4.48213664	-7.69381851	48.0	16.68	Oretha Brown	2020-03-26	08:58:00.000-05	1											1			1			1					1				1	1				0	1
168	021bdd67-ae06-4a71-90b5-767adbb83dbc	59845	Comfort Dennis	Lovette P. Gardiner		Pleebo	Zone 7	565	203	4.58746849	-7.66397296	67.0	60.68	Evon Dennis	2020-03-25	13:38:00.000-00:44	1										no	1							1								3	3				1
169	3bf1061d-dec3-4c6c-ab61-c8b011920cf9	63398	Christina Allison	Lovette P. Gardiner		Pleebo	Zone 7	565	801	4.58765878	-7.66475885	72.0	18.2	Christina Allison	2020-03-25	14:17:00.000-00:44	1										no	1
170	9571e8e1-73f6-4a5c-83ac-5b3ab84b7fa0	31821	Alex p Targbeah	Robert Weah		Pleebo	Zone 10 (Diabaville)	511	4	4.59325437	-7.6777731	75.0	12.13	Giftee Targbeah	2020-03-25	07:47:00.000-05	1											1
171	50917f0d-e27f-4b81-887d-aa2e84e42973	96878	Sarah Koneh	Deborah K. Weah		Pleebo	Zone 7	563	403	4.58702776	-7.663935	49.0	16.68	Sarah Koneh	2020-03-25	14:14:00.000-00:44	1										no	1												1		no	5	5				0
172	82c4a85a-710e-4305-b9c6-b761d29cbfd3	2351	Esther Nagba	Thomas A. Berry		Pleebo	Zone 7	565	2	4.58810648	-7.66380458	50.0	15.17	Esther Nagba	2020-03-25	13:57:00.000-00:44	1											1								1		1	1				1	1				1
173	a12c3578-7859-434b-a908-b0ef8f7b8a1f	42602	Jacob Boley	Johanna Sackey		Pleebo	Zone 10 (Diabaville)	511	1	4.59225601	-7.67760391	98.0	6.06	Mary Boley	2020-03-25	14:44:00.000-00:44	1											1												1		None	5	5				0
174	e82fdfdd-fb48-4267-880d-744b78262bce	81203	James Worjloh	Tometta Tolia-Elliott		Pleebo	Zone 7	565	301	4.5876942	-7.6639614	66.0	15.17	Rachael Collins	2020-03-25	12:53:00.000-00:44	1											1			1							1					1	5				0
175	82b59500-064b-478b-985e-b9caa45ae4c7	87918	Regina Teh	Nehemiah E. Tobor		Pleebo	Zone 3	430	502	4.58196225	-7.67400923	74.0	4.55	Rose Wleh	2020-03-25	15:44:00.000-00:44	1											1
176	596098cc-c105-482e-a017-50b6cc59b415	89082	Princess Tablah	Tometta Tolia-Elliott		Pleebo	Zone 9	605	1501	4.58489515	-7.66194317	52.0	15.17	Princess Tablah	2020-03-27	13:48:00.000-00:44	1											1						1									1	2				1
177	0fa82e77-8a60-4110-a8d9-f63de64d7672	97567	Jacob Doe	Edith Neufville		Pleebo	Zone 3	430	1	4.58213777	-7.67440494	105.0	156.25	Angeline Doe	2020-03-26	15:55:00.000-00:44	1											1						1									1	1				1
178	0cc25490-cbe9-4ef0-ad49-94af55cc1af0	44071	Christina Martin	Wannie A. Wallace		Pleebo	Zone 10 (Diabaville)	511	6	4.59308469	-7.67766648	70.0	4.55	Christina Martin k	2020-03-25	11:45:00.000-00:44	1											1												1		none	5	5				0
179	b6ab70ce-735e-4996-89b8-28ee9cfa7392	87122	19	Wannie A. Wallace		Pleebo	Zone 6	573	19	4.58535039	-7.67075398	66.0	21.23	Rosealetha K Jeh	2020-03-23	14:39:00.000-00:44	1											1												1		none	5	5				0
180	d474d8b4-52b5-458a-87bc-437d3dbbf5e5	11120	Jomama Dickson	Mercy C.M. Klayee		Harper	Yookudi	299	201	4.43832532	-7.55245909	34.0	7.58	Jomama Dickson	2020-03-20	16:33:00.000-00:44	1										No	1		1	1	1		1		1	1		1				1	1				1
181	01d1ed63-c212-4408-ac89-59ba4877bc25	97370	Jonah Darci	Lovette P. Gardiner		Pleebo	Zone 1	576	1901	4.59302188	-7.67098554	81.0	33.37	Girtudy Darci	2020-03-24	13:18:00.000-00:44	1										no	1			1												3	3				1
182	c27f47cd-50f6-4561-b0e2-b6bd2547d4aa	78707	John Hne	Lovette P. Gardiner		Pleebo	Zone 1	576	1101	4.59366976	-7.67140891	85.0	16.68	Hasatu Hne	2020-03-24	11:48:00.000-00:44	1										no	1			1												3	3				1
183	ce141948-3f49-4dcd-91ee-eeb080d3fffd	29910	Davis Sylla	Wannie A. Wallace		Pleebo	Zone 6	573	30	4.58462373	-7.67088707	75.0	4.55	Comfort Sylla	2020-03-24	13:23:00.000-00:44	1											1			1												1	1				0
184	3b93a7db-5815-4e9e-84ae-09cd43b5dcbe	36358	John T Weah	Annie D. Nimely		Pleebo	Zone 5	576	1701	4.59326865	-7.67127552	101.0	7.58	Esther Weah	2020-03-24	13:35:00.000-00:44	1											1			1			1			1						2	2				1
185	c4bcdb59-404a-40af-8135-2ba99d63ffa3	52796	01	Johanna Sackey		Pleebo	Witchoken Mission	316	0	4.48116365	-7.69067422	58.0	10.61	Herretha Nel	2020-03-26	11:07:00.000-00:44	1											1												1		Typhoid	1	2				1
186	88453741-964e-4aaa-8dcb-ab9113c08d88	62708	Samuel wallay	Cafu K. Kassigba		Pleebo	Witchoken Mission	316	101	4.48195454	-7.69311504	75.0	13.65	Susanna wah	2020-03-26	11:31:00.000-00:44	1										yes	1			1			1					1				1	1				1
187	f9e0e7be-7554-42fc-bd2d-5197e3536be7	21091	Emmanuel Appleton	Annie D. Nimely		Pleebo	Zone 7	565	701	4.58805449	-7.66467751	70.0	13.65	Esther Appleton	2020-03-25	14:24:00.000-00:44	1											1		1	1			1									2	2				1
188	40723734-ba29-4944-ac79-559e268591c1	70131	Thomas Howe	Other	Victoria Nawa	Pleebo	Witchoken Big Town	316	1	4.48215246	-7.69272281	56.0	10.61	Betty Howe	2020-03-26	11:10:00.000-00:44	1											1
189	90cf6431-22f9-48a6-b32a-104449cd29fd	34702	Lucy Wilson	Deborah K. Weah		Pleebo	Zone 7	563	1101	4.58749387	-7.66461994	56.0	7.58	Lucy Wilson	2020-03-26	13:11:00.000-00:44	1										no	1												1		no	5	5				0
190	4aa3fc8e-a538-470b-a365-b18d7292f6af	33753	Ade Appleton	Anita J. Dallieh		Pleebo	Zone 7	563	56310	4.58742829	-7.66474444	76.0	15.17	Ade Appleton	2020-03-26	12:35:00.000-00:44	1										no	1			1												2	3				1
191	9dd5d800-8e59-42db-9f87-1c233ec25c2b	93032	Beatrice W. Wallace	Rahine G. Dennis		Pleebo	Zone 7	565	1	4.58853455	-7.66475149	80.0	6.06	Beatrice W. Wallace	2020-03-26	11:50:00.000-00:44	1										no	1												1		no	5	5				0
192	aa7c6b55-38b7-419e-a28c-112d3b2e8abf	37887	Abraham J. Chalie	Rahine G. Dennis		Pleebo	Zone 7	565	1	4.58820222	-7.66330101	64.0	6.06	Agnes H. Chalie	2020-03-25	13:49:00.000-00:44	1										no	1			1									1		malaria	3	1				1
193	921a7c8a-92b2-4d7d-a841-bb67f14a1d58	80179	Joseph Dennis	Lovette P. Gardiner		Pleebo	Zone 7	565	201	4.5874083	-7.66403403	57.0	7.58	Virgi Wilson	2020-03-25	12:28:00.000-00:44	1										no	1			1					1							3	3				1
194	4d0e087a-4fb8-4c4d-b5c6-d86ffa80e6ce	34415	17	Wannie A. Wallace		Harper	Harper City	88	17	4.37869628	-7.71076219	-1.0	15.17	Sarah Toe	2020-03-19	12:44:00.000-00:44	1											1						1									5	2				1
195	c5b8c20e-bba8-45de-b543-736017bbef48	57525	5	Wannie A. Wallace		Harper	Harper City	88	2	4.37910778	-7.70919858	31.0	43.99	Rebecca Bestman	2020-03-19	10:55:00.000-00:44	1											1												1		none	5	5				0
196	1e06143d-6a6c-40b7-a054-2b620e71f4cb	69404	Jennifer Toe	Robert Weah		Pleebo	Zone 6	573	27	4.58490867	-7.67092766	62.0	7.58	Jennifer Toe	2020-03-24	08:42:00.000-05	1											1			1	1		1									1	1				0	1
197	3d5210d7-f7ba-489e-af77-edeca0c20ad9	23636	Random R Red	Other	Victoria Nawa	Pleebo	Zone 6	573	1	4.58597165	-7.67160211	88.0	19.72	Sophie matte	2020-03-24	13:49:00.000-00:44	1											1
198	f50f91f2-66d0-4ec9-a89d-f2b363e0e0d6	68538	Ophelia Hinneh	Siafa Philips		Pleebo	Zone 1	598	20	4.59654865	-7.67028548	74.0	15.17	Ophelia Hinneh	2020-03-24	13:32:00.000-00:44	1											1
199	72120c6f-f23c-4710-a29f-1088d17dabd9	11568	01	Johanna Sackey		Pleebo	Zone 6	563	1					Cylinda Wilson	2020-03-23	14:57:00.000-00:44	1											1											1				4	4				1
200	761b74c9-667c-4e8a-bb0f-7947fb9c9911	55773	Wah Tibh Eloitt	Other	Victoria Nawa	Pleebo	Zone 6	573	1	4.58611152	-7.6708362	74.0	13.65	Florence Elliott	2020-03-23	12:38:00.000-00:44	1											1
201	9cb77bf4-a2ae-48ab-a63c-ceb35d9e55c8	24889	Cecelia Collins	Lovette P. Gardiner		Pleebo	Zone 1	576	101	4.59266109	-7.67014543	85.0	10.61	Cecelia Collins	2020-03-23	13:49:00.000-00:44	1										no	1
202	e2dc2f07-6d2e-4999-a5c2-754e9c0690d6	26947	Esther Chea	Thomas A. Berry		Pleebo	Zone 1	576	2	4.59341314	-7.6704403	61.0	15.17	Esther Chea	2020-03-23	14:33:00.000-00:44	1											1		1													3	1				1
203	6a495f17-b927-4582-823f-626dc5d0fce0	28946	Susana Brownell	Deborah K. Weah		Harper	Cavalla Big Town Community	286	3	4.35987936	-7.59188539	19.0	19.72	Susana Brownell	2020-03-19	12:12:00.000-00:44	1											1								1							2	3				0
204	6a8d562c-3722-455e-8670-dac48b467e30	63367	Comfort Woart	Annie D. Nimely		Harper	Kablaken	290	1101	4.36383704	-7.53904963	33.0	15.17	Ophelia Allison	2020-03-19	13:12:00.000-00:44	1											1			1	1											4	3				0	1
205	ed310baf-a064-41a9-96f1-701338adafc0	66890	Wede Howe	Lovette P. Gardiner		Harper	Kablaken	290	2502	4.36479192	-7.53408211	37.0	6.06	Wede Howe	2020-03-19	14:22:00.000-00:44	1										no	1						1	1								1	1				1
206	95592d8c-25bd-489d-b0f1-17d7ebf70dee	90585	Frank Allison	Lovette P. Gardiner		Harper	Kablaken	290	2602	4.36445245	-7.53436203	26.0	9.1	Susanna Toe	2020-03-19	13:34:00.000-00:44	1										no	1		1	1								1				3	3				1
207	04e7cba9-6923-474d-ba65-84ce48c37906	15948	Lawrence Stemm	Rahine G. Dennis		Harper	Kablaken	290	15948	4.36318992	-7.5400779	42.0	6.06	no	2020-03-19	12:53:00.000-00:44	1										no	1		1		1						1					1	1				1
208	068e92f9-a8a0-4393-8719-2acd26290210	17865	Roland Toe	Jonathan K. Moses		Harper	Yookudi	299	1	4.43995846	-7.55215184	36.0	4.55	Nancy Sayee	2020-03-20	15:11:00.000-00:44	1											1												1		No sick news measure	5	5				0
209	74c4da3c-ec71-487d-b069-12832674953c	15191	Otis Freeman	Lovette P. Gardiner		Harper	Fish Town	247	401	4.42129817	-7.82654922	48.0	4.55	Rita Freeman	2020-03-20	13:05:00.000-00:44	1										no	1			1						1		1				3	3				1
210	b0353c52-5cee-446c-b510-47324861edb6	76483	Hodo clarke	Tometta Tolia-Elliott		Harper	Fish Town	247	301	4.42105304	-7.82644711	24.0	4.55	Beatrice Freeman	2020-03-20	13:11:00.000-00:44	1											1		1	1												5	1				0
211	81e6dde2-1ef9-404e-8731-74f9d2b6f593	47415	Beco Griffiths	Deborah K. Weah		Harper	Cavalla Big Town Community	286	4	4.36007825	-7.59201539	33.0	10.61	Beco Griffiths	2020-03-19	13:20:00.000-00:44	1											1			1	1		1									1	2				1
212	1d52ec39-9ad1-4b6c-a422-f94f6b6b8549	12194	Augustine Dickinson	Anita J. Dallieh		Harper	Cavalla (2)	280	28012	4.36696439	-7.58820004	64.0	4.55	Christiana Giffiths	2020-03-20	13:56:00.000-00:44	1											1		1	1	1		1	1								1	2				1
213	dbfd1187-4011-4801-920a-c739192cdf9a	37275	Esther Williams	Edith Neufville		Karluway-2	Tugbaken	644	1	4.66145608	-7.71201151	79.0	18.2	Janet Williams	2020-03-30	14:20:00.000-00:44	1											1
214	30b51133-f13b-4084-8f83-bfa581f80f06	4737	Marthar B .Kumah	Tometta Tolia-Elliott		Karluway-2	Henogba	651	401	4.66291271	-7.76039634	95.0	7.58	Nancy M. Kumah	2020-03-30	13:03:00.000-00:44	1											1
215	4fb2b4c5-7ef7-4b61-8b90-6a9eddad3d16	66644	Precious T. Toe	James Landford		Pleebo	Zone 2	483	1	4.58977554	-7.67401666	47.0	18.2	Precious T. Toe	2020-03-30	13:46:00.000-00:44	1										No	1								1							1	1				0
216	48208342-a8b4-4385-a9fb-115f23cf9e59	76631	Jessica Gborlie	Edith Neufville		Pleebo	Zone 1	515	1	4.59241325	-7.67292848	110.0	18.2	Helen Ylor	2020-03-25	11:34:00.000-00:44	1											1
217	0334e4bd-bf7f-40b5-8cf3-22e216a85584	35812	Samuel Teh	Edith Neufville		Pleebo	Zone 3	430	1	4.58177954	-7.67409833	96.0	6.06	Patience Sarbough	2020-03-25	15:25:00.000-00:44	1											1						1					1				5	1				1
218	c4f18dc5-3bce-4ce1-8e2b-5cc1760c7b66	45301	Ernest Dounba	James Landford		Pleebo	Zone 2	483	1	4.58930053	-7.67300704	78.0	15.17	Gertrude Wilson	2020-03-27	11:26:00.000-00:44	1										No	1			1			1				1	1				3	1				1
219	8037c87c-f823-457e-ac86-8a56ec646f83	91861	Kangar Dahn	Rahine G. Dennis		Pleebo	Zone 9	605	1	4.58406131	-7.66068268	57.0	4.55	Esther A. Swen	2020-03-27	12:21:00.000-00:44	1										no	1										1					2	4				0
220	2c459482-c120-4201-a3af-d7aac2ac4207	86198	Patience Nagbe	Mercy C.M. Klayee		Pleebo	Zone 3	430	1903	4.58214072	-7.67512452	83.0	4.55	Patience Nagbe	2020-03-26	14:51:00.000-00:44	1										No comment	1				1	1		1		1	1					2	3	1		5	1
221	e5eeaa8e-efe8-4f42-a969-0877dc6deaa6	55884	Helena Weah	Lovette P. Gardiner		Pleebo	Zone 9	605	1101	4.5847594	-7.66124176	70.0	22.75	Helena Weah	2020-03-27	12:57:00.000-00:44	1										no	1
222	f746f9c1-aafc-4055-bb55-688861fe51a3	70256	Kawee Gegbe	Wah Woart Jr		Pleebo	Zone 1	430	1	4.58165393	-7.67412411	90.0	12.13	Natasha Gegbe	2020-03-25	15:58:00.000-00:44	1										no	1												1		cough	5	1				1
223	63285ded-4fa7-4de3-a15d-dcd4c25a2fcc	23661	Mamie Diebah	Siafa Philips		Pleebo	Zone 2	483	13	4.58968452	-7.67350872	79.0	13.65	Mamie Diebah	2020-03-27	13:06:00.000-00:44	1											1			1												4	3				1
224	7fff5598-aadf-4976-9c7c-119dc0cf734b	80943	Harlow Worto	McEttha A. Nyanfore		Karluway-2	Tugbaken	645	11	4.66034951	-7.70940707	79.0	37.92	Beatrice Natt	2020-03-30	15:04:00.000-00:44	1										no	1												1		no	5	5				0
225	f8a20e54-7f46-4d45-bc6d-dc4c2de24f24	88966	Eliza Walker	Rahine G. Dennis		Pleebo	Zone 9	605	1	4.58478628	-7.66162611	61.0	9.1	Eliza Walker	2020-03-27	13:57:00.000-00:44	1										no	1			1												4	4				0
226	a9d9c8bc-9369-468c-acc0-1d869707c82c	68688	Jennet Doe	Wannie A. Wallace		Karluway-2	Tugbaken	645	21	4.6607781	-7.71077087	116.0	24.27	Jennet Doe	2020-03-30	16:36:00.000-00:44	1											1		1													1	2				1
227	57992f3a-99e0-4e22-af21-534bf344b06b	29606	Richieal Sampson	Johanna Sackey		Karluway-2	Tugbaken	645	1	4.66017531	-7.7089479	106.0	21.23	Eliza wilson	2020-03-30	15:22:00.000-00:44	1											1												1		Headeach	2	2				1
228	1b40a566-7759-4d23-b63a-a817f6cfdcd1	62351	Dorothy Koffi	Deborah K. Weah		Harper	Harper City	139	10	4.38764177	-7.6961849	29.0	18.2	Dorathy Koffi	2020-03-17	11:17:00.000-00:44	1											1										1					1	2				0
229	2ff288ad-d895-498b-b2b7-c4563e3cbaf6	62962	0101	Wannie A. Wallace		Harper	Harper City	114	101	4.37754272	-7.70705093	30.0	9.1	Elizabeth Howe	2020-03-17	10:51:00.000-00:44	1										none	1						1									5	5				0
230	13acb3d6-de33-48b2-b90f-af1459161338	84176	Felicia Dobboh	Tometta Tolia-Elliott		Harper	Harper City	130	1901	4.38014299	-7.70014252	20.0	19.72	Felicia Dobboh	2020-03-17	12:05:00.000-00:44	1											1
231	c934ba2c-07f7-46f0-af4b-2024086105dd	7292	Betty N.Kumah	Deborah K. Weah		Harper	Harper City	139	20	4.38796238	-7.69664905	27.0	18.2	Betty N.Kumah	2020-03-17	13:57:00.000-00:44	1											1						1				1					4	4				1
232	7a7dc440-7156-45b0-8866-c0494ac4658f	70813	Beatrice Nimely	Johanna Sackey		Harper	Harper City	114	1	4.3789359	-7.70573197	33.0	16.68	Elizabeth Dweh	2020-03-18	11:29:00.000-00:44	1											1						1					1				1	1				1
233	44303c0c-4940-45c6-9b26-d01d7a0f0305	90362	Regina Wallace	McEttha A. Nyanfore		Harper	Harper City	114	25	4.37752756	-7.70599276	33.0	13.65	Jewel Mahdee	2020-03-18	10:39:00.000-00:44	1										no	1												1		no	5	5				0
234	c0631c9e-b83c-4ddd-9b1a-b99f445c05da	101	Martina w. Dennis	Cafu K. Kassigba		Harper	Harper City	114	101	4.37926968	-7.70605862	43.0	6.06	Martina w. Dennis	2020-03-18	12:25:00.000-00:44	1										no	1			1			1									1	1				1
235	e853f8f2-95b5-4dc8-8ebf-6661693d5dd3	33285	Esther W. Darway	Rahine G. Dennis		Harper	Harper City	130	38	4.37941692	-7.70144038	53.0	6.06	Martha A. Collins	2020-03-18	12:23:00.000-00:44	1										no	1						1				1					2	2				0
236	cca82050-f30b-4a11-b7a8-21bd1128dcfd	52572	Agnes S. Johnson	Mercy C.M. Klayee		Harper	Harper City	18	701	4.37228256	-7.71696262	17.0	13.65	Agnes S. Johnson	2020-03-18	12:02:00.000-00:44	1										No	1
237	74b90bf9-36cb-4d23-8cf2-42ee0bb9bad8	33685	Sarah Greene	Tometta Tolia-Elliott		Harper	Harper City	130	501	4.38161675	-7.69776619	50.0	15.17	Sarah Greene	2020-03-13	12:30:00.000-00:44	1											1
238	c71e5b2a-077a-4125-a843-7280aa226a6a	29714	Alice wallace	Johanna Sackey		Harper	Harper City	114	1	4.37711564	-7.70674187	24.0	15.17	Alice Wallace	2020-03-13	12:22:00.000-00:44	1											1												1		None	5	5				0
239	dc9549bc-4073-4386-9a83-64ef890258e6	22007	PRINCESS SENEH	Kanfin B. Jah		Harper	Tubman Town	139	1	4.39497256	-7.68966363	27.0	19.72	PRINCESS SENEH	2020-03-13	12:44:00.000-00:44	1											1
240	ed745066-f249-4294-b804-c2d9a1b5bb7c	6975	Peter D Freeman	Lovette P. Gardiner		Harper	Harper City	130	201	4.3815186	-7.69746202	28.0	4.55	Christina Freeman	2020-03-13	13:14:00.000-00:44	1										no	1		1	1							1	1				4	4				1
241	1a69ff4c-7118-46c0-aacf-963cf61c8de4	32950	Morris Boimah	Nehemiah E. Tobor		Harper	Harper City	104	801	4.38280869	-7.70216633	41.0	16.68	Mamie Williams	2020-03-13	15:54:00.000-00:44	1											1
242	6e7eb572-6ce1-49dd-9fdb-04680877ae9d	44360	Augustine Freeman	Wah Woart Jr		Pleebo	Zone 3	430	1	4.58222134	-7.67428022	65.0	16.68	Sarah Toe	2020-03-26	13:26:00.000-00:44	1										no	1
243	9d9011b1-1018-4930-8fd2-dfa65764273a	98475	Evelyn Gmatoh	Edith Neufville		Pleebo	Zone 3	430	1	4.58226749	-7.67414553	69.0	37.92	Evelyn Gmatoh	2020-03-26	12:18:00.000-00:44	1											1
244	99df9ec1-51fb-46d9-888a-5f5a39159427	57801	Susannah Woart	Edith Neufville		Pleebo	Zone 3	430	2	4.58232624	-7.67406027	82.0	4.55	Susannah Woart	2020-03-26	13:21:00.000-00:44	1											1						1									1	1				1
245	fb961fc7-69b1-49f7-b9ee-f5b36105b0bc	10129	Joseph Musa	Jonathan K. Moses		Pleebo	Zone 3	430	2	4.58243892	-7.67475508	91.0	16.68	Lucy Wah	2020-03-26	16:40:00.000-00:44	1										No	1									1		1				2	2				1
246	2865bd9a-0676-4adb-b0aa-a84fc3e1a379	73488	Barbara Davies	Tometta Tolia-Elliott		Pleebo	Zone 9	605	102	4.58326991	-7.65862567	37.0	15.17	Barbara Davies	2020-03-27	12:33:00.000-00:44	1											1
247	33f8dc89-c751-4b99-9f24-0838d5a38c52	49887	Caroline Mombo	Tometta Tolia-Elliott		Pleebo	Zone 9	605	1101	4.58465061	-7.66145409	72.0	27.3	Caroline Mombo	2020-03-27	13:05:00.000-00:44	1											1
248	63175655-ae54-4998-9843-5d8e8af21422	1831	Francis D Toe	Lovette P. Gardiner		Pleebo	Zone 9	605	1003	4.58488487	-7.66136432	48.0	16.68	Getudy Toe	2020-03-27	13:58:00.000-00:44	1										no	1						1					1				3	3				1
249	d21440fc-285f-410f-b83d-46ca658928ec	83578	Susanna Tugba	Mercy C.M. Klayee		Pleebo	Zone 1	515	3301	4.59328953	-7.67343593	69.0	6.06	Princess Johnson	2020-03-25	12:11:00.000-00:44	1										No	1						1					1	1		My foot can get big	3	3				1
250	244d97c8-608f-42a6-a163-605ed00f63e8	95836	Martha Washington	Nehemiah E. Tobor		Pleebo	Zone 3	430	1601	4.58232886	-7.67469185	77.0	4.55	Martha Washington	2020-03-26	15:22:00.000-00:44	1											1
251	db7aed7d-4fbe-4e65-b5ec-c59f1e75d925	47086	Maryline Thompson	Annie D. Nimely		Pleebo	Zone 9	605	601	4.58408988	-7.66057294	64.0	4.55	Maryline Thompson	2020-03-27	12:12:00.000-00:44	1											1
252	2b5bae71-4575-4529-a58a-b34e3e5bdc44	6970	Ezekiel Toe	Lovette P. Gardiner		Pleebo	Zone 9	605	502	4.58395201	-7.66010612	67.0	10.61	Mary Toe	2020-03-27	12:05:00.000-00:44	1										no	1		1													3	3				0
253	3067d0d3-47c2-4903-a559-61a72527dc35	16958	Victor Wilson	Tometta Tolia-Elliott		Pleebo	Zone 9	605	101	4.58305407	-7.65868918	55.0	15.17	Maybel T Wilson	2020-03-27	12:12:00.000-00:44	1											1
254	30b08f97-69bd-4d79-87c6-537f145308bf	68557	Settle Weah	Lovette P. Gardiner		Pleebo	Zone 9	605	1002	4.58496258	-7.66143403	83.0	15.17	Susian Weah	2020-03-27	13:25:00.000-00:44	1										no	1									1						3	3				1
255	00cbd476-434e-440e-bcdd-f779563c481d	48307	Jefferson Toe	Anita J. Dallieh		Pleebo	Zone 2	483	48301	4.58992123	-7.67293407	77.0	6.06	Comfort Toe	2020-03-27	10:42:00.000-00:44	1										no	1		1	1			1	1		1						2	2				0
256	ef1e7af7-010c-4f00-a069-98c888b975ed	38559	Justina Tabah	Annie D. Nimely		Pleebo	Zone 9	605	1301	4.5849367	-7.66194048	59.0	15.17	Justina Tabah	2020-03-27	13:46:00.000-00:44	1											1		1	1						1						2	2				1
257	f9f714d3-c9ff-47c8-bbd6-4c3da2d1072d	34855	Metee Wah	Siafa Philips		Pleebo	Zone 2	483	6	4.58923812	-7.67313238	82.0	15.17	Matee Wah	2020-03-27	11:38:00.000-00:44	1											1
258	8320dced-160e-4f8c-b842-4c116f363ecd	6079	Victoria Toe	Thomas A. Berry		Pleebo	Zone 9	605	2	4.58430487	-7.66100342	75.0	4.55	Louise G. Toe	2020-03-27	13:52:00.000-00:44	1											1		1	1			1			1						3	1				1
259	5ca79de3-e503-49cd-b62d-246733ab682b	28690	Orlando Dweh	Cafu K. Kassigba		Karluway-2	Tugbaken	645	102	4.66181121	-7.71061886	99.0	4.55	Beatrice Sampson	2020-03-30	16:33:00.000-00:44	1										no	1			1			1					1				3	3				1
260	51c72c04-59e8-45af-b006-1666bccb5dac	9499	Christian Freeman	Anita J. Dallieh		Pleebo	Zone 2	483	48323	4.59015535	-7.67309645	75.0	12.13	Wlede Freeman	2020-03-30	14:15:00.000-00:44	1										no	1			1			1									1	1				0
261	1f6acc75-7f28-48a5-bc9d-4fa038dc9103	209007	Rev Augustus Ziah	Wannie A. Wallace		Harper	Harper City	114	101	4.37692777	-7.70661535	40.0	12.13	Rejoice Zaih	2020-03-13	13:30:00.000-00:44	1											1						1									5	4				0	1
262	41a0351d-6f43-458c-89c3-3bd3cc6cf083	16107	Eric Appleton	Robert Weah		Harper	Harper City	114	7	4.37776883	-7.70681581	72.0	13.65	Rose Hinneh	2020-03-13	09:12:00.000-05	1											1			1			1				1	1				4	3				1
263	ff9ff8ed-a586-421f-ba38-f668238fcfd8	72085	Janet Harris	Edith Neufville		Harper	Harper City	104	1	4.38347353	-7.70182035	37.0	4.55	Janet Harris	2020-03-13	15:16:00.000-00:44	1											1						1									3	3				0
264	73e00ed5-9d2c-40be-9240-54f5f76d2c2d	56988	Veronica Bella	Annie D. Nimely		Harper	Harper City	130	1302	4.38056128	-7.69917983	39.0	6.06	Veronica Bella	2020-03-13	15:00:00.000-00:44	1											1			1	1						1					4	3				1
265	f51d74cd-0cc9-4690-8f04-d89a901e5a59	57985	Omega Sawia	Deborah K. Weah		Harper	Harper City	139	901	4.39487939	-7.69036555	29.0	19.72	Mable Sawia	2020-03-13	13:02:00.000-00:44	1											1		1		1		1				1					2	3				1
266	283110e3-040f-4238-9894-347eb8549054	56598	Edward Weah	Other	Victoria Nawa	Harper	Harper City	114	102	4.37742772	-7.70655053	47.0	19.72	Sarah Davis	2020-03-13	14:10:00.000-00:44	1											1		1	1				1								5	5				0
267	335c5a92-429e-45b3-b904-b55bad738138	84220	Nathaniel C Toe	Other	Victoria Nawa	Harper	Harper City	114	101	4.37746269	-7.70678901	49.0	4.55	Rachel Chea	2020-03-13	13:00:00.000-00:44	1											1			1												2	1				1
268	e38c7860-bd77-48a2-a831-61422bb22bfc	2696	Roland D Collins	Robert Weah		Harper	Harper City	114	9	4.37775798	-7.70608761	39.0	15.17	Rodell Collins	2020-03-13	11:36:00.000-05	1											1										1	1				4	4				0	1
269	78c43041-205f-45bf-bfaa-98f3fec4edb0	17598	Mary Satie	Johanna Sackey		Harper	Harper City	88	1					Princess T. Mah	2020-03-19	10:41:00.000-00:44	1											1			1												2	2				1
270	36e36020-3768-4620-af33-dc235f8baf6d	32948	Rowena F Doe	Robert Weah		Harper	Harper City	88	12	4.37889866	-7.71058633	29.0	13.65	Rowena F Doe	2020-03-19	09:08:00.000-05	1											1			1							1					4	4				1
271	6f6c66cc-c005-4fbe-aa83-c9a56333e88c	22985	Martha Hoto	Other	Victoria Nawa	Harper	Harper City	88	1401	4.37866572	-7.71063323	37.0	13.65	Martha Hoto	2020-03-19	12:55:00.000-00:44	1											1			1							1	1				1	1				1
272	71fb433b-bebe-4885-a6d2-c5536bd4772a	56134	Patience Gbeta	Other	Victoria Nawa	Harper	Harper City	88	2201	4.37887785	-7.7109975	30.0	16.68	Patience Gbeta	2020-03-19	13:44:00.000-00:44	1											1
273	d2e03415-b5a4-4489-bbea-5adf31c9ab4d	34822	Meshach M.Brownyan	Jonathan K. Moses		Harper	Harper City	23	1	4.37404982	-7.71812246	35.0	4.55	Christina Howe	2020-03-19	14:54:00.000-00:44	1										No	1						1									2	2				1
274	135ee2a0-689e-47c9-8594-22c0a28efaeb	49375	comfort Freeman	Cafu K. Kassigba		Harper	Harper City	88	102	4.37849607	-7.7110273	42.0	6.06	comfort Freeman	2020-03-19	14:26:00.000-00:44	1										no	1		1	1								1				3	3				0
275	b0592fd3-60ba-42dc-843f-3d0065925462	28950	Oretha Wleh	Tometta Tolia-Elliott		Harper	Kablaken	290	2401	4.36479232	-7.53398132	15.0	18.2	Oretha Wleh	2020-03-19	14:45:00.000-00:44	1											1			1												4	1				1
276	abaef790-4812-435f-b52e-a747e9bbb311	99469	Jefferson Allison	Thomas A. Berry		Harper	Kablaken	290	1	4.36431387	-7.53407247	29.0	4.55	Annie N. Scott	2020-03-19	12:30:00.000-00:44	1											1		1			1	1				1	1				1	1	4		2	1
277	04d52e8c-38a5-4452-83ca-1f559ff54088	3	Dio M. Allison	Rahine G. Dennis		Harper	Kablaken	290	1	4.36378966	-7.53970077	45.0	9.1	Josephine N. Allison	2020-03-19	14:48:00.000-00:44	1										no	1			1			1				1	1				2	1				1
278	0a6c2460-2de6-4e26-99f3-22f84aea9435	8583	Justine T Morais	Annie D. Nimely		Harper	Kablaken	290	201	4.36355747	-7.53985198	33.0	6.06	Comfort Morais	2020-03-19	11:48:00.000-00:44	1											1		1	1		1	1			1						1	1	2		3	1
279	9215069e-b66f-4c1b-860a-abe81fbfdae8	86388	Justine T Morais	Annie D. Nimely		Harper	Kablaken	290	2901	4.36419954	-7.53574039	-1.0	7.58	Sundaygahin Morais	2020-03-19	14:38:00.000-00:44	1											1		1	1	1		1	1								1	2				1
280	50b76966-a2e3-4e18-a198-d8ac853a903a	20773	sieh klah Neufville	Kanfin B. Jah		Harper	Cavalla Big Town Community	286	1	4.36044138	-7.59058813	25.0	15.17	Babylove wanner	2020-03-19	13:10:00.000-00:44	1											1		1	1	1		1	1			1					3	1				1
281	e0624588-73f1-4563-b5fa-6e1aafce07f3	2334	Felecia Bedell	Kanfin B. Jah		Harper	Cavalla Big Town Community	286	1	4.360519	-7.5910012	67.0	12.13	Felecia Bedell	2020-03-19	14:06:00.000-00:44	1											1
282	d19a380e-1209-4fc4-ba2e-70eb5081e929	74062	Oretha Johnson	James Landford		Harper	Cavalla Big Town Community	286	1	4.35954499	-7.59210882	38.0	19.72	Wedge Quire	2020-03-19	14:30:00.000-00:44	1										No	1			1			1									3	1				1
283	4fd5a676-55e2-49a0-8d4c-141b87652d58	29686	Sieh Davis	Lovette P. Gardiner		Harper	Kablaken	290	1901	4.3642194	-7.5338922	16.0	7.58	Beatrice Morrais	2020-03-19	12:07:00.000-00:44	1										no	1						1					1				3	4				1
284	45d206d8-9ed0-4ef1-9f3c-852521dbfff6	93766	Sarah T. Musu	Annie D. Nimely		Pleebo	Zone 1	576	301	4.59296425	-7.66994648	60.0	7.58	Sarah T. Musu	2020-03-23	13:34:00.000-00:44	1											1			1	1		1			1						1	2				1
285	844c5d0f-b456-488f-937b-9500dbc2833c	12963	Regina Sampson	Other	Victoria Nawa	Pleebo	Zone 6	573	1	4.58592131	-7.67038598	77.0	13.65	Regina Sampson	2020-03-23	13:13:00.000-00:44	1											1
286	004c9ecc-b3d9-4069-ba03-d660ac5c0484	11665	Felicia Toe	Annie D. Nimely		Pleebo	Zone 5	576	302	4.59289151	-7.66998474	77.0	13.65	Philimina Williams	2020-03-23	14:22:00.000-00:44	1											1				1		1									2	2				1
287	f87e1bdf-5883-45cf-8672-3ca40ce8618b	86721	Christian Chea	Edith Neufville		Pleebo	Zone 1	515	2	4.59282321	-7.67338901	105.0	13.65	Elizabeth Wah	2020-03-23	16:11:00.000-00:44	1											1		1	1												3	3				1
288	ed54aef3-1467-4c37-9764-cfb62d820bc5	6113	Joseph Allison	Johanna Sackey		Pleebo	Zone 6	573	1					Famata Tolbert	2020-03-23	12:41:00.000-00:44	1											1												1		None	5	5				0
289	224a5962-47d9-4000-bd98-ed0e9a2febed	95686	Meyers Brima	Deborah K. Weah		Pleebo	Zone 1	598	5	4.59647557	-7.66981544	85.0	16.68	Cynthia Nimely	2020-03-23	13:30:00.000-00:44	1											1						1		1			1				3	2				1
290	15cd677e-1bcd-48d0-8dd9-bb7a012acfe3	52113	Francis tarr	Cafu K. Kassigba		Pleebo	Zone 6	573	102	4.58483711	-7.67107119	79.0	4.55	comfort gaded	2020-03-24	12:34:00.000-00:44	1										no	1		1	1			1					1				1	1				1
291	b3d18398-d48a-40f0-92f0-f95b00e73418	90955	John G. Moses	Johanna Sackey		Pleebo	Zone 6	573	1	4.58489752	-7.67051496	50.0	7.58	Helena Sieh	2020-03-24	11:44:00.000-00:44	1											1						1									1	1				0	1
292	fb3c78cd-c230-466c-82d8-1bec29904aad	95628	Korpo Jallah	Mercy C.M. Klayee		Pleebo	Zone 1	515	1201	4.59311866	-7.67295988	74.0	7.58	Korpo Jallah	2020-03-24	11:44:00.000-00:44	1										No	1		1	1							1	1				5	3				1
293	dadb0b78-d69f-482c-a2be-588a62e46303	68434	Raymond k Bardio	Annie D. Nimely		Pleebo	Zone 5	576	1001	4.59350304	-7.67090864	88.0	22.75	Porshia M Bardio	2020-03-24	12:07:00.000-00:44	1											1			1	1		1									2	2				1
294	c5445fd3-627b-4927-8b84-bbb8a630dbc3	64708	Morris Klatle	Wah Woart Jr		Pleebo	Zone 1	515	3	4.59340792	-7.67301957	104.0	7.58	Susannah Sugbe	2020-03-24	12:38:00.000-00:44	1										no	1												1		acute running stomach	1	1				0
295	22d7c2a4-a99f-416a-b167-8cfdf209ee05	54454	Patience Howne	Anita J. Dallieh		Pleebo	Zone 1	598	59812	4.59603341	-7.67073346	85.0	4.55	Patience Howne	2020-03-24	12:57:00.000-00:44	1										no	1			1			1			1						2	2				1
296	a0ab8434-7dad-474c-a13c-d1deaf3d8289	94989	Rachel Sylla	Wannie A. Wallace		Pleebo	Zone 6	573	30	4.58455149	-7.67085444	77.0	7.58	Rachel Sylla	2020-03-24	11:49:00.000-00:44	1											1												1		none	5	5				0
297	7874bf41-a72b-4e13-b1a3-4301354941d9	85529	Collins Keaita	Edith Neufville		Pleebo	Zone 1	515	1	4.59334627	-7.67294142	100.0	4.55	Patricia Weah	2020-03-24	12:52:00.000-00:44	1											1						1									4	3				1
298	bca87a5f-173f-4291-81b8-3db114b201ee	33014	Willie Doe	Jonathan K. Moses		Pleebo	Zone 1	515	1	4.59279433	-7.67307006	96.0	16.68	Grace Doe	2020-03-24	10:28:00.000-00:44	1										No	1						1									2	1				1
299	68469d19-8a51-415c-8f6e-abd84f040b4e	73813	Ernest Toe	Edith Neufville		Pleebo	Zone 1	515	1					Sudian Davis	2020-03-24	14:22:00.000-00:44	1											1
300	a3d67654-1c1e-4e37-a039-ef430094eaaf	3011	Doety Nyanfor	Other	Victoria Nawa	Pleebo	Zone 6	573	1	4.5846627	-7.67093187	84.0	47.02	Grace Nyanfor	2020-03-24	12:28:00.000-00:44	1											1			1												1	1				1
301	ca35af8c-14fd-4d7f-ad3e-ebc80c0f4cad	49191	Cecelia Dennis	Tometta Tolia-Elliott		Pleebo	Zone 5	576	1801	4.59313781	-7.67097331	96.0	12.13	Cecelia Dennis	2020-03-24	13:03:00.000-00:44	1											1			1							1					2	1				1
302	b5c7a599-0fba-4fd7-83d7-975111d68e97	2564	Acee Wealker	McEttha A. Nyanfore		Harper	Harper City	114	6	4.37815302	-7.70711369	21.0	15.17	Acee Wealker	2020-03-13	12:27:00.000-00:44	1										no	1						1									5	5				1
303	3d2be90e-8c8e-412c-98c8-a30f823717c0	50517	Nyemah Mark	Rahine G. Dennis		Harper	Fish Town	247	1	4.42128539	-7.82631599	35.0	6.06	Rita Mark	2020-03-20	13:51:00.000-00:44	1										no	1						1				1					1	1				1
304	166d8363-62e1-402d-827e-220f5c46f0e0	74990	Cecelia Williams	Tometta Tolia-Elliott		Harper	Fish Town	247	1001	4.42080761	-7.82639437	23.0	22.75	Cecelia Williams	2020-03-20	14:34:00.000-00:44	1											1			1												4	1				1
305	d2e2e770-5f22-4ca5-bb70-255c2ffec36a	71373	Daniel T Howe	Robert Weah		Harper	Half Graway	264	71373	4.398159	-7.66007323	42.0	15.17	Regena T Howe	2020-03-20	07:53:00.000-05	1											1						1						1		no	1	1				1
306	c137db0b-9bfb-4c94-9295-1f1f2a7aaf17	89263	Lawrence	Wah Woart Jr		Harper	Harper City	299	1					Victoria Beedell	2020-03-20	15:44:00.000-00:44	1										no	1		1	1		1	1	1			1	1				1	1	2		3	1
307	b8ddf09a-0c8c-416b-9d56-d60619a1e82e	31481	Same Allison	Thomas A. Berry		Harper	Kablaken	290	1	4.36406758	-7.53416907	18.0	9.1	Rose Allison	2020-03-19	14:17:00.000-00:44	1											1		1		1		1		1		1	1				1	1				1
308	1935e23e-7801-430b-8450-15ca185516fc	25070	Alex Harris	McEttha A. Nyanfore		Harper	Half Graway	264	13	4.39889348	-7.65993549	46.0	10.61	Rita Harris	2020-03-20	12:37:00.000-00:44	1										no	1		1				1									5	2				1
309	b40c6803-a292-4260-8c05-2b106f2c8fe5	40752	Mercy Morrious	Other	Victoria Nawa	Harper	Half Graway	264	1	4.39920098	-7.65969212	54.0	4.55	Mercy Morrious	2020-03-20	13:05:00.000-00:44	1											1			1			1									1	1				1
310	d3668c75-1650-4650-a886-a69d4908cc79	60630	Helena Howe	McEttha A. Nyanfore		Harper	Half Graway	264	9	4.39851142	-7.66008298	49.0	9.1	Mary Landford	2020-03-20	11:19:00.000-00:44	1										no	1			1			1									2	1				0
311	ecdbe9c0-c9a0-4a12-b51e-587dc99c78c2	82365	Peter Howe	Robert Weah		Harper	Half Graway	264	82365	4.39818978	-7.6598731	59.0	7.58	Helena Howe	2020-03-20	09:50:00.000-05	1											1			1			1				1	1				1	1				1
312	9bbffae3-c7c1-4e14-9f6a-0ac60bc530fa	90081	Cecelia Howe	Wannie A. Wallace		Harper	Half Graway	264	2	4.39843992	-7.66034692	37.0	6.06	Cecelia Howe	2020-03-20	11:27:00.000-00:44	1											1						1									1	2				0
313	10e59fdc-3564-49ab-911a-56a58afbe2aa	92417	Elizabeth Allison	Wannie A. Wallace		Harper	Half Graway	264	13	4.39844165	-7.66040294	57.0	6.06	Elizabeth Allison	2020-03-20	12:03:00.000-00:44	1											1						1									5	5				0
314	659c78f6-f717-47eb-b79d-ac6fc3e2c9ad	90599	Ezekiel Doe	Johanna Sackey		Harper	Half Graway	264	1	4.39930135	-7.66001184	40.0	21.23	Amariah Howe	2020-03-20	14:06:00.000-00:44	1											1			1												2	2				1
315	252fdc23-f9bb-41fd-9d7e-62b6186ebe93	12176	Nyemah George	Johanna Sackey		Harper	Harper City	88	1	4.37839749	-7.71165944	29.0	21.23	Susanah Nah	2020-03-19	14:33:00.000-00:44	1											1						1									4	4				1
316	6db52451-dc35-4033-a616-f6a49f3861ea	10136	Diede Bowman	James Landford		Harper	Cavalla (2)	280	2	4.36357145	-7.58798896	31.0	12.13	Hnede Bowman	2020-03-20	11:14:00.000-00:44	1										No	1			1			1									3	1				1
317	81c826fd-dc5f-432e-8575-48d7896e113b	60394	Tete Wreh	Johanna Sackey		Pleebo	Zone 10 (Diabaville)	511	1	4.59248941	-7.6773615	83.0	4.55	Tete Wreh	2020-03-25	13:26:00.000-00:44	1											1		1				1									2	2				1
318	72f87705-817f-43bc-9023-2ef696c4c6ba	9323	Annie Nagbe	Other	Victoria Nawa	Pleebo	Zone 10 (Diabaville)	511	2	4.59371061	-7.6771573	72.0	10.61	Annie Nagbe	2020-03-25	12:27:00.000-00:44	1											1
319	395aa355-77b8-4b77-86d5-b75b73b1db11	60057	Jah Desire	James Landford		Pleebo	Zone 7	563	1	4.58731679	-7.66330244	57.0	12.13	Magretta Jah	2020-03-26	12:24:00.000-00:44	1										No	1			1							1	1				3	4				0	1
320	6866080c-503a-4003-915b-b3ce6751eed1	65722	Euphemian Seeka	James Landford		Pleebo	Zone 9	563	1	4.58645667	-7.66120144	64.0	6.06	Florence Weah	2020-03-26	14:38:00.000-00:44	1											1								1		1	1				1	5				0
321	cf197948-f334-460a-967d-b0eded7f37d4	59168	Comfort Taylor	Robert Weah		Pleebo	Zone 10 (Diabaville)	511	12	4.59311953	-7.67658522	82.0	9.1	Salome Taylor	2020-03-25	09:05:00.000-05	1											1						1				1	1				1	1				1
322	058da2ab-0c21-41bb-8b45-5eac323a4de5	50396	Morris Zogbd	Lovette P. Gardiner		Pleebo	Zone 7	565	1202	4.58851642	-7.66493971	92.0	10.61	no	2020-03-26	11:57:00.000-00:44	1										no	1				1											3	3				0
323	8e80eb04-7885-4aff-9016-8ed853a5638d	28651	Annie Collins	Siafa Philips		Pleebo	Zone 9	563	1	4.58710795	-7.66064966	48.0	9.1	Anna Collins	2020-03-26	13:38:00.000-00:44	1											1
324	a48a77b2-6c6d-4ac9-87de-34f7e3e06169	49356	Henry Teh	McEttha A. Nyanfore		Pleebo	Zone 10 (Diabaville)	511	8	4.59333544	-7.67769138	136.0	92.53	Lea Boe	2020-03-25	12:32:00.000-00:44	1										no	1												1		no	5	5				0
325	3a634dcf-9244-4c09-b96e-486d7422245c	81513	Doris Julu	McEttha A. Nyanfore		Pleebo	Zone 10 (Diabaville)	511	22	4.59230397	-7.67774215	89.0	18.2	Doris Julu	2020-03-25	14:28:00.000-00:44	1										no	1			1												2	2				1
326	851b23e5-4f73-4627-b898-fe0fb7a7d214	49696	Venus Kumeh	Mercy C.M. Klayee		Harper	Harper City	104	902	4.38346148	-7.70179424	21.0	4.55	Venus Kumeh	2020-03-13	15:43:00.000-00:44	1										No	1						1	1	1	1		1				1	4				0
327	a40f9aee-f45c-4c8b-a763-fd127031027d	4620	Beatrice y Vonziah	Annie D. Nimely		Harper	Harper City	130	1304	4.38041227	-7.6990172	31.0	19.72	Beatrice y Vonziah	2020-03-17	11:07:00.000-00:44	1											1										1					4	2				1
328	16fae6d0-10c4-4107-a232-411af4e33f3c	57913	Bickie D. Weah	Mercy C.M. Klayee		Harper	Harper City	104	12	4.38320156	-7.70191505	43.0	4.55	Bickie D. Weah	2020-03-17	11:58:00.000-00:44	1										No	1		1				1									3	3				0
329	adc20a06-e18e-4e2b-ad05-e89b94778daf	17422	Annie Gbabo	James Landford		Harper	Harper City	139	1	4.38816053	-7.69632034	34.0	18.2	Are Weah	2020-03-17	11:38:00.000-00:44	1										No	1					1	1					1				4	1	2		4	1
330	719ce8dc-31f9-4a97-8519-d56d94ab1a9a	64725	Winifred Y. Czegar	McEttha A. Nyanfore		Harper	Harper City	114	12	4.37703085	-7.70677427	29.0	69.78	Winifred Y Czegar	2020-03-17	10:26:00.000-00:44	1										no	1												1		no	5	5				0
331	a39e8bca-ee31-4970-b0ca-9d435f172ac6	30179	Beatrice Nimely	McEttha A. Nyanfore		Harper	Harper City	114	22	4.37819634	-7.7064696	20.0	13.65	Beatrice Nimely	2020-03-17	12:19:00.000-00:44	1										no	1		1		1											1	2				1
332	2a60a7eb-86ce-413c-8d36-8761603cb7a5	2866	Eliza G Collins	Johanna Sackey		Harper	Harper City	114	1	4.37797293	-7.7073801	43.0	21.23	Eliza G collins	2020-03-17	11:40:00.000-00:44	1											1						1									2	2				1
333	677713bf-7148-477f-8990-561e0292f816	3602	William wah	Cafu K. Kassigba		Harper	Harper City	114	102	4.37898274	-7.70672098	35.0	7.58	Mary Stephen	2020-03-18	13:48:00.000-00:44	1										no	1		1	1			1									1	1				0
334	9e6a76f8-6f2e-4115-aec5-a284e53b5156	81515	Emmanuel Toe	Other	Victoria Nawa	Harper	Harper City	114	4301	4.37947382	-7.70609925	34.0	15.17	Erica Logo	2020-03-18	12:14:00.000-00:44	1											1			1	1											1	1				0
335	56daaf71-f597-4613-ac3b-3dba636d306a	59226	Helena Stemn	Wannie A. Wallace		Harper	Harper City	114	32	4.37765132	-7.70642589	54.0	15.17	Helena Stemn	2020-03-18	10:27:00.000-00:44	1											1		1		1	1	1									1	1	4		2	1
336	f561edf9-e094-408d-8cd7-d3feba892a02	13029	Shawlor Dennis	Mercy C.M. Klayee		Harper	Harper City	18	403	4.37225698	-7.71770606	34.0	9.1	Eliza Copeland	2020-03-18	10:13:00.000-00:44	1										No	1			1			1					1				2	3				1
337	f5ffa0e8-d5cb-429b-9953-09b618ae0289	29839	George Teaway	Edith Neufville		Harper	Harper City	18	1	4.37221494	-7.71711053	30.0	9.1	Mamie George	2020-03-18	11:11:00.000-00:44	1											1		1	1	1		1									2	1				1
338	b07a2744-e035-400c-8997-7c2da914baa7	2321	Tom Nimely	Jonathan K. Moses		Karluway-2	Tugbaken	644	1	4.66263128	-7.71284697	94.0	19.72	Gertrude Nimely	2020-03-30	13:40:00.000-00:44	1											1			1												2	2				1
339	35e0bce9-94f0-4649-a2e9-2d4db282f52f	35346	Jackson Wesseh	Wah Woart Jr		Karluway-2	Tugbaken	644	1	4.66249777	-7.71019717	99.0	9.1	Mai Wesseh	2020-03-30	17:35:00.000-00:44	1										no	1
340	47eb0914-1dc3-4b45-828b-e6fbca26fb90	71437	Mabel Blawah	Nehemiah E. Tobor		Karluway-2	Tugbaken	644	701	4.66196692	-7.71217023	87.0	4.55	Mabel Blawah	2020-03-30	13:17:00.000-00:44	1											1
341	da23d874-3aa6-4525-9d39-a023fa5bdf32	26802	Janet T Dweh	Robert Weah		Harper	Harper City	88	5	4.37884191	-7.71003569	32.0	12.13	Rakel S Dweh	2020-03-19	06:49:00.000-05	1											1			1			1					1				4	4				1
342	b0d63f72-608d-4d4f-855d-927e579b07c7	39698	Alphonso Okai	Jonathan K. Moses		Harper	Harper City	18	4	4.37280868	-7.7160415	47.0	15.17	Serena Toe	2020-03-19	11:32:00.000-00:44	1										No	1						1									3	1				0
343	0e9db15c-616d-458c-8ddc-5bfcd91cd040	15810	Kueku Mensha	Anita J. Dallieh		Harper	Cavalla (2)	286	28605	4.36036504	-7.59170252	28.0	4.55	Sophia Togba	2020-03-19	13:00:00.000-00:44	1										no	1			1												1	1				1
344	156b5979-3c80-4edc-81b7-1d3e5bf1b35c	27389	Olivia Morgan	Robert Weah		Harper	Harper City	88	12	4.37890712	-7.71059405	35.0	19.72	Olivia Morgan	2020-03-19	10:00:00.000-05	1											1							1								1	1				0
345	b3e07155-a8cd-4abc-8e30-65a3569be1b7	54107	Cecelia Sieh	Wah Woart Jr		Harper	Harper City	18	301	4.37254908	-7.7179523	25.0	15.17	Beatrice Doe	2020-03-19	09:44:00.000-00:44	1										no	1					1										3	1	4		5	1
346	6ed45d3d-37c7-4760-949b-c8e6abb5a925	49375	matu siafa	Cafu K. Kassigba		Harper	Harper City	88	101	4.37842858	-7.71102315	30.0	12.13	matu siafa	2020-03-19	13:46:00.000-00:44	1										no	1			1								1				3	3				0	1
347	a8ad369d-905e-4d53-b7c2-54ab5e03d422	83841	02	Johanna Sackey		Harper	Harper City	88	1					Grace Steven	2020-03-19	13:16:00.000-00:44	1											1						1									2	2				1
348	d5808029-21b5-4c46-8cc7-26cfaed0e75d	70564	Hemel Dennis	Cafu K. Kassigba		Harper	Harper City	88	101	4.37888991	-7.7103239	24.0	13.65	Gladys toe	2020-03-19	12:28:00.000-00:44	1										none	1		1	1			1									3	3				1
349	47708548-8709-425b-bae3-c04752ffd3a2	54244	Mather Moore	McEttha A. Nyanfore		Harper	Harper City	88	25	4.37857326	-7.71120393	28.0	13.65	Oratte Moore	2020-03-19	14:13:30.000-00:44	1										no	1			1			1									5	2				1
350	b5e90a21-9259-4362-995c-8841030d6520	2799	13	Wannie A. Wallace		Harper	Harper City	88	13	4.37880019	-7.71046347	57.0	18.2	Anita Dugba	2020-03-19	12:11:00.000-00:44	1											1						1									1	2				1
351	6264b68e-c867-499f-bab0-9b975addad0a	90311	Rabasce T. Chie	McEttha A. Nyanfore		Harper	Harper City	88	1	4.37889676	-7.70920723	21.0	16.68	Laura P. Torh	2020-03-19	10:53:00.000-00:44	1										no	1
352	0defc1d8-d3af-45cf-b391-d1ed0fd66b5b	73762	Sieh Scott	Tometta Tolia-Elliott		Harper	Kablaken	290	2101	4.3644959	-7.5339111	38.0	9.1	Cecelia Scott	2020-03-19	13:36:00.000-00:44	1											1
353	f20d1398-ecd0-4810-b9ef-68d528c8bd06	68508	Theresa Allison	Tometta Tolia-Elliott		Harper	Cavalla Big Town Community	290	2201	4.36436348	-7.5334002	10.0	12.13	Theresa Allison	2020-03-19	12:12:00.000-00:44	1											1		1	1						1	1					1	1				1
354	fa947302-660b-4239-93c9-b4b951bb7e9a	93671	Martha Wilson	Kanfin B. Jah		Pleebo	Zone 1	598	1	4.5961899	-7.67017741	65.0	6.06	Helena Wilson	2020-03-23	14:46:00.000-00:44	1											1
355	b1beda50-62ef-4e69-9ade-a408d244b52d	58517	Jake Fufarna	McEttha A. Nyanfore		Pleebo	Zone 6	573	20	4.58548739	-7.67078897	78.0	10.61	Anni Camera	2020-03-23	14:41:00.000-00:44	1										no	1			1												5	5				1
356	2655c5cd-dfde-4fcd-bd71-98d1a282080b	72800	Mohammed Baba	McEttha A. Nyanfore		Pleebo	Zone 6	573	15	4.58560081	-7.67079953	99.0	13.65	Anita William	2020-03-23	14:08:30.000-00:44	1										no	1			1												5	2				1
357	877464ad-aea5-41c2-aa49-aea43a3d83a1	75033	Elliott D. Thomas	Rahine G. Dennis		Pleebo	Zone 1	576	1	4.5933296	-7.67015553	77.0	15.17	Florence. M. Thomas	2020-03-23	14:10:00.000-00:44	1										no	1			1			1	1	1							1	1				1
358	bb677ba1-c232-44ef-9244-ed6020f455ca	24456	Naomi Nah	Robert Weah		Pleebo	Zone 6	573	6	4.58608992	-7.67078783	73.0	13.65	Naomi Nah	2020-03-23	08:34:00.000-05	1											1						1				1					1	1				0
359	28b3fb29-beab-4723-a743-779dd3be4932	83079	Amos Dossen	Robert Weah		Pleebo	Zone 6	573	14	4.58587138	-7.67086981	67.0	18.2	Susannah Toe	2020-03-23	10:22:00.000-05	1											1
360	ddb67ccb-02e8-4bc5-8cd4-d76e511420c1	94596	Emmanuel Douglas	Kanfin B. Jah		Pleebo	Zone 1	598	1	4.59583655	-7.66975487	98.0	10.61	Yoland Brownell	2020-03-23	13:47:00.000-00:44	1											1			1				1								3	1				1
361	d2dd0978-f68d-444d-bb86-95203af920a0	34843	Andrew Warlor	Other	Victoria Nawa	Pleebo	Zone 6	573	1	4.58582245	-7.67048152	58.0	16.68	Caroline Tolbert	2020-03-23	14:20:00.000-00:44	1											1		1													1	1				0
362	16e6c140-9b29-483e-8b89-c1426eee2cca	41147	Beatrice D Williams	Robert Weah		Pleebo	Zone 6	573	21	4.58546332	-7.67070512	74.0	16.68	Beatrice D Williams	2020-03-23	11:08:00.000-05	1											1			1								1				4	1				1
363	0502e91e-4c2b-4f07-8079-604d90d6cdc1	94243	Regina Gedeh	Siafa Philips		Pleebo	Zone 1	598	8	4.59580397	-7.67044642	70.0	7.58	Regina Gedeh	2020-03-24	14:44:00.000-00:44	1											1
364	206dfc5d-310d-4cab-ac62-30b5db2d0931	36747	Wonder N. Toe	Rahine G. Dennis		Pleebo	Zone 1	576	1	4.59334647	-7.67038483	68.0	21.23	Wonder N. Toe	2020-03-24	11:33:00.000-00:44	1										no	1			1						1						1	1				1
365	46838538-43cc-44a6-8256-f4441476c03d	77416	Felicia Weah	Nehemiah E. Tobor		Pleebo	Zone 1	515	1201	4.59268197	-7.67317644	89.0	15.17	Felicia Weah	2020-03-24	11:15:00.000-00:44	1											1			1					1							3	2				1
366	28da5fa0-74f9-4061-912b-9ed7b9f914bc	1510	Victoria Doetue	Nehemiah E. Tobor		Pleebo	Zone 1	515	1	4.59385298	-7.67337753	89.0	13.65	Victoria Doetue	2020-03-24	14:11:00.000-00:44	1											1
367	3d195ade-0110-45a4-b95e-42bb33951ceb	6872	Ale Troare	Edith Neufville		Pleebo	Zone 1	515	2	4.59293367	-7.67315464	98.0	15.17	Cecelia Wisner	2020-03-24	10:24:00.000-00:44	1											1			1									1		chest pain	4	1				1
368	4635e37a-a26d-4493-b30b-cade9277270c	60577	Rebecca William	Jonathan K. Moses		Pleebo	Zone 1	515	3	4.59268529	-7.67309766	90.0	27.3	Rebecca William	2020-03-24	12:14:00.000-00:44	1											1							1								1	2				1
369	f55026d6-e83b-4376-945e-f073a2a04e5c	93032	Beatrice Wesseh	James Landford		Pleebo	Zone 1	598	1	4.59636032	-7.67009641	81.0	10.61	Esther Wesseh	2020-03-24	12:23:00.000-00:44	1										No	1			1			1		1			1				3	1				1
370	c89468c2-676e-4b5e-aee8-1e8d43ad88ed	53121	Cha cha Morgan	Jonathan K. Moses		Pleebo	Zone 1	515	2	4.59242569	-7.67378328	89.0	10.61	Mary Morgan	2020-03-25	12:20:00.000-00:44	1										No	1												1		tooth problem	1	1				1
371	02c490ea-73b8-47c5-bf89-d0dbf4e00d80	56642	Mamie chea	Deborah K. Weah		Pleebo	Zone 7	563	12	4.58731817	-7.6643063	59.0	13.65	Mamie chea	2020-03-26	12:30:00.000-00:44	1										no	1												1		no	5	5				0
372	d5571438-1a66-4bae-820f-3ababda78691	45075	Philimena N. Baker	Deborah K. Weah		Pleebo	Zone 7	563	401	4.58696378	-7.66389004	73.0	9.1	Philimena N. Baker	2020-03-25	11:51:00.000-00:44	1										no	1												1		no	5	5				0
373	3b1769af-b9a4-48a2-b6d7-871d4478dd8b	72949	Eliza Dioh	Lovette P. Gardiner		Pleebo	Zone 7	565	1201	4.58850779	-7.66491042	70.0	13.65	Marine Zogba	2020-03-26	11:25:00.000-00:44	1										no	1
374	74a542dc-a80d-4f67-9305-a51689112a04	36592	Nymah Nufville	Lovette P. Gardiner		Pleebo	Zone 7	565	901	4.58800892	-7.66495151	81.0	27.3	Mercy Appleton	2020-03-25	14:37:00.000-00:44	1										no	1
375	c7884c51-d9a3-4bc3-b1e6-2ac9f8ecbd69	52280	Matter J Wilson	Wannie A. Wallace		Pleebo	Zone 10 (Diabaville)	511	10	4.59324941	-7.67723633	76.0	25.78	David Wilson	2020-03-25	12:40:00.000-00:44	1											1						1									1	5				0
376	aaa52356-ff49-4e7a-8b11-8a1246a7acbd	52280	Matter J Wilson	Wannie A. Wallace		Pleebo	Zone 10 (Diabaville)	511	10	4.59318777	-7.67718786	87.0	15.17	Ida Wleh	2020-03-25	12:52:00.000-00:44	1										none	1						1									2	5				0
377	75d501ae-d97a-4b30-8295-4f9100789363	47564	Annie Gear	James Landford		Pleebo	Zone 7	563	1	4.58678293	-7.66352574	54.0	15.17	Annie Gear	2020-03-26	13:13:00.000-00:44	1										No	1								1		1	1				3	3				0	1
378	95a264bf-df37-44f6-89f9-845da9713568	65145	Grace Jeh	Robert Weah		Pleebo	Zone 10 (Diabaville)	511	20	4.59245792	-7.67769631	68.0	9.1	Comfort Nyford	2020-03-25	11:15:00.000-05	1											1
379	8dd83fbe-0b76-4021-8b8d-fd2de3584318	66398	James Brown	Robert Weah		Pleebo	Witchoken Mission	316	13	4.4821027	-7.69382912	58.0	21.23	Esther Appleton	2020-03-26	08:18:00.000-05	1											1			1									1		Servers Stomach problem.	1	1				0	1
380	55a18654-7a10-4386-bb25-77f389c706fb	99854	Alex Weah	Kanfin B. Jah		Pleebo	Zone 7	563	1					Beatrice Weah	2020-03-25	13:31:00.000-00:44	1											1						1									3	1				1
381	f803235a-bcf1-4806-8d0a-a465acafbf70	70789	Herrita Robertson	Other	Victoria Nawa	Pleebo	Zone 10 (Diabaville)	511	1	4.59370566	-7.67712352	89.0	9.1	Deborah Robertson	2020-03-25	11:35:00.000-00:44	1											1
382	da0f757c-5df1-48a9-bf85-a1c8105b6789	2562	Peter m.griffiths	Cafu K. Kassigba		Pleebo	Zone 10 (Diabaville)	511	101	4.59226293	-7.67725447	71.0	15.17	maryline Griffiths	2020-03-25	14:34:00.000-00:44	1										no	1		1	1			1									1	1				0	1
383	0167b2eb-ab82-40a8-a2d4-d26265272a7e	86118	James topy	Cafu K. Kassigba		Pleebo	Zone 10 (Diabaville)	511	101	4.59269169	-7.67724972	84.0	7.58	Elizabeth Tulare	2020-03-25	13:15:00.000-00:44	1										no	1			1			1					1				1	1				1
384	1be51dbb-b1c9-4bf5-b90d-1e42b8e47608	93448	Obediah Nyewah	McEttha A. Nyanfore		Pleebo	Wortuken	316	8	4.48242116	-7.69314059	32.0	4.55	Anita Wallace	2020-03-26	11:10:00.000-00:44	1										no	1												1		no	5	5				0
385	ee8e6d4a-f44b-46c7-beb2-026f3a513b01	80741	Choice Newton	Siafa Philips		Pleebo	Zone 7	563	1	4.58710079	-7.66398941	66.0	10.61	Choice Newton	2020-03-25	11:55:00.000-00:44	1											1
386	f8cb8f8d-4b4d-4b27-942f-ad7b55f0b036	77050	Hanah Brownell	Kanfin B. Jah		Pleebo	Zone 9	563	1	4.58658801	-7.66124455	82.0	10.61	Hanah Brownell	2020-03-26	14:23:00.000-00:44	1											1			1	1		1	1								3	2				1
387	64e2dbc6-75a5-49da-bce2-cf0a2093f2b0	75159	Ujean PK Nyema	Anita J. Dallieh		Pleebo	Gebio Mission	563	56319	4.58702764	-7.66108272	73.0	13.65	Dorathy Nyema	2020-03-26	14:34:00.000-00:44	1										no	1				1		1									1	1				0
388	fe429914-6a85-440f-9389-62cfa103c4ed	28051	Nelson Neal	Johanna Sackey		Pleebo	Witchoken Mission	316	2	4.4813823	-7.6905197	57.0	22.75	Annie Wah	2020-03-26	11:51:00.000-00:44	1											1							1								1	2				1
389	107fee65-bdc5-467b-99a4-95026e43bdd7	98931	Helena Dennis	Wannie A. Wallace		Harper	Whole Graway	264	16	4.3996479	-7.65970808	44.0	21.23	Henena Dennis	2020-03-20	14:51:00.000-00:44	1											1						1									1	2				1
390	d886d5b0-8ba4-4ddd-81ca-c97adf84b07d	95686	Eliza Mark	Kanfin B. Jah		Harper	Mission Town	280	1	4.36595974	-7.58779468	39.0	9.1	Eliza Mark	2020-03-20	11:05:00.000-00:44	1											1			1			1		1		1					3	1				1
391	3bd1a08d-0bd0-4f9f-a0d7-a97e6b2f3a40	65971	Sarah Prowd	Nehemiah E. Tobor		Harper	Yookudi	299	29903	4.44029205	-7.55285785	28.0	12.13	Annie Prowd	2020-03-20	17:06:00.000-00:44	1											1
392	752bf781-f7bf-402d-aacb-1b3c728f955c	92492	Beatrice Appleton	Tometta Tolia-Elliott		Harper	Fish Town	247	701	4.42082801	-7.82642799	19.0	6.06	Helena Johnson	2020-03-20	13:48:00.000-00:44	1											1
393	5345e442-b033-498e-92fc-b24629cc576b	325	Djouo Nadege	Annie D. Nimely		Harper	Fish Town	247	502	4.42150226	-7.8265193	42.0	13.65	Djouo Nadege	2020-03-20	14:29:00.000-00:44	1											1			1	1		1		1	1	1					1	1				1
394	020c460c-c6ba-45de-8b96-30d9d93f0b7c	41700	Gnessoi Doumoudi	Siafa Philips		Harper	Mission Town	280	2	4.36570104	-7.58713303	33.0	18.2	Gnessoi Doumoudi	2020-03-20	14:10:00.000-00:44	1											1		1	1								1				4	3				1
395	b581c970-0554-4f4b-a970-764cc743563f	60540	Henry Thompson	Lovette P. Gardiner		Harper	Fish Town	247	801	4.42107781	-7.82669122	47.0	7.58	Alice Thompson	2020-03-20	14:27:00.000-00:44	1										no	1		1	1												3	3				0
396	4ee29309-f917-4605-878d-92649263f924	30260	Alphoso Harris	Johanna Sackey		Harper	Half Graway	264	1					Particia Harris	2020-03-20	12:17:00.000-00:44	1											1			1												1	2				1
397	dc474cbb-a913-4b52-9d8c-e4c3b94b495c	21158	Felix Dixon	Deborah K. Weah		Harper	Mission Town	280	3	4.36382301	-7.58825772	35.0	4.55	Roseline morais	2020-03-20	11:16:00.000-00:44	1											1												1		no	5	5				0
398	02c30862-fa98-403b-a2e8-4d1de69ff174	73479	Felecia Howe	Other	Victoria Nawa	Harper	Harper City	264	1	4.39858874	-7.65969963	50.0	25.78	Felecia Howe	2020-03-20	14:12:00.000-00:44	1											1
399	b0519d7f-bed1-4dc6-bc14-3e56c54544c9	8609	Joseph Bondo	Anita J. Dallieh		Harper	Harper City	139	13919	4.38781201	-7.69635461	36.0	4.55	Patience Wallace	2020-03-18	10:37:00.000-00:44	1										no	1		1	1			1		1	1						1	3				1
400	142d649b-0739-460d-9c2b-66daaa802563	26586	Max N. Wollor	Tometta Tolia-Elliott		Harper	Harper City	130	3201	4.38022896	-7.70131097	43.0	7.58	Patient Wollor	2020-03-18	10:33:00.000-00:44	1											1			1												2	4				1
401	2ff5b604-ab9e-4fe0-b39b-bc3df4549618	35974	Cecelia Dickson	Mercy C.M. Klayee		Harper	Harper City	18	901	4.37251576	-7.716557	34.0	16.68	Patience Toe	2020-03-18	14:45:00.000-00:44	1										no	1						1	1	1	1		1				3	3				0
402	e8ea39bb-2e2d-4c19-988a-4c123b60f9d8	9908	James Dolo	Thomas A. Berry		Harper	Harper City	130	1	4.38005111	-7.70156239	33.0	15.17	Bethenia Imode Dolo	2020-03-18	11:44:00.000-00:44	1											1						1									3	3				0
403	f0041313-3f89-4f06-9513-511821fb995b	61689	Evelyn S. Newton	Tometta Tolia-Elliott		Harper	Harper City	130	3701	4.37987648	-7.70155272	5.0	57.64	Lucy Dobboh	2020-03-18	12:13:00.000-00:44	1											1			1	1		1									5	3				1
404	97a0fd5c-e886-4552-adf6-ce8406ef0493	53723	Celestine Walker	Lovette P. Gardiner		Harper	Harper City	130	2702	4.37998042	-7.70091564	20.0	10.61	Celestine Walker	2020-03-18	10:48:00.000-00:44	1										no	1		1	1												3	3				0
405	ae9b358a-6a93-4f62-b7b4-b369fad95c6b	18610	Josephine V. Kollie	Jonathan K. Moses		Harper	Harper City	18	1	4.3723404	-7.71841542	25.0	16.68	Josephine V. Kollie	2020-03-18	11:28:00.000-00:44	1										No	1												1		Not at all	5	5				0	1
406	59b0305a-69ab-4eb6-849f-aa211e160848	95368	Steven Johnson	Edith Neufville		Harper	Harper City	18	1	4.37240276	-7.71778957	20.0	7.58	Patience Johnson	2020-03-18	10:19:00.000-00:44	1											1				1		1									3	3				1
407	0c7f8283-8fd9-4aeb-805b-0e791cb11cbd	47310	Rachel Russell	Siafa Philips		Harper	Harper City	139	11	4.38796178	-7.69622725	18.0	6.06	Beatrice Russell	2020-03-17	12:14:00.000-00:44	1											1						1				1					1	1				1
408	97251205-8ec9-4df7-a075-600529135519	24320	John Doe	Tometta Tolia-Elliott		Harper	Harper City	130	2501	4.38041975	-7.70071873	11.0	4.55	Cecelia Doe	2020-03-17	14:31:00.000-00:44	1											1
409	884f1022-30f0-4c0b-a1e9-357fc969f31b	64256	Mosses Gbayou	Anita J. Dallieh		Harper	Harper City	139	13912					Julia Gbayou	2020-03-17	11:49:00.000-00:44	1										no	1			1			1		1	1	1	1	1		Stomach pain	1	1				1
410	123707ad-7ed6-45e5-bb74-ba9efcf52770	63749	Oretha Weah	James Landford		Harper	Harper City	139	1	4.3875078	-7.69558868	23.0	13.65	Miracle Koffa	2020-03-17	13:10:00.000-00:44	1										No	1
411	6dba6a0b-c598-49d9-b291-2ed7efe036f5	16634	Oretha Doe	Annie D. Nimely		Harper	Harper City	130	2401	4.380548	-7.70071774	24.0	7.58	Mary Weah	2020-03-17	13:40:00.000-00:44	1											1									1		1				3	3				1
412	c1b27468-7aa2-4cb0-ae49-b61938bc8d5d	53197	Gatridru Stemn	Other	Victoria Nawa	Harper	Harper City	114	3001	4.37890437	-7.70663272	19.0	12.13	Gatridru Stemn	2020-03-17	14:28:00.000-00:44	1											1			1			1				1					1	1				1
413	33632d0c-c88d-420e-be59-a76ade71e4e2	1176	Wah Sunny Collins	Anita J. Dallieh		Harper	Cavalla (2)	280	28006	4.36464061	-7.58759105	36.0	4.55	Abegal Collins	2020-03-20	11:30:00.000-00:44	1										no	1		1	1			1									2	2				1
414	1b0d3d22-b5cb-46ff-a4de-fc50fa3c5c7a	5721	Bentun Freeman	Wannie A. Wallace		Pleebo	Zone 6	573	30	4.58456286	-7.67080739	58.0	13.65	Bentun Freeman	2020-03-24	12:16:00.000-00:44	1											1						1									1	1				1
415	3936120c-587e-4ae2-a792-15e6ac2aa513	27659	Peter Nyemah	Mercy C.M. Klayee		Pleebo	Zone 1	515	401	4.59272596	-7.67366112	72.0	6.06	Mary Nyemah	2020-03-24	09:45:00.000-00:44	1										will you bring vaccination for the new virus.	1
416	c7ec80d4-6160-4562-a8bc-bb5877ddfdae	94583	17	Wannie A. Wallace		Pleebo	Zone 6	573	17	4.58549345	-7.67046626	67.0	13.65	Hawa M Barclay	2020-03-23	14:02:00.000-00:44	1											1			1												1	1				1
417	250394c5-e81a-47ab-b86a-d5e1f6f18284	101	musa konneh	Cafu K. Kassigba		Pleebo	Zone 6	573	101	4.58603235	-7.67040511	69.0	15.17	makoya konneh	2020-03-23	13:38:00.000-00:44	1										yes	1		1	1								1				3	3				1
418	6c833c4a-6e75-4905-a24a-9272a272f8f3	2139	Tellor	Johanna Sackey		Pleebo	Zone 6	573	1	4.58626985	-7.67145159	92.0	4.55	Bessie Dossen	2020-03-24	14:14:00.000-00:44	1											1						1				1					4	3				1
419	aaf136e3-4d89-46ff-b3e9-b62f22205b8c	101	morokoAppolinire	Cafu K. Kassigba		Pleebo	Zone 6	573	101	4.58606377	-7.67064174	92.0	15.17	Pauline Akossi	2020-03-23	12:37:00.000-00:44	1										yes	1			1			1					1				3	3				1
420	b4175378-9144-421a-b179-3901f1a4cf82	58291	Joseph Wilson	Wah Woart Jr		Pleebo	Zone 1	515	2	4.59329796	-7.6729093	88.0	13.65	Jamamah Davis	2020-03-24	11:28:00.000-00:44	1										No	1
421	58614ff2-3e07-4743-8874-0e37b2796b6f	14246	07	Wannie A. Wallace		Pleebo	Zone 6	573	7	4.58611187	-7.67076731	71.0	13.65	Laura M Peter	2020-03-23	13:11:00.000-00:44	1											1											1				1	1				1
422	40c0f851-711b-4363-b292-3c039efb4034	68473	Theresa Galway	Cafu K. Kassigba		Pleebo	Zone 6	573	101	4.58490358	-7.6710872	77.0	10.61	Theresa Galway	2020-03-24	12:01:00.000-00:44	1										yes	1			1			1					1				3	3				1
423	a1acedae-e5e8-467f-a64f-e3bb32c84ac6	3187	0301	Johanna Sackey		Harper	Harper City	114	3	4.37868577	-7.70726729	30.0	13.65	Nancy Weah	2020-03-17	13:04:00.000-00:44	1											1			1												2	1				1
424	d970130f-222f-4895-a836-d4e8f98da9d5	59801	Gabriel Young	Robert Weah		Harper	Harper City	114	22	4.37816562	-7.7064131	16.0	4.55	Beatrice Dixson	2020-03-17	08:49:00.000-05	1											1											1				4	4				0	1
425	7cadf916-cb67-4a27-bbe6-513ee130b44f	99087	Serina Geah	Wannie A. Wallace		Harper	Harper City	114	102	4.37765424	-7.70622193	37.0	4.55	Serina Geah	2020-03-13	14:56:00.000-00:44	1											1						1									1	1				1
426	7e9dd73f-ed9c-4853-97fb-74c9345a749a	27394	David S. Bardue	James Landford		Harper	Harper City	139	1	4.38686714	-7.69560214	61.0	15.17	Oretha Bardue	2020-03-13	15:01:00.000-00:44	1										No	1										1					4	2				0
427	79dce235-98af-4b0f-a1d4-e4b762643608	63729	Jemama G. Russell	Rahine G. Dennis		Harper	Harper City	130	1	4.38240921	-7.69818967	34.0	7.58	Jemama G. Russell	2020-03-13	13:33:00.000-00:44	1										no	1			1			1			1						2	2				1
428	9b28c180-2e46-4139-b15d-71b2cac97a8a	59689	Josiah Williams	Wah Woart Jr		Harper	Harper City	104	601	4.38300126	-7.70193089	22.0	10.61	Marie Williams	2020-03-13	15:32:00.000-00:44	1										no	1			1			1					1				4	1				1
429	34015def-0ec5-4896-8ad0-15c5485a554c	73536	Raphael Torpor	Lovette P. Gardiner		Harper	Harper City	130	301	4.38019715	-7.69982823	36.0	15.17	Joyce Williams	2020-03-13	14:12:00.000-00:44	1										no	1			1			1					1				1	1				1
430	b6db8854-1e8a-4ef0-a5a1-c6dd36c0956e	54527	Jackson Williams	Tometta Tolia-Elliott		Harper	Harper City	130	1201	4.38067407	-7.69885018	52.0	4.55	Elizabeth Williams	2020-03-13	14:28:00.000-00:44	1											1										1					1	1				1
431	47b6107e-791c-4e92-a5c9-9cb55e618649	55999	Sao Ansumana	McEttha A. Nyanfore		Harper	Harper City	114	1010	4.37785972	-7.70643298	65.0	60.68	Comfort Ansumana	2020-03-13	15:21:00.000-00:44	1										no	1						1									4	4				1
432	f4363da1-2849-4d31-b016-dcf82977285f	62505	Evelyn Kumah	Mercy C.M. Klayee		Karluway-2	Tugbaken	644	1701	4.66090859	-7.71251005	103.0	15.17	Evelyn Kumah	2020-03-30	13:40:00.000-00:44	1										No comment	1			1			1		1	1		1				2	2				1
433	307dab59-b2ae-4f7a-b307-3da015b33bdb	23626	Wilmington Toule	Robert Weah		Karluway-2	Tugbaken	645	21	4.66073753	-7.71072844	80.0	7.58	Cecelia Joe	2020-03-30	12:18:00.000-05	1											1			1			1									1	1				1
434	9db55031-bbc1-42b8-89e6-45faac2c195b	18838	Augustine B. Kumah	Rahine G. Dennis		Karluway-2	Henogba	651	1	4.66270307	-7.75992585	64.0	4.55	Augustine B Kumah	2020-03-30	13:24:00.000-00:44	1										no	1			1			1									2	2				1
435	499adac0-ff8b-4eb8-b685-940494d0e16b	66160	Lucy Kumah	Kanfin B. Jah		Pleebo	Zone 2	483	1	4.59005562	-7.67421398	86.0	10.61	Lucy Kumah	2020-03-30	13:29:00.000-00:44	1											1
436	3f7a1231-9abc-4dc4-98cc-1a54318d7344	54246	Thomas B. Nimely	Thomas A. Berry		Karluway-2	Henogba	651	1	4.66295325	-7.75991923	66.0	4.55	Lucy D. Nimely	2020-03-30	13:04:00.000-00:44	1											1												1		none	5	5				0
437	b97a96c2-c53e-4dd6-9a5c-03934e417929	7105	Peter S. Dandy	McEttha A. Nyanfore		Karluway-2	Tugbaken	645	2	4.66167329	-7.71055784	115.0	22.75	Petty Dandy	2020-03-30	14:31:00.000-00:44	1										no	1		1	1												1	2				1
438	af07e7d3-7afa-4a67-8902-1ad3eec1cbd0	55922	Jacob T Wyne	Robert Weah		Karluway-2	Tugbaken	645	8	4.66054076	-7.709522	110.0	13.65	Josephine Wyne	2020-03-30	10:35:00.000-05	1											1			1			1				1	1				4	4				0	1
439	ce497086-7748-446e-8344-43c30782c0ad	31408	Mary Walker	Anita J. Dallieh		Pleebo	Zone 2	483	48312	4.58958146	-7.67381743	83.0	9.1	Mary Walker	2020-03-27	12:51:00.000-00:44	1										no	1
440	ad2d7190-9391-477e-89a8-834066330cab	22507	Evelyn Dossen	Lovette P. Gardiner		Pleebo	Zone 9	605	901	4.5842431	-7.66104381	67.0	24.27	Evelyn Dossen	2020-03-27	12:29:00.000-00:44	1										no	1				1											3	3				0
441	80482abd-0bec-4642-91d4-abc2dd1016bc	69310	Eugina Sawieh	Tometta Tolia-Elliott		Pleebo	Zone 9	605	1601	4.58478582	-7.66230877	68.0	10.61	Gifty Sawieh	2020-03-27	14:17:00.000-00:44	1											1
442	dc35d464-ef8f-40e9-ba56-ae3e92024f30	11763	Morris Dennis Jr.	Wah Woart Jr		Pleebo	Zone 1	515	1	4.59200513	-7.67307405	76.0	18.2	Jamamah Davis	2020-03-25	11:15:00.000-00:44	1										no	1
443	d0cc4486-1819-46d0-b385-1cf5e8c58055	87108	Rebecca Tye	Jonathan K. Moses		Pleebo	Zone 3	430	1	4.58241293	-7.67463648	85.0	21.23	Rebecca Tye	2020-03-26	15:07:00.000-00:44	1											1									1						3	4				0
444	4a96e7a0-e790-4fd6-a5ff-ef8c7a1a2eba	78190	Wah Shannon	Edith Neufville		Pleebo	Zone 1	515	1	4.5933197	-7.67350822	78.0	13.65	Comfort Koko	2020-03-25	12:40:00.000-00:44	1											1												1		sores in bone of leg	1	1				1
445	a2287fd1-b21b-4965-b2d6-c0de967f352c	38269	Jimmy Dargba	Mercy C.M. Klayee		Pleebo	Zone 3	430	1801	4.58208268	-7.67475986	92.0	4.55	Christiana Dargba	2020-03-26	16:31:00.000-00:44	1										No	1			1	1		1			1			1		My I had my one child , I can see my time...	3	3				1
446	6194552e-9195-46b0-aba6-4db8866a3075	9238	Emmanuel Weah	Nehemiah E. Tobor		Pleebo	Zone 3	430	801	4.58235036	-7.67411447	69.0	15.17	Beatrice Jallah	2020-03-26	14:03:00.000-00:44	1											1			1								1				2	2				1
447	456af44e-86cc-4457-a9db-6e3b0077ac7e	21822	Caroline Nagbe	Wah Woart Jr		Pleebo	Zone 1	515	2	4.59223278	-7.67301454	104.0	15.17	Caroline Nagbe	2020-03-25	13:18:00.000-00:44	1										no	1
448	2cb6e18f-0f68-4ddc-acdf-d94a290a9206	73459	Deon Davies	James Landford		Pleebo	Zone 2	483	2	4.58904533	-7.67292473	72.0	12.13	Deon Davies	2020-03-27	12:44:00.000-00:44	1										No	1			1												3	1				0
[truncated: 499 more columns]
