# Supplementary material for: Community and facility-level barriers to achieving UHC in Kono District, Sierra Leone and Maryland County, Liberia
Source: PLOS Glob Public Health. 2023 Jun 26;3(6):e0002045. doi: 10.1371/journal.pgph.0002045 (PMC10292700; doi:10.1371/journal.pgph.0002045)
Supplement: S1 Data — (ZIP) [file pgph.0002045.s002.zip › Liberia HHS/Raw data/Child Survey (0-59 months) 2020-08-07.csv]

number	formid	household_id	head_of_household_name	x1_field_worker	x1_field_worker_spy	x2_catchment_area	x3_village	x4_segment	x5_household_number	x6_latitude	x6_longitude	x6_altitude	x6_accuracy	childs_name	respondents_name	c6_date_1st	start_1st	c6_result_1st	c6_result_1st_spy	c6_date_2nd	start_2nd	c6_result_2nd	c6_result_2nd_spy	c6_date_3rd	start_3rd	c6_result_3rd	c6_result_3rd_spy	rec_questions	consent	dissent	consent_sign	Q3101_1	Q3101_2	Q3101_3	Q3101_4	Q3101_5	Q3101_6	Q3101_7	Q3101_8	Q3101_9	Q3101_10	Q3101_96	Q3101_extra	Q3101_spy	Q3102	Q3103	Q3104_1	Q3104_2	Q3104_3
0	0ff93d26-18b3-4af4-bd7f-64171a74556a	11665	Felicia Toe	Annie D. Nimely		Pleebo	Zone 5	576	302	4.59281073	-7.67014314	76.0	12.13	Stephen Greene	Felicia Toe	2020-03-23	14:36:00.000-00:44	1											1		https://www.commcarehq.org/a/harper-1/api/form/attachment/0ff93d26-18b3-4af4-bd7f-64171a74556a/1584974224424.jpg	1	1	1		1									1	2		1
1	efc4235e-1853-4d59-8a51-be10666de828	76304	Susannah Freeman	Wah Woart Jr		Pleebo	Zone 1	515	4	4.59286695	-7.67324553	105.0	6.06	Odel Zuma	Susannah Freeman	2020-03-24	10:34:00.000-00:44	1										no	1		https://www.commcarehq.org/a/harper-1/api/form/attachment/efc4235e-1853-4d59-8a51-be10666de828/1585046113860.jpg
2	389ac97a-9b93-48e2-931a-8aba8540609d	52113	Francis tarr	Cafu K. Kassigba		Pleebo	Zone 6	573	102	4.58482504	-7.67110585	69.0	4.55	Sarah gaded	comfort gaded	2020-03-24	12:53:00.000-00:44	1										yes	1		https://www.commcarehq.org/a/harper-1/api/form/attachment/389ac97a-9b93-48e2-931a-8aba8540609d/1585054439298.jpg	1	1								1				1	1	1	1
3	1477dff8-24ef-4a12-8ef5-fdcf46f2b513	59819	Masiena Segarye	McEttha A. Nyanfore		Pleebo	Zone 6	573	20	4.58483436	-7.67053469	42.0	10.61	Adama Segarye	Masiena Segarye	2020-03-24	11:43:00.000-00:44	1										no	1		https://www.commcarehq.org/a/harper-1/api/form/attachment/1477dff8-24ef-4a12-8ef5-fdcf46f2b513/1585050219034.jpg		1												5	1
4	4c61a72f-0a3c-4fa7-8145-33aa698766da	73813	Ernest Toe	Edith Neufville		Pleebo	Zone 1	515	1					Oscar Toe	Sudian Davis	2020-03-24	14:44:00.000-00:44	1											1		https://www.commcarehq.org/a/harper-1/api/form/attachment/4c61a72f-0a3c-4fa7-8145-33aa698766da/1585061065999.jpg		1												3	1
5	d76f88fc-165a-40b8-9090-85d669dc861e	7264	John Kuoh	Edith Neufville		Pleebo	Zone 1	515	1	4.59302223	-7.67287734	107.0	4.55	Issac Kuoh	Josephine Wilson	2020-03-24	11:13:00.000-00:44	1											1		https://www.commcarehq.org/a/harper-1/api/form/attachment/d76f88fc-165a-40b8-9090-85d669dc861e/1585048467748.jpg	1					1								1	1		1
6	55204412-1626-4ecf-a784-564d06d3fc33	54980	Kilpatrick Goe	Tometta Tolia-Elliott		Pleebo	Zone 7	565	601	4.58828279	-7.6643324	31.0	13.65	Josephine Goe	Kilpatrick Goe	2020-03-25	13:33:00.000-00:44	1											1		https://www.commcarehq.org/a/harper-1/api/form/attachment/55204412-1626-4ecf-a784-564d06d3fc33/1585143243341.jpg		1												1	1
7	ba948937-3e78-489a-b22d-276df4d5738f	78190	Wah Shannon	Edith Neufville		Pleebo	Zone 1	515	1	4.59339159	-7.67342458	87.0	16.68	Luckyboy Koko	Comfort Koko	2020-03-25	13:14:00.000-00:44	1											1		https://www.commcarehq.org/a/harper-1/api/form/attachment/ba948937-3e78-489a-b22d-276df4d5738f/1585142099637.jpg		1												1	1
8	c2290dba-8eb0-44aa-81ed-97ccc25873d2	37663	Jacob T.Nymah	Nehemiah E. Tobor		Pleebo	Zone 1	515	3201	4.59355467	-7.67351314	78.0	4.55	Rose Nyemah	Martha Nyemah	2020-03-25	12:53:00.000-00:44	1											1		https://www.commcarehq.org/a/harper-1/api/form/attachment/c2290dba-8eb0-44aa-81ed-97ccc25873d2/1585140859409.jpg
9	5fe42118-582d-472c-a59e-f6acab49b256	49887	Caroline Mombo	Tometta Tolia-Elliott		Pleebo	Zone 9	605	1101	4.58472428	-7.66148697	58.0	16.68	Hanson Bell	Caroline Mombo	2020-03-27	13:18:00.000-00:44	1											1		https://www.commcarehq.org/a/harper-1/api/form/attachment/5fe42118-582d-472c-a59e-f6acab49b256/1585315140934.jpg		1												1	1
10	a99ba7a9-7152-48ea-9153-18f958ad5181	70256	Kawee Gegbe	Wah Woart Jr		Pleebo	Zone 3	430	1	4.58155853	-7.67394117	76.0	6.06	Etta Nyaneh	Precious B. Nagbe	2020-03-25	16:19:00.000-00:44	1										no	1		https://www.commcarehq.org/a/harper-1/api/form/attachment/a99ba7a9-7152-48ea-9153-18f958ad5181/1585153223048.jpg
11	3aab9be4-6747-41e1-ac30-fc3b32a6ff3a	77611	Marie D. Kumah	Annie D. Nimely		Karluway-2	Henogba	651	301	4.6630038	-7.76013777	62.0	27.3	Elizabeth Kumah	Marie D. Kumah	2020-03-30	13:34:00.000-00:44	1											1		https://www.commcarehq.org/a/harper-1/api/form/attachment/3aab9be4-6747-41e1-ac30-fc3b32a6ff3a/1585575302618.jpg	1	1	1											2	2		1
12	14556afd-1f85-4dfc-b23e-3621a38672bf	4737	Marthar B . Kumah	Tometta Tolia-Elliott		Karluway-2	Henogba	651	401	4.66296309	-7.76037086	90.0	9.1	Susannah T Kumah	Nancy M . Kumah	2020-03-30	13:18:00.000-00:44	1											1		https://www.commcarehq.org/a/harper-1/api/form/attachment/14556afd-1f85-4dfc-b23e-3621a38672bf/1585574312358.jpg
13	d28eb222-9526-4bd3-99a9-129602b3449d	95812	Emily Swen	Wannie A. Wallace		Karluway-2	Tugbaken	645	21	4.6607195	-7.71073435	85.0	16.68	Mary Yoln	Beatrice Swen	2020-03-30	16:13:00.000-00:44	1											1		https://www.commcarehq.org/a/harper-1/api/form/attachment/d28eb222-9526-4bd3-99a9-129602b3449d/1585584838734.jpg	1													1	2		1
14	beec6153-6ce5-465f-9109-b7842507a8f0	28690	Orlando Dweh	Cafu K. Kassigba		Karluway-2	Tugbaken	645	102	4.66175273	-7.71050303	83.0	4.55	Bobby Dweh	Beatrice Sampson	2020-03-30	16:46:00.000-00:44	1										no	1		https://www.commcarehq.org/a/harper-1/api/form/attachment/beec6153-6ce5-465f-9109-b7842507a8f0/1585586809481.jpg	1	1								1				1	1		1	1
15	d68ae7aa-8540-4367-b38e-e5bcba6846b5	14485	William Constance	Kanfin B. Jah		Pleebo	Zone 2	483	1	4.58985381	-7.67428818	53.0	12.13	Abraham Constance	Rita Constance	2020-03-30	14:59:00.000-00:44	1											1		https://www.commcarehq.org/a/harper-1/api/form/attachment/d68ae7aa-8540-4367-b38e-e5bcba6846b5/1585580398835.jpg
16	c17392bf-8c0e-4e2c-9da4-88a46b7adfb7	4939	Martha Jacob	Lovette P. Gardiner		Karluway-2	Henogba	651	501	4.66362767	-7.76075285	87.0	13.65	Future Nymah	Esther Nimely	2020-03-30	12:56:00.000-00:44	1										no	1		https://www.commcarehq.org/a/harper-1/api/form/attachment/c17392bf-8c0e-4e2c-9da4-88a46b7adfb7/1585573036300.jpg	1													3	3		1
17	96f2c314-012b-4c94-91ab-819e40c90b9e	26110	Amos Sunday	Cafu K. Kassigba		Karluway-2	Tugbaken	645	102	4.66025344	-7.70921306	95.0	4.55	Elizabeth Sunday	Mary Wayne	2020-03-30	15:22:00.000-00:44	1										no	1		https://www.commcarehq.org/a/harper-1/api/form/attachment/96f2c314-012b-4c94-91ab-819e40c90b9e/1585581792531.jpg	1	1								1				3	3		1
18	f6f64b94-dd45-48cb-8ab7-fc3b32bea837	2648	Dennis Nimely	Other	Victoria Nawa	Karluway-2	Tugbaken	645	1	4.66183834	-7.71040979	70.0	13.65	Chris Nimely	Desay Wyne	2020-03-30	16:23:00.000-00:44	1											1		https://www.commcarehq.org/a/harper-1/api/form/attachment/f6f64b94-dd45-48cb-8ab7-fc3b32bea837/1585585416979.jpg	1	1	1		1				1					1	1	1	1
19	e41fdd34-00f6-4601-a0f7-ef0cdc00074a	71437	Mabel Blawah	Nehemiah E. Tobor		Karluway-2	Tugbaken	644	701	4.66201622	-7.71211436	105.0	4.55	Beatrice Poloko	Mabel Blawah	2020-03-30	13:36:00.000-00:44	1											1		https://www.commcarehq.org/a/harper-1/api/form/attachment/e41fdd34-00f6-4601-a0f7-ef0cdc00074a/1585575401649.jpg		1												2	2
20	ce8cd49a-8364-4f7e-a08f-56c42269474d	33512	Mark S. Sebo	Mercy C.M. Klayee		Karluway-2	Tugbaken	644	1501	4.66080431	-7.71220442	35.0	9.1	Julie Sebo	Alice Sebo	2020-03-30	18:09:00.000-00:44	1										No comment	1		https://www.commcarehq.org/a/harper-1/api/form/attachment/ce8cd49a-8364-4f7e-a08f-56c42269474d/1585591834288.jpg	1	1	1		1		1	1		1				1	1		1
21	a39f5049-1c32-40cf-aca4-82690c434766	59801	Gabriel Young	Robert Weah		Harper	Harper City	114	22	4.37813312	-7.70648686	55.0	10.61	Stephen Young	Beatrice Dixson	2020-03-17	09:07:00.000-05	1											1		https://www.commcarehq.org/a/harper-1/api/form/attachment/a39f5049-1c32-40cf-aca4-82690c434766/1584450478506.jpg		1												4	4
22	8d9bf730-99f0-441e-bf5d-476652ffb543	90585	Frank Allison	Lovette P. Gardiner		Harper	Kablaken	290	2602	4.36449046	-7.53434066	47.0	12.13	Sieh Allison	Sasunna Allison	2020-03-19	13:42:00.000-00:44	1										no	1		https://www.commcarehq.org/a/harper-1/api/form/attachment/8d9bf730-99f0-441e-bf5d-476652ffb543/1584625337887.jpg	1	1												3	3	1	1
23	e6827d9c-cc81-490d-be80-cc951a5486e0	39618	Muhammad Fofana	Other	Victoria Nawa	Harper	Harper City	88	301	4.37892331	-7.70950079	25.0	7.58	AliyouFofana	Mary Kimba	2020-03-19	11:42:00.000-00:44	1											1		https://www.commcarehq.org/a/harper-1/api/form/attachment/e6827d9c-cc81-490d-be80-cc951a5486e0/1584618205357.jpg		1	1						1	1				1	1
24	e965cbfe-7b86-4156-8127-df13cf1f2079	67938	James Wleh	Edith Neufville		Harper	Harper City	18	4					Augustine Wleh	Mary Wleh	2020-03-19	14:32:00.000-00:44	1											1		https://www.commcarehq.org/a/harper-1/api/form/attachment/e965cbfe-7b86-4156-8127-df13cf1f2079/1584628339269.jpg
25	d766949c-3ccb-42d9-a17c-7313485f57c9	7274	Patrick N. Nah	Cafu K. Kassigba		Harper	Harper City	114	202	4.37848723	-7.70673445	24.0	7.58	Caroline B.Tarpeh	oreatha T. Nah	2020-03-17	14:14:00.000-00:44	1										no	1		https://www.commcarehq.org/a/harper-1/api/form/attachment/d766949c-3ccb-42d9-a17c-7313485f57c9/1584454538975.jpg	1	1								1				1	1			1
26	e6845d80-38e5-42f7-813a-94bcda5e6d28	15191	Otis Freeman	Lovette P. Gardiner		Harper	Fish Town	247	401	4.42124656	-7.82647103	38.0	7.58	Naomi Freeman	Rita Freeman	2020-03-20	12:58:00.000-00:44	1										no	1		https://www.commcarehq.org/a/harper-1/api/form/attachment/e6845d80-38e5-42f7-813a-94bcda5e6d28/1584709129023.jpg	1	1												3	3		1
27	f5e92037-89e0-4387-b7fd-556f4b9ab2df	90599	Ezekiel Doe	Johanna Sackey		Harper	Half Graway	264	0					Godfrd Doe	Ameriah Howe	2020-03-20	14:25:00.000-00:44	1											1		https://www.commcarehq.org/a/harper-1/api/form/attachment/f5e92037-89e0-4387-b7fd-556f4b9ab2df/1584714373282.jpg		1												1	1
28	4b09c383-6885-48aa-b883-3d7bf74f567f	62488	Loreance Howe	Robert Weah		Harper	Half Graway	264	62488	4.39816284	-7.65992466	102.0	12.13	J J Howe	Cecelia Howe	2020-03-20	09:20:00.000-05	1											1		https://www.commcarehq.org/a/harper-1/api/form/attachment/4b09c383-6885-48aa-b883-3d7bf74f567f/1584710451626.jpg		1			1	1				1				2	1
29	7b830e10-6ac3-4daf-903d-783fb23ce6c2	3	Daniel T Howe	Robert Weah		Harper	Half Graway	264	71373	4.39816217	-7.66004163	49.0	13.65	Princess Howe	Regina Howe	2020-03-20	08:21:00.000-05	1											1		https://www.commcarehq.org/a/harper-1/api/form/attachment/7b830e10-6ac3-4daf-903d-783fb23ce6c2/1584706908847.jpg		1												1	1
30	f22fa54c-7e03-4313-b8ed-75b31aa58c78	60510	Martha Whort	Siafa Philips		Harper	Mission Town	280	1	4.36498103	-7.58659185	43.0	4.55	Rejoy Bamba	Rebecca Whort	2020-03-20	11:57:00.000-00:44	1											1		https://www.commcarehq.org/a/harper-1/api/form/attachment/f22fa54c-7e03-4313-b8ed-75b31aa58c78/1584705458670.jpg			1											3	1
31	dd30270f-088a-46e9-b834-9223798dc720	84653	j.sasaywood Harris	Cafu K. Kassigba		Harper	New Town Community	264	101	4.39873618	-7.6598926	46.0	4.55	Moses Harris	j.sasaywood Harris	2020-03-20	13:28:00.000-00:44	1										no	1		https://www.commcarehq.org/a/harper-1/api/form/attachment/dd30270f-088a-46e9-b834-9223798dc720/1584711055905.jpg	1	1			1									3	3		1
32	0a406df1-5db6-4d0b-9298-5043aa9adbe4	17865	Roland Toe	Jonathan K. Moses		Harper	Yookudi	299	1	4.4400754	-7.55220036	-2.0	7.58	William Toe	Nancy Sayee	2020-03-20	16:11:00.000-00:44	1											1		https://www.commcarehq.org/a/harper-1/api/form/attachment/0a406df1-5db6-4d0b-9298-5043aa9adbe4/1584720892592.jpg		1	1											3	2
33	4ca68b8c-2cf3-480d-bb40-4dd9a344b777	12176	Nyemah George	Johanna Sackey		Harper	Harper City	88	1	4.37832437	-7.71155501	31.0	16.68	Nymah George jr	Susannah Nah	2020-03-19	14:58:00.000-00:44	1											1		https://www.commcarehq.org/a/harper-1/api/form/attachment/4ca68b8c-2cf3-480d-bb40-4dd9a344b777/1584629949227.jpg	1													3	3		1
34	d159c764-ef00-460f-903d-ef859681499d	31481	Sade Allison	Thomas A. Berry		Harper	Kablaken	290	1	4.36414605	-7.53411944	46.0	7.58	Lucy Allison	Rose Allison	2020-03-19	14:37:00.000-00:44	1											1		https://www.commcarehq.org/a/harper-1/api/form/attachment/d159c764-ef00-460f-903d-ef859681499d/1584628686076.jpg		1												1	1
35	d220f858-b606-4d5a-90bd-7ce4e829b5fb	99469	Jefferson Allison	Thomas A. Berry		Harper	Kablaken	290	1	4.36432329	-7.53408635	34.0	4.55	Same Allison	Uwade Allison	2020-03-19	13:02:00.000-00:44	1											1		https://www.commcarehq.org/a/harper-1/api/form/attachment/d220f858-b606-4d5a-90bd-7ce4e829b5fb/1584622976127.jpg	1		1						1	1				1	1			1
36	c281b13b-49b5-4b82-b821-2a74288b2b75	7006	Mary Allison	Nehemiah E. Tobor		Harper	Yookudi	299	29901	4.44033443	-7.55282303	30.0	4.55	Susanna Prowd	Mary Allison	2020-03-20	16:01:00.000-00:44	1											1		https://www.commcarehq.org/a/harper-1/api/form/attachment/c281b13b-49b5-4b82-b821-2a74288b2b75/1584720138952.jpg		1												3	3
37	05975ae3-30ea-4dc3-bac6-ef1d945a3def	41700	Gnessoi Doumoudi	Siafa Philips		Harper	Mission Town	280	2	4.36559298	-7.58736912	70.0	6.06	Victoria Marks	Gnessoi Doumoudi	2020-03-20	13:55:00.000-00:44	1											1		https://www.commcarehq.org/a/harper-1/api/form/attachment/05975ae3-30ea-4dc3-bac6-ef1d945a3def/1584712531043.jpg		1												3	2
38	0ea2f323-0a7b-4fc7-8a72-df627baa46f3	49811	Joseph K. Freeman	Rahine G. Dennis		Harper	Fish Town	247	1	4.42066216	-7.82662622	39.0	6.06	Hne Seton	Elizabeth J. Johnson	2020-03-20	15:25:00.000-00:44	1										no	1		https://www.commcarehq.org/a/harper-1/api/form/attachment/0ea2f323-0a7b-4fc7-8a72-df627baa46f3/1584717990571.jpg		1	1						1					1	1
39	3aa331d3-2c10-487c-b597-4708e3ee60a5	61775	Lemeo Nyesua	Anita J. Dallieh		Harper	Cavalla (2)	280	28008	4.36450966	-7.58715334	52.0	4.55	Sieh Morrison	Lucky Morrison	2020-03-20	12:51:00.000-00:44	1										no	1		https://www.commcarehq.org/a/harper-1/api/form/attachment/3aa331d3-2c10-487c-b597-4708e3ee60a5/1584708740138.jpg	1	1												2	2		1
40	7ad24369-d2b1-446c-827c-a26f6cfc1a05	40752	Mercy Morrious	Other	Victoria Nawa	Harper	Half Graway	264	1					Sampson Dennis	Mercy Morrious	2020-03-20	13:17:00.000-00:44	1											1		https://www.commcarehq.org/a/harper-1/api/form/attachment/7ad24369-d2b1-446c-827c-a26f6cfc1a05/1584710279592.jpg	1	1							1					1	1		1
41	6aa796da-cb56-41af-9a03-541e1723c617	25070	Alex Harris	McEttha A. Nyanfore		Harper	Half Graway	264	13	4.39887168	-7.66001719	41.0	12.13	Cecilia Harris	Therese Harris	2020-03-20	12:53:00.000-00:44	1										no	1		https://www.commcarehq.org/a/harper-1/api/form/attachment/6aa796da-cb56-41af-9a03-541e1723c617/1584708853007.jpg		1												1	2
42	bb3829c1-c179-42d3-9eb7-d01a93f4d8c2	47415	Beco Griffiths	Deborah K. Weah		Harper	Cavalla Big Town Community	286	4	4.36003764	-7.59190407	23.0	9.1	Susana Toe	Beco Griffiths	2020-03-19	13:41:00.000-00:44	1											1		https://www.commcarehq.org/a/harper-1/api/form/attachment/bb3829c1-c179-42d3-9eb7-d01a93f4d8c2/1584625335889.jpg		1												1	2
43	09bb333a-6ba8-41ff-8979-0cd430300fdd	8609	Joseph bondo	Anita J. Dallieh		Harper	Harper City	139	13919	4.38790757	-7.69632443	28.0	4.55	Emmanueline Wallace	Patience Wallace	2020-03-18	10:54:00.000-00:44	1										no	1		https://www.commcarehq.org/a/harper-1/api/form/attachment/09bb333a-6ba8-41ff-8979-0cd430300fdd/1584528924984.jpg	1	1	1											2	2	1	1
44	b305a095-621b-406c-b3bc-2123f40db1f2	14500	David T Williams	Robert Weah		Harper	Harper City	114	37	4.37869921	-7.70581051	31.0	7.58	Davidetta Williams	Dorothy Williams	2020-03-18	07:27:00.000-05	1											1		https://www.commcarehq.org/a/harper-1/api/form/attachment/b305a095-621b-406c-b3bc-2123f40db1f2/1584530866436.jpg	1	1	1							1				1	1		1
45	7ad9a45e-a524-41b8-a5aa-2d4cc80ab100	47942	Clark Harmon	McEttha A. Nyanfore		Harper	Harper City	114	44	4.37906734	-7.70577107	19.0	31.85	Christian Harmon	Jessica Tiah	2020-03-18	12:47:00.000-00:44	1										no	1		https://www.commcarehq.org/a/harper-1/api/form/attachment/7ad9a45e-a524-41b8-a5aa-2d4cc80ab100/1584535689588.jpg		1												2	1
46	0e69d1c3-4261-43fd-a7a6-a9a2d1041c87	49587	Alex Dennis	Tometta Tolia-Elliott		Pleebo	Zone 1	576	201	4.59248809	-7.67031924	62.0	42.47	Dennett Dennis	Marthar Dennis	2020-03-23	13:31:00.000-00:44	1											1		https://www.commcarehq.org/a/harper-1/api/form/attachment/0e69d1c3-4261-43fd-a7a6-a9a2d1041c87/1584970304190.jpg		1	1											4	1
47	453d2f7e-1f22-4d2d-9801-44d8fdc1f892	94596	Emmanuel Douglas	Kanfin B. Jah		Pleebo	Zone 1	598	1	4.59588636	-7.66967476	80.0	28.82	Emmanuel Douglas jr	Yoland Brownell	2020-03-23	14:06:00.000-00:44	1											1		https://www.commcarehq.org/a/harper-1/api/form/attachment/453d2f7e-1f22-4d2d-9801-44d8fdc1f892/1584972389852.jpg		1												3	1
48	a5d53c1c-faec-48eb-8008-f90395ebd2e5	83079	Amose Tye	Robert Weah		Pleebo	Zone 6	573	14	4.58587624	-7.67092711	68.0	16.68	Roose Dossen	Martha Clark	2020-03-23	10:09:00.000-05	1											1		https://www.commcarehq.org/a/harper-1/api/form/attachment/a5d53c1c-faec-48eb-8008-f90395ebd2e5/1584972844714.jpg		1			1									1	1
49	4eae68b7-38b2-4a6b-9254-4369fa41b7b0	85076	Habakkuk Dirbey	Jonathan K. Moses		Pleebo	Zone 1	515	1	4.59227444	-7.67327086	81.0	10.61	Amanda Dirbey	Rachel Dirbey	2020-03-25	11:25:00.000-00:44	1										No	1		https://www.commcarehq.org/a/harper-1/api/form/attachment/4eae68b7-38b2-4a6b-9254-4369fa41b7b0/1585135613598.jpg		1												3	2
50	9b121164-8aa7-45ae-90eb-a4f72d111f22	24614	Josephine Dweh	Wannie A. Wallace		Pleebo	Zone 6	573	30	4.58467767	-7.67081258	84.0	4.55	Confidence Dweh	Josephine Dweh	2020-03-24	12:52:00.000-00:44	1											1		https://www.commcarehq.org/a/harper-1/api/form/attachment/9b121164-8aa7-45ae-90eb-a4f72d111f22/1585054381980.jpg											1		none	5	5
51	db93e0bd-a5c5-441d-84f7-e957f7aa73df	101	Bill Shannon	Cafu K. Kassigba		Harper	New Town Community	264	101	4.39795382	-7.65970797	36.0	9.1	no	Beatrice Shannon	2020-03-20	12:11:00.000-00:44	1										no	1		https://www.commcarehq.org/a/harper-1/api/form/attachment/db93e0bd-a5c5-441d-84f7-e957f7aa73df/1584706327252.jpg	1	1			1			1		1				3	3	1	1
52	769401ea-1cfb-45b2-97dc-f7757b91c950	24018	Helena Johnson	McEttha A. Nyanfore		Pleebo	Wortuken	316	15	4.48148957	-7.69348984	88.0	19.72	Sunnboy Johnson	Helena Johnson	2020-03-26	12:48:00.000-00:44	1										no	1		https://www.commcarehq.org/a/harper-1/api/form/attachment/769401ea-1cfb-45b2-97dc-f7757b91c950/1585226918607.jpg						1								2	1
53	9d969fb7-4513-4a4a-877d-a6a46ea6973d	62708	Samuel wallay	Cafu K. Kassigba		Pleebo	Witchoken Mission	316	101	4.48199324	-7.69325403	38.0	6.06	Henry wallay	Susanna wah	2020-03-26	11:43:00.000-00:44	1										no	1		https://www.commcarehq.org/a/harper-1/api/form/attachment/9d969fb7-4513-4a4a-877d-a6a46ea6973d/1585223091154.jpg	1	1								1				2	2		1
54	02a16c3a-6cee-43a7-aa42-3caa9f172b50	2351	Esther Nagba	Thomas A. Berry		Pleebo	Zone 7	565	2	4.5879996	-7.66383899	77.0	15.17	Peter's Brooks	Esther Nagba	2020-03-25	14:18:00.000-00:44	1											1		https://www.commcarehq.org/a/harper-1/api/form/attachment/02a16c3a-6cee-43a7-aa42-3caa9f172b50/1585145962113.jpg		1	1											3	1
55	628a130c-e4a2-4944-91cd-081e546a195b	66398	James Brown	Robert Weah		Pleebo	Witchoken Mission	316	13	4.48214624	-7.69378049	64.0	15.17	Grace Brown	Esther Appleton	2020-03-26	08:30:00.000-05	1											1		https://www.commcarehq.org/a/harper-1/api/form/attachment/628a130c-e4a2-4944-91cd-081e546a195b/1585225846175.jpg		1			1									1	1
56	18292f6d-cb07-4c44-8f4a-6cfe32d4c76e	28875	Badio Nyemah	Wannie A. Wallace		Pleebo	Witchoken Mission	316	17	4.48102876	-7.6932816	67.0	7.58	Jacob Nyemah	Badio Nyemah	2020-03-26	13:17:00.000-00:44	1											1		https://www.commcarehq.org/a/harper-1/api/form/attachment/18292f6d-cb07-4c44-8f4a-6cfe32d4c76e/1585228646547.jpg											1		none	5	5
57	9be3ce30-2b5f-4dec-9095-443b88f5babd	65722	Euphemian Seeka	James Landford		Pleebo	Zone 9	563	1	4.58651078	-7.6611336	64.0	9.1	Angel Dweh	Euphemian Seeka	2020-03-26	14:58:00.000-00:44	1											1		https://www.commcarehq.org/a/harper-1/api/form/attachment/9be3ce30-2b5f-4dec-9095-443b88f5babd/1585234753138.jpg		1	1											4	1
58	8d6ffadc-5fbb-4929-ab01-bfec9d125091	59845	Comfort Dennis	Lovette P. Gardiner		Pleebo	Zone 7	565	203	4.58751928	-7.66397886	72.0	24.27	Raphina Dennis	Comfort Dennis	2020-03-25	13:47:00.000-00:44	1										no	1		https://www.commcarehq.org/a/harper-1/api/form/attachment/8d6ffadc-5fbb-4929-ab01-bfec9d125091/1585144059773.jpg						1								3	3
59	c7d8d65b-5f2a-4859-9939-80baa4c80e2b	14677	James Monroe	Siafa Philips		Pleebo	Zone 7	563	1	4.58707756	-7.66373495	76.0	6.06	Emmanuel Doe	Blessing Monroe	2020-03-25	13:43:00.000-00:44	1											1		https://www.commcarehq.org/a/harper-1/api/form/attachment/c7d8d65b-5f2a-4859-9939-80baa4c80e2b/1585143811393.jpg
60	e4737ef7-cd1e-43bf-8ada-345cd14ed4ad	50248	Joseph Nevis	Annie D. Nimely		Pleebo	Zone 7	565	1501	4.58838234	-7.66274588	63.0	15.17	Ojugu Doe	Patience Hinneh	2020-03-26	12:23:00.000-00:44	1											1		https://www.commcarehq.org/a/harper-1/api/form/attachment/e4737ef7-cd1e-43bf-8ada-345cd14ed4ad/1585225526236.jpg	1	1	1		1		1	1						1	2		1
61	3d9569de-eb4d-4419-be67-1d53be0e0f5c	16107	Eric Appleton	Robert Weah		Harper	Harper City	114	7	4.37772442	-7.70685532	31.0	12.13	Hannah Hinneh	Rose Hinneh	2020-03-13	09:45:00.000-05	1											1		https://www.commcarehq.org/a/harper-1/api/form/attachment/3d9569de-eb4d-4419-be67-1d53be0e0f5c/1584107163500.jpg						1								1	1
62	bf695ec2-08c3-4167-9a0f-1ed98e5311a6	2564	Acee Wealker	McEttha A. Nyanfore		Harper	Harper City	114	6	4.378119	-7.70707478	37.0	15.17	Nonoah Wealker	Acee Wealker	2020-03-13	12:41:00.000-00:44	1										no	1		https://www.commcarehq.org/a/harper-1/api/form/attachment/bf695ec2-08c3-4167-9a0f-1ed98e5311a6/1584103332813.jpg	1	1												2	2		1
63	14e972c9-b940-4de4-886a-59732bf2a7c4	43303	Barbara Teah	Mercy C.M. Klayee		Harper	Harper City	104	401	4.3828952	-7.70187958	12.0	7.58	Thomson Weldehgar	Barbara Teah	2020-03-13	12:57:00.000-00:44	1										No	1		https://www.commcarehq.org/a/harper-1/api/form/attachment/14e972c9-b940-4de4-886a-59732bf2a7c4/1584104291932.jpg
64	ccc8b457-fe3f-45f4-90dc-caf99bf20e1a	55999	Sao Ansumana	McEttha A. Nyanfore		Harper	Harper City	114	101	4.37786441	-7.70644612	67.0	16.68	Marit Ansumana	Comfort Ansumana	2020-03-13	15:14:00.000-00:44	1										no	1		https://www.commcarehq.org/a/harper-1/api/form/attachment/ccc8b457-fe3f-45f4-90dc-caf99bf20e1a/1584112513304.jpg											1		no	5	5
65	c0b876f7-196f-4017-91e5-9d01480f7151	22007	PRINCESS SENEH	Kanfin B. Jah		Harper	Tubman Town	139	1	4.3948934	-7.68962388	32.0	19.72	FRANCIS GOE Jr	PRINCESS SENEH	2020-03-13	13:18:00.000-00:44	1											1		https://www.commcarehq.org/a/harper-1/api/form/attachment/c0b876f7-196f-4017-91e5-9d01480f7151/1584105571128.jpg		1				1								3	1
66	9e77a7d1-8931-4452-a5b7-26eb671a9c1f	19816	Caroline Dennis	Deborah K. Weah		Harper	Harper City	139	201	4.3999279	-7.6934943	0.0	58.43	Blessing David	Caroline Dennis	2020-03-13	12:23:00.000-00:44	1											1		https://www.commcarehq.org/a/harper-1/api/form/attachment/9e77a7d1-8931-4452-a5b7-26eb671a9c1f/1584102221605.jpg					1				1					2	3
67	961b2bb4-a274-4829-a0f4-1236685b255c	62351	Dorathy Koffi	Deborah K. Weah		Harper	Harper City	139	10	4.38759072	-7.69623003	38.0	21.23	Sarafina Williams	Vivian Wesseh	2020-03-17	11:36:00.000-00:44	1											1		https://www.commcarehq.org/a/harper-1/api/form/attachment/961b2bb4-a274-4829-a0f4-1236685b255c/1584444988816.jpg		1												1	2
68	9e561fcc-89fa-4db5-8474-a975e382fc13	47310	Rachel Russell	Siafa Philips		Harper	Harper City	139	11	4.38785809	-7.69617531	14.0	13.65	Christopher Harmon	Rachel Russell	2020-03-17	12:00:00.000-00:44	1											1		https://www.commcarehq.org/a/harper-1/api/form/attachment/9e561fcc-89fa-4db5-8474-a975e382fc13/1584446452620.jpg
69	8e0dec43-805d-489c-8d26-24559d3c9f25	43860	Hannah T Jeh	Other	Victoria Nawa	Harper	Harper City	114	3301	4.37823032	-7.70631653	39.0	9.1	Gregg W Jeh	Emmanuel D Jeh	2020-03-18	11:27:00.000-00:44	1											1		https://www.commcarehq.org/a/harper-1/api/form/attachment/8e0dec43-805d-489c-8d26-24559d3c9f25/1584530905777.jpg			1			1								1	1
70	147d74b2-a61c-4127-9b52-f1cebc090c97	86518	Celestine Walker	Lovette P. Gardiner		Harper	Harper City	130	2702	4.37992636	-7.70101537	13.0	27.3	Jestine Tarkor	Celestine Walker	2020-03-18	10:58:00.000-00:44	1										no	1		https://www.commcarehq.org/a/harper-1/api/form/attachment/147d74b2-a61c-4127-9b52-f1cebc090c97/1584529153462.jpg	1	1												3	3		1
71	2dbfa71c-b85f-48c8-aa3e-05c28fd49f1d	97895	Betty G. Fair	Deborah K. Weah		Pleebo	Zone 1	598	1401	4.59622643	-7.67012444	68.0	13.65	Emma Taylor	Betty G Fair	2020-03-24	12:18:00.000-00:44	1											1		https://www.commcarehq.org/a/harper-1/api/form/attachment/2dbfa71c-b85f-48c8-aa3e-05c28fd49f1d/1585052323585.jpg	1	1												3	3		1
72	de24c3ca-899b-4790-bb9b-ad72fd47fafb	35583	Beatrice Goe	Robert Weah		Pleebo	Zone 6	573	27	4.58491571	-7.67096972	61.0	4.55	Success Peal	Beatrice Goe	2020-03-24	07:57:00.000-05	1											1		https://www.commcarehq.org/a/harper-1/api/form/attachment/de24c3ca-899b-4790-bb9b-ad72fd47fafb/1585051086226.jpg		1			1	1								1	1
73	78ab6927-d340-41f4-98e7-f726a421b830	75108	Helen Elliott	Kanfin B. Jah		Pleebo	Zone 1	598	1					Susan Saylee	Helen Elliott	2020-03-24	11:51:00.000-00:44	1											1		https://www.commcarehq.org/a/harper-1/api/form/attachment/78ab6927-d340-41f4-98e7-f726a421b830/1585050725375.jpg	1	1												3	1	1	1
74	bb7cf795-42b8-4663-8cfa-785c9ea13555	82251	Patience Howne	Anita J. Dallieh		Pleebo	Zone 1	598	59812	4.59611196	-7.67072767	76.0	13.65	Jackson David	Patience Howne	2020-03-24	13:14:00.000-00:44	1										no	1		https://www.commcarehq.org/a/harper-1/api/form/attachment/bb7cf795-42b8-4663-8cfa-785c9ea13555/1585055701968.jpg	1	1	1		1						1		jerking	1	1		1
75	998ca9f1-7041-4c23-ac7c-5509df90f4d9	97370	Jonah N Darci	Lovette P. Gardiner		Pleebo	Zone 1	576	1901	4.59296426	-7.67098785	78.0	10.61	Asatu Darci	Girtudy Darci	2020-03-24	13:26:00.000-00:44	1										no	1		https://www.commcarehq.org/a/harper-1/api/form/attachment/998ca9f1-7041-4c23-ac7c-5509df90f4d9/1585056451156.jpg		1												3	3
76	02093f9d-2b5a-468a-a5fa-b333c4503bde	34626	Alex mensah	Cafu K. Kassigba		Pleebo	Zone 6	573	101	4.58628494	-7.67144274	86.0	15.17	Alex mensah Jr.	Esther blamo	2020-03-24	14:34:00.000-00:44	1										no	1		https://www.commcarehq.org/a/harper-1/api/form/attachment/02093f9d-2b5a-468a-a5fa-b333c4503bde/1585060511943.jpg		1								1				1	1
77	eef2a4ff-78f7-4f0e-82c0-cff1a7c29c7d	51629	Comfort Weah	McEttha A. Nyanfore		Pleebo	Zone 6	573	27	4.58487778	-7.6709365	78.0	50.06	Ignecious Jutia	Comfort Weah	2020-03-24	13:18:00.000-00:44	1										no	1		https://www.commcarehq.org/a/harper-1/api/form/attachment/eef2a4ff-78f7-4f0e-82c0-cff1a7c29c7d/1585055935213.jpg											1		no	5	5
78	11e13892-6ced-46c9-b8b1-d4d4565ce45e	24456	Naomi Nah	Robert Weah		Pleebo	Zone 6	573	6	4.58604397	-7.67085837	113.0	16.68	Hope Sackou	Naomi Nah	2020-03-23	08:51:00.000-05	1											1		https://www.commcarehq.org/a/harper-1/api/form/attachment/11e13892-6ced-46c9-b8b1-d4d4565ce45e/1584967956012.jpg		1												4	4
79	36443cc3-4330-4a4c-8861-366fb8b77c74	12100	Joseph Targba	McEttha A. Nyanfore		Pleebo	Zone 6	573	4	4.58636197	-7.67103096	78.0	19.72	Josetha Targba	Joseph Targba	2020-03-23	12:38:00.000-00:44	1										no	1		https://www.commcarehq.org/a/harper-1/api/form/attachment/36443cc3-4330-4a4c-8861-366fb8b77c74/1584967172129.jpg						1								5	2
80	380d5018-5096-4cb8-9c1b-32a158df3e5c	75033	Elliott D. Thomas	Rahine G. Dennis		Pleebo	Zone 1	576	1	4.59337931	-7.67015477	77.0	13.65	Pius J. Gedee	Helena Y. Smith	2020-03-23	13:59:00.000-00:44	1										no	1		https://www.commcarehq.org/a/harper-1/api/form/attachment/380d5018-5096-4cb8-9c1b-32a158df3e5c/1584971996146.jpg		1	1											4	2
81	ae2b44db-6e80-4e56-9a9f-df3f668cb5d9	95686	Mayers Brima	Deborah K. Weah		Pleebo	Zone 1	598	5	4.59654813	-7.6698457	80.0	16.68	Cecelia Nimely	Cynthia Nimely	2020-03-23	13:52:00.000-00:44	1										no	1		https://www.commcarehq.org/a/harper-1/api/form/attachment/ae2b44db-6e80-4e56-9a9f-df3f668cb5d9/1584971608009.jpg		1												4	3
82	5ad8c76f-77a8-4341-b84c-dffdf25e9a8f	87122	19	Wannie A. Wallace		Pleebo	Zone 6	573	19	4.58532999	-7.67074161	69.0	28.82	Enoch Johnson	Rosealetha k Jeh	2020-03-23	14:50:00.000-00:44	1											1		https://www.commcarehq.org/a/harper-1/api/form/attachment/5ad8c76f-77a8-4341-b84c-dffdf25e9a8f/1584975046543.jpg		1												1	2
83	80725d19-01c4-42dc-9939-5c1636031274	11120	Jomama Dickson	Mercy C.M. Klayee		Harper	Yookudi	299	201	4.43821487	-7.55240625	34.0	4.55	Kevin Dickson	Jomama Dickson	2020-03-20	17:12:00.000-00:44	1										No	1		https://www.commcarehq.org/a/harper-1/api/form/attachment/80725d19-01c4-42dc-9939-5c1636031274/1584724376220.jpg	1	1	1		1		1			1				1	3
84	9b00c4cf-e5ad-41ba-912a-9fcf2fda7d56	53121	Cha cha Morgan	Jonathan K. Moses		Pleebo	Zone 1	515	2	4.5923018	-7.67375035	86.0	15.17	Princess Morgan	Mary Morgan	2020-03-25	12:41:00.000-00:44	1										NO	1		https://www.commcarehq.org/a/harper-1/api/form/attachment/9b00c4cf-e5ad-41ba-912a-9fcf2fda7d56/1585140120646.jpg		1												1	1
85	3224ca10-44c8-457f-a3ca-0e0707123230	90081	Cecelia Howe	Wannie A. Wallace		Harper	Half Graway	264	2	4.39838262	-7.66038666	54.0	18.2	Daniel Landford	Cecelia Howe	2020-03-20	11:17:00.000-00:44	1											1		https://www.commcarehq.org/a/harper-1/api/form/attachment/3224ca10-44c8-457f-a3ca-0e0707123230/1584703051986.jpg	1													1	1		1
86	1922bd64-cd57-4d54-9674-e99885ce8a0d	78344	Mary Marks	Siafa Philips		Harper	Mission Town	280	1	4.36562041	-7.58736944	22.0	6.06	Ramsey Marks	Mary Marks	2020-03-20	13:00:00.000-00:44	1											1		https://www.commcarehq.org/a/harper-1/api/form/attachment/1922bd64-cd57-4d54-9674-e99885ce8a0d/1584709278419.jpg	1	1	1				1							4	3		1
87	6dcaa2e2-160f-4ef0-925b-d8928b82351b	54917	Puni Sunday Doxion	Deborah K. Weah		Harper	Mission Town	280	3	4.36390031	-7.58829639	44.0	6.06	Melvin Bowman	Puni Sunday Doixon	2020-03-20	12:33:00.000-00:44	1										no	1		https://www.commcarehq.org/a/harper-1/api/form/attachment/6dcaa2e2-160f-4ef0-925b-d8928b82351b/1584707652702.jpg	1	1												1	2		1
88	8be84510-031e-420d-b7a6-cc577f08237c	21158	Roselle Morais	Deborah K. Weah		Harper	Mission Town	280	3	4.36379583	-7.58834297	64.0	12.13	Charles Dixon	Roselle Morais	2020-03-20	11:38:00.000-00:44	1											1		https://www.commcarehq.org/a/harper-1/api/form/attachment/8be84510-031e-420d-b7a6-cc577f08237c/1584704310212.jpg			1											4	5
89	2dee8d67-4153-4d06-8eaa-6492ee9121d1	60630	Helena Howe	McEttha A. Nyanfore		Harper	Half Graway	264	9	4.39847468	-7.66017512	49.0	24.27	Eric Hara	Mary Landford	2020-03-20	11:34:00.000-00:44	1										no	1		https://www.commcarehq.org/a/harper-1/api/form/attachment/2dee8d67-4153-4d06-8eaa-6492ee9121d1/1584704107307.jpg		1												2	2
90	1d8af355-c267-41fa-b624-6298bac56974	9036	Oliver Kumyah	Lovette P. Gardiner		Harper	Fish Town	247	402	4.42127795	-7.82654185	32.0	6.06	Angelina Kumyah	Cecelia Kumyah	2020-03-20	14:00:00.000-00:44	1										no	1		https://www.commcarehq.org/a/harper-1/api/form/attachment/1d8af355-c267-41fa-b624-6298bac56974/1584712819119.jpg	1	1												2	2		1
91	be54ee59-960e-4e8d-abc2-ebc283ebae74	10136	Diede Bowman	James Landford		Harper	Cavalla (2)	280	2	4.36359719	-7.58801185	29.0	10.61	Darbeh Bowman	Diede Bowman	2020-03-20	11:08:00.000-00:44	1										No	1		https://www.commcarehq.org/a/harper-1/api/form/attachment/be54ee59-960e-4e8d-abc2-ebc283ebae74/1584702573150.jpg		1												3	1
92	77fa3705-b646-42d5-9a99-443aadf51b47	81515	Emmanuel Toe	Other	Victoria Nawa	Harper	Harper City	114	4301	4.37962589	-7.70611679	28.0	6.06	shardra Toe	Erica Logo	2020-03-18	12:46:00.000-00:44	1											1		https://www.commcarehq.org/a/harper-1/api/form/attachment/77fa3705-b646-42d5-9a99-443aadf51b47/1584535610912.jpg	1	1	1											1	1
93	dae0a42c-6287-4854-9c19-363c03830923	9908	James Dolo	Thomas A. Berry		Harper	Harper City	130	1	4.3800742	-7.70150164	41.0	15.17	Gorman Dolo	Bethenia Imode Dolo	2020-03-18	12:05:00.000-00:44	1											1		https://www.commcarehq.org/a/harper-1/api/form/attachment/dae0a42c-6287-4854-9c19-363c03830923/1584533133111.jpg									1					3	3
94	5ad99fbf-201b-424e-a689-efbf1a80c15f	56134	Patience Gbeta	Other	Victoria Nawa	Harper	Harper City	88	2201	4.37879015	-7.71098101	20.0	16.68	Teo Martin	Patience Gbeta	2020-03-19	13:55:00.000-00:44	1											1		https://www.commcarehq.org/a/harper-1/api/form/attachment/5ad99fbf-201b-424e-a689-efbf1a80c15f/1584626157997.jpg		1												1	1
95	5807b466-d790-470f-9c9c-eb76f0e11967	68508	Theresa Allison	Tometta Tolia-Elliott		Harper	Cavalla Big Town Community	290	2201	4.36443032	-7.53354697	81.0	15.17	Alphonso Scott	Theresa Allison	2020-03-19	12:29:00.000-00:44	1											1		https://www.commcarehq.org/a/harper-1/api/form/attachment/5807b466-d790-470f-9c9c-eb76f0e11967/1584620988509.jpg	1	1				1								1	1		1
96	7b8ce8cd-ea74-42bb-a685-0877d03a61ef	28950	Oretha Wleh	Tometta Tolia-Elliott		Harper	Kablaken	290	2401	4.36460038	-7.53390427	22.0	12.13	Kofi Harrison	Oretha Wleh	2020-03-19	14:54:00.000-00:44	1											1		https://www.commcarehq.org/a/harper-1/api/form/attachment/7b8ce8cd-ea74-42bb-a685-0877d03a61ef/1584629659631.jpg	1	1												1	1		1
97	a63cad31-73f9-4c8b-9a62-68fadf942598	47086	Maryline Thompson	Annie D. Nimely		Pleebo	Zone 9	605	601	4.58406469	-7.66071841	56.0	22.75	Raniel D. Thompson	Maryline Thompson	2020-03-27	12:57:00.000-00:44	1											1		https://www.commcarehq.org/a/harper-1/api/form/attachment/a63cad31-73f9-4c8b-9a62-68fadf942598/1585313929878.jpg		1												4	3
98	9baf722f-3eee-4f07-b244-417c7643237b	22857	Jacob Weh	James Landford		Pleebo	Zone 2	483	1	4.59005834	-7.67310812	90.0	24.27	Augustine Fayia	Jacob Weh	2020-03-30	15:33:00.000-00:44	1										No	1		https://www.commcarehq.org/a/harper-1/api/form/attachment/9baf722f-3eee-4f07-b244-417c7643237b/1585582426065.jpg
99	5f584bcf-9b9c-4023-a258-a62d881d2685	77289	Sarah C. Nimely	Wah Woart Jr		Karluway-2	Tugbaken	644	1	4.66149606	-7.71236279	87.0	7.58	Cecelia Johnson	Esther Q. Nimely	2020-03-30	13:54:00.000-00:44	1										no	1		https://www.commcarehq.org/a/harper-1/api/form/attachment/5f584bcf-9b9c-4023-a258-a62d881d2685/1585576483674.jpg		1									1		Malaria	4	1
100	7bc55443-4c77-423b-bf1a-ca2effe257a1	40734	Sophia Mosses	Lovette P. Gardiner		Karluway-2	Henogba	651	601	4.66366841	-7.76023595	89.0	15.17	Alice Dennis	Sophia Mosses	2020-03-30	13:15:00.000-00:44	1										no	1		https://www.commcarehq.org/a/harper-1/api/form/attachment/7bc55443-4c77-423b-bf1a-ca2effe257a1/1585574120568.jpg	1	1												3	3	1	1
101	8bdf7412-2dd7-49ed-b2ea-4ce743068a23	12221	George Allison	Johanna Sackey		Pleebo	Zone 10 (Diabaville)	511	1	4.59323144	-7.67702698	81.0	6.06	Jammy Allison	Cecelia Allison	2020-03-25	12:48:00.000-00:44	1											1		https://www.commcarehq.org/a/harper-1/api/form/attachment/8bdf7412-2dd7-49ed-b2ea-4ce743068a23/1585140534247.jpg		1												2	2
102	b816d747-1ab9-4a68-99f8-0204d0dc7aae	49356	Henry Teh	McEttha A. Nyanfore		Pleebo	Zone 10 (Diabaville)	511	8	4.5930069	-7.67731427	84.0	43.99	Bettic Teh	Josephine Teh	2020-03-25	12:22:00.000-00:44	1										no	1		https://www.commcarehq.org/a/harper-1/api/form/attachment/b816d747-1ab9-4a68-99f8-0204d0dc7aae/1585139086780.jpg		1				1								5	1
103	c3dded8b-0e0c-42bd-a27a-0148397129f8	58893	Mary Appleton	Anita J. Dallieh		Pleebo	Zone 7	563	56309	4.58708405	-7.66479919	53.0	15.17	Caroline Garjih	Florence Appleton	2020-03-25	12:05:00.000-00:44	1										no	1		https://www.commcarehq.org/a/harper-1/api/form/attachment/c3dded8b-0e0c-42bd-a27a-0148397129f8/1585137956103.jpg		1	1			1	1							1	1
104	4a7bbd59-3b3e-4758-8b05-cd749ae07fc6	28651	Annie Collins	Siafa Philips		Pleebo	Zone 9	563	1	4.58714188	-7.66068591	63.0	6.06	Randuph Collins	Anna Collins	2020-03-26	13:55:00.000-00:44	1											1		https://www.commcarehq.org/a/harper-1/api/form/attachment/4a7bbd59-3b3e-4758-8b05-cd749ae07fc6/1585230965382.jpg
105	63bdc951-47d3-4072-a5d9-0be2515bfe3f	52796	Nelson Neal	Johanna Sackey		Pleebo	Witchoken Mission	316	1					Thermos Neal	Nelson Neal	2020-03-26	11:26:00.000-00:44	1											1		https://www.commcarehq.org/a/harper-1/api/form/attachment/63bdc951-47d3-4072-a5d9-0be2515bfe3f/1585222012272.jpg		1												1	2
106	2402a7ca-747f-464f-bff5-95d35e3704c1	45075	Philimena N. Baker	Deborah K. Weah		Pleebo	Zone 7	563	401	4.58696068	-7.66404521	68.0	18.2	Ferdaila Bortuh	Philimena N. Baker	2020-03-25	12:06:00.000-00:44	1										no	1		https://www.commcarehq.org/a/harper-1/api/form/attachment/2402a7ca-747f-464f-bff5-95d35e3704c1/1585138031593.jpg		1												3	4
107	0b87fe75-3aab-4988-bacb-6dcd285ef134	2562	Peter m.griffiths	Cafu K. Kassigba		Pleebo	Zone 10 (Diabaville)	511	101	4.59217321	-7.67732114	57.0	12.13	success Griffiths	maryline Griffiths	2020-03-25	15:01:00.000-00:44	1										no	1		https://www.commcarehq.org/a/harper-1/api/form/attachment/0b87fe75-3aab-4988-bacb-6dcd285ef134/1585148543591.jpg	1	1								1				1	1	1	1
108	9bf630a3-8683-46b2-af0a-b3d756f120b1	4867	James Howe	Other	Victoria Nawa	Pleebo	Witchoken Big Town	316	2	4.48213602	-7.69270744	53.0	15.17	Otis Howe	Esther Howe	2020-03-26	11:57:00.000-00:44	1											1		https://www.commcarehq.org/a/harper-1/api/form/attachment/9bf630a3-8683-46b2-af0a-b3d756f120b1/1585223863249.jpg	1	1	1											1	1		1
109	b05a4d34-e67e-4b76-bc41-b3cd78ea69f6	56642	Mamie chea	Deborah K. Weah		Pleebo	Zone 7	563	12	4.58730315	-7.66441076	62.0	9.1	Rosezeta chea	Mamie chea	2020-03-26	12:44:00.000-00:44	1										no	1		https://www.commcarehq.org/a/harper-1/api/form/attachment/b05a4d34-e67e-4b76-bc41-b3cd78ea69f6/1585226737924.jpg		1												3	3
110	b0f54911-b531-45f3-b49b-60a6bef19766	31480	Mary Walker	Anita J. Dallieh		Pleebo	Bloke (2)	483	48312	4.58958886	-7.67383539	81.0	4.55	Blessing Wesseh	Mary Walker	2020-03-27	12:58:00.000-00:44	1										no	1		https://www.commcarehq.org/a/harper-1/api/form/attachment/b0f54911-b531-45f3-b49b-60a6bef19766/1585313914489.jpg		1												1	1
111	006afbae-67a1-4c7a-aaca-6341595f1562	23661	Mamie Diebah	Siafa Philips		Pleebo	Zone 2	483	1	4.58964356	-7.6734536	82.0	13.65	Hawa Jalloh	Mamie Diebah	2020-03-27	13:32:00.000-00:44	1											1		https://www.commcarehq.org/a/harper-1/api/form/attachment/006afbae-67a1-4c7a-aaca-6341595f1562/1585315987754.jpg		1												4	2
112	6f6d8023-5409-4f8f-a2d0-d8965448380e	44071	Christina Martin	Wannie A. Wallace		Pleebo	Zone 10 (Diabaville)	511	6	4.59298559	-7.67771015	78.0	9.1	Feature Blawah	Christina Martin	2020-03-25	11:57:00.000-00:44	1											1		https://www.commcarehq.org/a/harper-1/api/form/attachment/6f6d8023-5409-4f8f-a2d0-d8965448380e/1585137530654.jpg		1												1	1
113	16119529-acf1-4ce7-856b-3a794c53e310	81214	Ruth Seka	Johanna Sackey		Pleebo	Zone 10 (Diabaville)	511	1	4.59324236	-7.67765058	75.0	12.13	Thomas Seka	Amie Seka	2020-03-25	11:36:00.000-00:44	1											1		https://www.commcarehq.org/a/harper-1/api/form/attachment/16119529-acf1-4ce7-856b-3a794c53e310/1585136240110.jpg		1						1						2	2
114	cf13c3d1-d5ab-488c-80e7-5218baf6248e	99854	Fr Alex Weah	Kanfin B. Jah		Pleebo	Zone 7	563	1	4.58700451	-7.66351543	71.0	12.13	Melvin Weah	Beatrice Weah	2020-03-25	13:08:00.000-00:44	1											1		https://www.commcarehq.org/a/harper-1/api/form/attachment/cf13c3d1-d5ab-488c-80e7-5218baf6248e/1585141739614.jpg		1	1											4	1
115	e8d60c3c-f2b7-4eb6-92f5-d125acf05801	36358	John T Weah	Annie D. Nimely		Pleebo	Zone 5	576	1701	4.59321661	-7.67134821	65.0	13.65	Hellen Mah	Amelia Weah	2020-03-24	13:25:00.000-00:44	1											1		https://www.commcarehq.org/a/harper-1/api/form/attachment/e8d60c3c-f2b7-4eb6-92f5-d125acf05801/1585056380524.jpg	1	1	1			1	1	1	1					1	1		1
116	d322b0b8-65c1-4e90-907c-ef7d2a9b3750	64708	Morris klatle	Wah Woart Jr		Pleebo	Zone 1	515	3	4.59324972	-7.67285855	91.0	18.2	Esther Klatle	Susannah Sugbe	2020-03-24	13:23:00.000-00:44	1										no	1		https://www.commcarehq.org/a/harper-1/api/form/attachment/d322b0b8-65c1-4e90-907c-ef7d2a9b3750/1585056235371.jpg		1									1		Malaria and cough	1	1
117	9f5eb874-dbd7-44a3-b470-172abd6b5c84	11568	Thomas Scott	Johanna Sackey		Pleebo	Zone 6	573	1	4.58520472	-7.67083075	76.0	15.17	George Scott	Cylinda Wilson	2020-03-23	15:16:00.000-00:44	1											1		https://www.commcarehq.org/a/harper-1/api/form/attachment/9f5eb874-dbd7-44a3-b470-172abd6b5c84/1584976642444.jpg											1		African sign	1	1
118	514f823c-4a71-4c83-8825-03b0033d68c5	14246	07	Wannie A. Wallace		Pleebo	Zone 6	573	7	4.58619238	-7.67074898	82.0	6.06	Bai Davis	Laura M Peter	2020-03-23	13:27:00.000-00:44	1											1		https://www.commcarehq.org/a/harper-1/api/form/attachment/514f823c-4a71-4c83-8825-03b0033d68c5/1584970080872.jpg
119	037c19f4-b7bc-4d8c-a702-a9801106c374	87913	Tarwily Jarbo	Anita J. Dallieh		Pleebo	Zone 1	598	58902	4.59684545	-7.67008006	81.0	16.68	Cephas Jarbo	Patricia Wreh	2020-03-23	14:17:00.000-00:44	1										no	1		https://www.commcarehq.org/a/harper-1/api/form/attachment/037c19f4-b7bc-4d8c-a702-a9801106c374/1584973051521.jpg	1	1	1											2	5		1
120	0cc4b7a2-70de-4ac2-8145-46a10f15ebc2	84805	Nyanfor Bedell	Wah Woart Jr		Pleebo	Zone 1	515	2	4.59363338	-7.67325494	66.0	40.95	Ziakina Bedell	Freditta Yancy	2020-03-24	15:25:00.000-00:44	1										no	1		https://www.commcarehq.org/a/harper-1/api/form/attachment/0cc4b7a2-70de-4ac2-8145-46a10f15ebc2/1585063557483.jpg									1					1	1
121	9ede83ea-7ab7-4525-a135-774afa97a1fd	49088	Helena Weah	Annie D. Nimely		Pleebo	Zone 7	565	101	4.58763457	-7.66357259	51.0	18.2	Diarus Benjamin	Helena Weah	2020-03-25	13:11:00.000-00:44	1											1		https://www.commcarehq.org/a/harper-1/api/form/attachment/9ede83ea-7ab7-4525-a135-774afa97a1fd/1585141937453.jpg		1	1	1	1	1								2	2
122	8836d335-004c-4ea1-af9b-a9679d2c5d07	34702	Lucy Wilson	Deborah K. Weah		Pleebo	Zone 7	563	1101	4.58748057	-7.66452442	76.0	13.65	Donkey Freeman	Lucy Wilson	2020-03-26	13:30:00.000-00:44	1										no	1		https://www.commcarehq.org/a/harper-1/api/form/attachment/8836d335-004c-4ea1-af9b-a9679d2c5d07/1585229532682.jpg		1												2	2
123	5a31545d-23c4-4753-bccc-e28580f5a641	52280	Matter J Wilson	Wannie A. Wallace		Pleebo	Zone 10 (Diabaville)	511	10	4.59324995	-7.67713147	71.0	13.65	Ben Wleh	Matter J Wilson	2020-03-25	13:04:00.000-00:44	1											1		https://www.commcarehq.org/a/harper-1/api/form/attachment/5a31545d-23c4-4753-bccc-e28580f5a641/1585141462778.jpg											1		none	5	5
124	7fc7f452-f091-44b7-a2ae-4197188fecf3	96878	Sarah Koneh	Deborah K. Weah		Pleebo	Zone 7	563	403	4.58703668	-7.66393797	47.0	9.1	Sekou keita	Sarah koneh	2020-03-25	14:26:00.000-00:44	1										no	1		https://www.commcarehq.org/a/harper-1/api/form/attachment/7fc7f452-f091-44b7-a2ae-4197188fecf3/1585146433264.jpg											1		no	5	5
125	2ae370f4-b046-4f43-96ac-f83c522a44cb	93032	Beatrice W. Freeman	Rahine G. Dennis		Pleebo	Zone 7	565	1	4.58850773	-7.66481755	90.0	16.68	Evon W. Freeman	Beatrice W. Wallace	2020-03-26	11:33:00.000-00:44	1										no	1		https://www.commcarehq.org/a/harper-1/api/form/attachment/2ae370f4-b046-4f43-96ac-f83c522a44cb/1585222483017.jpg		1	1											2	2
126	e11dc36b-25fb-4e11-9c47-01acb56a1439	25743	Etta Nagbe	Kanfin B. Jah		Pleebo	Zone 7	563	1	4.58668131	-7.66141582	82.0	15.17	Isaac Nagbe	Etta Nagbe	2020-03-26	13:12:00.000-00:44	1											1		https://www.commcarehq.org/a/harper-1/api/form/attachment/e11dc36b-25fb-4e11-9c47-01acb56a1439/1585228346677.jpg			1								1		malaria	3	2
127	00961734-e3c2-40a8-9c43-9d7e321ba8b5	23851	Kaka Dennis	Lovette P. Gardiner		Pleebo	Zone 7	565	202	4.58745818	-7.66396358	67.0	28.82	David Ponny	Oliver Dennis	2020-03-25	13:18:00.000-00:44	1										no	1		https://www.commcarehq.org/a/harper-1/api/form/attachment/00961734-e3c2-40a8-9c43-9d7e321ba8b5/1585142319829.jpg		1	1											3	3
128	5835cd26-164f-4b2e-9f38-422ecef8bc31	37887	Abraham C. Chalie	Rahine G. Dennis		Pleebo	Zone 7	565	1	4.58823712	-7.66325664	66.0	4.55	Desmond D. Chalie	Agnes H. Chalie	2020-03-25	14:18:00.000-00:44	1										no	1		https://www.commcarehq.org/a/harper-1/api/form/attachment/5835cd26-164f-4b2e-9f38-422ecef8bc31/1585145965378.jpg	1	1							1					2	2		1
129	e5d55232-8c5c-4c1c-91bc-51a344ad12ad	26695	S. Eusebio T.Towaye	Jonathan K. Moses		Pleebo	Zone 1	515	1	4.59342479	-7.67300121	80.0	13.65	Theolophilus Towaye	Helena F. Tamba	2020-03-24	14:49:00.000-00:44	1											1		https://www.commcarehq.org/a/harper-1/api/form/attachment/e5d55232-8c5c-4c1c-91bc-51a344ad12ad/1585061403769.jpg											1		headach	2	3
130	45f18be9-27aa-47f7-9628-12fa3d149e43	34843	Andrew Warlor	Other	Victoria Nawa	Pleebo	Zone 6	573	1	4.585715	-7.67057082	74.0	15.17	Andrew Warlor	Caroline Tolbert	2020-03-23	14:35:00.000-00:44	1											1		https://www.commcarehq.org/a/harper-1/api/form/attachment/45f18be9-27aa-47f7-9628-12fa3d149e43/1584974134448.jpg	1	1	1											1	1
131	7ad1c285-b6f2-499f-9b5b-b11f0c981312	93766	Sarah T. Musu	Annie D. Nimely		Pleebo	Zone 5	576	301	4.59288541	-7.67007284	73.0	21.23	Josephine K. Hne	Sarah T. Musu	2020-03-23	13:45:00.000-00:44	1											1		https://www.commcarehq.org/a/harper-1/api/form/attachment/7ad1c285-b6f2-499f-9b5b-b11f0c981312/1584971282930.jpg			1			1								2	2
132	80556cd6-a8c8-490b-9f2d-c05653064230	41147	Beatrice D Williams	Robert Weah		Pleebo	Zone 6	573	21	4.58535909	-7.67084875	54.0	16.68	Muse Keita	Beatrice D Williams	2020-03-23	11:23:00.000-05	1											1		https://www.commcarehq.org/a/harper-1/api/form/attachment/80556cd6-a8c8-490b-9f2d-c05653064230/1584977073849.jpg		1												1	1
133	931f6164-7f9a-4759-b365-e92b323d7e5d	6113	Joseph Allison	Johanna Sackey		Pleebo	Zone 6	573	1					Ben Allison	Famata Tolbert	2020-03-23	13:08:00.000-00:44	1											1		https://www.commcarehq.org/a/harper-1/api/form/attachment/931f6164-7f9a-4759-b365-e92b323d7e5d/1584968941800.jpg		1		1										4	3
134	1fa446b4-d55e-4bde-bc37-5d2367313a31	73762	Sieh Scott	Tometta Tolia-Elliott		Harper	Kablaken	290	2101	4.36451474	-7.53379426	30.0	6.06	Victoria Scott	Gideon Scott	2020-03-19	13:24:00.000-00:44	1											1		https://www.commcarehq.org/a/harper-1/api/form/attachment/1fa446b4-d55e-4bde-bc37-5d2367313a31/1584624289215.jpg		1												1	1
135	2457a461-b8fe-45cd-918e-93f64e6f3be5	50388	Peter Prowd	Tometta Tolia-Elliott		Harper	Kablaken	290	2501	4.36482219	-7.53391895	54.0	31.85	Willeyaneh Prowd	Nedi Prowd	2020-03-19	14:19:00.000-00:44	1											1		https://www.commcarehq.org/a/harper-1/api/form/attachment/2457a461-b8fe-45cd-918e-93f64e6f3be5/1584627578025.jpg	1	1				1								1	1		1
136	56ccf613-79fd-4196-bb56-3de7e62d36a7	63367	Justine T Morais	Annie D. Nimely		Harper	Kablaken	290	2901	4.36415164	-7.53568808	50.0	9.1	Josephine Allison	Catherine Morais	2020-03-19	15:08:00.000-00:44	1											1		https://www.commcarehq.org/a/harper-1/api/form/attachment/56ccf613-79fd-4196-bb56-3de7e62d36a7/1584630542185.jpg	1	1	1			1								2	2	1
137	a361871d-bc4f-45db-ae88-86eff3adb83c	29686	Sieh Davis	Lovette P. Gardiner		Harper	Kablaken	290	1901	4.36419725	-7.53388379	27.0	7.58	Borton Allison	Beatrice Morrais	2020-03-19	12:30:00.000-00:44	1										no	1		https://www.commcarehq.org/a/harper-1/api/form/attachment/a361871d-bc4f-45db-ae88-86eff3adb83c/1584621090248.jpg	1	1				1								3	3	1	1
138	62804d25-f0ae-4d04-9364-3e106501cfa3	40961	Felicia Bryant	Anita J. Dallieh		Harper	Cavalla (2)	286	2860	4.36038436	-7.59153041	23.0	4.55	Lawrena Bryant	Decontee Bryant	2020-03-19	13:48:00.000-00:44	1										no	1		https://www.commcarehq.org/a/harper-1/api/form/attachment/62804d25-f0ae-4d04-9364-3e106501cfa3/1584625794403.jpg	1	1						1						1	1
139	0cf91ef4-fae8-462d-8286-69505310c77b	71168	Dio M. Allison	Rahine G. Dennis		Harper	Kablaken	290	1	4.36379022	-7.539721	59.0	4.55	Jemama Allison	Josephine N. Allison	2020-03-19	15:20:00.000-00:44	1										no	1		https://www.commcarehq.org/a/harper-1/api/form/attachment/0cf91ef4-fae8-462d-8286-69505310c77b/1584631384929.jpg	1	1	1											1	1
140	0c841e11-a0da-44d0-8de1-d5412a536202	56977	Christopher Weah	Edith Neufville		Harper	Yookudi	299	1	4.43961178	-7.55231749	26.0	4.55	Emmanuel Weah	Christopher Weah	2020-03-20	15:17:00.000-00:44	1											1		https://www.commcarehq.org/a/harper-1/api/form/attachment/0c841e11-a0da-44d0-8de1-d5412a536202/1584717501152.jpg	1	1												1	1		1
141	a5c5c3f0-d713-4cab-8c34-e4c679aeeee8	98931	Helena Dennis	Wannie A. Wallace		Harper	Whole Graway	264	16	4.39982078	-7.65952461	6.0	37.92	Noah Howe	Helena Dennis	2020-03-20	14:34:00.000-00:44	1											1		https://www.commcarehq.org/a/harper-1/api/form/attachment/a5c5c3f0-d713-4cab-8c34-e4c679aeeee8/1584714942707.jpg		1												1	1
142	2df1944b-615f-42ae-b391-794ed5985824	51341	Winifred Wilson	Kanfin B. Jah		Harper	Mission Town	280	1	4.36616613	-7.58837232	39.0	16.68	Girlty Valitine	Winifred Wilson	2020-03-20	13:07:00.000-00:44	1											1		https://www.commcarehq.org/a/harper-1/api/form/attachment/2df1944b-615f-42ae-b391-794ed5985824/1584709680729.jpg		1	1			1	1							3	1
143	7c060227-5487-4b6e-9942-a3d21670e59d	71990	Cecelia Williams	Tometta Tolia-Elliott		Harper	Fish Town	247	1001	4.42081726	-7.82635013	41.0	36.4	James Wilson	Cecelia williams	2020-03-20	14:45:00.000-00:44	1											1		https://www.commcarehq.org/a/harper-1/api/form/attachment/7c060227-5487-4b6e-9942-a3d21670e59d/1584715568522.jpg		1												1	1
144	bd4487e7-88f4-4400-967b-49e827553d09	12194	Augustine Dickinson	Anita J. Dallieh		Harper	Cavalla (2)	280	28012	4.3669993	-7.58815329	55.0	4.55	Errand Dickinson	Christiana Griffiths	2020-03-20	14:04:00.000-00:44	1										no	1		https://www.commcarehq.org/a/harper-1/api/form/attachment/bd4487e7-88f4-4400-967b-49e827553d09/1584713102128.jpg	1	1	1					1						1	1		1
145	c387f15b-5e93-4462-a7cb-c3503485c4df	1176	Wah Sunny Collins	Anita J. Dallieh		Harper	Cavalla (2)	280	28006	4.3646422	-7.5876156	76.0	4.55	Monday Collins	Kingale Hoto	2020-03-20	11:14:00.000-00:44	1										no	1		https://www.commcarehq.org/a/harper-1/api/form/attachment/c387f15b-5e93-4462-a7cb-c3503485c4df/1584702916955.jpg	1	1	1			1			1					1	2	1
146	7df85fea-66e8-43b1-8dfc-344904473e3f	2321	Tom Nimely	Jonathan K. Moses		Karluway-2	Tugbaken	644	1	4.66251115	-7.71284181	95.0	12.13	Rose Nimely	Gertrude Nimely	2020-03-30	14:12:00.000-00:44	1											1		https://www.commcarehq.org/a/harper-1/api/form/attachment/7df85fea-66e8-43b1-8dfc-344904473e3f/1585577630848.jpg		1												3	1
147	c1ef9e12-9026-43a0-b43b-af6c09b8c339	43167	Linda Dweh	Wannie A. Wallace		Karluway-2	Tugbaken	645	5	4.66072504	-7.7098326	94.0	6.06	Angel Natt	Linda Dweh	2020-03-30	14:47:00.000-00:44	1											1		https://www.commcarehq.org/a/harper-1/api/form/attachment/c1ef9e12-9026-43a0-b43b-af6c09b8c339/1585579663224.jpg					1									2	2
148	097960c1-58e4-46b2-917c-06544f147ca5	40909	Madickson B. Kaffeh	Tometta Tolia-Elliott		Pleebo	Zone 7	565	602	4.58828071	-7.6641841	63.0	25.78	Madickson Kaffeh jr	madickson B. Kaffeh	2020-03-25	14:13:00.000-00:44	1											1		https://www.commcarehq.org/a/harper-1/api/form/attachment/097960c1-58e4-46b2-917c-06544f147ca5/1585145669105.jpg		1												2	3
149	1cbd047f-87c1-4197-921c-ea4f2494cdd7	95836	Martha Washington	Nehemiah E. Tobor		Pleebo	Zone 3	430	1601	4.58230838	-7.67474682	80.0	15.17	Sampson Weah Jr	Martha Washington	2020-03-26	15:52:00.000-00:44	1											1		https://www.commcarehq.org/a/harper-1/api/form/attachment/1cbd047f-87c1-4197-921c-ea4f2494cdd7/1585238068152.jpg
150	ad5971f0-15cf-48f8-9511-f4f77835819a	89082	Princess Tablah	Tometta Tolia-Elliott		Pleebo	Zone 9	605	1501	4.58492236	-7.6620991	68.0	4.55	Samuel Tablah	Princess Tablah	2020-03-27	13:57:00.000-00:44	1											1		https://www.commcarehq.org/a/harper-1/api/form/attachment/ad5971f0-15cf-48f8-9511-f4f77835819a/1585317449933.jpg											1		Ashmah	1	1
151	895df9b3-a956-4caa-ba94-bb842a6870d6	55884	Helena Weah	Lovette P. Gardiner		Pleebo	Zone 9	605	1101	4.5848546	-7.66126601	70.0	9.1	Kelvin Weah	Helena Weah	2020-03-27	13:03:00.000-00:44	1										no	1		https://www.commcarehq.org/a/harper-1/api/form/attachment/895df9b3-a956-4caa-ba94-bb842a6870d6/1585314234870.jpg						1								3	3
152	8aa4f65e-2639-4556-a9c7-abf4a75e3433	87918	Regina Teh	Nehemiah E. Tobor		Pleebo	Zone 3	430	502	4.5818881	-7.67396475	66.0	4.55	Regina Weah	Rose Wleh	2020-03-25	16:17:00.000-00:44	1											1		https://www.commcarehq.org/a/harper-1/api/form/attachment/8aa4f65e-2639-4556-a9c7-abf4a75e3433/1585153100240.jpg
153	cefc320e-9f30-48e1-a2c2-3eb4f3d722ad	94524	Alex Freeman	Lovette P. Gardiner		Pleebo	Zone 9	605	501	4.58398986	-7.66008884	72.0	22.75	Theresa Freeman	Rachel Freeman	2020-03-27	11:53:00.000-00:44	1										no	1		https://www.commcarehq.org/a/harper-1/api/form/attachment/cefc320e-9f30-48e1-a2c2-3eb4f3d722ad/1585310016354.jpg	1													3	3		1
154	dd8974d1-6ca4-4bc5-afc0-d060ba8f6fa0	97567	Jacob Doe	Edith Neufville		Pleebo	Zone 3	430	1	4.58214093	-7.67436921	80.0	18.2	Lee Doe Jr	Angeline Doe	2020-03-26	15:39:00.000-00:44	1											1		https://www.commcarehq.org/a/harper-1/api/form/attachment/dd8974d1-6ca4-4bc5-afc0-d060ba8f6fa0/1585237208902.jpg		1	1											1	1
155	c4d88fd7-b55c-4496-8e56-3243c0fa4bb4	88966	Eliza Walker	Rahine G. Dennis		Pleebo	Zone 9	605	1	4.58478435	-7.66161667	64.0	15.17	John Nyanpan	Eliza Walker	2020-03-27	13:47:00.000-00:44	1										no	1		https://www.commcarehq.org/a/harper-1/api/form/attachment/c4d88fd7-b55c-4496-8e56-3243c0fa4bb4/1585316920355.jpg	1	1	1											2	2		1
156	495d4623-600f-4241-9ecc-bbdc04e908d1	45641	Prince N. Cochee	Rahine G. Dennis		Pleebo	Zone 9	605	2	4.58318474	-7.65883628	73.0	9.1	Gladys Cochee	no	2020-03-27	16:00:00.000-00:44	1										no	1		https://www.commcarehq.org/a/harper-1/api/form/attachment/495d4623-600f-4241-9ecc-bbdc04e908d1/1585324879959.jpg		1									1		malaria	2	2
157	2cb17c10-8050-4d85-8c46-52d733dc3799	53435	Isaac P Freeman	Deborah K. Weah		Pleebo	Zone 2	483	2002	4.59024272	-7.67351891	89.0	12.13	Augustine Freeman	Isaac P Freeman	2020-03-30	14:51:00.000-00:44	1										no	1		https://www.commcarehq.org/a/harper-1/api/form/attachment/2cb17c10-8050-4d85-8c46-52d733dc3799/1585579909251.jpg											1		no	5	5
158	47f2b371-ba42-4cd5-9eed-e72bd6bd6f93	33685	Sarah Greene	Tometta Tolia-Elliott		Harper	Harper City	130	501	4.38153731	-7.69768536	-10.0	9.1	Shardrick Harris	Sarah Greene	2020-03-13	12:56:00.000-00:44	1											1		https://www.commcarehq.org/a/harper-1/api/form/attachment/47f2b371-ba42-4cd5-9eed-e72bd6bd6f93/1584104199777.jpg		1	1											1	1
159	4cf7bd00-e99b-4f8a-abde-7dfea73fbe96	38080	Kevia Kone	Johanna Sackey		Harper	Harper City	114	1	4.37733045	-7.70659816	43.0	13.65	Desire Harmoh	Kevia Kone	2020-03-17	10:52:00.000-00:44	1										No	1		https://www.commcarehq.org/a/harper-1/api/form/attachment/4cf7bd00-e99b-4f8a-abde-7dfea73fbe96/1584442394798.jpg	1				1									4	1		1
160	63c7cbde-c22b-4247-acfe-1b89039a1fb6	24320	John Doe	Tometta Tolia-Elliott		Harper	Harper City	130	2501	4.3804182	-7.7007203	13.0	16.68	Ma E Doe	Cecelia Doe	2020-03-17	14:38:00.000-00:44	1											1		https://www.commcarehq.org/a/harper-1/api/form/attachment/63c7cbde-c22b-4247-acfe-1b89039a1fb6/1584455941600.jpg		1												2	1
161	40890bba-588c-4f91-8781-01a814204f77	16634	Oretha Doe	Annie D. Nimely		Harper	Harper City	130	2401	4.38068952	-7.70069147	22.0	22.75	Richard Bako	Regina wleh	2020-03-17	13:55:00.000-00:44	1											1		https://www.commcarehq.org/a/harper-1/api/form/attachment/40890bba-588c-4f91-8781-01a814204f77/1584453483330.jpg	1	1	1		1	1								2	1		1
162	e97321b7-1fd3-47c7-959e-cde9e9ab3be2	27453	Janet Neufville	Siafa Philips		Harper	Harper City	139	16	4.38778316	-7.6955823	28.0	7.58	Boakai Barry	Janet Neufville	2020-03-17	15:00:00.000-00:44	1											1		https://www.commcarehq.org/a/harper-1/api/form/attachment/e97321b7-1fd3-47c7-959e-cde9e9ab3be2/1584457278428.jpg		1												1	1
163	2a6c03af-216f-46c0-96ea-a71010eff9e4	49142	Martha Wleh	Wah Woart Jr		Harper	Harper City	18	801	4.37238289	-7.71651588	55.0	15.17	Marthaline Weah	Mary Nagbe	2020-03-18	12:18:00.000-00:44	1										no	1		https://www.commcarehq.org/a/harper-1/api/form/attachment/2a6c03af-216f-46c0-96ea-a71010eff9e4/1584533977651.jpg		1												1	1
164	03466641-babf-4060-ae68-50235d173300	95368	Steven Johnson	Edith Neufville		Harper	Harper City	18	1	4.37240445	-7.71779848	31.0	6.06	Favor Johnson	Sarah Wesley	2020-03-18	10:00:00.000-00:44	1											1		https://www.commcarehq.org/a/harper-1/api/form/attachment/03466641-babf-4060-ae68-50235d173300/1584525658175.jpg		1	1											1	1
165	d82eed92-95ac-4817-8f46-988d548af660	915118	Evelyn Nyanee	Annie D. Nimely		Harper	Harper City	130	3101	4.38009754	-7.70134602	36.0	9.1	Moses Nyanee	Evelyn Nyapan	2020-03-18	11:23:00.000-00:44	1											1		https://www.commcarehq.org/a/harper-1/api/form/attachment/d82eed92-95ac-4817-8f46-988d548af660/1584530685750.jpg		1	1		1									2	1
166	946a731f-6073-464c-886d-cc935f7c72c7	88970	Robertlyn Robertson	Nehemiah E. Tobor		Harper	Harper City	18	1805	4.37245573	-7.71750571	34.0	4.55	Robertlyn Robertson	Marie Robertson Weah	2020-03-18	10:47:00.000-00:44	1											1		https://www.commcarehq.org/a/harper-1/api/form/attachment/946a731f-6073-464c-886d-cc935f7c72c7/1584528474338.jpg		1												2	2
167	cae878d7-7f48-46aa-85e4-1ffa13fc4a80	35974	Cecelia Dickson	Mercy C.M. Klayee		Harper	Harper City	18	901	4.37251529	-7.71659097	17.0	7.58	Yassah Wolubah	Cecelia Dickson	2020-03-18	14:28:00.000-00:44	1										No	1		https://www.commcarehq.org/a/harper-1/api/form/attachment/cae878d7-7f48-46aa-85e4-1ffa13fc4a80/1584541748432.jpg		1				1								3	1
168	f3199a41-1ab4-4b1a-ae53-a1e58563a92c	90362	Regina Wallace	McEttha A. Nyanfore		Harper	Harper City	114	25	4.37752352	-7.70595402	37.0	6.06	Sarah Wallace	Jewel Mahdee	2020-03-18	11:00:00.000-00:44	1										no	1		https://www.commcarehq.org/a/harper-1/api/form/attachment/f3199a41-1ab4-4b1a-ae53-a1e58563a92c/1584529227234.jpg		1												1	1
169	b5de15e4-6c4f-4696-b802-2dbd933a38cd	54107	Cecelia Sieh	Wah Woart Jr		Harper	Harper City	18	1	4.37231924	-7.71799103	42.0	13.65	Robert Wisner	Cecelia Sieh	2020-03-18	09:52:00.000-00:44	1										no	1		https://www.commcarehq.org/a/harper-1/api/form/attachment/b5de15e4-6c4f-4696-b802-2dbd933a38cd/1584525168964.jpg		1				1		1						1	1
170	c52b5da2-83bc-41f2-a646-43fa0ddcaea4	59226	Helena Stemn	Wannie A. Wallace		Harper	Harper City	114	32	4.37773392	-7.70643326	37.0	50.06	Prince Satte	Helena Stemn	2020-03-18	10:45:00.000-00:44	1											1		https://www.commcarehq.org/a/harper-1/api/form/attachment/c52b5da2-83bc-41f2-a646-43fa0ddcaea4/1584528370704.jpg											1		none	5	5
171	38d54a18-8a2d-4c94-8b35-564b6484c449	32950	Morris Boimah	Nehemiah E. Tobor		Harper	Harper City	104	801	4.38269728	-7.70207629	44.0	4.55	Saviors Boimah	mamie Williams	2020-03-13	16:31:00.000-00:44	1											1		https://www.commcarehq.org/a/harper-1/api/form/attachment/38d54a18-8a2d-4c94-8b35-564b6484c449/1584117090779.jpg		1												1	1
172	711c98dd-0b3e-45bf-b34a-0daa6a6d7000	57985	Omega Sawia	Deborah K. Weah		Harper	Harper City	139	901	4.39479944	-7.69039342	47.0	13.65	Regina Toe	Mable Sawia	2020-03-13	13:28:00.000-00:44	1											1		https://www.commcarehq.org/a/harper-1/api/form/attachment/711c98dd-0b3e-45bf-b34a-0daa6a6d7000/1584106121883.jpg	1	1												1	2
173	bd26d0fa-8d90-4466-a5d7-b59ecd8d860c	38269	Jimmy Dargba	Mercy C.M. Klayee		Pleebo	Zone 3	430	1801	4.58207492	-7.67478647	88.0	4.55	Evon Dargba	Jimmy Dargba	2020-03-26	16:23:00.000-00:44	1										No	1		https://www.commcarehq.org/a/harper-1/api/form/attachment/bd26d0fa-8d90-4466-a5d7-b59ecd8d860c/1585239846272.jpg		1	1			1			1	1				1	1
174	c0556cc5-61ff-408d-80d0-815fb4a09bfa	22507	Evelyn Dossen	Lovette P. Gardiner		Pleebo	Zone 9	605	901	4.58423748	-7.66104166	65.0	13.65	Success Popo	Evelyn Dossen	2020-03-27	12:35:00.000-00:44	1										no	1		https://www.commcarehq.org/a/harper-1/api/form/attachment/c0556cc5-61ff-408d-80d0-815fb4a09bfa/1585312568831.jpg
175	0adce79a-080f-465b-84a7-9eab72cc0c4c	34855	Matee Wah	Siafa Philips		Pleebo	Zone 2	483	6	4.58926199	-7.67314782	88.0	16.68	Henry Wah Jr	Matee Wah	2020-03-27	12:06:00.000-00:44	1											1		https://www.commcarehq.org/a/harper-1/api/form/attachment/0adce79a-080f-465b-84a7-9eab72cc0c4c/1585310829124.jpg
176	bc22f2ab-09ff-42f2-8203-ad19fe65ac27	15482	Francis Toe	Thomas A. Berry		Pleebo	Zone 9	605	1	4.58428136	-7.66091313	56.0	28.82	Gabriel Toe	Helena Gbayor	2020-03-27	13:00:00.000-00:44	1											1		https://www.commcarehq.org/a/harper-1/api/form/attachment/bc22f2ab-09ff-42f2-8203-ad19fe65ac27/1585314060456.jpg	1	1	1											1	1
177	266258ca-5bf5-4bc1-8325-d3a8c80d1c47	44360	Augustine Freeman	Wah Woart Jr		Pleebo	Zone 3	430	1	4.58221981	-7.67428916	53.0	18.2	Moses Freeman	Victoria Toe	2020-03-26	13:39:00.000-00:44	1										no	1		https://www.commcarehq.org/a/harper-1/api/form/attachment/266258ca-5bf5-4bc1-8325-d3a8c80d1c47/1585230004020.jpg		1									1		ear hurting	1	1
178	477104fe-4b6b-4efa-b34d-ac8fef7815ac	76631	Jessica Gborlie	Edith Neufville		Pleebo	Zone 1	515	1	4.59241343	-7.67319066	84.0	13.65	Josica Ciso	Jessica Gborlie	2020-03-25	11:24:00.000-00:44	1											1		https://www.commcarehq.org/a/harper-1/api/form/attachment/477104fe-4b6b-4efa-b34d-ac8fef7815ac/1585135497672.jpg						1								1	1
179	c82728b1-f6d4-45cc-8367-d217b92b60f6	91646	nimely sackor	Cafu K. Kassigba		Karluway-2	Tugbaken	645	101	4.66035556	-7.70916175	83.0	4.55	Cecelia Wayne	Elizabeth Wayne	2020-03-30	14:37:00.000-00:44	1										no	1		https://www.commcarehq.org/a/harper-1/api/form/attachment/c82728b1-f6d4-45cc-8367-d217b92b60f6/1585579099565.jpg	1	1												3	3		1
180	e88f1c80-dedd-4e09-a72e-e27c16a0d034	35812	Samuel Teh	Edith Neufville		Pleebo	Zone 3	430	1	4.5818837	-7.67411467	77.0	4.55	Lewis Teh	Patience Sarbough	2020-03-25	15:54:00.000-00:44	1											1		https://www.commcarehq.org/a/harper-1/api/form/attachment/e88f1c80-dedd-4e09-a72e-e27c16a0d034/1585151670273.jpg
181	3b5f1cec-cb77-4890-b929-03f218983660	69310	Eugina Sawieh	Tometta Tolia-Elliott		Pleebo	Zone 9	605	1601	4.58480561	-7.66219864	58.0	12.13	Samuel Harris	Emmanuel Harris	2020-03-27	14:38:00.000-00:44	1											1		https://www.commcarehq.org/a/harper-1/api/form/attachment/3b5f1cec-cb77-4890-b929-03f218983660/1585319929269.jpg		1												1	2
182	06e26a85-35c4-4e9a-bf57-b06cc17b9f85	30131	John Hoto	Other	Victoria Nawa	Karluway-2	Tugbaken	645	1	4.66056623	-7.70959855	85.0	9.1	Elizabeth Hoto	Victoria Weah	2020-03-30	15:03:00.000-00:44	1											1		https://www.commcarehq.org/a/harper-1/api/form/attachment/06e26a85-35c4-4e9a-bf57-b06cc17b9f85/1585580647569.jpg		1	1		1									1	1
183	c556006a-45a8-457f-8dc2-61cb6b671c3e	91861	Kangar Dahn	Rahine G. Dennis		Pleebo	Zone 9	605	1	4.5841112	-7.66072743	73.0	4.55	Sampson W. Dahn	Esther A. Swen	2020-03-27	12:53:00.000-00:44	1										no	1		https://www.commcarehq.org/a/harper-1/api/form/attachment/c556006a-45a8-457f-8dc2-61cb6b671c3e/1585313639897.jpg		1												4	2
184	bd1c9d8f-22ae-4c61-b305-811edd87d834	72085	Samuel Harris	Edith Neufville		Harper	Harper City	104	1	4.38336801	-7.70172031	25.0	13.65	Pascal Harris	Janet Harris	2020-03-13	15:50:00.000-00:44	1											1		https://www.commcarehq.org/a/harper-1/api/form/attachment/bd1c9d8f-22ae-4c61-b305-811edd87d834/1584115002579.jpg		1	1			1	1							1	1
185	a2596d9e-4c82-4280-994e-b0f685c6e529	1	Alice Wallace	Johanna Sackey		Harper	Harper City	114	1	4.37712207	-7.70683194	48.0	6.06	Lorena Harmoh	Alice Wallace	2020-03-13	13:10:00.000-00:44	1											1		https://www.commcarehq.org/a/harper-1/api/form/attachment/a2596d9e-4c82-4280-994e-b0f685c6e529/1584105034140.jpg		1												3	1
186	b926a087-8a7a-4447-948e-9b6c42d87e58	27394	David S. Bardue	James Landford		Harper	Harper City	139	1	4.38680515	-7.69555163	44.0	16.68	David S. Bards Jr.	Aretha Bardue	2020-03-13	15:34:00.000-00:44	1										No	1		https://www.commcarehq.org/a/harper-1/api/form/attachment/b926a087-8a7a-4447-948e-9b6c42d87e58/1584113918873.jpg		1												1	1
187	370391a3-3101-4928-ac6f-3b951f6d44c3	65225	Dorathy Davis	Anita J. Dallieh		Harper	Harper City	139	13902	4.38698876	-7.69517566	44.0	15.17	Mariah Nyema	Dorathy Davis	2020-03-13	15:23:00.000-00:44	1										no	1		https://www.commcarehq.org/a/harper-1/api/form/attachment/370391a3-3101-4928-ac6f-3b951f6d44c3/1584113090111.jpg
188	b0cd4c99-a7c3-4a85-b02a-a600c6ed4dc7	2696	Roland D Collins	Robert Weah		Harper	Harper City	114	9	4.37772797	-7.70614788	50.0	22.75	Rosie Collins	Agnes Smith	2020-03-13	12:00:00.000-05	1											1		https://www.commcarehq.org/a/harper-1/api/form/attachment/b0cd4c99-a7c3-4a85-b02a-a600c6ed4dc7/1584115267381.jpg		1			1	1								1	1
189	9b0fd9a1-6f11-4f3d-b749-a93d2c18440c	26802	Janet T Dweh	Robert Weah		Harper	Harper City	88	5	4.3789943	-7.71013652	49.0	12.13	Betty Weah	Rakel S Dweh	2020-03-19	07:12:00.000-05	1											1		https://www.commcarehq.org/a/harper-1/api/form/attachment/9b0fd9a1-6f11-4f3d-b749-a93d2c18440c/1584616398795.jpg		1												1	1
190	cc9c9949-50be-4e11-9b82-0e43ded1f9cc	12644	Johnny saway	Cafu K. Kassigba		Harper	Harper City	88	101	4.37883447	-7.71011507	29.0	4.55	Beatrice saway	Theresa Johnson	2020-03-19	11:13:00.000-00:44	1										no	1		https://www.commcarehq.org/a/harper-1/api/form/attachment/cc9c9949-50be-4e11-9b82-0e43ded1f9cc/1584616453955.jpg		1						1		1				1	1
191	38577317-ec6d-44c1-9b28-dbfbaacccb64	57525	2	Wannie A. Wallace		Harper	Harper City	88	2	4.37920625	-7.70927295	0.0	21.23	Rabasco Quayee	Rebecca Bestman	2020-03-19	11:09:00.000-00:44	1											1		https://www.commcarehq.org/a/harper-1/api/form/attachment/38577317-ec6d-44c1-9b28-dbfbaacccb64/1584616194756.jpg		1												5	5
192	d5087588-4d46-43d4-bfb1-f89f0086d054	67309	Cecelia woods	Tometta Tolia-Elliott		Pleebo	Zone 1	576	601	4.59314316	-7.66990944	78.0	10.61	Christopher H Nyanford	Cecelia woods	2020-03-23	15:04:00.000-00:44	1											1		https://www.commcarehq.org/a/harper-1/api/form/attachment/d5087588-4d46-43d4-bfb1-f89f0086d054/1584975908871.jpg		1												1	1
193	f5d64122-aa1f-4cff-a0fc-ecff7883b802	72412	01	Wannie A. Wallace		Pleebo	Zone 6	573	1	4.58653738	-7.6713316	83.0	13.65	Elizabeth Pinkett	Rebecca Wesley	2020-03-23	12:35:00.000-00:44	1											1		https://www.commcarehq.org/a/harper-1/api/form/attachment/f5d64122-aa1f-4cff-a0fc-ecff7883b802/1584966939493.jpg	1													5	5		1
194	66a17830-75e4-42fe-a3eb-8fb8dd79d904	34855	Beatrice Howe	Mercy C.M. Klayee		Harper	Yookudi	299	1101	4.43862902	-7.5522038	22.0	4.55	Mamie Howe	Beatrice Howe	2020-03-20	15:40:00.000-00:44	1										No	1		https://www.commcarehq.org/a/harper-1/api/form/attachment/66a17830-75e4-42fe-a3eb-8fb8dd79d904/1584718997303.jpg		1	1							1				1	1
195	25eff236-7abb-470f-ba7b-213339277ed9	15751	Nathaniel W. Wesley	McEttha A. Nyanfore		Pleebo	Zone 6	573	37	4.58671863	-7.67105259	75.0	4.55	Nathalyn Wesley	Nathaniel W. Wesley	2020-03-24	14:35:00.000-00:44	1										no	1		https://www.commcarehq.org/a/harper-1/api/form/attachment/25eff236-7abb-470f-ba7b-213339277ed9/1585060536392.jpg		1												1	2
196	eade02ed-9b70-4470-8742-8bb75e568cf8	78707	John Hne	Lovette P. Gardiner		Pleebo	Zone 1	576	1101	4.59374626	-7.67142164	88.0	19.72	Solomon Hne	Esther Hne	2020-03-24	11:58:00.000-00:44	1										no	1		https://www.commcarehq.org/a/harper-1/api/form/attachment/eade02ed-9b70-4470-8742-8bb75e568cf8/1585051140453.jpg		1				1								3	3
197	2e7e1509-c675-471d-98b4-f68396a9e2cb	26947	Esther Chea	Thomas A. Berry		Pleebo	Zone 1	576	2	4.59337448	-7.6703981	63.0	19.72	Alex Toe	Esther Chea	2020-03-23	14:56:00.000-00:44	1											1		https://www.commcarehq.org/a/harper-1/api/form/attachment/2e7e1509-c675-471d-98b4-f68396a9e2cb/1584975414270.jpg	1	1	1						1					1	1
198	1d599495-f6a8-49ec-b79c-49bf9df20696	28278	Esther T Weah	Robert Weah		Pleebo	Zone 6	573	38	4.5867567	-7.67105069	70.0	18.2	Abdoulaziz Abubarka	Esther T weah	2020-03-24	10:54:00.000-05	1											1		https://www.commcarehq.org/a/harper-1/api/form/attachment/1d599495-f6a8-49ec-b79c-49bf9df20696/1585061686821.jpg	1	1			1									2	2	1	1
199	8c75537a-334f-49ba-901d-6b57ccc2c577	50517	Nyemah Mark	Rahine G. Dennis		Harper	Fish Town	247	1	4.42130476	-7.82633488	32.0	7.58	Matthew Wilson	Rita Mark	2020-03-20	14:13:00.000-00:44	1										no	1		https://www.commcarehq.org/a/harper-1/api/form/attachment/8c75537a-334f-49ba-901d-6b57ccc2c577/1584713812915.jpg	1		1											2	2		1
200	2f17eed3-910c-4a2b-b671-da14b9bfb24f	92492	Beatrice Appleton	Tometta Tolia-Elliott		Harper	Fish Town	247	701	4.42081279	-7.82638588	33.0	9.1	Jerry Wilson	Beatrice Appleton	2020-03-20	13:56:00.000-00:44	1											1		https://www.commcarehq.org/a/harper-1/api/form/attachment/2f17eed3-910c-4a2b-b671-da14b9bfb24f/1584712598044.jpg		1				1								1	5
201	37567732-bed7-4a44-81dc-3b037b9f82d4	28946	Susana Brownell	Deborah K. Weah		Harper	Cavalla Big Town Community	286	3	4.35981038	-7.59179835	29.0	7.58	Yama Griffiths	Susana Brownell	2020-03-19	12:40:00.000-00:44	1											1		https://www.commcarehq.org/a/harper-1/api/form/attachment/37567732-bed7-4a44-81dc-3b037b9f82d4/1584621682908.jpg				1										1	1
202	d7a2550c-1d1d-405e-96bb-962172f6bb2d	60540	Henry Thompson	Lovette P. Gardiner		Harper	Fish Town	247	801	4.42088369	-7.82677533	30.0	7.58	Ortha Thompson	Alice Thompson	2020-03-20	14:34:00.000-00:44	1										no	1		https://www.commcarehq.org/a/harper-1/api/form/attachment/d7a2550c-1d1d-405e-96bb-962172f6bb2d/1584714981251.jpg	1	1			1									3	3		1
203	45e9934d-686f-4400-8c9e-339c1031d92c	24278	Omega Prowd	Edith Neufville		Harper	Yookudi	299	4	4.44033615	-7.55280537	27.0	10.61	Helena Prowd	Susannah Prowd	2020-03-20	17:24:00.000-00:44	1											1		https://www.commcarehq.org/a/harper-1/api/form/attachment/45e9934d-686f-4400-8c9e-339c1031d92c/1584725069152.jpg			1											3	3
204	6ce2c1e3-c390-4c70-a002-acf05d747536	65971	Sarah Prowd	Nehemiah E. Tobor		Harper	Yookudi	299	29905	4.44026988	-7.55293176	40.0	15.17	Moses Allison	Annie Prowd	2020-03-20	17:26:00.000-00:44	1											1		https://www.commcarehq.org/a/harper-1/api/form/attachment/6ce2c1e3-c390-4c70-a002-acf05d747536/1584725268145.jpg
205	f818e4e7-eca0-40eb-8dcc-a525823515df	9247	Elizabeth Allison	Wannie A. Wallace		Harper	Half Graway	264	13	4.39844425	-7.66040217	33.0	4.55	George Harris	Elizabeth Allison	2020-03-20	12:17:00.000-00:44	1											1		https://www.commcarehq.org/a/harper-1/api/form/attachment/f818e4e7-eca0-40eb-8dcc-a525823515df/1584706679189.jpg		1												2	2
206	17435d6e-8195-48f6-8c7f-1f6af8f7a8fc	30260	Alphoso Harris	Johanna Sackey		Harper	Half Graway	264	1	4.39804541	-7.660083	44.0	10.61	Francis Harris	Partricia Harris	2020-03-20	12:38:00.000-00:44	1											1		https://www.commcarehq.org/a/harper-1/api/form/attachment/17435d6e-8195-48f6-8c7f-1f6af8f7a8fc/1584707928777.jpg	1				1									2	2
207	dfbaccc6-9b05-4ed9-a0cf-d77fddb6b667	70131	Thomas Howe	James Landford		Pleebo	Witchoken Big Town	316	1	4.48213972	-7.6927162	58.0	13.65	Francis Howe	Lucy Allison	2020-03-26	11:04:00.000-00:44	1											1		https://www.commcarehq.org/a/harper-1/api/form/attachment/dfbaccc6-9b05-4ed9-a0cf-d77fddb6b667/1585220714148.jpg						1								1	1
208	ab81ae46-dbda-422c-bdb7-2be65fa47e90	11037	James Blayee	Other	Victoria Nawa	Pleebo	Zone 10 (Diabaville)	511	1	4.59241926	-7.67755931	88.0	7.58	Maryline Blayee	Theresa massa	2020-03-25	14:52:00.000-00:44	1											1		https://www.commcarehq.org/a/harper-1/api/form/attachment/ab81ae46-dbda-422c-bdb7-2be65fa47e90/1585147988000.jpg	1	1	1							1				1	1		1
209	101aeb1f-141f-44df-a301-1a4480c91502	75947	Sarah Hoto	Wannie A. Wallace		Pleebo	Zone 10 (Diabaville)	511	19	4.59249445	-7.67742219	108.0	18.2	Helena Wilson	Sarah Hoto	2020-03-25	14:04:00.000-00:44	1											1		https://www.commcarehq.org/a/harper-1/api/form/attachment/101aeb1f-141f-44df-a301-1a4480c91502/1585145072452.jpg		1												1	1
210	6589330b-bb3a-44b8-abd1-19971a83951f	28051	Robert Neal	Johanna Sackey		Pleebo	Witchoken Mission	316	2					Herrietha Neh	Annie Wah	2020-03-26	12:01:00.000-00:44	1											1		https://www.commcarehq.org/a/harper-1/api/form/attachment/6589330b-bb3a-44b8-abd1-19971a83951f/1585224160426.jpg		1												3	2
211	107869df-8974-476a-843d-c3380cab6f8b	60423	patience Martin	Cafu K. Kassigba		Pleebo	Zone 10 (Diabaville)	511	101	4.59306842	-7.67780799	84.0	6.06	Christopher marston	patience Martin	2020-03-25	12:16:00.000-00:44	1										no	1		https://www.commcarehq.org/a/harper-1/api/form/attachment/107869df-8974-476a-843d-c3380cab6f8b/1585138645193.jpg	1	1								1				1	1		1
212	92c78de9-a928-4adb-9387-a764f79c3e81	30309	Amos Dennis	Cafu K. Kassigba		Pleebo	Witchoken Mission	316	101	4.48215966	-7.69340465	40.0	4.55	Alice Dennis	Mary Helber	2020-03-26	13:03:00.000-00:44	1										no	1		https://www.commcarehq.org/a/harper-1/api/form/attachment/92c78de9-a928-4adb-9387-a764f79c3e81/1585227826924.jpg	1	1			1									3	3	1	1
213	7731d1a8-7c6e-4aad-948c-f3e6176b0706	33753	Ade Appleton	Anita J. Dallieh		Pleebo	Zone 7	563	56310	4.58745147	-7.66483241	74.0	15.17	Mercy Harrise	Ade Appleton	2020-03-26	12:44:00.000-00:44	1										no	1		https://www.commcarehq.org/a/harper-1/api/form/attachment/7731d1a8-7c6e-4aad-948c-f3e6176b0706/1585226717116.jpg		1	1											1	1
214	9f890f58-5aa5-4951-bb7a-a9b148685240	49696	Venus Kumeh	Mercy C.M. Klayee		Harper	Harper City	104	902	4.38346611	-7.70177275	34.0	6.06	Sara Kuma	Venus Kumeh	2020-03-13	16:10:00.000-00:44	1										no	1		https://www.commcarehq.org/a/harper-1/api/form/attachment/9f890f58-5aa5-4951-bb7a-a9b148685240/1584115836089.jpg	1	1	1			1	1	1		1				2	2	1	1
215	1374a7b2-f4c1-4a0c-936f-eca54335f1b6	99087	Serina Geah	Wannie A. Wallace		Harper	Harper City	114	102	4.37765018	-7.70622726	39.0	4.55	Prosper Gold	Serina Geah	2020-03-13	15:15:00.000-00:44	1										no	1		https://www.commcarehq.org/a/harper-1/api/form/attachment/1374a7b2-f4c1-4a0c-936f-eca54335f1b6/1584112536443.jpg	1													1	1		1
216	dac30b2e-7553-4f71-819f-7653547ede5a	35557	Susana Teah	Other	Victoria Nawa	Harper	Harper City	114	1102	4.377351	-7.70638136	22.0	10.61	Emmanuel Williams	Susanna Teah	2020-03-17	12:20:00.000-00:44	1											1		https://www.commcarehq.org/a/harper-1/api/form/attachment/dac30b2e-7553-4f71-819f-7653547ede5a/1584447698486.jpg	1	1	1											2	1		1
217	15277730-2069-4580-bcd3-29f8a1e4797c	3187	Nancy Weah	Johanna Sackey		Harper	Harper City	114	103	4.37871636	-7.70729196	40.0	7.58	King Dossen	Nancy Weah	2020-03-17	13:59:00.000-00:44	1											1		https://www.commcarehq.org/a/harper-1/api/form/attachment/15277730-2069-4580-bcd3-29f8a1e4797c/1584453573845.jpg	1	1												1	1		1
218	78f1e889-410a-4ce6-8d38-25cdd18bb51a	35606	Louise Johnson	Lovette P. Gardiner		Harper	Harper City	130	2201	4.3804552	-7.70022938	30.0	18.2	Nafusa Alu	Louise Johnson	2020-03-17	12:43:00.000-00:44	1										no	1		https://www.commcarehq.org/a/harper-1/api/form/attachment/78f1e889-410a-4ce6-8d38-25cdd18bb51a/1584449049051.jpg	1	1												3	3		1
219	44d5e046-21c0-4f6f-ac15-b6fab7d42ecb	82318	Chris Borlic	Annie D. Nimely		Harper	Harper City	130	1401	4.38043115	-7.69958911	32.0	12.13	Rebecca Borlic	Chris Borlic	2020-03-17	12:36:00.000-00:44	1											1		https://www.commcarehq.org/a/harper-1/api/form/attachment/44d5e046-21c0-4f6f-ac15-b6fab7d42ecb/1584448634817.jpg		1	1											3	2
220	1a874aa7-132b-4178-aec4-8300aa7b4558	15810	Kueku Mensha	Anita J. Dallieh		Harper	Cavalla (2)	286	28605	4.36031587	-7.59169701	29.0	4.55	Dominic Mensha	Sophia Togba	2020-03-19	12:45:00.000-00:44	1										no	1		https://www.commcarehq.org/a/harper-1/api/form/attachment/1a874aa7-132b-4178-aec4-8300aa7b4558/1584621976061.jpg	1	1									1		nut in his mouth	1	1
221	0a9deb5a-148b-4140-a71e-c6ba11846ad2	70564	Hemel Dennis	Cafu K. Kassigba		Harper	Harper City	88	101	4.37887387	-7.71032329	28.0	22.75	messiah toe	Hemel Dennis	2020-03-19	12:38:00.000-00:44	1										no	1		https://www.commcarehq.org/a/harper-1/api/form/attachment/0a9deb5a-148b-4140-a71e-c6ba11846ad2/1584621545201.jpg	1	1								1				3	3	1	1
222	495c16bc-2666-4e79-a5cd-a5da04621f18	11092	Philip Jurry	Robert Weah		Harper	Harper City	88	12	4.37893175	-7.7107217	49.0	13.65	Mary Jurry	Oretha Nimely	2020-03-19	08:24:00.000-05	1											1		https://www.commcarehq.org/a/harper-1/api/form/attachment/495c16bc-2666-4e79-a5cd-a5da04621f18/1584620685249.jpg	1	1								1				1	1		1
223	33ab0e24-e031-435b-93a6-21af1b4085dd	74062	Oretha Johnson	James Landford		Harper	Cavalla Big Town Community	286	1	4.35954919	-7.5921574	28.0	6.06	Mensa Quire	Oretha Johnson	2020-03-19	14:23:00.000-00:44	1										No	1		https://www.commcarehq.org/a/harper-1/api/form/attachment/33ab0e24-e031-435b-93a6-21af1b4085dd/1584627881101.jpg											1		Eye problem	3	1
224	6f7f169f-2007-43de-9825-6a19d3659881	15948	Lawrence Stemm	Rahine G. Dennis		Harper	Kablaken	290	1	4.36318679	-7.54008956	29.0	10.61	Osaka Stemm	Lawrence Stemm	2020-03-19	13:31:00.000-00:44	1										no	1		https://www.commcarehq.org/a/harper-1/api/form/attachment/6f7f169f-2007-43de-9825-6a19d3659881/1584624752405.jpg											1		no	5	5
225	dd5e9256-8b0d-4245-a147-f13e0068df3f	63367	Comfort Woart	Annie D. Nimely		Harper	Kablaken	290	1101	4.36388045	-7.53909637	11.0	7.58	Magratta Allison	Comfort Woart	2020-03-19	14:25:00.000-00:44	1											1		https://www.commcarehq.org/a/harper-1/api/form/attachment/dd5e9256-8b0d-4245-a147-f13e0068df3f/1584624573568.jpg	1	1	1											2	2	1
226	564380bc-805e-4a41-8219-93feefeae947	49375	0101	Cafu K. Kassigba		Harper	Harper City	88	1	4.3783543	-7.71094708	25.0	16.68	Joseph serre	matu siafa	2020-03-19	14:05:00.000-00:44	1										no	1		https://www.commcarehq.org/a/harper-1/api/form/attachment/564380bc-805e-4a41-8219-93feefeae947/1584626738906.jpg		1			1					1				3	3
227	0b8867f3-5908-40fa-8d4c-3d44f849a8d7	2334	Felecia Bedell	Kanfin B. Jah		Harper	Cavalla Big Town Community	286	1	4.36063079	-7.59089721	24.0	7.58	Babaygirl Bedell	Felecia Bedell	2020-03-19	14:21:00.000-00:44	1											1		https://www.commcarehq.org/a/harper-1/api/form/attachment/0b8867f3-5908-40fa-8d4c-3d44f849a8d7/1584627807522.jpg		1												3	1
228	076210e6-c974-48a8-ac87-26473ca86239	60848	Patricia D. Freeman	Edith Neufville		Harper	Harper City	23	1	4.37397718	-7.71864317	38.0	15.17	Wendell J Thomson II	Wendell J Thomson	2020-03-19	11:03:00.000-00:44	1											1		https://www.commcarehq.org/a/harper-1/api/form/attachment/076210e6-c974-48a8-ac87-26473ca86239/1584615846893.jpg
229	14f487b0-6d9b-4e2a-8e8c-e3e611399cc2	74982	Beatrice Wreah	McEttha A. Nyanfore		Harper	Harper City	88	9	4.3787273	-7.71026982	40.0	10.61	Florence Monhmos	Beatrice Wreah	2020-03-19	12:46:00.000-00:44	1										no	1		https://www.commcarehq.org/a/harper-1/api/form/attachment/14f487b0-6d9b-4e2a-8e8c-e3e611399cc2/1584622019196.jpg		1												1	1
230	877b5b5d-5fd1-4299-b99d-21774c5ee74e	46039	18	Wannie A. Wallace		Harper	Harper City	88	18	4.37848581	-7.71094179	42.0	6.06	Nelson Kofa	Beatrice Siemo	2020-03-19	13:46:00.000-00:44	1											1		https://www.commcarehq.org/a/harper-1/api/form/attachment/877b5b5d-5fd1-4299-b99d-21774c5ee74e/1584625630710.jpg
231	bd7b8802-eeda-446e-888d-c35f9a607061	21091	Emmanuel Appleton	Annie D. Nimely		Pleebo	Zone 7	565	701	4.58801684	-7.66465103	77.0	22.75	Mabel Elliott	Elizabeth Appleton	2020-03-25	14:39:00.000-00:44	1											1		https://www.commcarehq.org/a/harper-1/api/form/attachment/bd7b8802-eeda-446e-888d-c35f9a607061/1585147182420.jpg	1	1	1		1									2	2		1
232	a304c29c-6e3f-4f86-9c11-5ed8ed706611	58517	Jake Fufarna	McEttha A. Nyanfore		Pleebo	Zone 6	573	20	4.58546712	-7.67079171	74.0	6.06	Makula Fufarna	Anni Camera	2020-03-23	14:49:00.000-00:44	1										no	1		https://www.commcarehq.org/a/harper-1/api/form/attachment/a304c29c-6e3f-4f86-9c11-5ed8ed706611/1584974970441.jpg		1												5	5
233	fa509048-8083-407b-ac07-89920e15ec54	75260	Dio Dennis	Wah Woart Jr		Pleebo	Zone 1	515	1	4.59242665	-7.67380231	97.0	12.13	Godwin Dennis	Dorduway Dennis	2020-03-23	14:51:00.000-00:44	1										no	1		https://www.commcarehq.org/a/harper-1/api/form/attachment/fa509048-8083-407b-ac07-89920e15ec54/1584975144662.jpg		1												4	1
234	c581f8f9-cf3d-432c-bb50-1227f3c7674a	86721	Christian Chea	Edith Neufville		Pleebo	Zone 1	515	2	4.59278767	-7.67331798	93.0	15.17	Patience Wah	Elizabeth Wah	2020-03-23	16:29:00.000-00:44	1											1		https://www.commcarehq.org/a/harper-1/api/form/attachment/c581f8f9-cf3d-432c-bb50-1227f3c7674a/1584980959659.jpg		1				1								4	3
235	3b77f21c-849f-4974-8e43-1006f3f8f08f	24889	Cecelia Collins	Lovette P. Gardiner		Pleebo	Zone 1	576	102	4.59251643	-7.67016149	60.0	19.72	Alex Dennis	Cecelia Collins	2020-03-23	13:57:00.000-00:44	1										no	1		https://www.commcarehq.org/a/harper-1/api/form/attachment/3b77f21c-849f-4974-8e43-1006f3f8f08f/1584971847608.jpg	1	1	1											3	3		1
236	183d5ce5-6c05-4a1f-98fc-f14874fe506a	3011	Doety Nyanfor	Other	Victoria Nawa	Pleebo	Zone 6	573	1	4.58472968	-7.67097237	80.0	4.55	Covenant Wesseh	Grace Nyanfor	2020-03-24	12:44:00.000-00:44	1											1		https://www.commcarehq.org/a/harper-1/api/form/attachment/183d5ce5-6c05-4a1f-98fc-f14874fe506a/1585053899637.jpg	1	1	1						1					2	2		1
237	3d9a3658-433f-4942-bf89-334c91de6019	25792	Peter T. Dennis	Rahine G. Dennis		Pleebo	Zone 7	565	2	4.58851257	-7.66470051	75.0	15.17	Felicia N. Dennis	Peter T. Dennis	2020-03-26	13:23:00.000-00:44	1										no	1		https://www.commcarehq.org/a/harper-1/api/form/attachment/3d9a3658-433f-4942-bf89-334c91de6019/1585229022717.jpg
238	4930c8f8-7249-4195-9568-4cbd7636f7a0	22172	Colori Martins	Thomas A. Berry		Pleebo	Zone 7	565	1	4.58784653	-7.66387795	77.0	15.17	Martina Martins	Salome Geekor	2020-03-25	13:15:00.000-00:44	1											1		https://www.commcarehq.org/a/harper-1/api/form/attachment/4930c8f8-7249-4195-9568-4cbd7636f7a0/1585142193750.jpg	1	1	1	1	1	1	1		1	1				1	1		1
239	d3112c1e-57cc-499d-b5d9-184b000dbab3	76146	Cyrus Gweh	Robert Weah		Pleebo	Zone 10 (Diabaville)	511	20	4.5925187	-7.67771332	82.0	16.68	Oretha Gweh	Bernice Kyne	2020-03-25	10:33:00.000-05	1											1		https://www.commcarehq.org/a/harper-1/api/form/attachment/d3112c1e-57cc-499d-b5d9-184b000dbab3/1585146849628.jpg		1				1								1	1
240	918a4727-4172-419f-9e89-d9e3992862df	86118	James topy	Cafu K. Kassigba		Pleebo	Zone 10 (Diabaville)	511	101	4.59277153	-7.67731209	64.0	4.55	Nelson topy	Elizabeth Tulare	2020-03-25	13:28:00.000-00:44	1										no	1		https://www.commcarehq.org/a/harper-1/api/form/attachment/918a4727-4172-419f-9e89-d9e3992862df/1585142954472.jpg	1	1												3	3		1
241	d599c770-db67-404a-af34-432594986a2b	56673	Elizabeth wallay	Cafu K. Kassigba		Pleebo	Witchoken Mission	316	102	4.48196696	-7.69320398	57.0	6.06	Sarah wallay	Elizabeth wallay	2020-03-26	12:06:00.000-00:44	1										no	1		https://www.commcarehq.org/a/harper-1/api/form/attachment/d599c770-db67-404a-af34-432594986a2b/1585224409672.jpg	1	1								1				3	3	1	1
242	25194fd2-cb96-40a6-946e-6aa9299e793a	93448	Obediah Nyewah	McEttha A. Nyanfore		Pleebo	Wortuken	316	8	4.48239104	-7.69314943	37.0	15.17	Peter Wallace	Anita Wallace	2020-03-26	11:21:00.000-00:44	1										no	1		https://www.commcarehq.org/a/harper-1/api/form/attachment/25194fd2-cb96-40a6-946e-6aa9299e793a/1585221718220.jpg		1												2	2
243	d310d3eb-9203-466e-94fd-3dfc734ade9d	81513	Doris Julu	McEttha A. Nyanfore		Pleebo	Zone 10 (Diabaville)	511	22	4.59230547	-7.67770863	91.0	21.23	Denton Somaday	Doris Julu	2020-03-25	14:37:00.000-00:44	1										no	1		https://www.commcarehq.org/a/harper-1/api/form/attachment/d310d3eb-9203-466e-94fd-3dfc734ade9d/1585147080065.jpg		1												2	2
244	712d73a1-0b1c-4365-b8c4-d7810bcda1c4	75159	Ujean Pk Nyema	Anita J. Dallieh		Pleebo	Gebio Mission	563	56319	4.58699112	-7.6610599	75.0	37.92	Halberit Wallace	Agnes Worat	2020-03-26	14:48:00.000-00:44	1										no	1		https://www.commcarehq.org/a/harper-1/api/form/attachment/712d73a1-0b1c-4365-b8c4-d7810bcda1c4/1585234186260.jpg	1	1	1											2	1		1
245	2fa88d30-583b-437d-ae25-45fb2b7b7307	5839	Helena Freeman	Anita J. Dallieh		Pleebo	Zone 7	563	56320					Francis Dennis	no	2020-03-26	13:57:00.000-00:44	1										no	1		https://www.commcarehq.org/a/harper-1/api/form/attachment/2fa88d30-583b-437d-ae25-45fb2b7b7307/1585231049759.jpg	1	1	1											1	1		1	1
246	c43184b1-410c-439a-a07e-478b602e3ab9	9323	Annie Nagbe	Other	Victoria Nawa	Pleebo	Zone 10 (Diabaville)	511	2	4.59365277	-7.6769163	12.0	21.23	Blessing Nagbe	Annie Nagbe	2020-03-25	12:39:00.000-00:44	1											1		https://www.commcarehq.org/a/harper-1/api/form/attachment/c43184b1-410c-439a-a07e-478b602e3ab9/1585140010982.jpg
247	fcd13313-f103-4844-9abe-eacef89e240c	23251	Abengo Teleh	Other	Victoria Nawa	Pleebo	Zone 10 (Diabaville)	511	1	4.59244771	-7.67759677	117.0	4.55	Evelyn Teleh	Felicia Nyema	2020-03-25	13:39:00.000-00:44	1											1		https://www.commcarehq.org/a/harper-1/api/form/attachment/fcd13313-f103-4844-9abe-eacef89e240c/1585143592534.jpg
248	517f2110-5e95-4269-bf73-4f4c43f546b3	905	Beatrice Blayon	Siafa Philips		Pleebo	Zone 7	563	3	4.58700074	-7.66404916	64.0	13.65	Joan Tarkor	Beatrice Blayon	2020-03-25	14:29:00.000-00:44	1											1		https://www.commcarehq.org/a/harper-1/api/form/attachment/517f2110-5e95-4269-bf73-4f4c43f546b3/1585146628452.jpg			1		1									1	1
249	b94a2362-d9d1-4eac-8f8a-32128b677767	11153	Marie Mulhlenudg	Wannie A. Wallace		Harper	Half Graway	264	16	4.3996162	-7.65973594	39.0	15.17	Patience Howe	Marie Muhlenudg	2020-03-20	13:16:00.000-00:44	1											1		https://www.commcarehq.org/a/harper-1/api/form/attachment/b94a2362-d9d1-4eac-8f8a-32128b677767/1584710180279.jpg											1		none	5	5
250	48f2eb30-3878-4f53-9248-4cc71106a0b0	325	Djouo Nadege	Annie D. Nimely		Harper	Fish Town	247	502	4.42149299	-7.82657536	35.0	15.17	Hyade Favor Brewer	Djouo Nadege	2020-03-20	14:45:00.000-00:44	1											1		https://www.commcarehq.org/a/harper-1/api/form/attachment/48f2eb30-3878-4f53-9248-4cc71106a0b0/1584715782874.jpg	1	1	1		1	1		1						2	2	1
251	299e372b-e86e-4792-b729-579dec2f3855	82365	Peter Howe	Robert Weah		Harper	New Town Community	264	7	4.39821756	-7.65985106	53.0	19.72	Samuel Howe	Helena Howe	2020-03-20	10:12:00.000-05	1											1		https://www.commcarehq.org/a/harper-1/api/form/attachment/299e372b-e86e-4792-b729-579dec2f3855/1584713581825.jpg	1	1	1		1					1				1	1	1	1
252	dffebc10-bffc-40ef-a836-45f9088db521	25769	Momodu Dongbal	Johanna Sackey		Harper	Harper City	88	1	4.37855801	-7.71038144	26.0	13.65	Hannah Dongbal	Grace Steven	2020-03-19	13:29:00.000-00:44	1											1		https://www.commcarehq.org/a/harper-1/api/form/attachment/dffebc10-bffc-40ef-a836-45f9088db521/1584624603337.jpg											1		None	5	5
253	b9506c67-e365-4a42-a348-ec640d29b302	98990	Joseph Harmon	Wah Woart Jr		Harper	Harper City	299	2	4.43927284	-7.55248605	30.0	6.06	Charles Landford	Saraphina Weah	2020-03-20	16:47:00.000-00:44	1										no	1		https://www.commcarehq.org/a/harper-1/api/form/attachment/b9506c67-e365-4a42-a348-ec640d29b302/1584722860428.jpg		1							1	1				1	1
254	d50489a0-84d3-4ee0-9141-f13896d52469	73479	Felecia Howe	Other	Victoria Nawa	Harper	Half Graway	264	1	4.39862865	-7.65965793	51.0	12.13	Tete Harris	Felecia Howe	2020-03-20	14:32:00.000-00:44	1											1		https://www.commcarehq.org/a/harper-1/api/form/attachment/d50489a0-84d3-4ee0-9141-f13896d52469/1584714738701.jpg
255	a0bdfc21-9479-4df8-a9b2-0b1f29ae7d38	3602	William wah	Cafu K. Kassigba		Harper	Harper City	114	102	4.37892044	-7.70667368	26.0	4.55	Jennifer nyanfore	Mary Stephen	2020-03-18	14:00:00.000-00:44	1										no	1		https://www.commcarehq.org/a/harper-1/api/form/attachment/a0bdfc21-9479-4df8-a9b2-0b1f29ae7d38/1584540049590.jpg	1	1								1				1	1	1
256	aea8a31b-e741-4314-b439-889552975966	33285	Esther W. Darway	Rahine G. Dennis		Harper	Harper City	130	38	4.3793801	-7.70149451	28.0	9.1	Daniel P. Collins	Martha A. Collins	2020-03-18	13:07:00.000-00:44	1										no	1		https://www.commcarehq.org/a/harper-1/api/form/attachment/aea8a31b-e741-4314-b439-889552975966/1584536907659.jpg		1	1						1					1	1
257	1375aa3a-60da-453c-805f-c96c5e8f445d	70813	Beatrice Nimely	Johanna Sackey		Harper	Harper City	114	1					Richmond Baker	Elizabeth Dweh	2020-03-18	11:58:00.000-00:44	1											1		https://www.commcarehq.org/a/harper-1/api/form/attachment/1375aa3a-60da-453c-805f-c96c5e8f445d/1584532752431.jpg		1												3	3
258	a0c5f46c-e82b-4444-938e-d18cb05c7f80	66903	Milton G Baker	Robert Weah		Harper	Harper City	114	31	4.37860508	-7.70728964	47.0	7.58	Emmanuel jaffa	Linda G Baker	2020-03-18	09:41:00.000-05	1											1		https://www.commcarehq.org/a/harper-1/api/form/attachment/a0c5f46c-e82b-4444-938e-d18cb05c7f80/1584538888075.jpg		1												1	1
259	9caf4fc2-e72a-4113-8e13-c66ff2e94c44	63749	Aretha Weah	James Landford		Harper	Harper City	139	1	4.38746539	-7.69566572	36.0	15.17	Favor Blanyon	Patience Weah	2020-03-17	12:51:00.000-00:44	1										Why should I answer questions for my son	1		https://www.commcarehq.org/a/harper-1/api/form/attachment/9caf4fc2-e72a-4113-8e13-c66ff2e94c44/1584449658815.jpg											1		Sleep for long	5	4
260	e4070f59-b87f-405f-adee-40849bb5f584	52398	Ida Dioh	Mercy C.M. Klayee		Pleebo	Zone 1	515	1701	4.59337409	-7.67302505	87.0	15.17	Francis Kollie	Ida Dioh	2020-03-24	13:33:00.000-00:44	1										No	1		https://www.commcarehq.org/a/harper-1/api/form/attachment/e4070f59-b87f-405f-adee-40849bb5f584/1585056858511.jpg	1	1	1		1				1	1				1	1		1
261	566a398d-444f-4962-8427-d75b73db0f70	76908	musa konneh	Cafu K. Kassigba		Pleebo	Zone 6	573	101	4.58603901	-7.67041997	74.0	16.68	asha konneh	makoya konneh	2020-03-23	14:02:00.000-00:44	1										no	1		https://www.commcarehq.org/a/harper-1/api/form/attachment/566a398d-444f-4962-8427-d75b73db0f70/1584972282702.jpg	1	1			1									1	1		1
262	749d9811-cc04-4bec-bc06-d7966b0c3426	90955	John G. Moses	Johanna Sackey		Pleebo	Zone 6	573	1					Helena Mogan	Sussanah Woart	2020-03-24	12:10:00.000-00:44	1											1		https://www.commcarehq.org/a/harper-1/api/form/attachment/749d9811-cc04-4bec-bc06-d7966b0c3426/1585051881587.jpg	1	1		1										2	3
263	dcd78336-cce6-4888-a8f0-e556e6cc84b2	95620	Korpo Jallah	Mercy C.M. Klayee		Pleebo	Zone 1	515	1301	4.59312485	-7.67291759	87.0	6.06	Jallah Floomo	Korpo Jallah	2020-03-24	12:10:00.000-00:44	1										no	1		https://www.commcarehq.org/a/harper-1/api/form/attachment/dcd78336-cce6-4888-a8f0-e556e6cc84b2/1585051886904.jpg	1													3	3
264	6668435f-8b89-45fe-be19-7f2c096cbf58	53208	Dominic N Hne	Lovette P. Gardiner		Pleebo	Zone 1	576	801	4.59316262	-7.66981392	77.0	16.68	Dominic Hne	Jestine Kiah	2020-03-23	14:56:00.000-00:44	1										no	1		https://www.commcarehq.org/a/harper-1/api/form/attachment/6668435f-8b89-45fe-be19-7f2c096cbf58/1584975420556.jpg	1	1			1									3	3		1
265	fb1fc164-02cd-4edd-a421-6f1a1369aefe	61406	Mr. Daniel Nimely	Jonathan K. Moses		Harper	New Town Community	104	1					Danielyne Nimely	Comfort Nimely	2020-03-13	12:27:00.000-00:44	1											1		https://www.commcarehq.org/a/harper-1/api/form/attachment/fb1fc164-02cd-4edd-a421-6f1a1369aefe/1584102491588.jpg			1											2	2
266	94f496e1-6c48-4f5a-93b0-858399926bf2	31348	Nyema Roggline	Jonathan K. Moses		Karluway-2	Tugbaken	644	1					Amma Reggline	Lucy Howe	2020-03-30	18:11:00.000-00:44	1											1		https://www.commcarehq.org/a/harper-1/api/form/attachment/94f496e1-6c48-4f5a-93b0-858399926bf2/1585591902584.jpg		1									1		caugh	4	2
267	deff7435-3363-41e5-9468-21b783dce77f	62505	Evelyn Kumah	Mercy C.M. Klayee		Karluway-2	Tugbaken	644	1701	4.6609631	-7.71261879	95.0	9.1	Ida Kumah	Evelyn Kumah	2020-03-30	14:00:00.000-00:44	1										No comment	1		https://www.commcarehq.org/a/harper-1/api/form/attachment/deff7435-3363-41e5-9468-21b783dce77f/1585576882183.jpg		1								1				1	1
268	e6d2ca7e-bf5e-46f8-87bd-f04d35c99d86	31348	Nyema Reggline	Jonathan K. Moses		Karluway-2	Tugbaken	644	1	4.66186819	-7.71256444	58.0	13.65	Amma Reggline	Lucy Howe	2020-03-30	18:08:00.000-00:44	1											0
269	74ef1531-1dfc-4456-b2a1-9ab5c70e2255	56259	Alice Teh	Annie D. Nimely		Pleebo	Zone 9	605	1302	4.58502588	-7.66194902	71.0	19.72	Amelia Freeman	Alice Teh	2020-03-27	14:33:00.000-00:44	1											1		https://www.commcarehq.org/a/harper-1/api/form/attachment/74ef1531-1dfc-4456-b2a1-9ab5c70e2255/1585319650011.jpg	1	1	1		1	1		1						2	2		1
270	19385e12-8738-4c31-9412-9bf27bbe7cc3	7436	Victoria Wilson	Kanfin B. Jah		Pleebo	Zone 2	483	1	4.58921941	-7.67373817	88.0	13.65	Odell Kumeh	Victoria Wilson	2020-03-27	12:31:00.000-00:44	1											1		https://www.commcarehq.org/a/harper-1/api/form/attachment/19385e12-8738-4c31-9412-9bf27bbe7cc3/1585312311705.jpg		1	1			1								3	2
271	91e68004-0286-4ff7-ac6b-8b30bca8e2e0	23626	Wilmington Toule	Robert Weah		Karluway-2	Tugbaken	645	21	4.66069309	-7.71075311	112.0	15.17	Dennis Tuole	Cecelia Joe	2020-03-30	12:26:00.000-05	1											1		https://www.commcarehq.org/a/harper-1/api/form/attachment/91e68004-0286-4ff7-ac6b-8b30bca8e2e0/1585585612602.jpg		1									1		Stomach problem	1	1
272	76efed40-9df8-485b-b00f-0d74e8f97f0f	69061	Susana Brown	Robert Weah		Karluway-2	Tugbaken	645	9	4.66042294	-7.70946568	83.0	12.13	Sara Hoto	Susana Brown	2020-03-30	11:22:00.000-05	1											1		https://www.commcarehq.org/a/harper-1/api/form/attachment/76efed40-9df8-485b-b00f-0d74e8f97f0f/1585581736402.jpg	1	1			1									1	1	1	1
273	d2d3bd51-ae3a-472f-be3c-b5a64c065194	96002	Leo Cooper sr	Deborah K. Weah		Pleebo	Zone 2	483	2001	4.5903109	-7.67357143	83.0	22.75	Susana Cooper	Mary Cooper	2020-03-30	14:05:00.000-00:44	1										no	1		https://www.commcarehq.org/a/harper-1/api/form/attachment/d2d3bd51-ae3a-472f-be3c-b5a64c065194/1585577182190.jpg		1												2	2
274	bf1c0a89-9eb7-49d2-a327-4a98833d3e9c	87108	Rebecca Tye	Jonathan K. Moses		Pleebo	Zone 3	430	1					Mathaline Manstone	Rebecca Tye	2020-03-26	15:40:00.000-00:44	1										No	1		https://www.commcarehq.org/a/harper-1/api/form/attachment/bf1c0a89-9eb7-49d2-a327-4a98833d3e9c/1585237239789.jpg		1												4	2
275	6be89033-bb9b-4196-a9c3-d407f34dbb5c	65024	Oliver Kwia	Kanfin B. Jah		Pleebo	Zone 2	483	1	4.58937007	-7.67367841	60.0	18.2	Rebecca Jones	Sarah Jones	2020-03-27	11:53:00.000-00:44	1											1		https://www.commcarehq.org/a/harper-1/api/form/attachment/6be89033-bb9b-4196-a9c3-d407f34dbb5c/1585310061259.jpg
276	776f76b6-027d-4b71-ab76-9338f684202e	29178	Orether Swen	Tometta Tolia-Elliott		Pleebo	Zone 7	565	1101	4.5880122	-7.66442339	50.0	7.58	Mama Swen	Orether Swen	2020-03-26	11:18:00.000-00:44	1											1		https://www.commcarehq.org/a/harper-1/api/form/attachment/776f76b6-027d-4b71-ab76-9338f684202e/1585221549031.jpg		1												2	1
277	391fba68-4fad-4a99-af55-0ac7c3e6ce62	81203	James Worjloh	Tometta Tolia-Elliott		Pleebo	Zone 7	565	301	4.58766363	-7.66401381	68.0	15.17	Roseline Messan	James Worjloh	2020-03-25	12:32:00.000-00:44	1											1		https://www.commcarehq.org/a/harper-1/api/form/attachment/391fba68-4fad-4a99-af55-0ac7c3e6ce62/1585139561942.jpg									1					1	1
278	a49b1bac-15f5-4bdd-b3cc-0ee95ebec5e7	19107	kireson Sayor	Anita J. Dallieh		Pleebo	Zone 2	483	48301	4.58962349	-7.67338666	77.0	12.13	Floyd Sayor	Ruth Klay	2020-03-27	12:07:00.000-00:44	1										no	1		https://www.commcarehq.org/a/harper-1/api/form/attachment/a49b1bac-15f5-4bdd-b3cc-0ee95ebec5e7/1585310844347.jpg	1	1	1											2	2		1
279	c7ed42ff-cce5-484d-a9df-98718b2ec5f8	93281	Tumu sie Williams	Kanfin B. Jah		Pleebo	Zone 2	483	1	4.58931925	-7.67344299	81.0	4.55	jestina Davis	Victoria Davis	2020-03-27	10:53:00.000-00:44	1											1		https://www.commcarehq.org/a/harper-1/api/form/attachment/c7ed42ff-cce5-484d-a9df-98718b2ec5f8/1585306430130.jpg	1	1	1											1	3	1	1
[truncated: 212 more columns]
