# Supplementary material for: Community and facility-level barriers to achieving UHC in Kono District, Sierra Leone and Maryland County, Liberia
Source: PLOS Glob Public Health. 2023 Jun 26;3(6):e0002045. doi: 10.1371/journal.pgph.0002045 (PMC10292700; doi:10.1371/journal.pgph.0002045)
Supplement: S1 Data — (ZIP) [file pgph.0002045.s002.zip › Liberia HHS/Raw data/Household Survey (for the Head of the Household) 2020-08-07.csv]

formid	number	x1_field_worker	x1_field_worker_spy	x2_catchment_area	x3_village	x4_segment	x5_household_number	x6_num_of_households	x7_ethnic_group	x7_other_ethnic_group	x8_latitude	x8_longitude	x8_altitude	x8_accuracy	c6_date_1st	c6_start_1st	c6_result_1st	c6_result_1st_spy	c6_date_2nd	c6_start_2nd	c6_result_2nd	c6_result_2nd_spy	c6_date_3rd	c6_start_3rd	c6_result_3rd	c6_result_3rd_spy	note_hh_consent	rec_questions	consent	dissent	consent_sign	Q108	note_mod2	Q301	Q301_spy	Q302	Q303	Q304	Q305	Q306	Q307_1	Q307_2	Q307_3	Q307_4	Q307_5	Q307_6	Q307_7	Q307_96	Q307_extra
fca99a64-51fd-49be-871e-6c239263500f	0	Edith Neufville		Harper	Harper City	104	1	3	Grebo		4.38349369	-7.70185263	30.0	6.06	2020-03-13	14:50:00.000-00:44	1												1		https://www.commcarehq.org/a/harper-1/api/form/attachment/fca99a64-51fd-49be-871e-6c239263500f/1584111279547.jpg	0		96	pump	3	10	1	95	0
24b04bfe-a1fa-4ea0-afc8-9d168c3a5c35	1	Cafu K. Kassigba		Pleebo	Zone 6	573	102	3	Grebo		4.58528433	-7.67085185	79.0	34.89	2020-03-23	15:08:00.000-00:44	1											yes	1		https://www.commcarehq.org/a/harper-1/api/form/attachment/24b04bfe-a1fa-4ea0-afc8-9d168c3a5c35/1584976144885.jpg	0		5		3	5	1	98	0
b9b8e161-34c5-447e-b18e-67affeeddfe2	2	Wah Woart Jr		Pleebo	Zone 1	515	2	4	Grebo		4.59384542	-7.67337465	92.0	12.13	2020-03-24	14:09:00.000-00:44	1											no	1		https://www.commcarehq.org/a/harper-1/api/form/attachment/b9b8e161-34c5-447e-b18e-67affeeddfe2/1585059040912.jpg	0		5		3	998	1	98	1		1
c57047f8-c5a9-4180-baff-35009a2fdfcf	3	Johanna Sackey		Pleebo	Zone 6	573	1	1	Grebo		4.58590755	-7.67126943	73.0	24.27	2020-03-24	12:50:00.000-00:44	1												1		https://www.commcarehq.org/a/harper-1/api/form/attachment/c57047f8-c5a9-4180-baff-35009a2fdfcf/1585054273379.jpg	1		1						0
14d25bad-6674-458e-84d7-19826b31bf9b	4	Wannie A. Wallace		Pleebo	Zone 6	573	7	1	Kpelle		4.58620662	-7.67078113	95.0	15.17	2020-03-23	12:51:00.000-00:44	1												1		https://www.commcarehq.org/a/harper-1/api/form/attachment/14d25bad-6674-458e-84d7-19826b31bf9b/1584967983831.jpg	0		2						0
a4e5d9d9-6457-4691-b9c2-d730f6303dde	5	Johanna Sackey		Pleebo	Zone 6	573	1	2	Grebo		4.58492369	-7.6705226	66.0	10.61	2020-03-24	11:11:00.000-00:44	1												1		https://www.commcarehq.org/a/harper-1/api/form/attachment/a4e5d9d9-6457-4691-b9c2-d730f6303dde/1585048385291.jpg	1		1						0
d6a029c8-e29f-425c-b74c-01be8e4f5237	6	Kanfin B. Jah		Pleebo	Zone 1	598	1	1	Grebo		4.59589433	-7.67072627	74.0	16.68	2020-03-24	13:12:00.000-00:44	1												1		https://www.commcarehq.org/a/harper-1/api/form/attachment/d6a029c8-e29f-425c-b74c-01be8e4f5237/1585055626723.jpg	0		96	PUMP	2				1		1
a4cb4453-e258-4dbe-999b-da03a53e92b3	7	McEttha A. Nyanfore		Pleebo	Zone 6	573	27	3	Grebo		4.58480049	-7.67101768	60.0	10.61	2020-03-24	12:49:00.000-00:44	1											no	1		https://www.commcarehq.org/a/harper-1/api/form/attachment/a4cb4453-e258-4dbe-999b-da03a53e92b3/1585054667360.jpg	0		2						0
598f2d80-8ec9-4bf4-aa86-25803474d139	8	Mercy C.M. Klayee		Harper	Yookudi	299	1101	1	Grebo		4.43863382	-7.55222025	25.0	4.55	2020-03-20	15:22:00.000-00:44	1											no	1		https://www.commcarehq.org/a/harper-1/api/form/attachment/598f2d80-8ec9-4bf4-aa86-25803474d139/1584717788944.jpg	0		96	Pump	3	6	1	98	98
cdff03ab-a7db-440f-afa2-a8cd0c4e470f	9	Siafa Philips		Pleebo	Zone 1	598	20	1	Kru		4.59652935	-7.67032957	79.0	6.06	2020-03-24	13:14:00.000-00:44	1												1		https://www.commcarehq.org/a/harper-1/api/form/attachment/cdff03ab-a7db-440f-afa2-a8cd0c4e470f/1585055732062.jpg	0		13						0
e892036c-1d12-455e-a631-715d0349ecba	10	Edith Neufville		Pleebo	Zone 1	515	1	4	Grebo		4.5937633	-7.67332354	88.0	9.1	2020-03-24	14:00:00.000-00:44	1												1		https://www.commcarehq.org/a/harper-1/api/form/attachment/e892036c-1d12-455e-a631-715d0349ecba/1585058520278.jpg	0		96	pump	3	10	1	95	1		1
d2e9cd0c-c082-4564-be76-d617fdd4c3d3	11	Edith Neufville		Pleebo	Zone 1	515	1	1	Grebo		4.59327839	-7.67294218	104.0	6.06	2020-03-24	12:25:00.000-00:44	1												1		https://www.commcarehq.org/a/harper-1/api/form/attachment/d2e9cd0c-c082-4564-be76-d617fdd4c3d3/1585052897893.jpg	0		96	pump	3	5	1	95	1							1
a3233219-6cf7-41c3-a2d4-22a1bb882768	12	Edith Neufville		Pleebo	Zone 1	515	1	1	Grebo		4.59301813	-7.67284634	96.0	4.55	2020-03-24	10:49:00.000-00:44	1												1		https://www.commcarehq.org/a/harper-1/api/form/attachment/a3233219-6cf7-41c3-a2d4-22a1bb882768/1585047060636.jpg	0		96	pump	3	30	1	95	1							1
5f8e4d0f-b75e-404f-a86d-0ac6f504b5f4	13	Nehemiah E. Tobor		Pleebo	Zone 1	515	1001	1	Grebo		4.59299867	-7.67319818	79.0	4.55	2020-03-24	09:47:00.000-00:44	1												1		https://www.commcarehq.org/a/harper-1/api/form/attachment/5f8e4d0f-b75e-404f-a86d-0ac6f504b5f4/1585043557716.jpg	1		5		3	25	0		0
a257c90a-8e3d-4f0c-8153-e54b2579bfcf	14	Anita J. Dallieh		Pleebo	Zone 2	483	48312	1	Grebo		4.58970155	-7.67368899	64.0	10.61	2020-03-27	12:35:00.000-00:44	1											no	1		https://www.commcarehq.org/a/harper-1/api/form/attachment/a257c90a-8e3d-4f0c-8153-e54b2579bfcf/1585312631714.jpg	0		5		3	2	1	10	1		1
f411e05e-e53a-4f6b-bc9c-0287f7910c89	15	Lovette P. Gardiner		Pleebo	Zone 9	605	501	2	Grebo		4.58401261	-7.66009118	64.0	7.58	2020-03-27	11:45:00.000-00:44	1											no	1		https://www.commcarehq.org/a/harper-1/api/form/attachment/f411e05e-e53a-4f6b-bc9c-0287f7910c89/1585309546254.jpg	1		3		3	45	1	95	1		1
af8a7c42-e21f-49d5-a01e-08e2c03f15d0	16	Lovette P. Gardiner		Pleebo	Zone 9	605	502	2	Grebo		4.58394188	-7.66010076	66.0	7.58	2020-03-27	11:57:00.000-00:44	1											no	1		https://www.commcarehq.org/a/harper-1/api/form/attachment/af8a7c42-e21f-49d5-a01e-08e2c03f15d0/1585310292610.jpg	1		3		3	95	1	95	0
8188a4ee-4b0a-4b70-91fb-688f03e49475	17	Kanfin B. Jah		Pleebo	Zone 2	483	1	1	Grebo		4.58935788	-7.67345251	79.0	9.1	2020-03-27	10:36:00.000-00:44	1												1		https://www.commcarehq.org/a/harper-1/api/form/attachment/8188a4ee-4b0a-4b70-91fb-688f03e49475/1585305436315.jpg	1		96	pump	3	5	1	95	0
415a3f0c-ed29-4530-9c32-9829b0ab115a	18	Nehemiah E. Tobor		Pleebo	Zone 3	430	801	1	Grebo		4.58226177	-7.67409391	75.0	4.55	2020-03-26	12:32:00.000-00:44	1												1		https://www.commcarehq.org/a/harper-1/api/form/attachment/415a3f0c-ed29-4530-9c32-9829b0ab115a/1585226332230.jpg	0		5		3	20	1	5	1							1
daceba6a-5d6d-402d-87b5-fa241e1b3c1a	19	Wah Woart Jr		Pleebo	Zone 3	430	1	3	Grebo		4.58217889	-7.67448267	81.0	4.55	2020-03-26	15:13:00.000-00:44	1											no	1		https://www.commcarehq.org/a/harper-1/api/form/attachment/daceba6a-5d6d-402d-87b5-fa241e1b3c1a/1585235736311.jpg	0		13						1	1
0d7fcc5b-6e70-45b0-9f32-3896b8121568	20	Thomas A. Berry		Pleebo	Zone 9	605	1	2	Grebo		4.58415669	-7.66097112	53.0	4.55	2020-03-27	12:03:00.000-00:44	1												1		https://www.commcarehq.org/a/harper-1/api/form/attachment/0d7fcc5b-6e70-45b0-9f32-3896b8121568/1585310657490.jpg	1		3		1				1		1
2ec0872b-d25f-41ea-b8fe-5aa149295fe6	21	Annie D. Nimely		Pleebo	Zone 9	605	1301	2	Grebo		4.58490992	-7.66192363	61.0	13.65	2020-03-27	13:21:00.000-00:44	1												1		https://www.commcarehq.org/a/harper-1/api/form/attachment/2ec0872b-d25f-41ea-b8fe-5aa149295fe6/1585315299744.jpg	0		5		3	30	1	95	0
c42ad3b6-422b-4b84-b93e-2cecb6d10ef8	22	Rahine G. Dennis		Pleebo	Zone 9	605	2	2	Grebo		4.58320258	-7.65884152	66.0	16.68	2020-03-27	15:12:00.000-00:44	1											no	1		https://www.commcarehq.org/a/harper-1/api/form/attachment/c42ad3b6-422b-4b84-b93e-2cecb6d10ef8/1585321971470.jpg	0		96	Pump	3	6	1	98	0
347d29f5-1474-48a8-8380-d08002f845dd	23	Annie D. Nimely		Pleebo	Zone 9	605	1302	2	Grebo		4.58498335	-7.66193074	71.0	15.17	2020-03-27	14:08:00.000-00:44	1												1		https://www.commcarehq.org/a/harper-1/api/form/attachment/347d29f5-1474-48a8-8380-d08002f845dd/1585318130009.jpg	0		5		3	10	1	95	0
1d15875c-0e6a-4260-af0d-aeb1587c0ae1	24	Jonathan K. Moses		Pleebo	Zone 3	430	2	2	Grebo		4.58241219	-7.67477322	79.0	18.2	2020-03-26	16:21:00.000-00:44	1												1		https://www.commcarehq.org/a/harper-1/api/form/attachment/1d15875c-0e6a-4260-af0d-aeb1587c0ae1/1585239751585.jpg	0		3		3	10	1	95	1		1
43a3d008-8990-4b06-8c8e-c8f46199d3dc	25	Wannie A. Wallace		Karluway-2	Tugbaken	645	5	1	Grebo		4.66073768	-7.70984843	95.0	7.58	2020-03-30	14:36:00.000-00:44	1												1		https://www.commcarehq.org/a/harper-1/api/form/attachment/43a3d008-8990-4b06-8c8e-c8f46199d3dc/1585579079376.jpg	0		2						0
ada23edb-c19c-4a50-9b1d-ee5c8f7b4aa3	26	Cafu K. Kassigba		Karluway-2	Tugbaken	645	102	2	Grebo		4.66039286	-7.70915684	78.0	4.55	2020-03-30	14:46:00.000-00:44	1											yes	1		https://www.commcarehq.org/a/harper-1/api/form/attachment/ada23edb-c19c-4a50-9b1d-ee5c8f7b4aa3/1585579606631.jpg	0		5		3	998	1	98	0
9279410d-6bb1-4470-ae2e-964850f7fd76	27	Robert Weah		Karluway-2	Tugbaken	645	8	1	Grebo		4.66059669	-7.70942271	138.0	33.37	2020-03-30	10:11:00.000-05	1												1		https://www.commcarehq.org/a/harper-1/api/form/attachment/9279410d-6bb1-4470-ae2e-964850f7fd76/1585577543700.jpg	0		5		2				0
bf2c1276-0f0c-439c-88b4-73b89fc33326	28	Lovette P. Gardiner		Pleebo	Zone 9	605	1003	3	Grebo		4.58471742	-7.66125384	53.0	18.2	2020-03-27	13:48:00.000-00:44	1											no	1		https://www.commcarehq.org/a/harper-1/api/form/attachment/bf2c1276-0f0c-439c-88b4-73b89fc33326/1585316909399.jpg	1		3		3	998	1	95	0
e29f7e81-307b-4d1e-9475-53542306095b	29	Jonathan K. Moses		Karluway-2	Tugbaken	644	1	2	Grebo		4.66253779	-7.71282692	83.0	4.55	2020-03-30	13:19:00.000-00:44	1											No	1		https://www.commcarehq.org/a/harper-1/api/form/attachment/e29f7e81-307b-4d1e-9475-53542306095b/1585574473329.jpg	0		2						1								1
be43416f-2eb9-492a-b74c-7207958550ef	30	Edith Neufville		Karluway-2	Tugbaken	644	1	1	Grebo		4.66146509	-7.71205766	87.0	7.58	2020-03-30	17:24:00.000-00:44	1												1		https://www.commcarehq.org/a/harper-1/api/form/attachment/be43416f-2eb9-492a-b74c-7207958550ef/1585589189595.jpg	1		3		2				0
ce3683f0-e96f-45a2-a996-e7d411fffcba	31	Wah Woart Jr		Karluway-2	Tugbaken	644	1	2	Grebo		4.66146316	-7.71231487	86.0	9.1	2020-03-30	12:56:00.000-00:44	1											no	1		https://www.commcarehq.org/a/harper-1/api/form/attachment/ce3683f0-e96f-45a2-a996-e7d411fffcba/1585573238664.jpg	0		5		3	1	1	98	0
ecec28d4-dab6-4eb3-a61c-adecce289f99	32	Nehemiah E. Tobor		Karluway-2	Tugbaken	644	1001	2	Grebo		4.66181389	-7.71280218	103.0	4.55	2020-03-30	15:59:00.000-00:44	1												1		https://www.commcarehq.org/a/harper-1/api/form/attachment/ecec28d4-dab6-4eb3-a61c-adecce289f99/1585584070057.jpg	0		96	Hand Pump	3	10	0		1		1
73270685-6348-48ae-bc32-f1e811a1d82c	33	Annie D. Nimely		Karluway-2	Henogba	651	1701	1	Grebo		4.66465871	-7.76163484	86.0	16.68	2020-03-30	14:29:00.000-00:44	1												1		https://www.commcarehq.org/a/harper-1/api/form/attachment/73270685-6348-48ae-bc32-f1e811a1d82c/1585578704966.jpg	0		5		3	35	1	95	0
6443a264-d3ed-43d0-8ff3-1941436ffaf5	34	Kanfin B. Jah		Pleebo	Zone 2	483	1	4	Grebo		4.59007909	-7.67420653	86.0	15.17	2020-03-30	13:14:00.000-00:44	1												1		https://www.commcarehq.org/a/harper-1/api/form/attachment/6443a264-d3ed-43d0-8ff3-1941436ffaf5/1585574105620.jpg	0		96	pump	3	4	1	95	0
f69d1dd1-090e-4a15-8e9b-b5f1736b4d39	35	Robert Weah		Harper	Harper City	114	30	1	Grebo		4.37764748	-7.70626925	-17.0	19.72	2020-03-17	10:00:00.000-05	1												1		https://www.commcarehq.org/a/harper-1/api/form/attachment/f69d1dd1-090e-4a15-8e9b-b5f1736b4d39/1584453680235.jpg	0		7		3	45	0		0
13cb23d4-7e64-4c21-8af2-9e4b57328753	36	Johanna Sackey		Harper	Harper City	114	1	3	Grebo		4.37733119	-7.70657768	33.0	13.65	2020-03-17	10:06:00.000-00:44	1												1		https://www.commcarehq.org/a/harper-1/api/form/attachment/13cb23d4-7e64-4c21-8af2-9e4b57328753/1584439885866.jpg	0		1						0
9e116dda-2e01-4640-a4db-4c5634205f11	37	Anita J. Dallieh		Harper	Cavalla (2)	286	82605	1	Grebo		4.3603432	-7.59170446	36.0	4.55	2020-03-19	12:00:00.000-00:44	1											No	1		https://www.commcarehq.org/a/harper-1/api/form/attachment/9e116dda-2e01-4640-a4db-4c5634205f11/1584619411369.jpg	1		7		3	5	1	8	1		1
c3db8302-c887-45a2-8972-f44fb385251e	38	Siafa Philips		Harper	Cavalla Big Town Community	286	8	1	Grebo		4.36053678	-7.59131706	23.0	15.17	2020-03-19	12:16:00.000-00:44	1												1		https://www.commcarehq.org/a/harper-1/api/form/attachment/c3db8302-c887-45a2-8972-f44fb385251e/1584620241312.jpg	0		3		3	2	1	95	0
5e484182-0c7c-4643-90f5-cc8bf4f1e04a	39	Tometta Tolia-Elliott		Harper	Cavalla Big Town Community	290	2101	2	Grebo		4.36451462	-7.53377905	34.0	24.27	2020-03-19	12:49:00.000-00:44	1												1		https://www.commcarehq.org/a/harper-1/api/form/attachment/5e484182-0c7c-4643-90f5-cc8bf4f1e04a/1584622254360.jpg	0		5		3	15	1	95	0
fe7424b3-e6d9-4bae-9a65-0ef27780e46a	40	Annie D. Nimely		Harper	Kablaken	290	201	1	Grebo		4.36358334	-7.53988891	29.0	7.58	2020-03-19	11:25:00.000-00:44	1												1		https://www.commcarehq.org/a/harper-1/api/form/attachment/fe7424b3-e6d9-4bae-9a65-0ef27780e46a/1584617207219.jpg	1		4		2				0
e859ce79-873e-45c5-8b6b-047f62e5c67e	41	Robert Weah		Harper	Harper City	88	12	3	Grebo		4.37900666	-7.71074263	61.0	10.61	2020-03-19	08:31:00.000-05	1												1		https://www.commcarehq.org/a/harper-1/api/form/attachment/e859ce79-873e-45c5-8b6b-047f62e5c67e/1584621141343.jpg	0		5		3	4	1	30	1		1
751095fc-f7af-4f60-a816-9c7ad65301a5	42	Rahine G. Dennis		Harper	Kablaken	290	1	1	Grebo		4.36321407	-7.54008801	37.0	4.55	2020-03-19	11:32:00.000-00:44	1											no	1		https://www.commcarehq.org/a/harper-1/api/form/attachment/751095fc-f7af-4f60-a816-9c7ad65301a5/1584617679430.jpg	0		96	pump	3	5	1	95	0
64b4d08f-ec39-4ea4-a81f-d66b9c53b894	43	Edith Neufville		Harper	Harper City	18	4	4	Grebo		4.37253312	-7.71771162	14.0	21.23	2020-03-19	13:47:00.000-00:44	1												1		https://www.commcarehq.org/a/harper-1/api/form/attachment/64b4d08f-ec39-4ea4-a81f-d66b9c53b894/1584625696917.jpg	0		96	pump	3	998	1	95	1							1
1d18c365-7b1a-4f15-9c12-d519e3de39f5	44	Robert Weah		Harper	Harper City	88	5	1	Grebo		4.37892295	-7.71001562	25.0	6.06	2020-03-19	06:22:00.000-05	1												1		https://www.commcarehq.org/a/harper-1/api/form/attachment/1d18c365-7b1a-4f15-9c12-d519e3de39f5/1584613442969.jpg	0		2						1		1
2891ce37-e6c0-4915-b9bf-d4be7763a1b1	45	Nehemiah E. Tobor		Harper	Harper City	18	1806	7	Grebo		4.37278847	-7.71613907	47.0	4.55	2020-03-19	11:54:00.000-00:44	1												1		https://www.commcarehq.org/a/harper-1/api/form/attachment/2891ce37-e6c0-4915-b9bf-d4be7763a1b1/1584619023415.jpg	0		96	mineral water	3	10	1	3	1								1
2897dc43-4668-480a-aa71-bb0b7017b062	46	Edith Neufville		Harper	Harper City	23	1	1	Grebo		4.37389821	-7.71867912	28.0	13.65	2020-03-19	10:18:00.000-00:44	1												1		https://www.commcarehq.org/a/harper-1/api/form/attachment/2897dc43-4668-480a-aa71-bb0b7017b062/1584613266585.jpg	0		96	pump	3	36	1	95	0
b04cc7bc-bb74-4788-91bb-434e2716fffd	47	Johanna Sackey		Harper	Harper City	88	1	2	Grebo		4.37863091	-7.71037126	31.0	13.65	2020-03-19	12:47:00.000-00:44	1												1		https://www.commcarehq.org/a/harper-1/api/form/attachment/b04cc7bc-bb74-4788-91bb-434e2716fffd/1584622504370.jpg	0		96	Mineral sack	1				0
71afa952-a333-4bf3-bbee-bcdcd7f86934	48	Mercy C.M. Klayee		Harper	Harper City	23	201	1	Grebo		4.37398718	-7.71841195	37.0	9.1	2020-03-19	10:25:00.000-00:44	1											No	1		https://www.commcarehq.org/a/harper-1/api/form/attachment/71afa952-a333-4bf3-bbee-bcdcd7f86934/1584613688402.jpg	0		6		3	4	1	95	1		1
fe319d65-0cfe-4385-875f-ce3da1b01617	49	Kanfin B. Jah		Harper	Cavalla Big Town Community	286	1	1	Grebo		4.36047144	-7.5905973	32.0	15.17	2020-03-19	12:13:00.000-00:44	1												1		https://www.commcarehq.org/a/harper-1/api/form/attachment/fe319d65-0cfe-4385-875f-ce3da1b01617/1584620119368.jpg	1		96	PUMP	3	5	1	95	0
0a40f7b5-1d4d-4963-8f58-94dbfcafb926	50	Anita J. Dallieh		Harper	Harper City	139	13902	2	Grebo		4.3870001	-7.69512233	43.0	9.1	2020-03-13	15:37:00.000-00:44	1											no	1		https://www.commcarehq.org/a/harper-1/api/form/attachment/0a40f7b5-1d4d-4963-8f58-94dbfcafb926/1584114013945.jpg	0		5		3	4	0		0
eca55445-4870-481f-bff4-aa79926bdae0	51	Other	Victoria Nawa	Harper	Harper City	114	1103	3	Grebo		4.37738104	-7.70631777	26.0	18.2	2020-03-17	12:34:00.000-00:44	1												1		https://www.commcarehq.org/a/harper-1/api/form/attachment/eca55445-4870-481f-bff4-aa79926bdae0/1584448549898.jpg	0		3		3	998	1	98	0
fbd95702-9f70-4d76-9bc6-d321b18223a0	52	Wah Woart Jr		Harper	Harper City	104	1	1	Lorma		4.38346413	-7.70168967	26.0	7.58	2020-03-17	12:04:00.000-00:44	1											no	1		https://www.commcarehq.org/a/harper-1/api/form/attachment/fbd95702-9f70-4d76-9bc6-d321b18223a0/1584446774445.jpg	0		5		3	998	0		1		1
896557dd-65d6-42fe-96a0-f768d804b6af	53	Deborah K. Weah		Harper	Harper City	139	20	1	Grebo		4.38796683	-7.69685232	29.0	28.82	2020-03-17	13:35:00.000-00:44	1												1		https://www.commcarehq.org/a/harper-1/api/form/attachment/896557dd-65d6-42fe-96a0-f768d804b6af/1584452178620.jpg	0		2						1		1
0d258fa3-8ef9-4ef7-9b08-7974d0c121eb	54	Tometta Tolia-Elliott		Harper	Harper City	130	2101	1	Grebo		4.38041177	-7.70014118	42.0	13.65	2020-03-17	12:35:00.000-00:44	1												1		https://www.commcarehq.org/a/harper-1/api/form/attachment/0d258fa3-8ef9-4ef7-9b08-7974d0c121eb/1584448671046.jpg	0		5		3	2	1	95	0
0dd4ea6a-f214-4f6d-837a-4706ad0799fd	55	Annie D. Nimely		Harper	Harper City	130	1304	4	Bassa		4.38033438	-7.69904411	46.0	15.17	2020-03-17	10:52:00.000-00:44	1												1		https://www.commcarehq.org/a/harper-1/api/form/attachment/0dd4ea6a-f214-4f6d-837a-4706ad0799fd/1584442407219.jpg	0		4		3	5	1	95	0
1067d6e9-455c-435d-a04f-0e1bd4636e32	56	Anita J. Dallieh		Harper	Harper City	139	13912	1	Grebo		4.3877915	-7.69606427	38.0	4.55	2020-03-17	11:06:00.000-00:44	1											no	1		https://www.commcarehq.org/a/harper-1/api/form/attachment/1067d6e9-455c-435d-a04f-0e1bd4636e32/1584443542954.jpg	0		5		3	15	1	10	0
f1c0ac77-2b74-4501-94e6-4864b21bd971	57	Lovette P. Gardiner		Harper	Harper City	130	601	2	Grebo		4.3705114	-7.726076	0.0	20.9	2020-03-17	10:30:00.000-00:44	1											no	1		https://www.commcarehq.org/a/harper-1/api/form/attachment/f1c0ac77-2b74-4501-94e6-4864b21bd971/1584441080763.jpg	1		13						0
d7808cfc-a582-4ba8-9fde-bc58c3bfc5f1	58	Edith Neufville		Harper	Harper City	104	1	1	Grebo		4.38315696	-7.70182314	13.0	13.65	2020-03-17	11:11:00.000-00:44	1												1		https://www.commcarehq.org/a/harper-1/api/form/attachment/d7808cfc-a582-4ba8-9fde-bc58c3bfc5f1/1584443740063.jpg	0		96	pump	3	30	1	95	1		1
d20364b8-ab59-44f0-9ab8-3d59f5edbeb1	59	Annie D. Nimely		Harper	Harper City	130	2401	1	Kru		4.38051659	-7.70070223	-4.0	24.27	2020-03-17	12:58:00.000-00:44	1												1		https://www.commcarehq.org/a/harper-1/api/form/attachment/d20364b8-ab59-44f0-9ab8-3d59f5edbeb1/1584449937147.jpg	1		4		3	20	1	95	1		1
fef6fe8f-dcf3-4309-bcf3-36ebbe9c100b	60	James Landford		Harper	Harper City	139	1	1	Grebo		4.38798754	-7.6958157	22.0	18.2	2020-03-17	15:19:00.000-00:44	1											No	1		https://www.commcarehq.org/a/harper-1/api/form/attachment/fef6fe8f-dcf3-4309-bcf3-36ebbe9c100b/1584454915857.jpg	0		1						0
9b908266-3bb7-4fc5-8cb0-ba1d48fb0994	61	James Landford		Harper	Harper City	139	1	1	Grebo		4.38809774	-7.69625876	33.0	19.72	2020-03-17	10:45:00.000-00:44	1											No question	1		https://www.commcarehq.org/a/harper-1/api/form/attachment/9b908266-3bb7-4fc5-8cb0-ba1d48fb0994/1584442198080.jpg	0		2						0
f06cd38b-173c-4fca-b73d-f2418f5b619a	62	Wannie A. Wallace		Harper	Half Graway	264	13	1	Grebo		4.39840072	-7.66036095	33.0	7.58	2020-03-20	11:49:00.000-00:44	1												1		https://www.commcarehq.org/a/harper-1/api/form/attachment/f06cd38b-173c-4fca-b73d-f2418f5b619a/1584704988895.jpg	0		2						98
9ce3370e-909a-475b-8bac-2a9a7632b54f	63	Johanna Sackey		Harper	Half Graway	264	1	2	Grebo		4.39930365	-7.66005952	50.0	4.55	2020-03-20	13:12:00.000-00:44	1												1		https://www.commcarehq.org/a/harper-1/api/form/attachment/9ce3370e-909a-475b-8bac-2a9a7632b54f/1584710005810.jpg	1		1						0
8ff4fadb-5ad4-4aaa-9786-e5aec6aab0eb	64	James Landford		Harper	Cavalla (2)	280	2	2	Grebo		4.36356325	-7.58799628	40.0	12.13	2020-03-20	10:44:00.000-00:44	1											No	1		https://www.commcarehq.org/a/harper-1/api/form/attachment/8ff4fadb-5ad4-4aaa-9786-e5aec6aab0eb/1584701166602.jpg	0		1						1		1
844292cd-95f0-4d73-bb39-21d486fc5feb	65	Wannie A. Wallace		Harper	Whole Graway	264	16	1	Grebo		4.39969044	-7.65968113	40.0	34.89	2020-03-20	14:07:00.000-00:44	1												1		https://www.commcarehq.org/a/harper-1/api/form/attachment/844292cd-95f0-4d73-bb39-21d486fc5feb/1584713268001.jpg	0		2						0
024356ea-7407-4bac-a7ba-18e1bb4707b6	66	Annie D. Nimely		Harper	Fish Town	247	501	1	Grebo		4.42146931	-7.82668974	19.0	7.58	2020-03-20	13:32:00.000-00:44	1												1		https://www.commcarehq.org/a/harper-1/api/form/attachment/024356ea-7407-4bac-a7ba-18e1bb4707b6/1584711189177.jpg	0		5		3	20	1	95	0
dcfb9699-780f-43c5-88d3-ba7234708b50	67	Kanfin B. Jah		Harper	Mission Town	280	1	1	Grebo		4.36616719	-7.58819784	33.0	7.58	2020-03-20	12:21:00.000-00:44	1												1		https://www.commcarehq.org/a/harper-1/api/form/attachment/dcfb9699-780f-43c5-88d3-ba7234708b50/1584706974970.jpg	0		96	pump	3	10	1	95	0
07094917-4cc6-49fa-896e-f76442b9ec71	68	Thomas A. Berry		Harper	Fish Town	247	1	4	Grebo		4.42128748	-7.82669715	34.0	4.55	2020-03-20	13:08:00.000-00:44	1												1		https://www.commcarehq.org/a/harper-1/api/form/attachment/07094917-4cc6-49fa-896e-f76442b9ec71/1584709868462.jpg	0		3		3	30	1	98	0
d49b5891-cb07-4dd0-9a87-645554ec6e8c	69	Rahine G. Dennis		Harper	Fish Town	247	1	11	Grebo		4.42071029	-7.82657753	29.0	4.55	2020-03-20	14:32:00.000-00:44	1											no	1		https://www.commcarehq.org/a/harper-1/api/form/attachment/d49b5891-cb07-4dd0-9a87-645554ec6e8c/1584714957074.jpg	0		96	pump	3	998	1	98	0
801ac72f-824e-49e6-a8a5-e49c8a591ae1	70	Wah Woart Jr		Harper	Harper City	299	301	2	Grebo		4.43930279	-7.55256754	32.0	12.13	2020-03-20	15:20:00.000-00:44	1											no	1		https://www.commcarehq.org/a/harper-1/api/form/attachment/801ac72f-824e-49e6-a8a5-e49c8a591ae1/1584717649701.jpg	0		5		3	20	0		0
0ec23678-7097-441e-9f6d-735f7973a84e	71	Anita J. Dallieh		Harper	Cavalla (2)	280	28012	1	Grebo		4.36700129	-7.58816121	55.0	4.55	2020-03-20	13:40:00.000-00:44	1												1		https://www.commcarehq.org/a/harper-1/api/form/attachment/0ec23678-7097-441e-9f6d-735f7973a84e/1584711658689.jpg	0		4		3	6	1	7	1		1
4eea04b4-032c-4f08-8c9a-357cb089e4b3	72	Other	Victoria Nawa	Harper	Half Graway	264	1	1	Grebo		4.39909664	-7.65970361	43.0	10.61	2020-03-20	12:27:00.000-00:44	1												1		https://www.commcarehq.org/a/harper-1/api/form/attachment/4eea04b4-032c-4f08-8c9a-357cb089e4b3/1584707412316.jpg	1		3		3	998	1	98	1		1
69edaec5-8f0e-4146-a87f-242a72b41a90	73	McEttha A. Nyanfore		Harper	Half Graway	264	9	1	Grebo		4.39845508	-7.66007434	50.0	10.61	2020-03-20	11:00:00.000-00:44	1											no	1		https://www.commcarehq.org/a/harper-1/api/form/attachment/69edaec5-8f0e-4146-a87f-242a72b41a90/1584702110311.jpg	1		2						0
b3871d03-8943-49fa-8c10-ae2bb7774fd0	74	Lovette P. Gardiner		Harper	Harper City	130	3402	2	Kpelle		4.37943695	-7.70110328	34.0	15.17	2020-03-18	11:52:00.000-00:44	1											no	1		https://www.commcarehq.org/a/harper-1/api/form/attachment/b3871d03-8943-49fa-8c10-ae2bb7774fd0/1584532417415.jpg	1		13						0
a3b22475-15ca-4ed8-a18f-a3f7dfac5262	75	Mercy C.M. Klayee		Harper	Harper City	18	901	1	Grebo		4.37260023	-7.71656284	42.0	15.17	2020-03-18	13:26:00.000-00:44	1											No	1		https://www.commcarehq.org/a/harper-1/api/form/attachment/a3b22475-15ca-4ed8-a18f-a3f7dfac5262/1584538221300.jpg	1		6		2				1		1
751de887-40b6-431a-a34c-b67f9515b00d	76	Edith Neufville		Harper	Harper City	18	1	4	Grebo		4.37243164	-7.71779452	32.0	4.55	2020-03-18	09:34:00.000-00:44	1												1		https://www.commcarehq.org/a/harper-1/api/form/attachment/751de887-40b6-431a-a34c-b67f9515b00d/1584524191343.jpg	0		96	pump	3	45	1	95	1							1
0868bd6c-38c5-4c67-8f67-1b046181a37e	77	McEttha A. Nyanfore		Harper	Harper City	114	25	1	Kru		4.37754853	-7.70595521	40.0	4.55	2020-03-18	10:18:00.000-00:44	1											no	1		https://www.commcarehq.org/a/harper-1/api/form/attachment/0868bd6c-38c5-4c67-8f67-1b046181a37e/1584526940184.jpg	0		2						0
a506a278-5094-4f4b-8666-7a5ef5e1c883	78	Edith Neufville		Harper	Harper City	18	1	3	Kru		4.3722043	-7.71708832	38.0	4.55	2020-03-18	10:53:00.000-00:44	1												1		https://www.commcarehq.org/a/harper-1/api/form/attachment/a506a278-5094-4f4b-8666-7a5ef5e1c883/1584528883215.jpg	0		5		3	120	1	95	0
a510e940-ca5e-4f3a-bec9-b7e653e4fffa	79	Annie D. Nimely		Harper	Harper City	130	3501	3	Gio		4.37901008	-7.70116506	41.0	7.58	2020-03-18	11:40:00.000-00:44	1												1		https://www.commcarehq.org/a/harper-1/api/form/attachment/a510e940-ca5e-4f3a-bec9-b7e653e4fffa/1584531746646.jpg	0		96	Mineral water sacks	3	15	1	95	0
85609557-5b18-4cae-b265-0ddbfde83786	80	Anita J. Dallieh		Pleebo	Zone 1	598	58902	1	Grebo		4.59680608	-7.67006267	85.0	4.55	2020-03-23	13:42:00.000-00:44	1											no	1		https://www.commcarehq.org/a/harper-1/api/form/attachment/85609557-5b18-4cae-b265-0ddbfde83786/1584971185113.jpg	0		5		2				1		1
4dcb3743-13d3-436c-81a5-3ea86a5deafa	81	Deborah K. Weah		Pleebo	Zone 1	598	502	2	Grebo		4.59647133	-7.66976126	63.0	10.61	2020-03-23	13:59:00.000-00:44	1											no	1		https://www.commcarehq.org/a/harper-1/api/form/attachment/4dcb3743-13d3-436c-81a5-3ea86a5deafa/1584971986320.jpg	0		6		2				0
0c2be87b-5ab2-4ffc-b2a3-7ad89125cede	82	Kanfin B. Jah		Pleebo	Zone 1	598	1	1	Grebo		4.59595065	-7.67019064	77.0	15.17	2020-03-23	14:19:00.000-00:44	1												1		https://www.commcarehq.org/a/harper-1/api/form/attachment/0c2be87b-5ab2-4ffc-b2a3-7ad89125cede/1584973253374.jpg	0		96	pump	3	5	1	95	0
e712770d-4a6f-4556-82ab-895097fd3cab	83	Wah Woart Jr		Pleebo	Zone 1	515	1	2	Grebo		4.59275422	-7.67328904	89.0	30.34	2020-03-23	15:56:00.000-00:44	1											no	1		https://www.commcarehq.org/a/harper-1/api/form/attachment/e712770d-4a6f-4556-82ab-895097fd3cab/1584979042954.jpg	0		5		3	10	1	95	1		1
cdf20cf2-81c4-4198-848e-4cf3ced2ebb1	84	Edith Neufville		Pleebo	Zone 1	515	1	1	Grebo		4.59258425	-7.67378058	102.0	6.06	2020-03-23	14:08:00.000-00:44	1												1		https://www.commcarehq.org/a/harper-1/api/form/attachment/cdf20cf2-81c4-4198-848e-4cf3ced2ebb1/1584973083823.jpg	0		96	pump	3	44	1	95	0
4f712553-121e-477c-921d-2cd193fda470	85	Robert Weah		Pleebo	Zone 6	573	6	1	Kru		4.58613889	-7.67078588	76.0	7.58	2020-03-23	08:06:00.000-05	1												1		https://www.commcarehq.org/a/harper-1/api/form/attachment/4f712553-121e-477c-921d-2cd193fda470/1584965266248.jpg	0		5		3	6	1	15	0
ae5f2d3b-f02a-4ba0-8f02-bc9efaef4904	86	Jonathan K. Moses		Pleebo	Zone 1	515	1	3	Grebo		4.59230452	-7.67337681	72.0	21.23	2020-03-25	10:49:00.000-00:44	1											No	1		https://www.commcarehq.org/a/harper-1/api/form/attachment/ae5f2d3b-f02a-4ba0-8f02-bc9efaef4904/1585133428391.jpg	0		3		3	10	0		0
7bd1f203-7037-44b0-b377-02d1cef4fbbe	87	Thomas A. Berry		Pleebo	Zone 7	565	1	3	Grebo		4.58807353	-7.66379744	69.0	30.34	2020-03-25	12:27:00.000-00:44	1												1		https://www.commcarehq.org/a/harper-1/api/form/attachment/7bd1f203-7037-44b0-b377-02d1cef4fbbe/1585139358818.jpg	0		3		1				0
1dcddbe7-3566-4c28-9e34-04e8befd6111	88	Lovette P. Gardiner		Pleebo	Zone 7	565	202	3	Grebo		4.58750879	-7.66403565	69.0	16.68	2020-03-25	12:56:00.000-00:44	1											no	1		https://www.commcarehq.org/a/harper-1/api/form/attachment/1dcddbe7-3566-4c28-9e34-04e8befd6111/1585141044953.jpg	0		3		3	5	1	3	0
13d6a9d0-d8ee-4378-88f1-d1da2c042d4f	89	Lovette P. Gardiner		Pleebo	Zone 7	565	201	3	Grebo		4.58744442	-7.66403542	74.0	4.55	2020-03-25	12:14:00.000-00:44	1											no	1		https://www.commcarehq.org/a/harper-1/api/form/attachment/13d6a9d0-d8ee-4378-88f1-d1da2c042d4f/1585138493044.jpg	1		3		3	5	1	5	0
e96902e1-dedc-4365-9ff9-1c64ac43d574	90	James Landford		Pleebo	Zone 1	598	1	1	Grebo		4.59669865	-7.66972237	73.0	27.3	2020-03-24	11:12:00.000-00:44	1											No	1		https://www.commcarehq.org/a/harper-1/api/form/attachment/e96902e1-dedc-4365-9ff9-1c64ac43d574/1585048507944.jpg	0		3		3	10	1	95	0
a231ee3a-5647-4b1b-ad15-e06930192e37	91	Other	Victoria Nawa	Pleebo	Zone 6	573	1	1	Kru		4.5844933	-7.67045756	74.0	21.23	2020-03-24	11:13:00.000-00:44	1												1		https://www.commcarehq.org/a/harper-1/api/form/attachment/a231ee3a-5647-4b1b-ad15-e06930192e37/1585048696487.jpg	0		3		3	998	1	98	0
df9f0810-9f70-4f99-aebd-7892cea52f99	92	Johanna Sackey		Pleebo	Zone 10 (Diabaville)	511	1	2	Grebo		4.5922316	-7.67758929	83.0	6.06	2020-03-25	14:20:00.000-00:44	1												1		https://www.commcarehq.org/a/harper-1/api/form/attachment/df9f0810-9f70-4f99-aebd-7892cea52f99/1585146251979.jpg	0		3		3	5	1	95	0
288aa2ee-34d1-4d7f-bd43-2d85724fe5b2	93	Other	Victoria Nawa	Pleebo	Zone 10 (Diabaville)	511	1	2	Grebo		4.59373643	-7.67715765	74.0	13.65	2020-03-25	11:07:00.000-00:44	1												1		https://www.commcarehq.org/a/harper-1/api/form/attachment/288aa2ee-34d1-4d7f-bd43-2d85724fe5b2/1585134511155.jpg	0		3		3	6	1	98	0
9dd7ae28-9525-485f-966f-16dbb755b3f3	94	Wannie A. Wallace		Pleebo	Zone 10 (Diabaville)	511	6	1	Grebo		4.59311091	-7.67763506	55.0	9.1	2020-03-25	11:28:00.000-00:44	1												1		https://www.commcarehq.org/a/harper-1/api/form/attachment/9dd7ae28-9525-485f-966f-16dbb755b3f3/1585135773986.jpg	0		2						1		1
bd3063c4-e6f9-41a4-ba4b-bbe5149de53a	95	Wannie A. Wallace		Pleebo	Wortuken	316	10	1	Grebo		4.481795	-7.69283153	63.0	12.13	2020-03-26	11:07:00.000-00:44	1												1		https://www.commcarehq.org/a/harper-1/api/form/attachment/bd3063c4-e6f9-41a4-ba4b-bbe5149de53a/1585220888429.jpg	1		2						1		1
a0b356cd-ac5d-4b80-9a6a-e205cac953c0	96	Wannie A. Wallace		Pleebo	Zone 10 (Diabaville)	511	9	1	Grebo		4.59284416	-7.67736318	68.0	16.68	2020-03-25	13:17:00.000-00:44	1												1		https://www.commcarehq.org/a/harper-1/api/form/attachment/a0b356cd-ac5d-4b80-9a6a-e205cac953c0/1585142273708.jpg	0		2						1		1
1d5b38df-c215-48f8-b350-2d16492b92e5	97	Thomas A. Berry		Pleebo	Zone 7	565	1	1	Grebo		4.58865832	-7.66471698	72.0	7.58	2020-03-26	11:25:00.000-00:44	1												1		https://www.commcarehq.org/a/harper-1/api/form/attachment/1d5b38df-c215-48f8-b350-2d16492b92e5/1585221988492.jpg	0		3		3	30	1	95	0
5f9a69aa-3bc7-4f7f-b85d-1fe5202a70e4	98	Anita J. Dallieh		Pleebo	Zone 7	563	56309	1	Grebo		4.58699439	-7.66484807	73.0	6.06	2020-03-25	11:40:00.000-00:44	1											no	1		https://www.commcarehq.org/a/harper-1/api/form/attachment/5f9a69aa-3bc7-4f7f-b85d-1fe5202a70e4/1585136656722.jpg	0		5		3	15	1	10	1		1
96ecb7ac-2612-42a9-8b36-87fc47d70d07	99	Kanfin B. Jah		Pleebo	Zone 7	563	1	2	Grebo		4.58710444	-7.66386988	69.0	7.58	2020-03-25	12:10:00.000-00:44	1												1		https://www.commcarehq.org/a/harper-1/api/form/attachment/96ecb7ac-2612-42a9-8b36-87fc47d70d07/1585138344620.jpg	0		96	pump	3	5	1	95	0
8ff559fd-f447-4d3d-b341-f4895d97ee00	100	Lovette P. Gardiner		Pleebo	Zone 7	565	1202	2	Kru		4.58855091	-7.66496796	78.0	30.34	2020-03-26	11:39:00.000-00:44	1											no	1		https://www.commcarehq.org/a/harper-1/api/form/attachment/8ff559fd-f447-4d3d-b341-f4895d97ee00/1585222786269.jpg	1		3		3	998	1	95	0
c5340cb4-6c10-442a-8a54-1ad2ba560720	101	Kanfin B. Jah		Pleebo	Zone 7	563	1	1	Grebo		4.58661681	-7.6615374	61.0	9.1	2020-03-26	12:45:00.000-00:44	1												1		https://www.commcarehq.org/a/harper-1/api/form/attachment/c5340cb4-6c10-442a-8a54-1ad2ba560720/1585226846787.jpg	0		96	pump	3	3	1	95	0
9dd1ab3d-a97e-4f70-8e20-790ad5d68e92	102	Kanfin B. Jah		Pleebo	Zone 9	563	1	1	Grebo		4.58667071	-7.66126129	81.0	13.65	2020-03-26	14:05:00.000-00:44	1												1		https://www.commcarehq.org/a/harper-1/api/form/attachment/9dd1ab3d-a97e-4f70-8e20-790ad5d68e92/1585231598258.jpg	1		96	pump	3	1	1	95	1		1
740705bc-7d11-4b8e-b404-bd113deff39e	103	Siafa Philips		Pleebo	Zone 9	563	1	2	Grebo		4.58660997	-7.66095776	84.0	18.2	2020-03-26	14:13:00.000-00:44	1												1		https://www.commcarehq.org/a/harper-1/api/form/attachment/740705bc-7d11-4b8e-b404-bd113deff39e/1585232021019.jpg	1		3		3	2	1	95	0
a594a7e7-c96e-4d2f-933e-5201918174a6	104	Tometta Tolia-Elliott		Harper	Harper City	130		1	Grebo		4.38173148	-7.69789203	33.0	15.17	2020-03-13	11:59:00.000-00:44	1												1		https://www.commcarehq.org/a/harper-1/api/form/attachment/a594a7e7-c96e-4d2f-933e-5201918174a6/1584100936657.jpg	0		5		3	60	1	95	0
4853b75b-3cfb-4afb-a99b-ae552f0efd00	105	Siafa Philips		Harper	Tubman Town	139	8	1	Grebo		4.3999711	-7.6935194	0.0	56.04	2020-03-13	12:04:00.000-00:44	1												1		https://www.commcarehq.org/a/harper-1/api/form/attachment/4853b75b-3cfb-4afb-a99b-ae552f0efd00/1584101368493.jpg	0		3		3	2	1	95	1					1
2ae4f69b-91d8-406c-a1e2-00cd3f4edd3a	106	Jonathan K. Moses		Harper	New Town Community	104	1	1	Grebo		4.38365158	-7.70131168	34.0	9.1	2020-03-13	11:35:00.000-00:44	1											yes	1		https://www.commcarehq.org/a/harper-1/api/form/attachment/2ae4f69b-91d8-406c-a1e2-00cd3f4edd3a/1584099537987.jpg	0		3		3	35	1	95	1		1
e93354a7-fcfd-4b7a-a097-fc1e52dea684	107	Lovette P. Gardiner		Harper	Harper City	130	101	1	Grebo		4.3819706	-7.69729414	36.0	4.55	2020-03-13	12:00:00.000-00:44	1											no	1		https://www.commcarehq.org/a/harper-1/api/form/attachment/e93354a7-fcfd-4b7a-a097-fc1e52dea684/1584100860830.jpg	0		3		3	30	1	60	0
11687503-004d-436a-88a1-d22749989f71	108	Robert Weah		Harper	Harper City	114	7	6	Grebo		4.37759043	-7.70687735	5.0	10.61	2020-03-13	08:31:00.000-05	1												1		https://www.commcarehq.org/a/harper-1/api/form/attachment/11687503-004d-436a-88a1-d22749989f71/1584102767175.jpg	0		7		3	10	1	0	1	1	1
007480d0-7c7f-4dd8-890a-4e44c3b08f6e	109	Nehemiah E. Tobor		Harper	Harper City	104	501	1	Grebo		4.38296769	-7.70189181	13.0	4.55	2020-03-13	13:31:00.000-00:44	1												1		https://www.commcarehq.org/a/harper-1/api/form/attachment/007480d0-7c7f-4dd8-890a-4e44c3b08f6e/1584106330834.jpg	0		2						1	1						1
9b193f03-755d-4be7-bc53-55e8866f8c05	110	Nehemiah E. Tobor		Harper	Harper City	104	801	1	Kru		4.38283228	-7.70212714	40.0	4.55	2020-03-13	14:40:00.000-00:44	1												1		https://www.commcarehq.org/a/harper-1/api/form/attachment/9b193f03-755d-4be7-bc53-55e8866f8c05/1584110491792.jpg	0		2						1							1
fbef5d49-d3a9-46a0-a719-f06097db5304	111	McEttha A. Nyanfore		Harper	Harper City	114	8	101	Mendi		4.3777482	-7.70634998	31.0	6.06	2020-03-13	14:21:00.000-00:44	1											no	1		https://www.commcarehq.org/a/harper-1/api/form/attachment/fbef5d49-d3a9-46a0-a719-f06097db5304/1584109553259.jpg	1		2						1		1
50c2933a-fb01-4b5b-974c-735d66cdf829	112	Wannie A. Wallace		Harper	Harper City	114	101	1	Bassa		4.37686223	-7.70664935	36.0	4.55	2020-03-13	12:18:00.000-00:44	1												1		https://www.commcarehq.org/a/harper-1/api/form/attachment/50c2933a-fb01-4b5b-974c-735d66cdf829/1584101996284.jpg	0		13						0
af69afe1-d6be-41f6-b378-23dcf91093fc	113	James Landford		Harper	Tubman Town	139	501	5	Grebo		4.39530046	-7.69121489	34.0	13.65	2020-03-13	12:17:00.000-00:44	1											No Q uestion	1		https://www.commcarehq.org/a/harper-1/api/form/attachment/af69afe1-d6be-41f6-b378-23dcf91093fc/1584102026138.jpg	0		3		3	4	1	98	98
6461bbd4-9999-4c6a-b9fe-8c1447bc45e4	114	Kanfin B. Jah		Harper	Harper City	139	1	1	Grebo		4.38650567	-7.69639632	48.0	10.61	2020-03-13	14:52:00.000-00:44	1												1		https://www.commcarehq.org/a/harper-1/api/form/attachment/6461bbd4-9999-4c6a-b9fe-8c1447bc45e4/1584111214162.jpg	0		96	HAND PUMP	3	10	1	95	0
57c3e53d-f9db-450e-9c5c-7cf0e59b4bb4	115	Tometta Tolia-Elliott		Harper	Harper City	130	1201	1	Krahn		4.38064937	-7.69870294	52.0	13.65	2020-03-13	13:40:00.000-00:44	1												1		https://www.commcarehq.org/a/harper-1/api/form/attachment/57c3e53d-f9db-450e-9c5c-7cf0e59b4bb4/1584106998213.jpg	0		5		3	30	1	95	1		1
245af2e5-d0e3-40b9-aa4c-37a726472767	116	Wah Woart Jr		Harper	Harper City	104	601	1	Gbandi		4.38295312	-7.70192787	39.0	10.61	2020-03-13	14:36:00.000-00:44	1											no	1		https://www.commcarehq.org/a/harper-1/api/form/attachment/245af2e5-d0e3-40b9-aa4c-37a726472767/1584110278818.jpg	0		5		3	10	1	98	98
6112ac11-5896-4af2-a904-ecc60935c450	117	Kanfin B. Jah		Harper	Tubman Town	139	1	2	Grebo		4.39493238	-7.68962961	44.0	18.2	2020-03-13	12:11:00.000-00:44	1												1		https://www.commcarehq.org/a/harper-1/api/form/attachment/6112ac11-5896-4af2-a904-ecc60935c450/1584101660351.jpg	0		96	pump	3	10	1	95	0
a99bb0f6-32a4-47bd-adaa-191f4e0aa6a7	118	Anita J. Dallieh		Harper	Harper City	139	13902	2	Grebo		4.38701588	-7.69515105	48.0	15.17	2020-03-13	14:36:00.000-00:44	1											no	1		https://www.commcarehq.org/a/harper-1/api/form/attachment/a99bb0f6-32a4-47bd-adaa-191f4e0aa6a7/1584110384841.jpg	0		2						98
0749261a-0fa5-406c-a6a6-bae3ba35e9a5	119	Annie D. Nimely		Harper	Harper City	130	1302	4	Gio		4.38056906	-7.69918799	35.0	15.17	2020-03-13	14:48:00.000-00:44	1												1		https://www.commcarehq.org/a/harper-1/api/form/attachment/0749261a-0fa5-406c-a6a6-bae3ba35e9a5/1584110980861.jpg	0		4		3	5	1	95	1	1
41532e71-1914-4bc3-8816-2b5b44f52dab	120	Johanna Sackey		Harper	Harper City	114	1	2	Grebo		4.37711722	-7.70694764	38.0	19.72	2020-03-13	12:02:00.000-00:44	1												1		https://www.commcarehq.org/a/harper-1/api/form/attachment/41532e71-1914-4bc3-8816-2b5b44f52dab/1584101021635.jpg	0		1						0
392cb59d-8a2e-4751-b553-6b2bfb465091	121	Johanna Sackey		Harper	Harper City	114	2	2	Kru		4.37778869	-7.70718618	27.0	21.23	2020-03-13	14:15:00.000-00:44	1												1		https://www.commcarehq.org/a/harper-1/api/form/attachment/392cb59d-8a2e-4751-b553-6b2bfb465091/1584108994628.jpg	0		2						0
1ba7ec51-240f-4658-bdc3-1c97d23d023b	122	Lovette P. Gardiner		Harper	Harper City	130	301	2	Grebo		4.3800401	-7.69967417	49.0	19.72	2020-03-13	13:57:00.000-00:44	1											no	1		https://www.commcarehq.org/a/harper-1/api/form/attachment/1ba7ec51-240f-4658-bdc3-1c97d23d023b/1584107910684.jpg	1		3		3	45	1	95	0
0ce5683f-a820-4e53-9cf0-d7facd6a504e	123	Nehemiah E. Tobor		Harper	Harper City	104	501	1	Kru		4.38288134	-7.702055	35.0	4.55	2020-03-13	12:07:00.000-00:44	1												1		https://www.commcarehq.org/a/harper-1/api/form/attachment/0ce5683f-a820-4e53-9cf0-d7facd6a504e/1584101324216.jpg	0		3		3	30	0		1	1						1
f5e73b65-b73a-47a7-ab2f-8779945bf50b	124	Mercy C.M. Klayee		Harper	Harper City	104	401	1	Grebo		4.38308579	-7.70197981	34.0	7.58	2020-03-13	11:46:00.000-00:44	1											No	1		https://www.commcarehq.org/a/harper-1/api/form/attachment/f5e73b65-b73a-47a7-ab2f-8779945bf50b/1584100214589.jpg	0		96	we use mineral water for drinking	3	6	1	98	98
723dd523-73c3-4695-856c-9daee02f3fb9	125	Wannie A. Wallace		Harper	Harper City	114	101	1	Grebo		4.37770222	-7.70624327	29.0	4.55	2020-03-13	14:29:00.000-00:44	1											no	1		https://www.commcarehq.org/a/harper-1/api/form/attachment/723dd523-73c3-4695-856c-9daee02f3fb9/1584109841118.jpg	0		1						0
ff450c1d-b39b-4d04-9928-c9488e5d0ebb	126	Anita J. Dallieh		Harper	Harper City	18	13907	2	Grebo		4.39555661	-7.69150084	11.0	7.58	2020-03-13	12:03:00.000-00:44	1												1		https://www.commcarehq.org/a/harper-1/api/form/attachment/ff450c1d-b39b-4d04-9928-c9488e5d0ebb/1584101120031.jpg	0		2						1		1
ed3b5764-7b55-4d64-badc-249e713de2fa	127	Robert Weah		Harper	Harper City	114	2	6	Grebo		4.37722774	-7.70651766	36.0	42.47	2020-03-17	06:17:00.000-05	1												1		https://www.commcarehq.org/a/harper-1/api/form/attachment/ed3b5764-7b55-4d64-badc-249e713de2fa/1584440329930.jpg	0		5		3	45	1	10	1	1	1
346d4df2-f002-4cb6-b856-ebb98e8c9876	128	Wannie A. Wallace		Harper	Harper City	114	101	1	Grebo		4.3774836	-7.70704277	41.0	6.06	2020-03-17	10:20:00.000-00:44	1											no	1		https://www.commcarehq.org/a/harper-1/api/form/attachment/346d4df2-f002-4cb6-b856-ebb98e8c9876/1584440483173.jpg	0		2						1		1
e4a2cfa9-fa8f-4115-b68a-88b8d5f7482d	129	Annie D. Nimely		Harper	Harper City	130	1401	1	Grebo		4.3804046	-7.6996721	39.0	9.1	2020-03-17	11:40:00.000-00:44	1												1		https://www.commcarehq.org/a/harper-1/api/form/attachment/e4a2cfa9-fa8f-4115-b68a-88b8d5f7482d/1584445295186.jpg	0		4		3	10	1	95	0
d58f2b36-d3d7-4712-8760-124d44c88d3b	130	Siafa Philips		Harper	Harper City	139	16	2	Grebo		4.3877362	-7.69558907	20.0	6.06	2020-03-17	14:19:00.000-00:44	1												1		https://www.commcarehq.org/a/harper-1/api/form/attachment/d58f2b36-d3d7-4712-8760-124d44c88d3b/1584454873645.jpg	0		3		3	4	1	95	0
2932ded2-482a-4b51-9223-030b0bfde123	131	Tometta Tolia-Elliott		Harper	Harper City	130	2503	3	Grebo		4.38042609	-7.70080606	47.0	4.55	2020-03-17	14:46:00.000-00:44	1												1		https://www.commcarehq.org/a/harper-1/api/form/attachment/2932ded2-482a-4b51-9223-030b0bfde123/1584456464608.jpg	0		5		3	998	1	95	0
24ba0620-896f-4279-b7de-1c6bc0c16005	132	Nehemiah E. Tobor		Harper	Harper City	104	10411	1	Kru		4.38324928	-7.70167016	18.0	27.3	2020-03-17	10:57:00.000-00:44	1												1		https://www.commcarehq.org/a/harper-1/api/form/attachment/24ba0620-896f-4279-b7de-1c6bc0c16005/1584442820007.jpg	0		2						1							1
e9d0ef7b-2e02-40e6-a49a-bda8bb4589a4	133	Rahine G. Dennis		Harper	Harper City	130	3	4	Krahn		4.38242169	-7.69813286	30.0	16.68	2020-03-17	11:29:00.000-00:44	1											no	1		https://www.commcarehq.org/a/harper-1/api/form/attachment/e9d0ef7b-2e02-40e6-a49a-bda8bb4589a4/1584444884458.jpg	0		96	pump	1				1		1
976b5da4-35a9-4c40-ae1e-b38e5627d314	134	Lovette P. Gardiner		Harper	Harper City	130	2202	2	Grebo		4.38045125	-7.70029948	29.0	7.58	2020-03-17	12:52:00.000-00:44	1											no	1		https://www.commcarehq.org/a/harper-1/api/form/attachment/976b5da4-35a9-4c40-ae1e-b38e5627d314/1584449632699.jpg	1		3		3	30	0		0
59e51436-1abb-4cff-8d2d-293d94a13f75	135	Lovette P. Gardiner		Harper	Harper City	130	3401	2	Kpelle		4.37943395	-7.7011469	32.0	59.16	2020-03-18	11:29:00.000-00:44	1											no	1		https://www.commcarehq.org/a/harper-1/api/form/attachment/59e51436-1abb-4cff-8d2d-293d94a13f75/1584530981269.jpg	1		13						0
c18da7e3-52f4-4e55-9eab-f2c99f1fa7a6	136	James Landford		Pleebo	Zone 1	598	1	1	Grebo		4.59633183	-7.66985868	70.0	12.13	2020-03-23	14:23:00.000-00:44	1											No	1		https://www.commcarehq.org/a/harper-1/api/form/attachment/c18da7e3-52f4-4e55-9eab-f2c99f1fa7a6/1584973475296.jpg	0		3		3	3	1	95	98
7892c5a2-67ed-4a01-a34a-67b376fc2317	137	Kanfin B. Jah		Pleebo	Zone 1	598	1	1	Grebo		4.59610521	-7.67114883	110.0	6.06	2020-03-24	11:30:00.000-00:44	1												1		https://www.commcarehq.org/a/harper-1/api/form/attachment/7892c5a2-67ed-4a01-a34a-67b376fc2317/1585049547955.jpg	0		96	pump	3	15	1	95	0
18d59766-eb94-4e0f-8eec-97c1db264f28	138	Deborah K. Weah		Pleebo	Zone 1	598	1402	2	Grebo		4.59622524	-7.67022172	77.0	6.06	2020-03-24	12:27:00.000-00:44	1											no	1		https://www.commcarehq.org/a/harper-1/api/form/attachment/18d59766-eb94-4e0f-8eec-97c1db264f28/1585052916221.jpg	0		5		1				1		1
8927c043-f74b-4a59-b106-a4595a2c978d	139	Deborah K. Weah		Pleebo	Zone 1	598	14	2	Grebo		4.59617223	-7.67031221	90.0	39.44	2020-03-24	11:47:00.000-00:44	1											no	1		https://www.commcarehq.org/a/harper-1/api/form/attachment/8927c043-f74b-4a59-b106-a4595a2c978d/1585050504132.jpg	0		5		1				1		1
a441ae1b-56f8-47a7-8e4c-d54623108592	140	James Landford		Pleebo	Zone 1	598	1	2	Grebo		4.59644213	-7.67013211	69.0	6.06	2020-03-24	12:04:00.000-00:44	1											No	1		https://www.commcarehq.org/a/harper-1/api/form/attachment/a441ae1b-56f8-47a7-8e4c-d54623108592/1585051544898.jpg	0		2						98
9c4c85d7-53ef-4c2b-9871-c707f3491f48	141	Other	Victoria Nawa	Pleebo	Zone 6	573	1	3	Grebo		4.58486033	-7.67072644	68.0	13.65	2020-03-23	14:51:00.000-00:44	1												1		https://www.commcarehq.org/a/harper-1/api/form/attachment/9c4c85d7-53ef-4c2b-9871-c707f3491f48/1584975260947.jpg	0		3		3	60	1	98	0
28a31bf3-b8e0-44d6-b049-75395c5728f6	142	Tometta Tolia-Elliott		Pleebo	Zone 5	576	1801	1	Grebo		4.59319909	-7.67105256	76.0	12.13	2020-03-24	12:53:00.000-00:44	1												1		https://www.commcarehq.org/a/harper-1/api/form/attachment/28a31bf3-b8e0-44d6-b049-75395c5728f6/1585054434164.jpg	0		5		3	5	1	5	0
0bd01b39-7e15-4c79-9431-c20b88e7fa8b	143	Edith Neufville		Pleebo	Zone 1	515	2	2	Grebo		4.59296669	-7.6731008	86.0	7.58	2020-03-24	09:48:00.000-00:44	1												1		https://www.commcarehq.org/a/harper-1/api/form/attachment/0bd01b39-7e15-4c79-9431-c20b88e7fa8b/1585043510880.jpg	0		96	pump	3	10	1	95	1							1
c0f4287a-3dc8-4a6f-8d0b-424fee222a73	144	Nehemiah E. Tobor		Pleebo	Zone 1	511	1901	3	Grebo		4.59362665	-7.67343529	100.0	7.58	2020-03-24	13:55:00.000-00:44	1												1		https://www.commcarehq.org/a/harper-1/api/form/attachment/c0f4287a-3dc8-4a6f-8d0b-424fee222a73/1585058154910.jpg	0		5		3	15	1	3	1							1
d4cb8009-9d30-45e2-8700-88817bd6b3db	145	Cafu K. Kassigba		Pleebo	Zone 6	573	101	2	Grebo		4.58485577	-7.67099055	81.0	33.37	2020-03-24	11:35:00.000-00:44	1											yes	1		https://www.commcarehq.org/a/harper-1/api/form/attachment/d4cb8009-9d30-45e2-8700-88817bd6b3db/1585050107970.jpg	1		5		3	5	1	98	0
d5d4b758-a633-4699-a3a3-3fabdd927186	146	Annie D. Nimely		Pleebo	Zone 5	576	1701	1	Grebo		4.59306324	-7.67116606	90.0	10.61	2020-03-24	12:42:00.000-00:44	1												1		https://www.commcarehq.org/a/harper-1/api/form/attachment/d5d4b758-a633-4699-a3a3-3fabdd927186/1585053947870.jpg	0		5		3	3	1	95	0
61de5084-497c-4b48-9f42-949ed2217b07	147	Annie D. Nimely		Pleebo	Zone 5	576	1001	1	Grebo		4.59356605	-7.67071803	64.0	24.27	2020-03-24	11:17:00.000-00:44	1												1		https://www.commcarehq.org/a/harper-1/api/form/attachment/61de5084-497c-4b48-9f42-949ed2217b07/1585048766814.jpg	0		5		3	3	1	95	0
c13cfa1d-9042-447f-8b57-1d5940cfbb2d	148	Wah Woart Jr		Pleebo	Zone 1	515	3	3	Grebo		4.59335127	-7.6729213	100.0	4.55	2020-03-24	12:06:00.000-00:44	1											what is the reason for the survey?	1		https://www.commcarehq.org/a/harper-1/api/form/attachment/c13cfa1d-9042-447f-8b57-1d5940cfbb2d/1585051911961.jpg	0		5		3	998	0		0
cc50d27f-d060-4661-a696-3dcf9d71e7fb	149	Thomas A. Berry		Pleebo	Zone 1	576	1	1	Grebo		4.59359841	-7.6706269	73.0	4.55	2020-03-24	11:36:00.000-00:44	1												1		https://www.commcarehq.org/a/harper-1/api/form/attachment/cc50d27f-d060-4661-a696-3dcf9d71e7fb/1585049952881.jpg	1		3		3	12	1	95	0
3d5e9e2e-8db4-4187-b7c6-2c47f7e8fadb	150	Cafu K. Kassigba		Pleebo	Zone 6	573	101	1	Mandingo		4.58602757	-7.67072665	73.0	15.17	2020-03-23	12:13:00.000-00:44	1											yes	1		https://www.commcarehq.org/a/harper-1/api/form/attachment/3d5e9e2e-8db4-4187-b7c6-2c47f7e8fadb/1584965954372.jpg	0		13						0
70d69778-cd49-4732-b6c3-5ac9dc27fb83	151	Annie D. Nimely		Pleebo	Zone 1	576	301	2	Grebo		4.59291418	-7.66993465	77.0	4.55	2020-03-23	12:57:00.000-00:44	1												1		https://www.commcarehq.org/a/harper-1/api/form/attachment/70d69778-cd49-4732-b6c3-5ac9dc27fb83/1584968364064.jpg	0		5		3	20	1	95	0
f0eb8003-d8f7-4032-add6-f82bb008d846	152	Johanna Sackey		Pleebo	Zone 6	573	1	1	Kpelle		4.58587495	-7.67097321	86.0	4.55	2020-03-23	12:08:00.000-00:44	1												1		https://www.commcarehq.org/a/harper-1/api/form/attachment/f0eb8003-d8f7-4032-add6-f82bb008d846/1584965496651.jpg	0		1						0
62e4cc32-e6c8-4721-992a-83f3f499593f	153	Johanna Sackey		Pleebo	Zone 6	573	1	1	Grebo		4.58552289	-7.67019102	81.0	19.72	2020-03-23	14:10:00.000-00:44	1												1		https://www.commcarehq.org/a/harper-1/api/form/attachment/62e4cc32-e6c8-4721-992a-83f3f499593f/1584972687840.jpg	0		3		2				1		1
a5e683ca-53b8-4e7c-bcab-8a0cb9effacd	154	Other	Victoria Nawa	Pleebo	Zone 6	573	1	3	Grebo		4.58609767	-7.67086609	52.0	9.1	2020-03-23	11:58:00.000-00:44	1												1		https://www.commcarehq.org/a/harper-1/api/form/attachment/a5e683ca-53b8-4e7c-bcab-8a0cb9effacd/1584964838203.jpg	0		3		3	1	1	98	0
fb497b38-3594-4eb9-80c6-cbc5ef6590c6	155	Lovette P. Gardiner		Pleebo	Zone 1	576	101	2	Grebo		4.59252903	-7.67004726	84.0	18.2	2020-03-23	12:58:00.000-00:44	1											no	1		https://www.commcarehq.org/a/harper-1/api/form/attachment/fb497b38-3594-4eb9-80c6-cbc5ef6590c6/1584968356971.jpg	0		1						0
f949f59e-94c4-417f-aa97-a2b16cdf24c7	156	Other	Victoria Nawa	Pleebo	Zone 6	573	1	1	Grebo		4.58586248	-7.67043399	77.0	7.58	2020-03-23	12:51:00.000-00:44	1												1		https://www.commcarehq.org/a/harper-1/api/form/attachment/f949f59e-94c4-417f-aa97-a2b16cdf24c7/1584967988608.jpg	0		3		3	998	1	98	1		1
85a75a0a-49c7-4264-8ce2-09bd97f1e8df	157	Robert Weah		Pleebo	Zone 6	573	21	2	Grebo		4.58525469	-7.6708573	67.0	16.68	2020-03-23	10:46:00.000-05	1												1		https://www.commcarehq.org/a/harper-1/api/form/attachment/85a75a0a-49c7-4264-8ce2-09bd97f1e8df/1584974827302.jpg	0		4		3	6	1	10	0
6c5696a6-df57-450c-b1a0-2de2666612bc	158	Tometta Tolia-Elliott		Harper	Fish Town	247	301	1	Grebo		4.42105314	-7.82640746	11.0	7.58	2020-03-20	12:41:00.000-00:44	1												1		https://www.commcarehq.org/a/harper-1/api/form/attachment/6c5696a6-df57-450c-b1a0-2de2666612bc/1584708162351.jpg	0		5		3	15	1	95	0
e05931b6-8617-43fe-bfee-9974a34e80d9	159	Mercy C.M. Klayee		Pleebo	Zone 2	515	401	2	Grebo		4.59282176	-7.67359194	104.0	4.55	2020-03-23	14:17:00.000-00:44	1											No	1		https://www.commcarehq.org/a/harper-1/api/form/attachment/e05931b6-8617-43fe-bfee-9974a34e80d9/1584973173808.jpg	1		6		3	2	1	98	1		1
b8d2da6d-75a1-4f19-8dda-3f0a96cca056	160	Kanfin B. Jah		Harper	Mission Town	280	1	1	Grebo		4.3660893	-7.58813942	59.0	13.65	2020-03-20	11:34:00.000-00:44	1												1		https://www.commcarehq.org/a/harper-1/api/form/attachment/b8d2da6d-75a1-4f19-8dda-3f0a96cca056/1584704122593.jpg	0		96	pump	3	3	1	95	0
2367e28e-2b3d-48bf-91c9-6d8d22eabfb7	161	Deborah K. Weah		Harper	Cavalla Big Town Community	286	4	2	Grebo		4.35988015	-7.59181999	25.0	15.17	2020-03-19	12:58:00.000-00:44	1												1		https://www.commcarehq.org/a/harper-1/api/form/attachment/2367e28e-2b3d-48bf-91c9-6d8d22eabfb7/1584622813557.jpg	1		2						0
d4156fa3-a6e5-458b-8045-742c9ba7a55a	162	Anita J. Dallieh		Harper	Cavalla (2)	280	28008	1	Grebo		4.36445667	-7.58711716	28.0	4.55	2020-03-20	12:02:00.000-00:44	1											no	1		https://www.commcarehq.org/a/harper-1/api/form/attachment/d4156fa3-a6e5-458b-8045-742c9ba7a55a/1584706216589.jpg	1		5		3	15	1	4	1		1
c87571a5-4c90-4c1d-a5e5-0b70527e723f	163	Rahine G. Dennis		Harper	Fish Town	247	1	2	Grebo		4.42123713	-7.82636628	39.0	6.06	2020-03-20	12:48:00.000-00:44	1											no	1		https://www.commcarehq.org/a/harper-1/api/form/attachment/c87571a5-4c90-4c1d-a5e5-0b70527e723f/1584708707384.jpg	0		96	pump	3	15	1	98	0
6b79a103-30a4-4d53-9d87-122a54daf7bc	164	Wannie A. Wallace		Harper	Half Graway	264	16	1	Grebo		4.39971467	-7.65966213	41.0	15.17	2020-03-20	13:34:00.000-00:44	1												1		https://www.commcarehq.org/a/harper-1/api/form/attachment/6b79a103-30a4-4d53-9d87-122a54daf7bc/1584711337177.jpg	0		2						98
ef7f28dc-5e8b-4f60-aeca-07eeb062e467	165	Tometta Tolia-Elliott		Harper	Fish Town	247	1201	1	Grebo		4.42056296	-7.82674587	42.0	15.17	2020-03-20	14:59:00.000-00:44	1												1		https://www.commcarehq.org/a/harper-1/api/form/attachment/ef7f28dc-5e8b-4f60-aeca-07eeb062e467/1584716414476.jpg	0		5		3	10	1	95	0
faf9bc82-3bf5-4ee9-9496-1bdc8558a107	166	James Landford		Harper	Cavalla (2)	280	1	2	Grebo		4.36416905	-7.58823627	23.0	15.17	2020-03-20	11:44:00.000-00:44	1											No	1		https://www.commcarehq.org/a/harper-1/api/form/attachment/faf9bc82-3bf5-4ee9-9496-1bdc8558a107/1584704813338.jpg	0		1						1		1
e5540c20-80b2-45f9-8625-b26ea8b8cae1	167	Annie D. Nimely		Harper	Fish Town	247	502	3	Bassa		4.4214903	-7.82645193	32.0	15.17	2020-03-20	14:09:00.000-00:44	1												1		https://www.commcarehq.org/a/harper-1/api/form/attachment/e5540c20-80b2-45f9-8625-b26ea8b8cae1/1584713445040.jpg	0		5		3	25	1	95	0
37a40b0f-a3d1-46b3-b8ec-dbb6bbcfe934	168	Other	Victoria Nawa	Harper	Half Graway	264	1	1	Grebo		4.39803526	-7.6604225	24.0	9.1	2020-03-20	11:04:00.000-00:44	1												1		https://www.commcarehq.org/a/harper-1/api/form/attachment/37a40b0f-a3d1-46b3-b8ec-dbb6bbcfe934/1584702286894.jpg	0		3		3	998	1	98	0
02a7dbb9-d91b-4cfd-b8a9-03fc6e383f40	169	Johanna Sackey		Harper	Half Graway	264	1	2	Grebo		4.3978914	-7.65985749	14.0	16.68	2020-03-20	11:35:00.000-00:44	1												1		https://www.commcarehq.org/a/harper-1/api/form/attachment/02a7dbb9-d91b-4cfd-b8a9-03fc6e383f40/1584704228964.jpg	0		1						0
13edc03c-35b7-4462-9f30-4b1d06af4a67	170	Wah Woart Jr		Harper	Harper City	18	2	3	Kru		4.37234094	-7.71784839	43.0	12.13	2020-03-18	10:21:00.000-00:44	1											no	1		https://www.commcarehq.org/a/harper-1/api/form/attachment/13edc03c-35b7-4462-9f30-4b1d06af4a67/1584526954246.jpg	0		5		3	30	1	98	98
3d52b620-f493-4f35-a7c8-777f8e28adf1	171	Rahine G. Dennis		Harper	Harper City	130	38	1	Grebo		4.37939197	-7.70148347	36.0	15.17	2020-03-18	11:28:00.000-00:44	1											no	1		https://www.commcarehq.org/a/harper-1/api/form/attachment/3d52b620-f493-4f35-a7c8-777f8e28adf1/1584531171952.jpg	0		96	Pump	3	30	1	98	0
d52bc0a0-4f84-4852-9946-89adcebafe6d	172	Mercy C.M. Klayee		Harper	Harper City	18	403	4	Grebo		4.37227158	-7.71783043	31.0	4.55	2020-03-18	09:30:00.000-00:44	1											No	1		https://www.commcarehq.org/a/harper-1/api/form/attachment/d52bc0a0-4f84-4852-9946-89adcebafe6d/1584524022868.jpg	0		96	Buy mineral water for drinking, but for cooking there is wall in the yard.	2				0
514a2506-6d46-46b4-8d9b-b0598d02dc2b	173	Kanfin B. Jah		Harper	Harper City	139	2	2	Grebo		4.38722195	-7.69658458	40.0	18.2	2020-03-18	10:31:00.000-00:44	1												1		https://www.commcarehq.org/a/harper-1/api/form/attachment/514a2506-6d46-46b4-8d9b-b0598d02dc2b/1584527616870.jpg	1		96	PUMP	3	6	1	95	0
be3ec635-0f5a-4f7d-90d8-d7ad45195c88	174	Johanna Sackey		Harper	Harper City	114	1	1	Grebo		4.37742483	-7.70575947	35.0	4.55	2020-03-18	10:12:00.000-00:44	1												1		https://www.commcarehq.org/a/harper-1/api/form/attachment/be3ec635-0f5a-4f7d-90d8-d7ad45195c88/1584526488129.jpg	0		1						0
31c55c81-6701-4863-a5d3-12100d23ebde	175	Cafu K. Kassigba		Harper	Harper City	114	101	1	Kru		4.37929732	-7.70610701	35.0	4.55	2020-03-18	11:20:00.000-00:44	1											no	1		https://www.commcarehq.org/a/harper-1/api/form/attachment/31c55c81-6701-4863-a5d3-12100d23ebde/1584530555407.jpg	1		5		3	3	1	30	1		1
fd750174-1120-4112-817e-a0e7e46b5b3c	176	Robert Weah		Harper	Harper City	114	31	1	Grebo		4.37860781	-7.70736241	23.0	10.61	2020-03-18	08:38:00.000-05	1												1		https://www.commcarehq.org/a/harper-1/api/form/attachment/fd750174-1120-4112-817e-a0e7e46b5b3c/1584535165568.jpg	0		7		3	1	1	15	0
59661e7a-4ccd-4799-943f-70dc77e9feb7	177	Tometta Tolia-Elliott		Harper	Harper City	130	3001	1	Grebo		4.37999115	-7.70150256	19.0	27.3	2020-03-18	10:43:00.000-00:44	1												1		https://www.commcarehq.org/a/harper-1/api/form/attachment/59661e7a-4ccd-4799-943f-70dc77e9feb7/1584528218507.jpg	0		5		3	23	1	95	0
3c2dd0f7-de41-4f81-9dc6-349a2e91c815	178	Thomas A. Berry		Harper	Kablaken	290	1	1	Grebo		4.36431897	-7.53410702	36.0	9.1	2020-03-19	11:58:00.000-00:44	1												1		https://www.commcarehq.org/a/harper-1/api/form/attachment/3c2dd0f7-de41-4f81-9dc6-349a2e91c815/1584619219330.jpg	0		3		3	30	1	95	0
424d403b-4d42-49ee-86aa-ec42541f3710	179	Wannie A. Wallace		Harper	Harper City	88	2	1	Kru		4.37896969	-7.70901001	52.0	31.85	2020-03-19	10:16:00.000-00:44	1												1		https://www.commcarehq.org/a/harper-1/api/form/attachment/424d403b-4d42-49ee-86aa-ec42541f3710/1584613101436.jpg	0		2						1		1
bb5d8c42-46e6-41f6-a17f-468172e1a45d	180	Tometta Tolia-Elliott		Harper	Kablaken	290	2401	2	Grebo		4.36451368	-7.53384592	26.0	9.1	2020-03-19	14:30:00.000-00:44	1												1		https://www.commcarehq.org/a/harper-1/api/form/attachment/bb5d8c42-46e6-41f6-a17f-468172e1a45d/1584628231435.jpg	1		5		3	15	1	95	0
3a1258c0-922c-48c8-bdb9-4fa8c024238c	181	James Landford		Harper	Cavalla Big Town Community	286	1	1	Grebo		4.35960347	-7.5921578	19.0	4.55	2020-03-19	13:46:00.000-00:44	1											No	1		https://www.commcarehq.org/a/harper-1/api/form/attachment/3a1258c0-922c-48c8-bdb9-4fa8c024238c/1584625735228.jpg	0		2						0
dcab01e3-b834-4a46-89d1-049da88a10f9	182	Rahine G. Dennis		Harper	Harper City	290	3	2	Grebo		4.36375424	-7.53979421	32.0	4.55	2020-03-19	13:46:00.000-00:44	1											no	1		https://www.commcarehq.org/a/harper-1/api/form/attachment/dcab01e3-b834-4a46-89d1-049da88a10f9/1584625988793.jpg	1		96	pump	3	5	1	98	0
11bf12ae-cce5-4443-aef0-1a1736f17768	183	Siafa Philips		Harper	Cavalla Big Town Community	286	7	1	Grebo		4.36046912	-7.5913314	55.0	12.13	2020-03-19	13:07:00.000-00:44	1												1		https://www.commcarehq.org/a/harper-1/api/form/attachment/11bf12ae-cce5-4443-aef0-1a1736f17768/1584623534733.jpg	0		3		3	998	1	95	0
0c9c3ce8-04a5-43ed-b076-19107b83992a	184	McEttha A. Nyanfore		Harper	Harper City	88	8	1	Kru		4.37875291	-7.7102693	35.0	6.06	2020-03-19	12:27:00.000-00:44	1											no	1		https://www.commcarehq.org/a/harper-1/api/form/attachment/0c9c3ce8-04a5-43ed-b076-19107b83992a/1584620984459.jpg	0		2						1		1
44fa0bcd-6cef-4d1b-8fed-37a259733c91	185	Lovette P. Gardiner		Harper	Kablaken	290	1901	2	Grebo		4.36417543	-7.53399151	52.0	9.1	2020-03-19	11:43:00.000-00:44	1											no	1		https://www.commcarehq.org/a/harper-1/api/form/attachment/44fa0bcd-6cef-4d1b-8fed-37a259733c91/1584618243143.jpg	1		3		3	10	1	95	0
93d8c161-c2fc-4500-964f-49344543dcf8	186	Wannie A. Wallace		Harper	Harper City	88	17	1	Kru		4.37859698	-7.71067999	4.0	19.72	2020-03-19	12:26:00.000-00:44	1											no	1		https://www.commcarehq.org/a/harper-1/api/form/attachment/93d8c161-c2fc-4500-964f-49344543dcf8/1584620821215.jpg	0		2						1		1
21bbcbfb-75c7-471b-9d1d-cfb6d7c099e0	187	Wah Woart Jr		Pleebo	Zone 1	515	2	2	Grebo		4.59211645	-7.67306651	87.0	4.55	2020-03-25	12:55:00.000-00:44	1											no	1		https://www.commcarehq.org/a/harper-1/api/form/attachment/21bbcbfb-75c7-471b-9d1d-cfb6d7c099e0/1585140927929.jpg	0		5		3	5	1	98	1		1
f95fb2db-ccc4-460f-98e0-fa5d48d0aefb	188	Thomas A. Berry		Karluway-2	Henogba	651	1	1	Grebo		4.66295994	-7.75986591	77.0	4.55	2020-03-30	12:37:00.000-00:44	1												1		https://www.commcarehq.org/a/harper-1/api/form/attachment/f95fb2db-ccc4-460f-98e0-fa5d48d0aefb/1585571945975.jpg	0		3		3	20	1	95	0
91dab2e5-8abf-4258-b8d8-60f4f2840dc7	189	Deborah K. Weah		Pleebo	Zone 2	483	2002	3	Grebo		4.59029077	-7.67355036	78.0	16.68	2020-03-30	14:15:00.000-00:44	1											no	1		https://www.commcarehq.org/a/harper-1/api/form/attachment/91dab2e5-8abf-4258-b8d8-60f4f2840dc7/1585577793872.jpg	0		3		3	15	1	98	0
49679a91-b7f8-4abc-9d68-ab4becb06a69	190	Robert Weah		Karluway-2	Tugbaken	645	9	1	Grebo		4.66046766	-7.70944039	92.0	10.61	2020-03-30	10:50:00.000-05	1												1		https://www.commcarehq.org/a/harper-1/api/form/attachment/49679a91-b7f8-4abc-9d68-ab4becb06a69/1585579871889.jpg	0		5		2				0
256665e0-f3a3-4b6d-836f-dd1eee328608	191	Other	Victoria Nawa	Karluway-2	Tugbaken	645	1	1	Grebo		4.66183964	-7.71046613	78.0	15.17	2020-03-30	16:00:00.000-00:44	1												1		https://www.commcarehq.org/a/harper-1/api/form/attachment/256665e0-f3a3-4b6d-836f-dd1eee328608/1585584059629.jpg	0		3		3	998	1	98	0
657243b9-fa1a-4ded-8c12-336fefa06fbb	192	Cafu K. Kassigba		Karluway-2	Tugbaken	645	101	1	Grebo		4.66188924	-7.71059342	130.0	21.23	2020-03-30	16:08:00.000-00:44	1											no	1		https://www.commcarehq.org/a/harper-1/api/form/attachment/657243b9-fa1a-4ded-8c12-336fefa06fbb/1585584540056.jpg	0		5		3	10	1	98	0
7f5456eb-bc28-4b88-bda4-129ef571e684	193	Robert Weah		Karluway-2	Tugbaken	645	21	3	Grebo		4.66070989	-7.71074124	80.0	13.65	2020-03-30	11:55:00.000-05	1												1		https://www.commcarehq.org/a/harper-1/api/form/attachment/7f5456eb-bc28-4b88-bda4-129ef571e684/1585583757905.jpg	0		12		3	10	1	10	1		1
8fff7d83-ac5c-44f7-bf63-751b08981081	194	Edith Neufville		Karluway-2	Tugbaken	644	1	1	Grebo		4.66146116	-7.71208745	96.0	4.55	2020-03-30	13:57:00.000-00:44	1												1		https://www.commcarehq.org/a/harper-1/api/form/attachment/8fff7d83-ac5c-44f7-bf63-751b08981081/1585576728041.jpg	0		3		3	7	1	98	1							1
cddb4862-e086-4636-8c9e-8ed621617d61	195	Wah Woart Jr		Karluway-2	Tugbaken	644	1	2	Grebo		4.6625253	-7.71010428	87.0	10.61	2020-03-30	17:05:00.000-00:44	1											no	1		https://www.commcarehq.org/a/harper-1/api/form/attachment/cddb4862-e086-4636-8c9e-8ed621617d61/1585587960351.jpg	0		5		3	2	1	95	0
600a6567-89cb-4a80-9324-3ee242c34a7e	196	Mercy C.M. Klayee		Karluway-2	Tugbaken	644	1501	2	Grebo		4.66103379	-7.71236201	109.0	4.55	2020-03-30	17:14:00.000-00:44	1											No comment	1		https://www.commcarehq.org/a/harper-1/api/form/attachment/600a6567-89cb-4a80-9324-3ee242c34a7e/1585588616696.jpg	1		96	Pump	3	1	1	95	0
a632df67-b1f1-4f49-ac32-caa435dfaefa	197	Mercy C.M. Klayee		Karluway-2	Tugbaken	644	1701	1	Grebo		4.66100285	-7.7126347	86.0	7.58	2020-03-30	12:57:00.000-00:44	1											No	1		https://www.commcarehq.org/a/harper-1/api/form/attachment/a632df67-b1f1-4f49-ac32-caa435dfaefa/1585573397017.jpg	0		96	Pump	3	5	1	95	0
5bfd9370-9358-42ac-91bd-7fbe9ac8b7c6	198	Lovette P. Gardiner		Karluway-2	Henogba	651	601	1	Grebo		4.66364269	-7.76027294	80.0	10.61	2020-03-30	13:07:00.000-00:44	1											no	1		https://www.commcarehq.org/a/harper-1/api/form/attachment/5bfd9370-9358-42ac-91bd-7fbe9ac8b7c6/1585573693606.jpg	0		3		2				0
6941c1a6-dd9c-4bee-8639-1b72d5e88acf	199	Other	Victoria Nawa	Karluway-2	Tugbaken	645	1	1	Grebo		4.66073418	-7.70964228	114.0	13.65	2020-03-30	14:32:00.000-00:44	1												1		https://www.commcarehq.org/a/harper-1/api/form/attachment/6941c1a6-dd9c-4bee-8639-1b72d5e88acf/1585578771395.jpg	0		3		3	998	1	98	0
4a4e9744-f3cb-4280-9ea9-6e6286888e5c	200	Johanna Sackey		Pleebo	Zone 10 (Diabaville)	511	1	2	Grebo		4.59339612	-7.67736848	80.0	4.55	2020-03-25	11:13:00.000-00:44	1												1		https://www.commcarehq.org/a/harper-1/api/form/attachment/4a4e9744-f3cb-4280-9ea9-6e6286888e5c/1585135005547.jpg	0		1						0
8c07b02b-d07c-4533-bda5-c7b8fbfd2d19	201	Wannie A. Wallace		Pleebo	Zone 10 (Diabaville)	511	10	1	Grebo		4.59322419	-7.67725003	81.0	12.13	2020-03-25	12:19:00.000-00:44	1												1		https://www.commcarehq.org/a/harper-1/api/form/attachment/8c07b02b-d07c-4533-bda5-c7b8fbfd2d19/1585138870839.jpg	0		2						1		1
9e29c58d-f21d-4a91-b5ee-c30259896bbf	202	Siafa Philips		Pleebo	Zone 7	563	1	1	Kru		4.58712559	-7.66375552	72.0	6.06	2020-03-25	12:44:00.000-00:44	1												1		https://www.commcarehq.org/a/harper-1/api/form/attachment/9e29c58d-f21d-4a91-b5ee-c30259896bbf/1585140422871.jpg	1		3		3	998	1	95	0
8ec55677-5c66-429d-9558-631cb6c76ce7	203	Annie D. Nimely		Pleebo	Zone 7	565	701	1	Grebo		4.58800213	-7.66476605	70.0	7.58	2020-03-25	13:36:00.000-00:44	1												1		https://www.commcarehq.org/a/harper-1/api/form/attachment/8ec55677-5c66-429d-9558-631cb6c76ce7/1585143585748.jpg	0		5		3	3	1	95	0
d354a6db-bc46-436b-b3fc-9730a1ce957b	204	McEttha A. Nyanfore		Pleebo	Zone 10 (Diabaville)	511	22	2	Grebo		4.59224854	-7.67764193	82.0	12.13	2020-03-25	14:09:00.000-00:44	1											no	1		https://www.commcarehq.org/a/harper-1/api/form/attachment/d354a6db-bc46-436b-b3fc-9730a1ce957b/1585145730472.jpg	0		2						0
718ae48b-e431-42cf-b749-a96ff9a5f9bb	205	Anita J. Dallieh		Pleebo	Zone 7	563	56320	1	Grebo		4.5869657	-7.66104422	72.0	16.68	2020-03-26	13:31:00.000-00:44	1											no	1		https://www.commcarehq.org/a/harper-1/api/form/attachment/718ae48b-e431-42cf-b749-a96ff9a5f9bb/1585229537677.jpg	0		7		3	3	1	20	1		1
b83f05e5-7c56-44bd-8b37-ef68d81cc1e1	206	Deborah K. Weah		Pleebo	Zone 7	563	1102	2	Grebo		4.58754621	-7.66446275	79.0	6.06	2020-03-26	13:40:00.000-00:44	1											no	1		https://www.commcarehq.org/a/harper-1/api/form/attachment/b83f05e5-7c56-44bd-8b37-ef68d81cc1e1/1585230205681.jpg	0		2						1		1
a6bf1ed6-5f0e-46be-8866-139aee7653f0	207	Wannie A. Wallace		Pleebo	Zone 10 (Diabaville)	511	19	1	Kru		4.59254745	-7.67756136	99.0	21.23	2020-03-25	13:40:00.000-00:44	1												1		https://www.commcarehq.org/a/harper-1/api/form/attachment/a6bf1ed6-5f0e-46be-8866-139aee7653f0/1585143642147.jpg	0		2						1		1
0450ef77-c1fe-4e4a-b42f-a1caaca06617	208	Robert Weah		Pleebo	Witchoken Mission	316	13	2	Grebo		4.48214073	-7.6937947	63.0	24.27	2020-03-26	08:39:00.000-05	1												1		https://www.commcarehq.org/a/harper-1/api/form/attachment/0450ef77-c1fe-4e4a-b42f-a1caaca06617/1585226399491.jpg	0		12		3	20	1	15	0
f0437422-18c4-40a4-940d-f0eadc01685a	209	McEttha A. Nyanfore		Pleebo	Zone 10 (Diabaville)	511	8	1	Grebo		4.59302744	-7.67717477	46.0	19.72	2020-03-25	11:36:00.000-00:44	1											no	1		https://www.commcarehq.org/a/harper-1/api/form/attachment/f0437422-18c4-40a4-940d-f0eadc01685a/1585136910531.jpg	0		2						0
d818ae59-e08d-4ebf-b59a-0d291c15583a	210	James Landford		Pleebo	Zone 9	563	1	1	Grebo		4.58657109	-7.66109671	62.0	10.61	2020-03-26	13:55:00.000-00:44	1											No	1		https://www.commcarehq.org/a/harper-1/api/form/attachment/d818ae59-e08d-4ebf-b59a-0d291c15583a/1585231041251.jpg	0		3		3	5	1	95	1		1
2793bd31-879b-40df-94ef-e286047fa5c7	211	James Landford		Pleebo	Zone 7	563	1	1	Grebo		4.58741551	-7.66332455	79.0	12.13	2020-03-25	14:53:00.000-00:44	1											No	1		https://www.commcarehq.org/a/harper-1/api/form/attachment/2793bd31-879b-40df-94ef-e286047fa5c7/1585148062322.jpg	0		3		3	1	1	95	1		1
345c6bf4-c959-4fc3-b353-989bc2d95a9e	212	McEttha A. Nyanfore		Pleebo	Zone 10 (Diabaville)	511	3	1	Grebo		4.5933627	-7.67757774	74.0	4.55	2020-03-25	11:12:00.000-00:44	1											no	1		https://www.commcarehq.org/a/harper-1/api/form/attachment/345c6bf4-c959-4fc3-b353-989bc2d95a9e/1585134819966.jpg	1		2						0
27b5c772-f0da-4b6a-aa18-8a0ac46760a6	213	Cafu K. Kassigba		Pleebo	Witchoken Mission	316	101	2	Grebo		4.48195804	-7.69315112	73.0	10.61	2020-03-26	10:50:00.000-00:44	1											yes	1		https://www.commcarehq.org/a/harper-1/api/form/attachment/27b5c772-f0da-4b6a-aa18-8a0ac46760a6/1585219917215.jpg	0		12		3	20	1	98	0
a7c941b8-5187-4f67-8600-9ecfb8de6d25	214	Cafu K. Kassigba		Pleebo	Zone 10 (Diabaville)	511	101	1	Grebo		4.59239362	-7.6772065	64.0	21.23	2020-03-25	14:20:00.000-00:44	1											no	1		https://www.commcarehq.org/a/harper-1/api/form/attachment/a7c941b8-5187-4f67-8600-9ecfb8de6d25/1585146143159.jpg	0		5		3	10	1	98	0
f62e377a-4246-4ca1-a9ef-180963632d42	215	Deborah K. Weah		Pleebo	Zone 7	563	11	2	Grebo		4.58743074	-7.66450454	76.0	7.58	2020-03-26	12:55:00.000-00:44	1											no	1		https://www.commcarehq.org/a/harper-1/api/form/attachment/f62e377a-4246-4ca1-a9ef-180963632d42/1585227362530.jpg	0		2						1		1
329e7e1c-e416-4f04-8fea-c993f61026f2	216	James Landford		Pleebo	Zone 2	483	1	2	Grebo		4.58910072	-7.67299237	31.0	12.13	2020-03-27	12:09:00.000-00:44	1											No	1		https://www.commcarehq.org/a/harper-1/api/form/attachment/329e7e1c-e416-4f04-8fea-c993f61026f2/1585311079995.jpg	0		3		3	5	1	95	1		1
aabf0d21-91b1-48c5-a9ce-502e78398eb5	217	Deborah K. Weah		Pleebo	Zone 2	483	3	3	Grebo		4.58978986	-7.67319805	92.0	9.1	2020-03-27	10:50:00.000-00:44	1											no	1		https://www.commcarehq.org/a/harper-1/api/form/attachment/aabf0d21-91b1-48c5-a9ce-502e78398eb5/1585306328620.jpg	0		5		3	6	1	98	1		1
e01adaeb-ba40-4db5-bee8-0b48e62beb93	218	Jonathan K. Moses		Pleebo	Zone 3	430	1	2	Grebo		4.58243045	-7.67459041	91.0	47.02	2020-03-26	14:45:00.000-00:44	1												1		https://www.commcarehq.org/a/harper-1/api/form/attachment/e01adaeb-ba40-4db5-bee8-0b48e62beb93/1585234023816.jpg	0		3		3	1	1	95	1		1
265c247b-5741-46e9-af25-f6f933206033	219	Mercy C.M. Klayee		Pleebo	Zone 3	430	2001	1	Grebo		4.58233328	-7.67502496	84.0	4.55	2020-03-25	15:06:00.000-00:44	1											No comment	1		https://www.commcarehq.org/a/harper-1/api/form/attachment/265c247b-5741-46e9-af25-f6f933206033/1585148997588.jpg	0		96	Pump	3	10	1	98	1		1
f8be822b-f6ce-4873-874e-5f0f79af2207	220	Mercy C.M. Klayee		Pleebo	Zone 1	515	3001	1	Kru		4.59244032	-7.67326963	83.0	10.61	2020-03-25	11:14:00.000-00:44	1											No comments	1		https://www.commcarehq.org/a/harper-1/api/form/attachment/f8be822b-f6ce-4873-874e-5f0f79af2207/1585136546448.jpg	0		6		1				1		1
ab9131f2-5161-4631-bcc8-879ea2a82d05	221	Mercy C.M. Klayee		Pleebo	Zone 3	430	1901	3	Grebo		4.58224432	-7.67510264	63.0	9.1	2020-03-26	11:59:00.000-00:44	1											No comment	1		https://www.commcarehq.org/a/harper-1/api/form/attachment/ab9131f2-5161-4631-bcc8-879ea2a82d05/1585224118296.jpg	0		96	Pump	3	25	1	98	0
b9ae19e5-8c97-4bfe-bc22-3e771a509876	222	Annie D. Nimely		Pleebo	Zone 9	605	601	1	Grebo		4.58404334	-7.66056816	64.0	6.06	2020-03-27	11:48:00.000-00:44	1												1		https://www.commcarehq.org/a/harper-1/api/form/attachment/b9ae19e5-8c97-4bfe-bc22-3e771a509876/1585309894320.jpg	0		5		3	2	1	95	0
7ac44d48-2a99-4be2-b65b-21c2b7c1c8bc	223	Tometta Tolia-Elliott		Pleebo	Zone 7	565	301	1	Kru		4.58764916	-7.66402431	64.0	7.58	2020-03-25	12:15:00.000-00:44	1												1		https://www.commcarehq.org/a/harper-1/api/form/attachment/7ac44d48-2a99-4be2-b65b-21c2b7c1c8bc/1585138546221.jpg	0		5		2				0
cf3f87a3-3f40-4974-9b7b-8c03f78428ae	224	Wah Woart Jr		Pleebo	Zone 1	515	3	2	Grebo		4.58151421	-7.67389269	74.0	15.17	2020-03-25	15:00:00.000-00:44	1											no	1		https://www.commcarehq.org/a/harper-1/api/form/attachment/cf3f87a3-3f40-4974-9b7b-8c03f78428ae/1585148692244.jpg	0		5		3	5	1	98	1		1
d578b3bd-2490-448b-8248-0800cbfb03a6	225	Nehemiah E. Tobor		Pleebo	Zone 3	430	502	2	Grebo		4.58197779	-7.67401501	78.0	4.55	2020-03-25	15:13:00.000-00:44	1												1		https://www.commcarehq.org/a/harper-1/api/form/attachment/d578b3bd-2490-448b-8248-0800cbfb03a6/1585149264491.jpg	0		5		3	15	0		1							1
63bb615c-837f-48b3-a439-6e41065f6354	226	Johanna Sackey		Pleebo	Zone 10 (Diabaville)	511	1	1	Grebo		4.59324428	-7.67714161	76.0	6.06	2020-03-25	12:21:00.000-00:44	1												1		https://www.commcarehq.org/a/harper-1/api/form/attachment/63bb615c-837f-48b3-a439-6e41065f6354/1585138949213.jpg	0		6		3	20	1	95	0
18d1bac5-e950-449f-8b10-0d6990859d91	227	Robert Weah		Pleebo	Witchoken Mission	316	13	2	Grebo		4.48220911	-7.69385228	39.0	16.68	2020-03-26	07:49:00.000-05	1												1		https://www.commcarehq.org/a/harper-1/api/form/attachment/18d1bac5-e950-449f-8b10-0d6990859d91/1585223418714.jpg	0		12		3	12	1	10	0
c1ff8b16-5c6e-4de3-a6fa-1dd1c116b705	228	Deborah K. Weah		Pleebo	Zone 7	563	402	3	Grebo		4.58705696	-7.66414552	147.0	72.81	2020-03-25	12:16:00.000-00:44	1											no	1		https://www.commcarehq.org/a/harper-1/api/form/attachment/c1ff8b16-5c6e-4de3-a6fa-1dd1c116b705/1585138632798.jpg	0		2						0
dee63ec2-9b97-4d87-b96f-cbc23fd57782	229	Deborah K. Weah		Pleebo	Zone 7	563	401	1	Grebo		4.58696602	-7.66392358	68.0	4.55	2020-03-25	11:21:00.000-00:44	1											no	1		https://www.commcarehq.org/a/harper-1/api/form/attachment/dee63ec2-9b97-4d87-b96f-cbc23fd57782/1585135416196.jpg	0		3		2				0
d433f506-25ee-4fb7-9a31-2b3621823517	230	Kanfin B. Jah		Pleebo	Zone 7	563	1	1	Grebo		4.58713872	-7.66389982	73.0	6.06	2020-03-25	11:28:00.000-00:44	1												1		https://www.commcarehq.org/a/harper-1/api/form/attachment/d433f506-25ee-4fb7-9a31-2b3621823517/1585135737135.jpg	1		96	pump	3	5	1	95	0
63243e96-8910-4c3e-893e-3964beae146c	231	Cafu K. Kassigba		Pleebo	Zone 6	573	101	3	Grebo		4.58539485	-7.67084766	74.0	15.17	2020-03-23	14:34:00.000-00:44	1											yes	1		https://www.commcarehq.org/a/harper-1/api/form/attachment/63243e96-8910-4c3e-893e-3964beae146c/1584974095741.jpg	0		5		3	5	1	98	0
ebeaee80-c0da-4803-83af-0512b9ea6f97	232	Lovette P. Gardiner		Pleebo	Zone 1	576	1601	1	Grebo		4.59356443	-7.66971006	84.0	13.65	2020-03-24	12:25:00.000-00:44	1											no	1		https://www.commcarehq.org/a/harper-1/api/form/attachment/ebeaee80-c0da-4803-83af-0512b9ea6f97/1585052850950.jpg	1		3		3	30	1	95	0
6222c34c-1ab1-4f69-a6cd-3a1ab22a6c7d	233	Cafu K. Kassigba		Pleebo	Zone 6	573	101	2	Kru		4.58484823	-7.67109031	77.0	4.55	2020-03-24	12:20:00.000-00:44	1											yes	1		https://www.commcarehq.org/a/harper-1/api/form/attachment/6222c34c-1ab1-4f69-a6cd-3a1ab22a6c7d/1585052444790.jpg	0		5		3	998	1	98	0
8f091f50-a637-4dee-9aa1-fd97e6f5c02e	234	Wannie A. Wallace		Pleebo	Zone 6	573	19	1	Grebo		4.58534539	-7.67075339	73.0	15.17	2020-03-23	14:22:00.000-00:44	1												1		https://www.commcarehq.org/a/harper-1/api/form/attachment/8f091f50-a637-4dee-9aa1-fd97e6f5c02e/1584973420752.jpg	1		2						1		1
40622f60-bffb-4a41-8dd0-244fb57c6571	235	Mercy C.M. Klayee		Harper	Yookudi	299	201	3	Grebo		4.43826224	-7.55242574	22.0	4.55	2020-03-20	15:56:00.000-00:44	1											No	1		https://www.commcarehq.org/a/harper-1/api/form/attachment/40622f60-bffb-4a41-8dd0-244fb57c6571/1584720025087.jpg	0		96	Pump	3	30	1	95	98
43ba574a-f91a-450b-a337-e62d1611bf40	236	Wannie A. Wallace		Pleebo	Zone 6	573	30	4	Grebo		4.58459972	-7.67088308	77.0	10.61	2020-03-24	11:28:00.000-00:44	1												1		https://www.commcarehq.org/a/harper-1/api/form/attachment/43ba574a-f91a-450b-a337-e62d1611bf40/1585049334778.jpg	0		2						1		1
7bacb32f-cc60-4e0c-82dd-a36e7578a6aa	237	Wannie A. Wallace		Pleebo	Zone 6	573	30	1	Grebo		4.58460637	-7.67084748	85.0	4.55	2020-03-24	12:26:00.000-00:44	1												1		https://www.commcarehq.org/a/harper-1/api/form/attachment/7bacb32f-cc60-4e0c-82dd-a36e7578a6aa/1585052857802.jpg	0		2						1		1
815a0ada-f611-4311-ab99-6c94d9bdd76e	238	Cafu K. Kassigba		Pleebo	Zone 6	573	101	1	Grebo		4.58632195	-7.67151151	79.0	16.68	2020-03-24	13:29:00.000-00:44	1											no	1		https://www.commcarehq.org/a/harper-1/api/form/attachment/815a0ada-f611-4311-ab99-6c94d9bdd76e/1585056675763.jpg	1		5		3	998	1	95	0
f263a1c2-8d3c-4e54-9e23-0a7801de5741	239	Lovette P. Gardiner		Pleebo	Zone 1	576	1101	1	Grebo		4.59373792	-7.67140172	91.0	10.61	2020-03-24	11:18:00.000-00:44	1											no	1		https://www.commcarehq.org/a/harper-1/api/form/attachment/f263a1c2-8d3c-4e54-9e23-0a7801de5741/1585048844534.jpg	1		3		3	95	1	95	0
a7ab6bd1-3ffb-45b0-b0d3-e83f80ac24f2	240	Lovette P. Gardiner		Pleebo	Zone 1	576	1901	1	Grebo		4.59281649	-7.67100617	61.0	28.82	2020-03-24	13:05:00.000-00:44	1											no	1		https://www.commcarehq.org/a/harper-1/api/form/attachment/a7ab6bd1-3ffb-45b0-b0d3-e83f80ac24f2/1585055286294.jpg	1		3		3	95	1	95	1		1
9a9c5fd4-223d-41cf-8954-dd5aabdd6e50	241	Kanfin B. Jah		Pleebo	Zone 1	598	1	1	Grebo		4.59633524	-7.67076508	83.0	13.65	2020-03-24	12:10:00.000-00:44	1												1		https://www.commcarehq.org/a/harper-1/api/form/attachment/9a9c5fd4-223d-41cf-8954-dd5aabdd6e50/1585051913023.jpg	0		96	pump	3	40	1	95	1		1
3846ebd7-971d-4ce0-b0ff-67f211e2f120	242	Nehemiah E. Tobor		Pleebo	Zone 1	515	1	1	Grebo		4.59237495	-7.6729289	88.0	4.55	2020-03-25	10:24:00.000-00:44	1												1		https://www.commcarehq.org/a/harper-1/api/form/attachment/3846ebd7-971d-4ce0-b0ff-67f211e2f120/1585131946585.jpg	1		5		3	2	0		1							1
5b83969a-4aee-4155-92c0-cf0db83c35d3	243	Jonathan K. Moses		Pleebo	Zone 3	430	2	2	Grebo		4.5816571	-7.67377095	52.0	12.13	2020-03-25	15:27:00.000-00:44	1												1		https://www.commcarehq.org/a/harper-1/api/form/attachment/5b83969a-4aee-4155-92c0-cf0db83c35d3/1585150193323.jpg	0		3		3	20	1	95	1		1
cb9d8266-69fb-4633-91ed-88510639189a	244	Jonathan K. Moses		Pleebo	Zone 1	515	2	2	Grebo		4.59228845	-7.67327536	88.0	4.55	2020-03-25	11:42:00.000-00:44	1												0
66498146-df75-4adb-a735-8cf3946523bc	245	McEttha A. Nyanfore		Pleebo	Wortuken	316	15	1	Grebo		4.48146506	-7.69369531	48.0	18.2	2020-03-26	12:39:00.000-00:44	1											no	1		https://www.commcarehq.org/a/harper-1/api/form/attachment/66498146-df75-4adb-a735-8cf3946523bc/1585226409286.jpg	0		2						0
2ba97dde-8b35-49a5-b49e-7df64e2c699f	246	Cafu K. Kassigba		Pleebo	Witchoken Mission	316	102	2	Grebo		4.48198986	-7.69309571	54.0	4.55	2020-03-26	11:55:00.000-00:44	1											no	1		https://www.commcarehq.org/a/harper-1/api/form/attachment/2ba97dde-8b35-49a5-b49e-7df64e2c699f/1585223778636.jpg	1		12		3	998	1	98	0
21ba3156-4b49-46ff-b8c2-bfdc4f82995f	247	Wannie A. Wallace		Pleebo	Wortuken	316	3	1	Mano		4.48183863	-7.69214542	58.0	6.06	2020-03-26	10:31:00.000-00:44	1												1		https://www.commcarehq.org/a/harper-1/api/form/attachment/21ba3156-4b49-46ff-b8c2-bfdc4f82995f/1585218746855.jpg	1		2						0
591b3ed1-bf34-4b34-98f0-9a00678c2950	248	Other	Victoria Nawa	Pleebo	Witchoken Big Town	316	1	1	Grebo		4.48212512	-7.69272419	50.0	13.65	2020-03-26	10:28:00.000-00:44	1												1		https://www.commcarehq.org/a/harper-1/api/form/attachment/591b3ed1-bf34-4b34-98f0-9a00678c2950/1585218609872.jpg	0		12		3	998	1	98	0
a93cfae6-cb3d-48c1-a98e-32bd1f55026f	249	Anita J. Dallieh		Pleebo	Gebio Mission	563	56319	1	Grebo		4.58707098	-7.6610582	70.0	19.72	2020-03-26	14:10:00.000-00:44	1											no	1		https://www.commcarehq.org/a/harper-1/api/form/attachment/a93cfae6-cb3d-48c1-a98e-32bd1f55026f/1585232215779.jpg	0		5		3	5	1	25	98
2ec05db5-3326-4e33-a5a9-c67d182b4627	250	Deborah K. Weah		Pleebo	Zone 7	563	5	1	Grebo		4.5868642	-7.6639314	73.0	16.68	2020-03-25	13:13:00.000-00:44	1											no	1		https://www.commcarehq.org/a/harper-1/api/form/attachment/2ec05db5-3326-4e33-a5a9-c67d182b4627/1585142052951.jpg	0		2						0
5c66205e-6dc0-4d2a-bfc4-f91b5e85d4b3	251	Rahine G. Dennis		Pleebo	Zone 7	565	2	2	Grebo		4.58852078	-7.66459723	99.0	31.85	2020-03-26	12:24:00.000-00:44	1											no	1		https://www.commcarehq.org/a/harper-1/api/form/attachment/5c66205e-6dc0-4d2a-bfc4-f91b5e85d4b3/1585225638347.jpg	0		96	Pump	3	998	1	98	0
d5e02550-066a-4928-8e88-7fa74eff4c12	252	Kanfin B. Jah		Pleebo	Zone 7	563	1	1	Grebo		4.58708269	-7.66340696	72.0	4.55	2020-03-25	12:51:00.000-00:44	1												1		https://www.commcarehq.org/a/harper-1/api/form/attachment/d5e02550-066a-4928-8e88-7fa74eff4c12/1585140727178.jpg	0		96	pump	3	1	1	95	1								1
a60c89f1-6ea8-46ad-bbce-08944e0db434	253	Lovette P. Gardiner		Pleebo	Zone 7	565	801	1	Grebo		4.58764771	-7.66478025	81.0	15.17	2020-03-25	14:11:00.000-00:44	1											no	1		https://www.commcarehq.org/a/harper-1/api/form/attachment/a60c89f1-6ea8-46ad-bbce-08944e0db434/1585145529469.jpg	1		3		3	30	1	95	1		1
f155d326-40b5-42d3-8195-5ee0fbd80cc0	254	Robert Weah		Harper	Harper City	88	12	1	Kru		4.37893209	-7.71061585	31.0	13.65	2020-03-19	07:42:00.000-05	1												1		https://www.commcarehq.org/a/harper-1/api/form/attachment/f155d326-40b5-42d3-8195-5ee0fbd80cc0/1584618197556.jpg	0		5		3	5	1	15	1		1
4c4491e9-6b6e-418f-927e-7b9a44055b2a	255	Cafu K. Kassigba		Harper	Harper City	88	101	1	Grebo		4.37883882	-7.71012192	35.0	13.65	2020-03-19	10:25:00.000-00:44	1											no	1		https://www.commcarehq.org/a/harper-1/api/form/attachment/4c4491e9-6b6e-418f-927e-7b9a44055b2a/1584613634762.jpg	1		5		1				0
968cf570-d1ad-4417-b501-fd21376a52e1	256	Johanna Sackey		Harper	Harper City	88	1	1	Kru		4.37909644	-7.7096463	31.0	9.1	2020-03-19	10:16:00.000-00:44	1												1		https://www.commcarehq.org/a/harper-1/api/form/attachment/968cf570-d1ad-4417-b501-fd21376a52e1/1584613031542.jpg	0		1						0
5bb2d005-b9fa-4327-b1d0-3d5a8ba04f98	257	Other	Victoria Nawa	Harper	Harper City	88	301	1	Mandingo		4.37849116	-7.70920864	19.0	27.3	2020-03-19	10:09:00.000-00:44	1												1		https://www.commcarehq.org/a/harper-1/api/form/attachment/5bb2d005-b9fa-4327-b1d0-3d5a8ba04f98/1584612722246.jpg	0		3		3	35	1	98	0
223a89d9-dd6c-41e5-8998-00a6df7847e4	258	McEttha A. Nyanfore		Harper	Harper City	88	23	1	Grebo		4.37840938	-7.71116457	24.0	24.27	2020-03-19	13:26:00.000-00:44	1											no	1		https://www.commcarehq.org/a/harper-1/api/form/attachment/223a89d9-dd6c-41e5-8998-00a6df7847e4/1584624750898.jpg	0		2						1		1
a3b8e586-3e4b-4a43-b0af-188f8d2a0830	259	Nehemiah E. Tobor		Harper	Harper City	18	1801	3	Kru		4.37239541	-7.71854108	40.0	13.65	2020-03-19	14:14:00.000-00:44	1												1		https://www.commcarehq.org/a/harper-1/api/form/attachment/a3b8e586-3e4b-4a43-b0af-188f8d2a0830/1584627384006.jpg	0		96	Mineral water	3	3	0		1							1
22582d64-b1c0-485d-a71a-03785b45fb21	260	Wah Woart Jr		Pleebo	Zone 1	515	4	1	Grebo		4.59285613	-7.67327125	101.0	4.55	2020-03-24	09:47:00.000-00:44	1											no	1		https://www.commcarehq.org/a/harper-1/api/form/attachment/22582d64-b1c0-485d-a71a-03785b45fb21/1585043281868.jpg	0		6		3	5	1	98	1		1
c7e0f8fb-aee8-464c-8ef6-3c8f0d12f1d0	261	Robert Weah		Pleebo	Zone 6	573	38	1	Kru		4.58678618	-7.67101768	58.0	22.75	2020-03-24	10:16:00.000-05	1												1		https://www.commcarehq.org/a/harper-1/api/form/attachment/c7e0f8fb-aee8-464c-8ef6-3c8f0d12f1d0/1585059543724.jpg	0		5		3	38	1	10	1		1
02f31587-9c0d-4e38-a13e-d458eae408cb	262	Lovette P. Gardiner		Pleebo	Zone 1	576	801	1	Grebo		4.59319317	-7.66981327	60.0	15.17	2020-03-23	14:15:00.000-00:44	1											no	1		https://www.commcarehq.org/a/harper-1/api/form/attachment/02f31587-9c0d-4e38-a13e-d458eae408cb/1584973074379.jpg	1		3		3	1	1	95	0
f70e467a-8151-4cf0-b50d-f5fc83f40a3f	263	Jonathan K. Moses		Pleebo	Zone 1	515	1	5	Grebo		4.5925628	-7.67323222	55.0	48.54	2020-03-24	09:53:00.000-00:44	1											No	1		https://www.commcarehq.org/a/harper-1/api/form/attachment/f70e467a-8151-4cf0-b50d-f5fc83f40a3f/1585043752303.jpg	0		3		3	998	0		0
1627d6f5-2c00-4543-9829-2cb4bc82ffdc	264	Jonathan K. Moses		Pleebo	Zone 1	515	3	5			4.59259265	-7.673138	98.0	16.68	2020-03-24	11:50:00.000-00:44	1											No	1		https://www.commcarehq.org/a/harper-1/api/form/attachment/1627d6f5-2c00-4543-9829-2cb4bc82ffdc/1585050694694.jpg	0		3		3	998	1	95	1		1
2913adda-cf4d-489b-9bfa-8af99c549426	265	Other	Victoria Nawa	Pleebo	Zone 6	573	1	1	Grebo		4.58466337	-7.67103451	71.0	27.3	2020-03-24	11:55:00.000-00:44	1												1		https://www.commcarehq.org/a/harper-1/api/form/attachment/2913adda-cf4d-489b-9bfa-8af99c549426/1585050924249.jpg	0		3		3	5	1	98	0
cc6f48bc-592d-440c-9921-31732bb3f7f0	266	James Landford		Pleebo	Zone 1	598	2	2	Grebo		4.59648599	-7.67012323	71.0	12.13	2020-03-24	12:59:00.000-00:44	1											No	1		https://www.commcarehq.org/a/harper-1/api/form/attachment/cc6f48bc-592d-440c-9921-31732bb3f7f0/1585054848190.jpg	0		5		3	0	1	95	1		1
7c9a93b1-e6b2-4cda-8d0f-f42cf1feea5b	267	Rahine G. Dennis		Pleebo	Zone 1	576	1	15	Grebo		4.593067	-7.67011097	84.0	7.58	2020-03-24	12:14:00.000-00:44	1											no	1		https://www.commcarehq.org/a/harper-1/api/form/attachment/7c9a93b1-e6b2-4cda-8d0f-f42cf1feea5b/1585052197111.jpg	0		96	Pump	3	25	1	98	1		1
931fbea1-5a5d-470b-a477-5e9adb1e2918	268	Rahine G. Dennis		Pleebo	Zone 1	576	1	1	Kru		4.59329952	-7.6701578	91.0	10.61	2020-03-23	13:15:00.000-00:44	1											no	1		https://www.commcarehq.org/a/harper-1/api/form/attachment/931fbea1-5a5d-470b-a477-5e9adb1e2918/1584969632366.jpg	0		96	Pump	3	6	1	98	0
6540235b-4565-4573-b5e7-e7680c9a6f47	269	Annie D. Nimely		Pleebo	Zone 5	576	302	2	Grebo		4.59291796	-7.67005648	61.0	6.06	2020-03-23	14:01:00.000-00:44	1												1		https://www.commcarehq.org/a/harper-1/api/form/attachment/6540235b-4565-4573-b5e7-e7680c9a6f47/1584972184543.jpg	0		5		3	35	1	95	0
8e43b112-97bb-41f7-903d-3a1117d59a3a	270	Tometta Tolia-Elliott		Pleebo	Zone 1	576	401	1	Grebo		4.59295689	-7.66975573	87.0	12.13	2020-03-23	13:46:00.000-00:44	1												1		https://www.commcarehq.org/a/harper-1/api/form/attachment/8e43b112-97bb-41f7-903d-3a1117d59a3a/1584971248278.jpg	1		6		3	10	1	95	0
e55e1695-7e93-4539-827a-785ec3c6a343	271	Nehemiah E. Tobor		Pleebo	Zone 1	515	601	1	Grebo		4.59295159	-7.67365397	96.0	4.55	2020-03-23	15:42:00.000-00:44	1												1		https://www.commcarehq.org/a/harper-1/api/form/attachment/e55e1695-7e93-4539-827a-785ec3c6a343/1584978356517.jpg	0		5		3	20	0		1							1
5e3e2f21-c43e-49dc-8125-779d44bedb57	272	Nehemiah E. Tobor		Pleebo	Zone 1	515	51505	1	Grebo		4.59286004	-7.67351228	94.0	15.17	2020-03-23	14:53:00.000-00:44	1												1		https://www.commcarehq.org/a/harper-1/api/form/attachment/5e3e2f21-c43e-49dc-8125-779d44bedb57/1584975231116.jpg	1		5		3	30	1	2	1							1
4e10b79b-f112-471a-973b-e53e3246ac93	273	Thomas A. Berry		Pleebo	Bloke (1)	576	2	4	Grebo		4.59332477	-7.67044478	72.0	13.65	2020-03-23	14:21:00.000-00:44	1												1		https://www.commcarehq.org/a/harper-1/api/form/attachment/4e10b79b-f112-471a-973b-e53e3246ac93/1584973319249.jpg	0		3		3	60	1	95	0
2631eb7a-cf23-4f72-9214-6de93d9d2da4	274	Kanfin B. Jah		Pleebo	Zone 1	598	1	1	Grebo		4.59588128	-7.66971931	87.0	10.61	2020-03-23	13:07:00.000-00:44	1												1		https://www.commcarehq.org/a/harper-1/api/form/attachment/2631eb7a-cf23-4f72-9214-6de93d9d2da4/1584968921970.jpg	0		96	pump	3	10	1	95	0
d05d622e-39ac-4664-b83c-79cc42fd6dc0	275	Other	Victoria Nawa	Pleebo	Zone 6	573	1	1	Grebo		4.58625845	-7.67097233	38.0	10.61	2020-03-23	11:44:00.000-00:44	1												0
e2ba677e-ff9c-4027-8f62-53dd7f379bdf	276	Deborah K. Weah		Harper	Cavalla Big Town Community	286	3	1	Grebo		4.35972714	-7.59180005	34.0	9.1	2020-03-19	11:49:00.000-00:44	1												1		https://www.commcarehq.org/a/harper-1/api/form/attachment/e2ba677e-ff9c-4027-8f62-53dd7f379bdf/1584618602518.jpg	0		2						0
1e4b60de-9abe-4451-b077-2f8f46fa3e87	277	Annie D. Nimely		Harper	Kablaken	290	2901	1	Grebo		4.3641995	-7.53571351	35.0	13.65	2020-03-19	14:16:00.000-00:44	1												1		https://www.commcarehq.org/a/harper-1/api/form/attachment/1e4b60de-9abe-4451-b077-2f8f46fa3e87/1584627443544.jpg	0		5		3	15	1	95	0
51d5f154-2434-423a-bc46-52a6fc28bbbd	278	Annie D. Nimely		Harper	Kablaken	290	501	1	Grebo		4.36353271	-7.53948607	21.0	18.2	2020-03-19	12:10:00.000-00:44	1												1		https://www.commcarehq.org/a/harper-1/api/form/attachment/51d5f154-2434-423a-bc46-52a6fc28bbbd/1584619860093.jpg	0		5		2				0
6a4f79a6-920f-4be7-bc6c-20f3e181bb66	279	Kanfin B. Jah		Harper	Cavalla Big Town Community	286	1	1	Grebo		4.36064708	-7.59088756	37.0	4.55	2020-03-19	13:43:00.000-00:44	1												1		https://www.commcarehq.org/a/harper-1/api/form/attachment/6a4f79a6-920f-4be7-bc6c-20f3e181bb66/1584625478310.jpg	0		96	pump	3	30	1	95	0
7ee6738d-18de-45a2-9cfb-4dabdfff62ec	280	Lovette P. Gardiner		Harper	Kablaken	290	2601	2	Grebo		4.36443658	-7.53423324	44.0	25.78	2020-03-19	12:56:00.000-00:44	1											no	1		https://www.commcarehq.org/a/harper-1/api/form/attachment/7ee6738d-18de-45a2-9cfb-4dabdfff62ec/1584622632879.jpg	1		3		3	998	1	95	0
631b262f-d032-49fd-b15d-f379e363b7ff	281	Lovette P. Gardiner		Harper	Kablaken	290	2602	2	Grebo		4.36442579	-7.53440292	-8.0	7.58	2020-03-19	13:22:00.000-00:44	1											no	1		https://www.commcarehq.org/a/harper-1/api/form/attachment/631b262f-d032-49fd-b15d-f379e363b7ff/1584624234575.jpg	1		3		3	998	1	95	0
9a752fc6-9d66-47b2-9d43-0911298644b6	282	Siafa Philips		Harper	Mission Town	280	1	2	Grebo		4.36559774	-7.58734923	53.0	4.55	2020-03-20	12:47:00.000-00:44	1												1		https://www.commcarehq.org/a/harper-1/api/form/attachment/9a752fc6-9d66-47b2-9d43-0911298644b6/1584708500516.jpg	0		3		3	20	1	95	0
12c3d2b3-00c6-4b38-b6fa-9af2687fa1d5	283	Thomas A. Berry		Harper	Fish Town	247	1	1	Grebo		4.42066125	-7.82633269	34.0	4.55	2020-03-20	14:27:00.000-00:44	1												1		https://www.commcarehq.org/a/harper-1/api/form/attachment/12c3d2b3-00c6-4b38-b6fa-9af2687fa1d5/1584714497315.jpg	1		3		3	30	1	95	0
28f2cb5a-d83c-41e8-9751-94d7db30506e	284	Lovette P. Gardiner		Harper	Fish Town	247	802	2	Grebo		4.42110967	-7.82666576	44.0	13.65	2020-03-20	14:47:00.000-00:44	1											no	1		https://www.commcarehq.org/a/harper-1/api/form/attachment/28f2cb5a-d83c-41e8-9751-94d7db30506e/1584715667427.jpg	0		3		3	998	1	95	0
411e1db3-b296-467a-87fe-0db9680e684a	285	Edith Neufville		Harper	Yookudi	299	4	4	Grebo		4.44032257	-7.55280821	14.0	13.65	2020-03-20	16:33:00.000-00:44	1												1		https://www.commcarehq.org/a/harper-1/api/form/attachment/411e1db3-b296-467a-87fe-0db9680e684a/1584722046644.jpg	0		96	pump	3	998	1	95	0
0de66b85-802a-486f-923b-6e7e7875c786	286	Other	Victoria Nawa	Harper	Harper City	264	1	1	Grebo		4.39866527	-7.65961795	46.0	6.06	2020-03-20	13:40:00.000-00:44	1												1		https://www.commcarehq.org/a/harper-1/api/form/attachment/0de66b85-802a-486f-923b-6e7e7875c786/1584711705785.jpg	0		3		3	15	1	98	0
dee96492-4cea-421a-95c3-cf08072f2ebd	287	Nehemiah E. Tobor		Harper	Yookudi	299	29905	2	Grebo		4.43955026	-7.55196633	32.0	4.55	2020-03-20	14:36:00.000-00:44	1												1		https://www.commcarehq.org/a/harper-1/api/form/attachment/dee96492-4cea-421a-95c3-cf08072f2ebd/1584715203403.jpg	0		5		3	15	0		1							1
7bb70870-b471-4ba9-8bf9-a6a8e8a8bee4	288	James Landford		Harper	Cavalla (2)	280	1	2	Grebo		4.36356373	-7.58803187	33.0	9.1	2020-03-20	10:24:00.000-00:44	1											No	1		https://www.commcarehq.org/a/harper-1/api/form/attachment/7bb70870-b471-4ba9-8bf9-a6a8e8a8bee4/1584700009429.jpg	0		1						1		1
cae13759-9fdc-49a0-b9e2-c51012e7f96c	289	James Landford		Harper	Cavalla (2)	280	2	2	Grebo		4.36413717	-7.5882488	52.0	9.1	2020-03-20	12:02:00.000-00:44	1											No	1		https://www.commcarehq.org/a/harper-1/api/form/attachment/cae13759-9fdc-49a0-b9e2-c51012e7f96c/1584705986047.jpg	0		2						1		1
088305be-4975-4a7b-a20e-64b41d43518a	290	Deborah K. Weah		Harper	Mission Town	280	2	1	Grebo		4.36384926	-7.58820485	33.0	13.65	2020-03-20	11:45:00.000-00:44	1												1		https://www.commcarehq.org/a/harper-1/api/form/attachment/088305be-4975-4a7b-a20e-64b41d43518a/1584704766836.jpg	0		2						0
a0501811-b8cf-4433-98ae-be5058db72b6	291	Edith Neufville		Karluway-2	Tugbaken	644	1	1	Grebo		4.66234232	-7.71283845	105.0	7.58	2020-03-30	12:59:00.000-00:44	1												1		https://www.commcarehq.org/a/harper-1/api/form/attachment/a0501811-b8cf-4433-98ae-be5058db72b6/1585573225565.jpg	0		3		3	998	1	98	1		1
c1eab3f8-72eb-4cd1-b307-4b14dbaae8a0	292	Deborah K. Weah		Pleebo	Zone 2	483	2001	3	Grebo		4.59024789	-7.67353548	86.0	6.06	2020-03-30	13:27:00.000-00:44	1											no	1		https://www.commcarehq.org/a/harper-1/api/form/attachment/c1eab3f8-72eb-4cd1-b307-4b14dbaae8a0/1585574883483.jpg	0		3		3	15	1	98	1		1
cc6bf319-5df4-4a40-bf38-42076c63bb6d	293	McEttha A. Nyanfore		Karluway-2	Tugbaken	645	11	1	Grebo		4.66029252	-7.7094951	83.0	34.89	2020-03-30	14:55:00.000-00:44	1											no	1		https://www.commcarehq.org/a/harper-1/api/form/attachment/cc6bf319-5df4-4a40-bf38-42076c63bb6d/1585580140784.jpg	0		2						0
57ee887a-0bd4-49cd-9856-93c7d715278b	294	Anita J. Dallieh		Pleebo	Zone 2	483	48323	1	Grebo		4.59018004	-7.67318716	72.0	18.2	2020-03-30	14:03:00.000-00:44	1											No	1		https://www.commcarehq.org/a/harper-1/api/form/attachment/57ee887a-0bd4-49cd-9856-93c7d715278b/1585577076203.jpg	0		8		3	5	1	20	1		1
960ee8f4-6b97-491f-af0e-efdb6defc7c6	295	Tometta Tolia-Elliott		Pleebo	Zone 7	565	1101	1	Grebo		4.58788029	-7.66444228	73.0	15.17	2020-03-26	10:51:00.000-00:44	1												1		https://www.commcarehq.org/a/harper-1/api/form/attachment/960ee8f4-6b97-491f-af0e-efdb6defc7c6/1585219921830.jpg	0		5		3	5	1	95	0
15820459-a8ac-45b6-b263-b47805e29c77	296	Wah Woart Jr		Pleebo	Zone 3	430	2	3	Grebo		4.58221397	-7.67441348	78.0	18.2	2020-03-26	13:55:00.000-00:44	1											no	1		https://www.commcarehq.org/a/harper-1/api/form/attachment/15820459-a8ac-45b6-b263-b47805e29c77/1585230930402.jpg	0		5		3	3	1	95	1		1
7337c05c-261c-4881-a43a-c678b99885d2	297	Siafa Philips		Pleebo	Zone 2	483	13	2	Mandingo		4.58965556	-7.67349255	88.0	21.23	2020-03-27	12:41:00.000-00:44	1												1		https://www.commcarehq.org/a/harper-1/api/form/attachment/7337c05c-261c-4881-a43a-c678b99885d2/1585312939020.jpg	0		3		3	1	1	95	0
3646bebe-1fb6-4061-a785-2689ab23777d	298	Lovette P. Gardiner		Pleebo	Zone 9	605	901	1	Grebo		4.58423243	-7.66104598	68.0	13.65	2020-03-27	12:21:00.000-00:44	1											no	1		https://www.commcarehq.org/a/harper-1/api/form/attachment/3646bebe-1fb6-4061-a785-2689ab23777d/1585311706175.jpg	0		3		3	998	1	95	0
5d1fd96d-4d63-494b-8cb7-c30982393e21	299	James Landford		Pleebo	Zone 2	483	1	1	Mano		4.58929857	-7.67304266	70.0	12.13	2020-03-27	10:23:00.000-00:44	1											No	1		https://www.commcarehq.org/a/harper-1/api/form/attachment/5d1fd96d-4d63-494b-8cb7-c30982393e21/1585304956008.jpg	0		13						1		1
c9b30051-960f-4667-8cd1-42911c15a7f6	300	Anita J. Dallieh		Pleebo	Zone 2	483	48304	1	Grebo		4.58961447	-7.67337689	91.0	4.55	2020-03-27	11:32:00.000-00:44	1											no	1		https://www.commcarehq.org/a/harper-1/api/form/attachment/c9b30051-960f-4667-8cd1-42911c15a7f6/1585308939861.jpg	0		7		3	8	1	20	0
dc2a5327-ea74-43ef-8701-5dd7b05000a3	301	Jonathan K. Moses		Pleebo	Zone 3	430	1	1	Kru		4.58261744	-7.67388149	66.0	24.27	2020-03-26	13:24:00.000-00:44	1											No	1		https://www.commcarehq.org/a/harper-1/api/form/attachment/dc2a5327-ea74-43ef-8701-5dd7b05000a3/1585229271848.jpg	0		3		3	10	1	95	1		1
a8a56300-93b7-4406-bb40-fa24ad8339ed	302	Deborah K. Weah		Pleebo	Zone 2	483	2	1	Grebo		4.58984829	-7.67301316	78.0	21.23	2020-03-27	10:07:00.000-00:44	1											no	1		https://www.commcarehq.org/a/harper-1/api/form/attachment/a8a56300-93b7-4406-bb40-fa24ad8339ed/1585303704643.jpg	0		3		3	9	1	98	0
277849b8-cd63-4868-9461-fb3f09f82b8a	303	Tometta Tolia-Elliott		Pleebo	Zone 7	565	601	2	Grebo		4.58816269	-7.66420869	74.0	13.65	2020-03-25	13:11:00.000-00:44	1												1		https://www.commcarehq.org/a/harper-1/api/form/attachment/277849b8-cd63-4868-9461-fb3f09f82b8a/1585141946033.jpg	0		5		2				0
4a37bee5-91bb-48ca-895a-ef5d1b6d3b2a	304	Thomas A. Berry		Pleebo	Zone 9	605	1	2	Grebo		4.58332689	-7.65871708	75.0	6.06	2020-03-27	15:07:00.000-00:44	1												1		https://www.commcarehq.org/a/harper-1/api/form/attachment/4a37bee5-91bb-48ca-895a-ef5d1b6d3b2a/1585321732565.jpg	0		3		3	5	1	95	0
c1b36dcd-23d7-4dcb-8e99-d764525b66b3	305	Wannie A. Wallace		Karluway-2	Tugbaken	645	6	1	Grebo		4.66083907	-7.70973128	118.0	7.58	2020-03-30	14:07:00.000-00:44	1												1		https://www.commcarehq.org/a/harper-1/api/form/attachment/c1b36dcd-23d7-4dcb-8e99-d764525b66b3/1585577297771.jpg	0		2						0
64463cbe-bbc7-4365-b9e5-147df1b24e55	306	Mercy C.M. Klayee		Harper	Harper City	104	902	3	Grebo		4.38353747	-7.70175528	46.0	6.06	2020-03-13	14:45:00.000-00:44	1											No	1		https://www.commcarehq.org/a/harper-1/api/form/attachment/64463cbe-bbc7-4365-b9e5-147df1b24e55/1584110918736.jpg	1		96	Pump	3	6	1	98	1		1
34e09262-bde9-4c77-89ab-3afa8cf93668	307	Anita J. Dallieh		Harper	Harper City	139	13911	2	Grebo		4.3879211	-7.69622554	39.0	4.55	2020-03-17	12:15:00.000-00:44	1											no	1		https://www.commcarehq.org/a/harper-1/api/form/attachment/34e09262-bde9-4c77-89ab-3afa8cf93668/1584447583028.jpg	1		5		3	10	1	20	0
85f929cf-015c-422b-8979-61d86a4f7936	308	Wannie A. Wallace		Harper	Harper City	114	27	1	Grebo		4.37841065	-7.70630309	15.0	16.68	2020-03-17	13:51:00.000-00:44	1												1		https://www.commcarehq.org/a/harper-1/api/form/attachment/85f929cf-015c-422b-8979-61d86a4f7936/1584453140806.jpg	0		2						1		1
bd721b9a-3f80-43ad-92d3-92bf721af51e	309	Thomas A. Berry		Harper	Harper City	130	1	1	Grebo		4.38175407	-7.6984442	48.0	10.61	2020-03-17	11:27:00.000-00:44	1												1		https://www.commcarehq.org/a/harper-1/api/form/attachment/bd721b9a-3f80-43ad-92d3-92bf721af51e/1584444554156.jpg	0		3		3	10	1	95	0
63e60691-965c-4f6f-bd86-88eaadc63296	310	Thomas A. Berry		Harper	Harper City	130	4	4	Grebo		4.38237488	-7.69843398	34.0	7.58	2020-03-17	12:18:00.000-00:44	1												1		https://www.commcarehq.org/a/harper-1/api/form/attachment/63e60691-965c-4f6f-bd86-88eaadc63296/1584447628461.jpg	0		3		3	20	1	95	0
ed8a6433-610c-4b5e-9f34-b0031835ed64	311	McEttha A. Nyanfore		Harper	Harper City	114	12	1	Mano		4.37703716	-7.7067805	31.0	4.55	2020-03-17	10:14:00.000-00:44	1											no	1		https://www.commcarehq.org/a/harper-1/api/form/attachment/ed8a6433-610c-4b5e-9f34-b0031835ed64/1584440156288.jpg	0		13						0
406576b5-01c4-417e-97e0-6a29f799223c	312	Siafa Philips		Harper	Harper City	139	11	2	Grebo		4.38789326	-7.69617766	31.0	6.06	2020-03-17	11:27:00.000-00:44	1												1		https://www.commcarehq.org/a/harper-1/api/form/attachment/406576b5-01c4-417e-97e0-6a29f799223c/1584444508456.jpg	0		3		3	15	1	95	1		1
ed3f68c1-fd47-42af-9410-6af8473daaf9	313	Lovette P. Gardiner		Harper	Harper City	130	2201	2	Grebo		4.38041978	-7.70039555	36.0	6.06	2020-03-17	12:21:00.000-00:44	1											no	1		https://www.commcarehq.org/a/harper-1/api/form/attachment/ed3f68c1-fd47-42af-9410-6af8473daaf9/1584447738729.jpg	1		3		3	30	1	95	0
479f4d26-7ad5-4e72-a093-5b29c2c7b6b1	314	Deborah K. Weah		Harper	Harper City	139	1001	1	Grebo		4.38755894	-7.69623757	40.0	30.34	2020-03-17	10:39:00.000-00:44	1												1		https://www.commcarehq.org/a/harper-1/api/form/attachment/479f4d26-7ad5-4e72-a093-5b29c2c7b6b1/1584441624266.jpg	0		2						0
1f94604e-0610-4c2d-a30d-a07741384ecf	315	Cafu K. Kassigba		Harper	Harper City	114	101	2	Grebo		4.37785332	-7.70724822	36.0	4.55	2020-03-17	11:35:00.000-00:44	1											no	1		https://www.commcarehq.org/a/harper-1/api/form/attachment/1f94604e-0610-4c2d-a30d-a07741384ecf/1584445232157.jpg	0		5		3	988	1	98	0
106f9d89-619d-43e7-9355-462d58e11f9d	316	Johanna Sackey		Harper	Harper City	114	1	1	Grebo		4.37798767	-7.70724877	40.0	13.65	2020-03-17	11:11:00.000-00:44	1												1		https://www.commcarehq.org/a/harper-1/api/form/attachment/106f9d89-619d-43e7-9355-462d58e11f9d/1584443583245.jpg	0		1						0
69f8f0d8-41d1-4b4f-b980-ceed33e3f686	317	Siafa Philips		Harper	Harper City	139	4	2	Grebo		4.38706927	-7.6962127	39.0	4.55	2020-03-17	10:27:00.000-00:44	1												1		https://www.commcarehq.org/a/harper-1/api/form/attachment/69f8f0d8-41d1-4b4f-b980-ceed33e3f686/1584441164347.jpg	1		3		3	5	1	95	0
2e25d80a-852b-498e-bff5-b3574ecc8b2e	318	Tometta Tolia-Elliott		Harper	Harper City	130	1901	1	Grebo		4.38016613	-7.70017882	32.0	7.58	2020-03-17	11:47:00.000-00:44	1												1		https://www.commcarehq.org/a/harper-1/api/form/attachment/2e25d80a-852b-498e-bff5-b3574ecc8b2e/1584445723887.jpg	0		5		3	30	1	95	0
11bd7c12-4ad1-4ef1-a731-4c80ef33cbce	319	Other	Victoria Nawa	Harper	Harper City	114	3001	2	Grebo		4.37896842	-7.70670535	26.0	18.2	2020-03-17	13:58:00.000-00:44	1												1		https://www.commcarehq.org/a/harper-1/api/form/attachment/11bd7c12-4ad1-4ef1-a731-4c80ef33cbce/1584453574674.jpg	0		3		3	5	1	98	0
47ba4675-a50a-4f16-8bfc-b5151f2fa16a	320	James Landford		Harper	Harper City	139	1	1	Kru		4.3874489	-7.69560934	26.0	13.65	2020-03-17	12:15:00.000-00:44	1											No	1		https://www.commcarehq.org/a/harper-1/api/form/attachment/47ba4675-a50a-4f16-8bfc-b5151f2fa16a/1584447520838.jpg	0		2						1		1
6cfec8a1-3ca8-40e9-9809-b1bac7707b72	321	Cafu K. Kassigba		Harper	Harper City	114	102	2	Grebo		4.37847681	-7.7066576	24.0	6.06	2020-03-17	12:41:00.000-00:44	1											yes	1		https://www.commcarehq.org/a/harper-1/api/form/attachment/6cfec8a1-3ca8-40e9-9809-b1bac7707b72/1584449119671.jpg	0		5		3	998	1	98	1		1
a9f04286-3263-4672-bc95-c75ea37aa3d6	322	Deborah K. Weah		Harper	Harper City	139	18	2	Grebo		4.38805203	-7.69651141	20.0	16.68	2020-03-17	12:56:00.000-00:44	1												1		https://www.commcarehq.org/a/harper-1/api/form/attachment/a9f04286-3263-4672-bc95-c75ea37aa3d6/1584449804428.jpg	0		2						1		1
33fb74ac-a3a2-401d-a6e9-86681bf358c3	323	Deborah K. Weah		Harper	Harper City	139	15	2	Grebo		4.38788151	-7.69548067	41.0	21.23	2020-03-17	11:56:00.000-00:44	1												1		https://www.commcarehq.org/a/harper-1/api/form/attachment/33fb74ac-a3a2-401d-a6e9-86681bf358c3/1584446313412.jpg	1		2						0
f8cb8a01-6e20-4375-b973-60689ae08f9d	324	Other	Victoria Nawa	Harper	Harper City	114	3301	1	Kru		4.37822033	-7.70625923	32.0	22.75	2020-03-18	10:11:00.000-00:44	1												1		https://www.commcarehq.org/a/harper-1/api/form/attachment/f8cb8a01-6e20-4375-b973-60689ae08f9d/1584526472026.jpg	0		3		3	60	1	98	0
a45c9f45-900c-4033-9214-f52c85a6fd9a	325	Johanna Sackey		Harper	Harper City	114	1	1	Grebo		4.3789689	-7.70574725	41.0	36.4	2020-03-18	11:06:00.000-00:44	1												1		https://www.commcarehq.org/a/harper-1/api/form/attachment/a45c9f45-900c-4033-9214-f52c85a6fd9a/1584529807242.jpg	0		1						1		1
395e6d16-a20f-4b2a-a3c2-0e0e9c4329e8	326	Rahine G. Dennis		Harper	Harper City	130	42	2	Kru		4.37918577	-7.70168984	37.0	9.1	2020-03-18	13:53:00.000-00:44	1											no	1		https://www.commcarehq.org/a/harper-1/api/form/attachment/395e6d16-a20f-4b2a-a3c2-0e0e9c4329e8/1584539994756.jpg	1		96	pump	3	998	1	98	0
74371855-66cf-4ccc-a485-bb35c74be0fd	327	Other	Victoria Nawa	Harper	Harper City	114	3301	1			4.37952807	-7.70621089	48.0	15.17	2020-03-18	11:45:00.000-00:44	1												1		https://www.commcarehq.org/a/harper-1/api/form/attachment/74371855-66cf-4ccc-a485-bb35c74be0fd/1584532002968.jpg	0		3		3	998	1	98	0
16d4b395-3b88-441f-b626-a04e66dd4ae1	328	Rahine G. Dennis		Harper	Harper City	130	10	2	Kru		4.38208222	-7.69827542	59.0	42.47	2020-03-18	09:54:00.000-00:44	1											no	1		https://www.commcarehq.org/a/harper-1/api/form/attachment/16d4b395-3b88-441f-b626-a04e66dd4ae1/1584525387081.jpg	0		96	pump	1				0
2a9f2a87-69f8-4487-9756-c3d12cd3baa2	329	Mercy C.M. Klayee		Harper	Harper City	18	701	1	Grebo		4.37224656	-7.71696269	41.0	4.55	2020-03-18	10:49:00.000-00:44	1											What the survey is all about	1		https://www.commcarehq.org/a/harper-1/api/form/attachment/2a9f2a87-69f8-4487-9756-c3d12cd3baa2/1584528805646.jpg	0		96	Mineral water for drinking and Pump for cooking	3	2	1	98	0
bf0b640f-612c-4222-af23-3f0cca6664b4	330	Annie D. Nimely		Harper	Harper City	130	3101	2	Kru		4.38006197	-7.7012847	40.0	9.1	2020-03-18	10:19:00.000-00:44	1												1		https://www.commcarehq.org/a/harper-1/api/form/attachment/bf0b640f-612c-4222-af23-3f0cca6664b4/1584526797526.jpg	0		4		3	35	1	95	0
88a5b47f-625f-4692-b54f-14ac2f1425a0	331	Tometta Tolia-Elliott		Harper	Harper City	130	3201	1	Kru		4.38027345	-7.70131899	31.0	19.72	2020-03-18	10:02:00.000-00:44	1												1		https://www.commcarehq.org/a/harper-1/api/form/attachment/88a5b47f-625f-4692-b54f-14ac2f1425a0/1584525806849.jpg	0		5		3	60	1	95	0
9083b392-6cdd-41f7-b1c9-99718196746c	332	Other	Victoria Nawa	Harper	Harper City	114	2	2	Grebo		4.37749178	-7.70666424	68.0	12.13	2020-03-13	13:28:00.000-00:44	1												1		https://www.commcarehq.org/a/harper-1/api/form/attachment/9083b392-6cdd-41f7-b1c9-99718196746c/1584106203686.jpg	0		3		3	998	1	98	0
48f45c80-61be-492d-ab30-bcf18618cf78	333	Annie D. Nimely		Harper	Tubman Town	130	101	1	Kru		4.38224951	-7.69749861	31.0	6.06	2020-03-13	11:59:00.000-00:44	1												1		https://www.commcarehq.org/a/harper-1/api/form/attachment/48f45c80-61be-492d-ab30-bcf18618cf78/1584100912577.jpg	1		4		3	18	1	30	0
5b95437b-f133-43ec-900c-fe8ff043e044	334	Lovette P. Gardiner		Harper	Harper City	130	201	1	Grebo		4.38152588	-7.69743592	27.0	16.68	2020-03-13	12:54:00.000-00:44	1											no	1		https://www.commcarehq.org/a/harper-1/api/form/attachment/5b95437b-f133-43ec-900c-fe8ff043e044/1584104168680.jpg	1		3		3	45	1	95	1		1
2843c875-856e-4ed3-a95b-b8f613e9e41f	335	Siafa Philips		Harper	Harper City	139	5	2	Grebo		4.38717199	-7.69612265	21.0	9.1	2020-03-13	14:43:00.000-00:44	1												1		https://www.commcarehq.org/a/harper-1/api/form/attachment/2843c875-856e-4ed3-a95b-b8f613e9e41f/1584110778300.jpg	0		3		3	2	1	95	0
d0165464-31a7-46e8-b8ce-e91ba978aa74	336	Deborah K. Weah		Harper	Harper City	139	201	1	Grebo		4.3999995	-7.6935036	0.0	54.71	2020-03-13	11:43:00.000-00:44	1											No	1		https://www.commcarehq.org/a/harper-1/api/form/attachment/d0165464-31a7-46e8-b8ce-e91ba978aa74/1584100070577.jpg	1		2						0
ca537b80-95ed-4fd6-9b06-9eefa46a5d0e	337	Deborah K. Weah		Harper	Harper City	139	901	1	Kru		4.39487318	-7.69035022	33.0	16.68	2020-03-13	12:37:00.000-00:44	1												1		https://www.commcarehq.org/a/harper-1/api/form/attachment/ca537b80-95ed-4fd6-9b06-9eefa46a5d0e/1584103245600.jpg	1		2						1		1
2125af17-e981-4946-9a8e-0b2c3e589556	338	Mercy C.M. Klayee		Pleebo	Zone 3	430	1903	3	Grebo		4.58218696	-7.67511999	74.0	4.55	2020-03-26	14:32:00.000-00:44	1											No comment	1		https://www.commcarehq.org/a/harper-1/api/form/attachment/2125af17-e981-4946-9a8e-0b2c3e589556/1585233288531.jpg	0		96	Pump	3	25	1	98	1		1
cde1a417-b936-487d-a003-5835e2fd9b02	339	Edith Neufville		Pleebo	Zone 3	430	1	4	Grebo		4.58208216	-7.67420121	50.0	42.47	2020-03-26	11:46:00.000-00:44	1												1		https://www.commcarehq.org/a/harper-1/api/form/attachment/cde1a417-b936-487d-a003-5835e2fd9b02/1585223556722.jpg	0		3		3	45	1	98	1								1
295337e4-a6ea-4209-b570-1ecab027d631	340	Jonathan K. Moses		Pleebo	Zone 3	430	1	3	Grebo		4.58152725	-7.67440059	78.0	25.78	2020-03-26	11:49:00.000-00:44	1												1		https://www.commcarehq.org/a/harper-1/api/form/attachment/295337e4-a6ea-4209-b570-1ecab027d631/1585223423351.jpg	1		3		3	25	1	98	1		1
16e31d13-e97f-4470-a4e7-bc1fbf0d240f	341	Edith Neufville		Pleebo	Zone 1	515	1	1	Kru		4.59247026	-7.67316077	92.0	15.17	2020-03-25	11:02:00.000-00:44	1												1		https://www.commcarehq.org/a/harper-1/api/form/attachment/16e31d13-e97f-4470-a4e7-bc1fbf0d240f/1585134253795.jpg	0		3		3	60	1	95	1								1
dca2ad1d-6fae-4ba7-84ba-52f220f0a99d	342	Tometta Tolia-Elliott		Pleebo	Zone 9	605	101	2	Grebo		4.58305004	-7.65863807	40.0	6.06	2020-03-27	11:39:00.000-00:44	1												1		https://www.commcarehq.org/a/harper-1/api/form/attachment/dca2ad1d-6fae-4ba7-84ba-52f220f0a99d/1585309163631.jpg	1		5		3	10	1	95	0
b8bc9dfd-0acc-4d6b-ad04-9759b83b462b	343	Kanfin B. Jah		Pleebo	Zone 2	483	1	1	Grebo		4.58935158	-7.67368812	49.0	4.55	2020-03-27	11:07:00.000-00:44	1												1		https://www.commcarehq.org/a/harper-1/api/form/attachment/b8bc9dfd-0acc-4d6b-ad04-9759b83b462b/1585307514384.jpg	1		96	pump	3	5	1	95	0
a1dab789-9e0f-4433-834e-ccf14a088687	344	Rahine G. Dennis		Pleebo	Zone 9	605	1	1	Grebo		4.58407658	-7.66070466	75.0	4.55	2020-03-27	11:56:00.000-00:44	1											no	1		https://www.commcarehq.org/a/harper-1/api/form/attachment/a1dab789-9e0f-4433-834e-ccf14a088687/1585310282168.jpg	0		96	pump	3	998	1	98	1		1		1			1
3b235274-36fe-4d0a-b482-60da8ec2c813	345	Kanfin B. Jah		Pleebo	Zone 2	483	1	1	Grebo		4.58919879	-7.67370157	74.0	18.2	2020-03-27	12:10:00.000-00:44	1												1		https://www.commcarehq.org/a/harper-1/api/form/attachment/3b235274-36fe-4d0a-b482-60da8ec2c813/1585311043940.jpg	0		96	pump	3	5	1	95	0
0e546217-066f-4111-bfe9-c1dbb57e943f	346	Lovette P. Gardiner		Pleebo	Zone 9	605	1101	3	Grebo		4.58485525	-7.66127487	84.0	10.61	2020-03-27	12:49:00.000-00:44	1											no	1		https://www.commcarehq.org/a/harper-1/api/form/attachment/0e546217-066f-4111-bfe9-c1dbb57e943f/1585313379678.jpg	0		3		3	998	1	95	0
0f44501b-36a3-4af0-b4d6-56757700676f	347	Tometta Tolia-Elliott		Pleebo	Zone 7	565	602	2	Grebo		4.58800195	-7.66424027	46.0	33.37	2020-03-25	13:49:00.000-00:44	1												1		https://www.commcarehq.org/a/harper-1/api/form/attachment/0f44501b-36a3-4af0-b4d6-56757700676f/1585144196137.jpg	0		5		2				0
d1413fd1-f4c7-4460-b21d-5ec99cad1d88	348	Wah Woart Jr		Pleebo	Zone 3	430	1	3	Grebo		4.58214528	-7.67427449	73.0	13.65	2020-03-26	12:39:00.000-00:44	1											no	1		https://www.commcarehq.org/a/harper-1/api/form/attachment/d1413fd1-f4c7-4460-b21d-5ec99cad1d88/1585226425914.jpg	0		5		3	3	1	95	1		1
2387e6b2-02bd-4c1b-b075-d7af2ac8bf67	349	Wah Woart Jr		Pleebo	Zone 1	515	1	2	Grebo		4.59207186	-7.67301791	85.0	6.06	2020-03-25	10:29:00.000-00:44	1											no	1		https://www.commcarehq.org/a/harper-1/api/form/attachment/2387e6b2-02bd-4c1b-b075-d7af2ac8bf67/1585132521765.jpg	0		5		3	7	0		1		1
d2f772fb-739d-4dc4-9918-ec22d5ae7ab9	350	Mercy C.M. Klayee		Pleebo	Zone 1	515	2501	1	Kpelle		4.59231322	-7.67266461	89.0	6.06	2020-03-25	10:25:00.000-00:44	1											No	1		https://www.commcarehq.org/a/harper-1/api/form/attachment/d2f772fb-739d-4dc4-9918-ec22d5ae7ab9/1585131965006.jpg	0		96	meniral water for drinking ,and Pump for cooking	3	2	1	98	98
ede83d79-875e-452a-9764-83af4b0d7101	351	James Landford		Pleebo	Zone 2	483	2	2	Grebo		4.58907379	-7.67294494	78.0	6.06	2020-03-27	12:29:00.000-00:44	1											No	1		https://www.commcarehq.org/a/harper-1/api/form/attachment/ede83d79-875e-452a-9764-83af4b0d7101/1585312284465.jpg	0		3		3	5	1	95	1		1
509d1ae1-09f6-4cc2-a6a0-f58811e00387	352	Tometta Tolia-Elliott		Pleebo	Zone 9	605	1501	1	Grebo		4.5847869	-7.66209865	66.0	15.17	2020-03-27	13:34:00.000-00:44	1												1		https://www.commcarehq.org/a/harper-1/api/form/attachment/509d1ae1-09f6-4cc2-a6a0-f58811e00387/1585316136095.jpg	1		5		3	15	1	95	0
0c26c677-d438-43dd-9da1-415b6fe6f2ae	353	Annie D. Nimely		Karluway-2	Henogba	651	301	1	Grebo		4.66320263	-7.7600572	-5.0	30.34	2020-03-30	12:42:00.000-00:44	1												1		https://www.commcarehq.org/a/harper-1/api/form/attachment/0c26c677-d438-43dd-9da1-415b6fe6f2ae/1585572269861.jpg	0		5		3	5	1	95	0
12a60629-13b9-4882-bfd8-cb17da6094d8	354	Annie D. Nimely		Pleebo	Zone 9	605	1401	1	Grebo		4.58495841	-7.66194467	69.0	15.17	2020-03-27	14:41:00.000-00:44	1												1		https://www.commcarehq.org/a/harper-1/api/form/attachment/12a60629-13b9-4882-bfd8-cb17da6094d8/1585320136705.jpg	0		5		3	15	1	95	0
7b92018c-ae9c-45eb-806e-772e7c8a71c6	355	Thomas A. Berry		Pleebo	Zone 9	605	2	2	Kru		4.58425354	-7.66101542	57.0	7.58	2020-03-27	13:42:00.000-00:44	1												1		https://www.commcarehq.org/a/harper-1/api/form/attachment/7b92018c-ae9c-45eb-806e-772e7c8a71c6/1585316608104.jpg	1		3		1				1		1
4457bbe6-9729-475d-b7f3-f5b2ee28c099	356	Tometta Tolia-Elliott		Pleebo	Zone 9	605	1601	1	Kru		4.58470232	-7.66226494	83.0	9.1	2020-03-27	14:05:00.000-00:44	1												1		https://www.commcarehq.org/a/harper-1/api/form/attachment/4457bbe6-9729-475d-b7f3-f5b2ee28c099/1585317981275.jpg	0		5		3	15	1	95	0
7ae6b687-4ac4-4655-93b6-2dee138cd050	357	Rahine G. Dennis		Pleebo	Zone 9	605	1	1	Krahn		4.58473004	-7.66160327	71.0	13.65	2020-03-27	13:23:00.000-00:44	1											no	1		https://www.commcarehq.org/a/harper-1/api/form/attachment/7ae6b687-4ac4-4655-93b6-2dee138cd050/1585315518495.jpg	0		96	pump	3	6	1	98	0
be5a398d-e43f-432f-9e3d-dae67636abab	358	Siafa Philips		Pleebo	Zone 2	483	1	3	Grebo		4.5902216	-7.67334542	86.0	4.55	2020-03-30	14:40:00.000-00:44	1												1		https://www.commcarehq.org/a/harper-1/api/form/attachment/be5a398d-e43f-432f-9e3d-dae67636abab/1585579261818.jpg	0		3		3	0	1	95	0
92e406be-d6e5-4cca-aa52-0f6df8e0f838	359	Wannie A. Wallace		Karluway-2	Tugbaken	645	21	1	Grebo		4.6607471	-7.71074427	117.0	9.1	2020-03-30	16:22:00.000-00:44	1												1		https://www.commcarehq.org/a/harper-1/api/form/attachment/92e406be-d6e5-4cca-aa52-0f6df8e0f838/1585585337391.jpg	0		2						0
fa69ae99-04a3-48e6-a846-7f6d881afaef	360	Tometta Tolia-Elliott		Karluway-2	Henogba	651	401	1	Grebo		4.66306558	-7.76029704	75.0	30.34	2020-03-30	12:31:00.000-00:44	1												1		https://www.commcarehq.org/a/harper-1/api/form/attachment/fa69ae99-04a3-48e6-a846-7f6d881afaef/1585571501542.jpg	0		5		3	10	1	95	0
1765da95-85e3-4441-a01a-e01074431deb	361	James Landford		Pleebo	Zone 2	483	1	1	Grebo		4.58979786	-7.67380928	39.0	18.2	2020-03-30	13:20:00.000-00:44	1											No	1		https://www.commcarehq.org/a/harper-1/api/form/attachment/1765da95-85e3-4441-a01a-e01074431deb/1585574514505.jpg	0		3		3	3	1	95	98
640bc3cb-b207-4246-9515-01338db635d1	362	Rahine G. Dennis		Karluway-2	Henogba	651	1	1	Grebo		4.66268636	-7.76004945	68.0	9.1	2020-03-30	12:30:00.000-00:44	1											no	1		https://www.commcarehq.org/a/harper-1/api/form/attachment/640bc3cb-b207-4246-9515-01338db635d1/1585571598319.jpg	1		96	pump	3	4	1	98	1		1
4e51d7c1-15a0-4f6a-b7e2-8eabfdde3b8d	363	Johanna Sackey		Karluway-2	Tugbaken	645	1	2	Grebo		4.66175024	-7.71052099	95.0	16.68	2020-03-30	16:04:00.000-00:44	1												1		https://www.commcarehq.org/a/harper-1/api/form/attachment/4e51d7c1-15a0-4f6a-b7e2-8eabfdde3b8d/1585584295927.jpg	0		3		3	5	1	95	0
bb3e0607-8a6f-4334-acde-f05984745c49	364	Rahine G. Dennis		Karluway-2	Henogba	651	1	1	Grebo		4.66361824	-7.76109849	82.0	10.61	2020-03-30	14:04:00.000-00:44	1											no	1		https://www.commcarehq.org/a/harper-1/api/form/attachment/bb3e0607-8a6f-4334-acde-f05984745c49/1585577111214.jpg	0		96	pump	3	4	1	98	0
b2b25e6f-404d-4b23-81e6-4929f00bcbe5	365	McEttha A. Nyanfore		Karluway-2	Tugbaken	645	2	1	Grebo		4.66163861	-7.71071844	104.0	57.64	2020-03-30	14:09:00.000-00:44	1											no	1		https://www.commcarehq.org/a/harper-1/api/form/attachment/b2b25e6f-404d-4b23-81e6-4929f00bcbe5/1585577441232.jpg	0		2						0
e3ab64bd-1eec-4c2e-99fc-425d7518ea97	366	McEttha A. Nyanfore		Karluway-2	Tugbaken	645	19	1	Grebo		4.66075968	-7.71014041	110.0	10.61	2020-03-30	15:46:00.000-00:44	1											no	1		https://www.commcarehq.org/a/harper-1/api/form/attachment/e3ab64bd-1eec-4c2e-99fc-425d7518ea97/1585583206521.jpg	0		2						0
469e570d-ec45-43e4-8372-7ac47de9b61a	367	Johanna Sackey		Karluway-2	Tugbaken	645	1	1	Grebo		4.66004764	-7.7090258	91.0	7.58	2020-03-30	14:53:00.000-00:44	1												1		https://www.commcarehq.org/a/harper-1/api/form/attachment/469e570d-ec45-43e4-8372-7ac47de9b61a/1585580051033.jpg	1		3		3	10	1	95	0
3f7406f5-68b9-4ad3-b766-350e6bd903ad	368	Rahine G. Dennis		Harper	Harper City	130	1	4	Grebo		4.38237298	-7.6981321	41.0	6.06	2020-03-13	12:31:00.000-00:44	1											no	1		https://www.commcarehq.org/a/harper-1/api/form/attachment/3f7406f5-68b9-4ad3-b766-350e6bd903ad/1584102860100.jpg	0		2						1		1
fffcc445-cdf8-4ad8-9f28-41efb5807033	369	Thomas A. Berry		Harper	Harper City	130	9	4	Grebo		4.38238374	-7.69857272	54.0	39.44	2020-03-13	12:32:00.000-00:44	1												1		https://www.commcarehq.org/a/harper-1/api/form/attachment/fffcc445-cdf8-4ad8-9f28-41efb5807033/1584102970587.jpg	0		96	Sachet water	3	15	1	3	0
30cbe26d-5c24-4c85-bb75-e2291c80cb11	370	Thomas A. Berry		Harper	Harper City	130	2	4	Grebo		4.38237625	-7.6984938	12.0	21.23	2020-03-13	13:32:00.000-00:44	1												1		https://www.commcarehq.org/a/harper-1/api/form/attachment/30cbe26d-5c24-4c85-bb75-e2291c80cb11/1584106443397.jpg	0		96	Sachet	3	10	1	4	0
437931b5-e4e1-46c4-9531-3899a9be2ada	371	Anita J. Dallieh		Harper	Tubman Town	139	13906	1	Mano		4.39545022	-7.69143308	33.0	15.17	2020-03-13	13:07:00.000-00:44	1											no	1		https://www.commcarehq.org/a/harper-1/api/form/attachment/437931b5-e4e1-46c4-9531-3899a9be2ada/1584104904237.jpg	0		1						1		1
7a05da97-c26b-4d14-8cbf-7f61bed549d8	372	Other	Victoria Nawa	Harper	Harper City	114	1	3	Grebo		4.37765324	-7.70674774	45.0	10.61	2020-03-13	11:49:00.000-00:44	1												1		https://www.commcarehq.org/a/harper-1/api/form/attachment/7a05da97-c26b-4d14-8cbf-7f61bed549d8/1584100331723.jpg	0		3		3	15	1	98	0
fc6099eb-c3c6-4cff-a574-62e90527f662	373	Wah Woart Jr		Harper	Harper City	104	1	1	Grebo		4.38351129	-7.70170794	38.0	21.23	2020-03-13	11:32:00.000-00:44	1											no	1		https://www.commcarehq.org/a/harper-1/api/form/attachment/fc6099eb-c3c6-4cff-a574-62e90527f662/1584099452962.jpg	0		5		2				1		1
8669b4ae-ac70-4dca-8c42-335fff654613	374	Robert Weah		Harper	Harper City	114	9	9	Grebo		4.37775204	-7.70622508	36.0	18.2	2020-03-13	10:48:00.000-05	1												1		https://www.commcarehq.org/a/harper-1/api/form/attachment/8669b4ae-ac70-4dca-8c42-335fff654613/1584110974243.jpg	0		3		3	35	1	0	0
2e9a9976-b108-4088-9a01-7e4d8758fef5	375	McEttha A. Nyanfore		Harper	Harper City	88	1	1	Grebo		4.37886304	-7.7102603	13.0	15.17	2020-03-19	11:15:00.000-00:44	1											no	1		https://www.commcarehq.org/a/harper-1/api/form/attachment/2e9a9976-b108-4088-9a01-7e4d8758fef5/1584616580575.jpg	0		2						1		1
b8ef76fd-0ca4-44d2-bbb7-a1c06bd4217f	376	Cafu K. Kassigba		Harper	Harper City	88	101	1	Grebo		4.37878046	-7.71041297	30.0	18.2	2020-03-19	11:54:00.000-00:44	1											no	1		https://www.commcarehq.org/a/harper-1/api/form/attachment/b8ef76fd-0ca4-44d2-bbb7-a1c06bd4217f/1584618944314.jpg	0		5		2				0
0d94f3c2-d696-45ed-b071-66aa52c3ae58	377	Other	Victoria Nawa	Harper	Harper City	88	1401	1	Grebo		4.37847984	-7.71041124	41.0	12.13	2020-03-19	12:03:00.000-00:44	1												1		https://www.commcarehq.org/a/harper-1/api/form/attachment/0d94f3c2-d696-45ed-b071-66aa52c3ae58/1584619459102.jpg	1		3		3	3	1	98	0
25535f66-4f9f-4a19-8841-6993ecd664a6	378	Robert Weah		Harper	Harper City	88	12	3	Grebo		4.37896769	-7.7106066	35.0	16.68	2020-03-19	09:41:00.000-05	1												1		https://www.commcarehq.org/a/harper-1/api/form/attachment/25535f66-4f9f-4a19-8841-6993ecd664a6/1584625301361.jpg	0		1						0
6c6ccd13-59e7-48fc-98e4-7e2f181e7c7f	379	Wah Woart Jr		Harper	Harper City	18	1105	8	Grebo		4.37277116	-7.71612822	38.0	7.58	2020-03-19	10:19:00.000-00:44	1											no	1		https://www.commcarehq.org/a/harper-1/api/form/attachment/6c6ccd13-59e7-48fc-98e4-7e2f181e7c7f/1584613435970.jpg	0		5		3	30	1	95	1		1
19f961e1-0006-4c17-a0a4-8da99d13099b	380	Cafu K. Kassigba		Harper	Harper City	88	102	2	Grebo		4.37840573	-7.71108714	38.0	4.55	2020-03-19	14:16:00.000-00:44	1											no	1		https://www.commcarehq.org/a/harper-1/api/form/attachment/19f961e1-0006-4c17-a0a4-8da99d13099b/1584627402741.jpg	0		5		3	10	1	12	0
ab88fdcf-e5c5-401b-a71a-cc239c730ec8	381	Wannie A. Wallace		Harper	Harper City	88	13	1	Kru		4.37881337	-7.71067306	40.0	13.65	2020-03-19	11:40:00.000-00:44	1											none	1		https://www.commcarehq.org/a/harper-1/api/form/attachment/ab88fdcf-e5c5-401b-a71a-cc239c730ec8/1584618183240.jpg	0		2						1		1
c8798462-b270-4d28-abbd-955c858a8b70	382	Wannie A. Wallace		Harper	Harper City	88	18	1	Grebo		4.37851564	-7.71089666	27.0	12.13	2020-03-19	13:15:00.000-00:44	1												1		https://www.commcarehq.org/a/harper-1/api/form/attachment/c8798462-b270-4d28-abbd-955c858a8b70/1584623769296.jpg	0		2						0
e42bb677-2377-4f48-8f12-0ca76c3932b0	383	Tometta Tolia-Elliott		Harper	Cavalla Big Town Community	290	2201	1	Grebo		4.36438042	-7.53346197	19.0	12.13	2020-03-19	11:51:00.000-00:44	1												1		https://www.commcarehq.org/a/harper-1/api/form/attachment/e42bb677-2377-4f48-8f12-0ca76c3932b0/1584618839293.jpg	1		5		3	30	1	95	0
d82c19d6-f62f-4f9a-8634-3da9bf1d6b52	384	Annie D. Nimely		Harper	Kablaken	290	1101	1	Grebo		4.3638249	-7.53905619	29.0	6.06	2020-03-19	12:27:00.000-00:44	1												1		https://www.commcarehq.org/a/harper-1/api/form/attachment/d82c19d6-f62f-4f9a-8634-3da9bf1d6b52/1584621017406.jpg	0		5		2				0
3d307bb7-74c4-4364-a522-6e2b2313cb7c	385	Lovette P. Gardiner		Harper	Kablaken	290	2502	2	Grebo		4.36481005	-7.53415969	40.0	18.2	2020-03-19	14:04:00.000-00:44	1											no	1		https://www.commcarehq.org/a/harper-1/api/form/attachment/3d307bb7-74c4-4364-a522-6e2b2313cb7c/1584627186973.jpg	1		3		3	998	0		0
fad7bb1e-8e86-43c1-a51f-011d6baeeb9d	386	James Landford		Harper	Cavalla Big Town Community	286	1	1	Grebo		4.35964643	-7.59224535	28.0	10.61	2020-03-19	11:52:00.000-00:44	1											No	1		https://www.commcarehq.org/a/harper-1/api/form/attachment/fad7bb1e-8e86-43c1-a51f-011d6baeeb9d/1584618891839.jpg	1		1						0
08051529-d780-4d70-a22b-22a6bb663d4c	387	Tometta Tolia-Elliott		Pleebo	Zone 1	576	601	601	Grebo		4.59316802	-7.67002005	84.0	19.72	2020-03-23	14:58:00.000-00:44	1												1		https://www.commcarehq.org/a/harper-1/api/form/attachment/08051529-d780-4d70-a22b-22a6bb663d4c/1584975524625.jpg	0		5		3	45	1	95	0
8c9c7814-fecc-4607-8b8a-1ac4ec328e8f	388	McEttha A. Nyanfore		Pleebo	Zone 6	573	20	1	Mandingo		4.58553529	-7.67082754	74.0	4.55	2020-03-23	14:29:00.000-00:44	1											no	1		https://www.commcarehq.org/a/harper-1/api/form/attachment/8c9c7814-fecc-4607-8b8a-1ac4ec328e8f/1584973837634.jpg	0		2						0
e4058560-e9cb-4675-9d9e-bb69a58a1eeb	389	McEttha A. Nyanfore		Pleebo	Zone 6	573	15	1	Mandingo		4.58568832	-7.67081891	87.0	15.17	2020-03-23	13:35:00.000-00:44	1											no	1		https://www.commcarehq.org/a/harper-1/api/form/attachment/e4058560-e9cb-4675-9d9e-bb69a58a1eeb/1584971010874.jpg	0		2						0
49b74be4-46ff-4769-8875-dd6006fc25e0	390	McEttha A. Nyanfore		Pleebo	Zone 6	573	4	1	Kru		4.58631491	-7.67102125	78.0	24.27	2020-03-23	11:50:00.000-00:44	1											no	1		https://www.commcarehq.org/a/harper-1/api/form/attachment/49b74be4-46ff-4769-8875-dd6006fc25e0/1584964411911.jpg	0		2						0
93b6d69d-bc4a-419c-a8e7-45f4d1f224d0	391	Thomas A. Berry		Pleebo	Zone 5	576	1	4	Krahn		4.59329954	-7.67049425	85.0	10.61	2020-03-23	13:06:00.000-00:44	1												1		https://www.commcarehq.org/a/harper-1/api/form/attachment/93b6d69d-bc4a-419c-a8e7-45f4d1f224d0/1584968887190.jpg	1		3		3	60	1	95	0
36ed553a-49c0-46da-a64f-177a7c37ce1b	392	Other	Victoria Nawa	Pleebo	Zone 6	573	1	1	Kru		4.58567457	-7.67058335	79.0	6.06	2020-03-23	13:38:00.000-00:44	1												1		https://www.commcarehq.org/a/harper-1/api/form/attachment/36ed553a-49c0-46da-a64f-177a7c37ce1b/1584970878470.jpg	0		3		3	998	1	98	0
5efc4345-234c-471b-afbf-66814d272501	393	Tometta Tolia-Elliott		Pleebo	Zone 1	576	2	2	Grebo		4.59245616	-7.67022135	86.0	48.54	2020-03-23	12:52:00.000-00:44	1												1		https://www.commcarehq.org/a/harper-1/api/form/attachment/5efc4345-234c-471b-afbf-66814d272501/1584967998380.jpg	0		5		3	45	1	95	0
2fafd389-56d5-44ea-bdb2-d1545263a45f	394	Anita J. Dallieh		Pleebo	Zone 1	598	59812	3	Grebo		4.59611302	-7.67069352	74.0	7.58	2020-03-24	12:34:00.000-00:44	1											no	1		https://www.commcarehq.org/a/harper-1/api/form/attachment/2fafd389-56d5-44ea-bdb2-d1545263a45f/1585053375903.jpg	0		5		3	30	1	3	1		1
cc5d6ef2-77d5-48a1-b46a-dc2218ae3feb	395	Wannie A. Wallace		Pleebo	Zone 6	573	17	1	Kpelle		4.5854934	-7.6704865	71.0	15.17	2020-03-23	13:48:00.000-00:44	1												1		https://www.commcarehq.org/a/harper-1/api/form/attachment/cc5d6ef2-77d5-48a1-b46a-dc2218ae3feb/1584971365747.jpg	0		13						0
87a45a8b-7abe-4c2c-b72c-f976929b04b0	396	Mercy C.M. Klayee		Pleebo	Zone 1	515	702	2	Grebo		4.59292146	-7.67339459	100.0	16.68	2020-03-24	14:34:00.000-00:44	1											No	1		https://www.commcarehq.org/a/harper-1/api/form/attachment/87a45a8b-7abe-4c2c-b72c-f976929b04b0/1585060583076.jpg	1		6		3	25	1	95	98
06b06ab4-a01e-4bee-9fce-01c1a6e0fd67	397	McEttha A. Nyanfore		Pleebo	Zone 6	573	37	1	Grebo		4.58666828	-7.67093781	89.0	15.17	2020-03-24	13:58:00.000-00:44	1											no	1		https://www.commcarehq.org/a/harper-1/api/form/attachment/06b06ab4-a01e-4bee-9fce-01c1a6e0fd67/1585058647248.jpg	1		2						0
fc617410-7cdb-40a2-b360-f67132392b51	398	Mercy C.M. Klayee		Pleebo	Zone 1	515	1201	4	Lorma		4.59307342	-7.67295602	101.0	12.13	2020-03-24	11:08:00.000-00:44	1											What is the mining of survey	1		https://www.commcarehq.org/a/harper-1/api/form/attachment/fc617410-7cdb-40a2-b360-f67132392b51/1585048337191.jpg	1		96	Pump across the road	3	20	1	98	1		1
66462284-ab9d-4a5f-8164-073d145eac55	399	Mercy C.M. Klayee		Pleebo	Zone 1	515	701	2	Grebo		4.59290605	-7.6733869	108.0	6.06	2020-03-23	15:25:00.000-00:44	1											No	1		https://www.commcarehq.org/a/harper-1/api/form/attachment/66462284-ab9d-4a5f-8164-073d145eac55/1584977434030.jpg	0		6		3	20	1	95	0
4efa89ff-bac4-4c11-bf3c-47182a9b9015	400	Anita J. Dallieh		Pleebo	Zone 1	598	59811	1	Grebo		4.59587571	-7.6707051	107.0	13.65	2020-03-24	11:08:00.000-00:44	1											no	1		https://www.commcarehq.org/a/harper-1/api/form/attachment/4efa89ff-bac4-4c11-bf3c-47182a9b9015/1585048411068.jpg	0		5		2				1		1
007844d8-be1f-4583-8295-51fe0146f11e	401	Wah Woart Jr		Pleebo	Zone 1	515	2	3	Grebo		4.5933254	-7.67293761	90.0	13.65	2020-03-24	11:08:00.000-00:44	1											no	1		https://www.commcarehq.org/a/harper-1/api/form/attachment/007844d8-be1f-4583-8295-51fe0146f11e/1585048156093.jpg	0		5		3	10	1	95	0
f94c662c-d3ce-483b-9b91-99a588e15a8c	402	Cafu K. Kassigba		Pleebo	Zone 6	573	101	1	Mandingo		4.58603397	-7.67047605	70.0	13.65	2020-03-23	13:09:00.000-00:44	1											yes	1		https://www.commcarehq.org/a/harper-1/api/form/attachment/f94c662c-d3ce-483b-9b91-99a588e15a8c/1584969041315.jpg	1		13						0
29d794a4-36b7-42f3-aae8-7e3df01c2023	403	Siafa Philips		Pleebo	Zone 1	598	9	1	Grebo		4.59580295	-7.6704098	78.0	21.23	2020-03-24	11:05:00.000-00:44	1												1		https://www.commcarehq.org/a/harper-1/api/form/attachment/29d794a4-36b7-42f3-aae8-7e3df01c2023/1585048052550.jpg	0		5		3	998	1	95	0
08dc5c44-0b41-4faf-b167-3f90d64dac81	404	Tometta Tolia-Elliott		Pleebo	Zone 5	576	1401	1	Grebo		4.59308129	-7.67043108	88.0	13.65	2020-03-24	11:57:00.000-00:44	1												1		https://www.commcarehq.org/a/harper-1/api/form/attachment/08dc5c44-0b41-4faf-b167-3f90d64dac81/1585051112032.jpg	0		5		3	5	1	95	0
0fb70dd8-117c-4c03-afbf-3ffc75266cb5	405	Jonathan K. Moses		Pleebo	Zone 1	515	1	1	Grebo		4.5935037	-7.6730889	91.0	9.1	2020-03-24	13:23:00.000-00:44	1											No	1		https://www.commcarehq.org/a/harper-1/api/form/attachment/0fb70dd8-117c-4c03-afbf-3ffc75266cb5/1585056437806.jpg	0		3		3	40	1	95	0
dc84eec4-b360-4d17-aeaa-e59bee74ea14	406	Robert Weah		Pleebo	Zone 6	573	27	3	Grebo		4.58497012	-7.67097655	76.0	6.06	2020-03-24	08:21:00.000-05	1												1		https://www.commcarehq.org/a/harper-1/api/form/attachment/dc84eec4-b360-4d17-aeaa-e59bee74ea14/1585052563659.jpg	0		4		2				1		1
ff1c48f3-1796-440f-978c-d4ab58760b81	407	Other	Victoria Nawa	Pleebo	Zone 6	573	1	1	Grebo		4.58599017	-7.67168318	68.0	16.68	2020-03-24	13:10:00.000-00:44	1												1		https://www.commcarehq.org/a/harper-1/api/form/attachment/ff1c48f3-1796-440f-978c-d4ab58760b81/1585055466331.jpg	0		3		2				0
d22a4ace-5d89-4375-9f0e-a35a33fb1a01	408	Siafa Philips		Pleebo	Zone 1	598	8	2	Grebo		4.59584384	-7.6704106	85.0	81.91	2020-03-24	14:20:00.000-00:44	1												1		https://www.commcarehq.org/a/harper-1/api/form/attachment/d22a4ace-5d89-4375-9f0e-a35a33fb1a01/1585059667654.jpg	0		3		3	998	1	95	0
1702f257-e5e0-40ea-83c7-6a155f68dd8e	409	Robert Weah		Harper	Half Graway	264	3	1	Grebo		4.39810801	-7.66006709	40.0	7.58	2020-03-20	07:21:00.000-05	1												1		https://www.commcarehq.org/a/harper-1/api/form/attachment/1702f257-e5e0-40ea-83c7-6a155f68dd8e/1584703545912.jpg	0		5		3	5	1	15	0
e812aa65-36f6-49a1-8539-770ba510af90	410	Rahine G. Dennis		Pleebo	Zone 7	565	1	1	Grebo		4.58809036	-7.66327863	56.0	10.61	2020-03-25	12:24:00.000-00:44	1											no	1		https://www.commcarehq.org/a/harper-1/api/form/attachment/e812aa65-36f6-49a1-8539-770ba510af90/1585139265667.jpg	0		96	Pump	3	5	1	98	0
55a0d128-d70c-4ac7-b6d4-ddc26f73e111	411	Nehemiah E. Tobor		Pleebo	Zone 1	515	3201	1	Grebo		4.59358125	-7.67346451	79.0	4.55	2020-03-25	11:53:00.000-00:44	1												1		https://www.commcarehq.org/a/harper-1/api/form/attachment/55a0d128-d70c-4ac7-b6d4-ddc26f73e111/1585137292033.jpg	0		5		3	10	0		1							1
ce5f4261-1729-4184-9c46-4997df060543	412	Cafu K. Kassigba		Harper	New Town Community	264	101	1	Grebo		4.39788841	-7.65975705	56.0	10.61	2020-03-20	11:26:00.000-00:44	1											no	1		https://www.commcarehq.org/a/harper-1/api/form/attachment/ce5f4261-1729-4184-9c46-4997df060543/1584703658548.jpg	1		5		3	5	1	7	0
95fc98cc-41a4-427c-9b33-8e018c419d82	413	Siafa Philips		Harper	Mission Town	280	1	1	Grebo		4.36497133	-7.58645365	47.0	4.55	2020-03-20	10:38:00.000-00:44	1												1		https://www.commcarehq.org/a/harper-1/api/form/attachment/95fc98cc-41a4-427c-9b33-8e018c419d82/1584700789070.jpg	0		3		3	3	1	95	0
162e5247-ae38-41e0-adca-61f9f6574028	414	Siafa Philips		Harper	Mission Town	280	2	2	Grebo		4.36559941	-7.58734119	75.0	9.1	2020-03-20	13:31:00.000-00:44	1												1		https://www.commcarehq.org/a/harper-1/api/form/attachment/162e5247-ae38-41e0-adca-61f9f6574028/1584711114051.jpg	0		3		3	1	1	95	1		1
6985a7ce-633e-40aa-a6a3-f04f59ae6154	415	Tometta Tolia-Elliott		Harper	Fish Town	247	701	1	Grebo		4.42084663	-7.82641876	25.0	10.61	2020-03-20	13:33:00.000-00:44	1												1		https://www.commcarehq.org/a/harper-1/api/form/attachment/6985a7ce-633e-40aa-a6a3-f04f59ae6154/1584711219940.jpg	0		5		3	15	1	95	0
f11a932b-8d15-4086-b07a-eb8ba91956b8	416	Wah Woart Jr		Harper	Yookudi	299	101	1	Grebo		4.43814668	-7.55276053	38.0	6.06	2020-03-20	14:25:00.000-00:44	1											no	1		https://www.commcarehq.org/a/harper-1/api/form/attachment/f11a932b-8d15-4086-b07a-eb8ba91956b8/1584714362019.jpg	0		5		3	2	0		1		1
99b03260-9ffb-4515-a193-0c518df135ca	417	Cafu K. Kassigba		Harper	New Town Community	264	101	1	Grebo		4.39875033	-7.65987278	46.0	4.55	2020-03-20	13:13:00.000-00:44	1											no	1		https://www.commcarehq.org/a/harper-1/api/form/attachment/99b03260-9ffb-4515-a193-0c518df135ca/1584710127105.jpg	0		5		1				0
71fe4130-336e-43c8-966d-90dac43ddeb3	418	McEttha A. Nyanfore		Harper	Half Graway	264	13	1	Grebo		4.39882214	-7.65988509	40.0	6.06	2020-03-20	12:09:00.000-00:44	1											no	1		https://www.commcarehq.org/a/harper-1/api/form/attachment/71fe4130-336e-43c8-966d-90dac43ddeb3/1584706251348.jpg	0		2						0
2ebe736d-6703-4f94-9ee2-8fa972fbed27	419	Deborah K. Weah		Harper	Mission Town	280	2	1	Grebo		4.36383777	-7.5882374	35.0	16.68	2020-03-20	10:24:00.000-00:44	1												1		https://www.commcarehq.org/a/harper-1/api/form/attachment/2ebe736d-6703-4f94-9ee2-8fa972fbed27/1584699908181.jpg	0		2						0
24cf07e3-f0c4-47c2-9355-e589a34258f1	420	Lovette P. Gardiner		Harper	Fish Town	247	401	2	Grebo		4.42131367	-7.82651133	36.0	6.06	2020-03-20	12:40:00.000-00:44	1											no	1		https://www.commcarehq.org/a/harper-1/api/form/attachment/24cf07e3-f0c4-47c2-9355-e589a34258f1/1584708047226.jpg	1		3		3	998	1	95	0
217e4d3d-82d3-4757-9ab3-ba109c1aed0a	421	Robert Weah		Harper	Half Graway	264	2	4	Grebo		4.39813214	-7.65986145	47.0	16.68	2020-03-20	09:33:00.000-05	1												1		https://www.commcarehq.org/a/harper-1/api/form/attachment/217e4d3d-82d3-4757-9ab3-ba109c1aed0a/1584711211128.jpg	0		1						0
55acc85e-2227-4938-aa80-21ec32c556a4	422	Robert Weah		Harper	Half Graway	264	7	4	Grebo		4.3982706	-7.65979927	55.0	9.1	2020-03-20	08:39:00.000-05	1												1		https://www.commcarehq.org/a/harper-1/api/form/attachment/55acc85e-2227-4938-aa80-21ec32c556a4/1584708060286.jpg	0		5		2				1		1
3d1fce8a-0bfc-416b-b4fd-b17d830f6b1f	423	Nehemiah E. Tobor		Harper	Yookudi	299	29907	4	Grebo		4.44034363	-7.5528552	17.0	4.55	2020-03-20	15:23:00.000-00:44	1												1		https://www.commcarehq.org/a/harper-1/api/form/attachment/3d1fce8a-0bfc-416b-b4fd-b17d830f6b1f/1584718008203.jpg	1		5		3	15	0		0
863d45f9-0953-449f-a235-671b5af12ab6	424	Lovette P. Gardiner		Harper	Fish Town	247	801	2	Grebo		4.42105982	-7.82663071	51.0	15.17	2020-03-20	14:09:00.000-00:44	1											no	1		https://www.commcarehq.org/a/harper-1/api/form/attachment/863d45f9-0953-449f-a235-671b5af12ab6/1584713417884.jpg	0		3		3	5	1	95	0
0b15dfa8-25fb-4f14-a76c-adb0ed3f20a0	425	Edith Neufville		Harper	Yookudi	299	1	1	Grebo		4.43962564	-7.55231083	33.0	4.55	2020-03-20	14:31:00.000-00:44	1												1		https://www.commcarehq.org/a/harper-1/api/form/attachment/0b15dfa8-25fb-4f14-a76c-adb0ed3f20a0/1584714809189.jpg	0		96	pump	3	10	1	95	0
a7ee9cc7-ba9f-4db4-904a-94cd5899b51f	426	Anita J. Dallieh		Harper	Cavalla (2)	280	28006	1	Grebo		4.36470726	-7.58760241	57.0	6.06	2020-03-20	10:42:00.000-00:44	1												1		https://www.commcarehq.org/a/harper-1/api/form/attachment/a7ee9cc7-ba9f-4db4-904a-94cd5899b51f/1584701223666.jpg	1		5		3	15	1	30	1		1
6f893150-8a42-45fc-9507-f7eda7fbb2fe	427	Wannie A. Wallace		Harper	Half Graway	264	16	3	Grebo		4.39965082	-7.65976519	41.0	21.23	2020-03-20	12:43:00.000-00:44	1												1		https://www.commcarehq.org/a/harper-1/api/form/attachment/6f893150-8a42-45fc-9507-f7eda7fbb2fe/1584708332229.jpg	0		2						98
b9ed328c-cf60-4b35-9918-d72bb023a1ba	428	Johanna Sackey		Harper	Half Graway	264	1	4	Grebo		4.39832242	-7.65996051	36.0	10.61	2020-03-20	11:04:00.000-00:44	1												1		https://www.commcarehq.org/a/harper-1/api/form/attachment/b9ed328c-cf60-4b35-9918-d72bb023a1ba/1584702320824.jpg	0		1						0
aee22cb0-6990-4c3a-9608-88491a95db39	429	Other	Victoria Nawa	Pleebo	Zone 10 (Diabaville)	511	2	2	Kru		4.59360838	-7.67718594	66.0	9.1	2020-03-25	11:57:00.000-00:44	1												1		https://www.commcarehq.org/a/harper-1/api/form/attachment/aee22cb0-6990-4c3a-9608-88491a95db39/1585137506181.jpg	0		3		3	10	1	95	0
4ec85d73-e790-48b1-8b68-7274b6085af3	430	Johanna Sackey		Pleebo	Witchoken Mission	316	1	2	Grebo		4.48127408	-7.69056715	53.0	4.55	2020-03-26	10:21:00.000-00:44	1												1		https://www.commcarehq.org/a/harper-1/api/form/attachment/4ec85d73-e790-48b1-8b68-7274b6085af3/1585218240648.jpg	0		1						0
0ccbe526-96be-4c2b-badf-1c268d738ebf	431	Cafu K. Kassigba		Pleebo	Zone 10 (Diabaville)	511	101	1	Grebo		4.59301887	-7.67772154	85.0	4.55	2020-03-25	11:34:00.000-00:44	1											yes	1		https://www.commcarehq.org/a/harper-1/api/form/attachment/0ccbe526-96be-4c2b-badf-1c268d738ebf/1585136323426.jpg	0		5		3	6	1	95	1		1
b7d12eff-1dfb-48c7-8984-d48060d3976e	432	Johanna Sackey		Pleebo	Witchoken Mission	316	2	2	Grebo		4.48120644	-7.69061774	52.0	15.17	2020-03-26	11:33:00.000-00:44	1												1		https://www.commcarehq.org/a/harper-1/api/form/attachment/b7d12eff-1dfb-48c7-8984-d48060d3976e/1585222485043.jpg	0		1						0
1c75b991-5581-45e5-8af0-8b4d5d34c08c	433	James Landford		Pleebo	Zone 7	563	1	1	Kru		4.58680496	-7.6641432	74.0	12.13	2020-03-25	11:35:00.000-00:44	1											No	1		https://www.commcarehq.org/a/harper-1/api/form/attachment/1c75b991-5581-45e5-8af0-8b4d5d34c08c/1585136207006.jpg	1		1						0
6223fa0a-cfee-4286-a60a-604add103edd	434	Robert Weah		Pleebo	Zone 10 (Diabaville)	511	12	1	Grebo		4.59312488	-7.6766367	77.0	6.06	2020-03-25	08:30:00.000-05	1												1		https://www.commcarehq.org/a/harper-1/api/form/attachment/6223fa0a-cfee-4286-a60a-604add103edd/1585139439534.jpg	0		12		3	15	1	16	0
e760182c-bd2b-4688-b109-6f672313963c	435	Robert Weah		Pleebo	Zone 10 (Diabaville)	511	4	1	Grebo		4.59327041	-7.6778203	82.0	22.75	2020-03-25	07:18:00.000-05	1												1		https://www.commcarehq.org/a/harper-1/api/form/attachment/e760182c-bd2b-4688-b109-6f672313963c/1585135139644.jpg	0		12		3	10	1	10	0
8b11c4d8-6589-483e-ba48-5235f33e4ba1	436	Robert Weah		Pleebo	Zone 10 (Diabaville)	511	20	2	Grebo		4.5924544	-7.67766719	88.0	10.61	2020-03-25	09:47:00.000-05	1												1		https://www.commcarehq.org/a/harper-1/api/form/attachment/8b11c4d8-6589-483e-ba48-5235f33e4ba1/1585144142106.jpg	0		5		3	4	1	12	0
f6edbece-504c-4b17-9f41-9b73cb7597d6	437	Cafu K. Kassigba		Pleebo	Witchoken Mission	316	101	1	Grebo		4.48220881	-7.69336077	55.0	18.2	2020-03-26	12:17:00.000-00:44	1											no	1		https://www.commcarehq.org/a/harper-1/api/form/attachment/f6edbece-504c-4b17-9f41-9b73cb7597d6/1585225261619.jpg	0		12		3	998	1	98	0
54e63105-c0a5-4640-a992-dc4c99bbec9b	438	Cafu K. Kassigba		Pleebo	Zone 10 (Diabaville)	511	101	1	Grebo		4.59270878	-7.67730615	73.0	4.55	2020-03-25	12:44:00.000-00:44	1											yes	1		https://www.commcarehq.org/a/harper-1/api/form/attachment/54e63105-c0a5-4640-a992-dc4c99bbec9b/1585140415707.jpg	0		5		3	4	1	95	0
078e2d4a-5654-440c-a286-660b8c60fcd5	439	Other	Victoria Nawa	Pleebo	Witchoken Big Town	316	1	1	Grebo		4.48202769	-7.6925231	62.0	7.58	2020-03-26	12:17:00.000-00:44	1											Francis Hobart	1		https://www.commcarehq.org/a/harper-1/api/form/attachment/078e2d4a-5654-440c-a286-660b8c60fcd5/1585225176244.jpg	0		3		3	998	1	98	0
c9f7d795-6270-4c72-b09f-ce50035f4abd	440	Other	Victoria Nawa	Pleebo	Zone 10 (Diabaville)	511	1	1	Grebo		4.59231561	-7.67761021	96.0	4.55	2020-03-25	14:08:00.000-00:44	1												1		https://www.commcarehq.org/a/harper-1/api/form/attachment/c9f7d795-6270-4c72-b09f-ce50035f4abd/1585145362201.jpg	0		3		3	998	1	95	1		1
b0dd2ea3-bb9d-4964-82a4-7bb08d52fd5d	441	Siafa Philips		Pleebo	Zone 7	563	3	6	Grebo		4.58690065	-7.66408031	70.0	12.13	2020-03-25	14:02:00.000-00:44	1												1		https://www.commcarehq.org/a/harper-1/api/form/attachment/b0dd2ea3-bb9d-4964-82a4-7bb08d52fd5d/1585144990935.jpg	0		3		3	998	1	95	0
94cb200d-f98d-4755-89fd-fbf00620e68d	442	Johanna Sackey		Pleebo	Witchoken Mission	316	1	3	Grebo		4.48136105	-7.69355717	43.0	4.55	2020-03-26	12:58:00.000-00:44	2		2020-03-26	12:59:00.000-00:44	1								1		https://www.commcarehq.org/a/harper-1/api/form/attachment/94cb200d-f98d-4755-89fd-fbf00620e68d/1585227593907.jpg	0		1						0
cffedca0-f167-4130-ba12-afe50b03adca	443	James Landford		Pleebo	Zone 7	563	1	2	Kru		4.58687619	-7.66406813	73.0	15.17	2020-03-25	13:37:00.000-00:44	1											No	1		https://www.commcarehq.org/a/harper-1/api/form/attachment/cffedca0-f167-4130-ba12-afe50b03adca/1585143677462.jpg	0		1						1		1
aa69b639-37ff-4de8-902f-8d420507aee3	444	Robert Weah		Pleebo	Witchoken Mission	316	9	1	Grebo		4.48152056	-7.69267577	41.0	25.78	2020-03-26	06:46:00.000-05	1												1		https://www.commcarehq.org/a/harper-1/api/form/attachment/aa69b639-37ff-4de8-902f-8d420507aee3/1585219671924.jpg	0		12		3	20	1	10	0
70dce0f8-7f40-4846-b756-74e9b37fa168	445	Wannie A. Wallace		Pleebo	Witchoken Mission	316	17	1	Grebo		4.48101764	-7.69329065	61.0	24.27	2020-03-26	12:44:00.000-00:44	1												1		https://www.commcarehq.org/a/harper-1/api/form/attachment/70dce0f8-7f40-4846-b756-74e9b37fa168/1585226757151.jpg	0		2						1		1
65a9b65b-e02c-47bd-a9c1-8031fa287401	446	Thomas A. Berry		Pleebo	Zone 7	565	2	3	Kru		4.587959	-7.66383698	86.0	13.65	2020-03-25	13:39:00.000-00:44	1												1		https://www.commcarehq.org/a/harper-1/api/form/attachment/65a9b65b-e02c-47bd-a9c1-8031fa287401/1585143652011.jpg	0		3		1				0
d8ac14ae-c232-4bcd-a888-9d145d32dade	447	Robert Weah		Harper	Harper City	114	22	6	Kru		4.37815233	-7.70642108	34.0	10.61	2020-03-17	07:58:00.000-05	1												1		https://www.commcarehq.org/a/harper-1/api/form/attachment/d8ac14ae-c232-4bcd-a888-9d145d32dade/1584446358538.jpg	0		7		3	10	1	15	1		1
6848ae67-3af3-432c-87b8-93fdad1f5a1b	448	Kanfin B. Jah		Harper	Harper City	139	1	1	Grebo		4.38729446	-7.69654296	40.0	9.1	2020-03-17	10:27:00.000-00:44	1												1		https://www.commcarehq.org/a/harper-1/api/form/attachment/6848ae67-3af3-432c-87b8-93fdad1f5a1b/1584440955052.jpg	0		96	pump	3	998	1	95	0
e14ab7bb-3c3c-491c-a83d-bcf4b8f7275b	449	Mercy C.M. Klayee		Harper	Harper City	104	12	2	Grebo		4.38318143	-7.70193845	33.0	4.55	2020-03-17	10:57:00.000-00:44	1											No	1		https://www.commcarehq.org/a/harper-1/api/form/attachment/e14ab7bb-3c3c-491c-a83d-bcf4b8f7275b/1584442863584.jpg	0		96	Pump	3	30	1	98	0
f580cb50-d9ea-4cf4-aefb-cf7973c74da2	450	Annie D. Nimely		Harper	Harper City	130	1303	4	Gola		4.38036432	-7.69906006	44.0	10.61	2020-03-17	10:02:00.000-00:44	1												1		https://www.commcarehq.org/a/harper-1/api/form/attachment/f580cb50-d9ea-4cf4-aefb-cf7973c74da2/1584439403641.jpg	0		96	mineral water	3	10	1	95	0
75ffba6d-16a3-476a-bd8f-45dd9c8eea40	451	Wannie A. Wallace		Harper	Harper City	114	18	1	Grebo		4.37850947	-7.70708701	31.0	9.1	2020-03-17	11:47:00.000-00:44	1												1		https://www.commcarehq.org/a/harper-1/api/form/attachment/75ffba6d-16a3-476a-bd8f-45dd9c8eea40/1584445717591.jpg	0		2						0
27ba6ad6-929c-4879-83c8-c3378aa48e48	452	Tometta Tolia-Elliott		Harper	Harper City	130	2501	3	Kru		4.38030494	-7.70094679	22.0	13.65	2020-03-17	13:29:00.000-00:44	1												1		https://www.commcarehq.org/a/harper-1/api/form/attachment/27ba6ad6-929c-4879-83c8-c3378aa48e48/1584451833322.jpg	0		96	sachet water	2				0
94adb598-cc3b-40c9-9359-464aeac8a8be	453	Other	Victoria Nawa	Harper	Harper City	114	1102	3	Grebo		4.37735286	-7.70630547	49.0	6.06	2020-03-17	11:15:00.000-00:44	1												1		https://www.commcarehq.org/a/harper-1/api/form/attachment/94adb598-cc3b-40c9-9359-464aeac8a8be/1584443782757.jpg	1		3		3	30	1	98	0
13adee0f-a141-4456-88b0-272bb554bb39	454	Lovette P. Gardiner		Harper	Harper City	130	1701	1	Grebo		4.38039725	-7.69985818	42.0	10.61	2020-03-17	11:41:00.000-00:44	1											no	1		https://www.commcarehq.org/a/harper-1/api/form/attachment/13adee0f-a141-4456-88b0-272bb554bb39/1584445365299.jpg	1		3		3	30	1	10	1		1
7cb352d1-9351-420f-88f9-b1d03c5513c5	455	Other	Victoria Nawa	Harper	Harper City	114	30	11	Grebo		4.37739094	-7.70639881	33.0	4.55	2020-03-17	10:10:00.000-00:44	1												1		https://www.commcarehq.org/a/harper-1/api/form/attachment/7cb352d1-9351-420f-88f9-b1d03c5513c5/1584439966766.jpg	1		3		3	30	1	98	0
822997e0-c785-476d-aaa6-a4e78006e294	456	Rahine G. Dennis		Harper	Harper City	130	2	4	Lorma		4.38234265	-7.69840662	28.0	15.17	2020-03-17	10:08:00.000-00:44	1											no	1		https://www.commcarehq.org/a/harper-1/api/form/attachment/822997e0-c785-476d-aaa6-a4e78006e294/1584439723099.jpg	0		96	Mineral water	3	10	0		0
ac802590-56b2-4776-a94d-46e4577ac528	457	Cafu K. Kassigba		Harper	Harper City	114	101	2	Kru		4.37784806	-7.70733093	32.0	4.55	2020-03-17	10:22:00.000-00:44	1											no	1		https://www.commcarehq.org/a/harper-1/api/form/attachment/ac802590-56b2-4776-a94d-46e4577ac528/1584440670003.jpg	0		5		3	998	1	98	0
654dc835-33d3-450e-9c10-6c665f2b5292	458	Wannie A. Wallace		Harper	Harper City	114	32	1	Grebo		4.3776539	-7.70647012	41.0	10.61	2020-03-18	09:59:00.000-00:44	1												1		https://www.commcarehq.org/a/harper-1/api/form/attachment/654dc835-33d3-450e-9c10-6c665f2b5292/1584525632527.jpg	0		2						0
236aed00-184c-4161-a88f-15fbefab9f88	459	Lovette P. Gardiner		Harper	Harper City	130	2701	2	Grebo		4.3798997	-7.70075916	42.0	7.58	2020-03-18	10:07:00.000-00:44	1											no	1		https://www.commcarehq.org/a/harper-1/api/form/attachment/236aed00-184c-4161-a88f-15fbefab9f88/1584526093751.jpg	1		3		3	30	1	95	0
ca832024-7be3-4cbe-a0bb-b2e0c29096c0	460	Wannie A. Wallace		Harper	Harper City	114	38	1	Grebo		4.37854228	-7.70571702	33.0	9.1	2020-03-18	11:18:00.000-00:44	1												1		https://www.commcarehq.org/a/harper-1/api/form/attachment/ca832024-7be3-4cbe-a0bb-b2e0c29096c0/1584530373394.jpg	0		2						0
4f5df780-6682-48f3-ab6e-74b2e1c7a1e3	461	Thomas A. Berry		Harper	Harper City	130	1	2	Grebo		4.38011707	-7.70153977	35.0	31.85	2020-03-18	11:19:00.000-00:44	1												1		https://www.commcarehq.org/a/harper-1/api/form/attachment/4f5df780-6682-48f3-ab6e-74b2e1c7a1e3/1584530511050.jpg	0		96	Sachet	3	30	1	1	0
f357e26c-2ade-4864-b76a-fbad5a765924	462	Thomas A. Berry		Harper	Harper City	130	1	4	Kru		4.37907166	-7.70150366	34.0	7.58	2020-03-18	13:37:00.000-00:44	1												1		https://www.commcarehq.org/a/harper-1/api/form/attachment/f357e26c-2ade-4864-b76a-fbad5a765924/1584538753066.jpg	0		3		3	30	1	95	0
fac3a8cd-9966-4f17-ba68-2405c67ce196	463	Wah Woart Jr		Harper	Harper City	18	1	3	Kru		4.37239157	-7.71798735	36.0	31.85	2020-03-18	09:30:00.000-00:44	1											no	1		https://www.commcarehq.org/a/harper-1/api/form/attachment/fac3a8cd-9966-4f17-ba68-2405c67ce196/1584523845508.jpg	0		5		3	998	1	95	1		1
0cf27087-3ea3-4291-9cc0-297602aee4d2	464	Jonathan K. Moses		Harper	Harper City	18	1	2	Kpelle		4.37234544	-7.71841098	25.0	15.17	2020-03-18	11:05:00.000-00:44	1											No	1		https://www.commcarehq.org/a/harper-1/api/form/attachment/0cf27087-3ea3-4291-9cc0-297602aee4d2/1584529645995.jpg	0		96	sack ofwater	3	6	1	2	1		1
2638fa59-4996-485b-af79-ba24553c01db	465	Jonathan K. Moses		Harper	Harper City	18	1	1	Kru		4.3729029	-7.71640635	39.0	13.65	2020-03-18	13:35:00.000-00:44	1											No	1		https://www.commcarehq.org/a/harper-1/api/form/attachment/2638fa59-4996-485b-af79-ba24553c01db/1584539559127.jpg	1		3		3	50	1	95	1		1
dcd95ea0-c7bc-43de-b6d4-fc95fce238c2	466	Edith Neufville		Harper	Harper City	18	1	6	Grebo		4.37269501	-7.71599907	35.0	15.17	2020-03-18	13:32:00.000-00:44	1												1		https://www.commcarehq.org/a/harper-1/api/form/attachment/dcd95ea0-c7bc-43de-b6d4-fc95fce238c2/1584538494348.jpg	0		96	pump	3	45	1	95	1		1					1
e44b0002-8b7d-4b23-9607-414cf3eb5fad	467	Nehemiah E. Tobor		Harper	Harper City	18	1101	5	Grebo		4.37279621	-7.71602668	33.0	10.61	2020-03-18	13:21:00.000-00:44	1												1		https://www.commcarehq.org/a/harper-1/api/form/attachment/e44b0002-8b7d-4b23-9607-414cf3eb5fad/1584537848188.jpg	0		96	mineral water	3	5	0		1								1
b468b199-31b0-4b66-891f-129449f1db55	468	Jonathan K. Moses		Karluway-2	Tugbaken	644	1	2	Grebo		4.66189726	-7.71256111	109.0	13.65	2020-03-30	17:16:00.000-00:44	1												1		https://www.commcarehq.org/a/harper-1/api/form/attachment/b468b199-31b0-4b66-891f-129449f1db55/1585588641517.jpg	0		3		3	5	1	95	0
e60af823-b214-4532-b1d7-7b5fbb017f48	469	Nehemiah E. Tobor		Karluway-2	Tugbaken	644	701	2	Grebo		4.66192106	-7.71219111	98.0	4.55	2020-03-30	12:57:00.000-00:44	1												1		https://www.commcarehq.org/a/harper-1/api/form/attachment/e60af823-b214-4532-b1d7-7b5fbb017f48/1585573231202.jpg	0		96	Hand Pump	3	8	0		1		1
4da002f3-1f93-46a7-99e0-ae8b349b7a76	470	Jonathan K. Moses		Harper	Harper City	18	4	8	Grebo		4.37278097	-7.71599902	33.0	27.3	2020-03-19	10:10:00.000-00:44	1											No	1		https://www.commcarehq.org/a/harper-1/api/form/attachment/4da002f3-1f93-46a7-99e0-ae8b349b7a76/1584612858598.jpg	0		96	Sack of meniral water	3	998	1	2	1		1
99a3f474-3c1c-4992-8463-a014f8288504	471	Anita J. Dallieh		Harper	Cavalla (2)	286	28606	1	Grebo		4.36042503	-7.5915664	34.0	4.55	2020-03-19	13:13:00.000-00:44	1											no	1		https://www.commcarehq.org/a/harper-1/api/form/attachment/99a3f474-3c1c-4992-8463-a014f8288504/1584623841453.jpg	0		6		3	6	1	6	0
944ddfa3-6605-4328-b8cb-cb5eefeae531	472	Jonathan K. Moses		Harper	Harper City	23	1	1	Grebo		4.37398452	-7.71812992	47.0	10.61	2020-03-19	14:03:00.000-00:44	1											No	1		https://www.commcarehq.org/a/harper-1/api/form/attachment/944ddfa3-6605-4328-b8cb-cb5eefeae531/1584626828600.jpg	1		3		3	60	1	95	1		1
49dd8414-d158-4e25-ab98-faa2325f3dd2	473	Johanna Sackey		Harper	Harper City	88	1	2	Kru		4.37869767	-7.71049346	27.0	6.06	2020-03-19	11:36:00.000-00:44	1												1		https://www.commcarehq.org/a/harper-1/api/form/attachment/49dd8414-d158-4e25-ab98-faa2325f3dd2/1584617980893.jpg	0		96	Mineral sack water	3	2	1	95	0
a1204d70-cf7c-4bc9-98bb-61f76ee5b089	474	Other	Victoria Nawa	Harper	Harper City	88	2201	1	Kru		4.37882135	-7.71103048	25.0	97.08	2020-03-19	13:24:00.000-00:44	1												1		https://www.commcarehq.org/a/harper-1/api/form/attachment/a1204d70-cf7c-4bc9-98bb-61f76ee5b089/1584624360146.jpg	0		3		2				1		1
54473b88-516e-4e76-9ef4-59b4fa15d6c4	475	Cafu K. Kassigba		Harper	Harper City	88	101	2	Grebo		4.37836829	-7.71099429	35.0	13.65	2020-03-19	13:30:00.000-00:44	1											no	1		https://www.commcarehq.org/a/harper-1/api/form/attachment/54473b88-516e-4e76-9ef4-59b4fa15d6c4/1584624749449.jpg	0		5		3	10	1	10	0
b8a7839f-cc49-48d5-9b9c-1ab26f1838cd	476	McEttha A. Nyanfore		Harper	Harper City	88	1	1	Kru		4.37884781	-7.70914597	35.0	34.89	2020-03-19	10:05:00.000-00:44	1											no	1		https://www.commcarehq.org/a/harper-1/api/form/attachment/b8a7839f-cc49-48d5-9b9c-1ab26f1838cd/1584612436944.jpg	0		2						1		1
4341f9ab-6529-4257-9a7b-c2b4cbe5b1c2	477	Tometta Tolia-Elliott		Harper	Kablaken	290	2501	2	Grebo		4.36468106	-7.53407065	48.0	16.68	2020-03-19	13:51:00.000-00:44	1												1		https://www.commcarehq.org/a/harper-1/api/form/attachment/4341f9ab-6529-4257-9a7b-c2b4cbe5b1c2/1584625894061.jpg	0		5		3	45	1	95	0
eb3d4ee1-141c-4d2f-9482-e175124a48f1	478	Rahine G. Dennis		Harper	Kablaken	290	1	1	Grebo		4.3631955	-7.54009612	34.0	4.55	2020-03-19	12:36:00.000-00:44	1											no	1		https://www.commcarehq.org/a/harper-1/api/form/attachment/eb3d4ee1-141c-4d2f-9482-e175124a48f1/1584621437402.jpg	0		96	pump	3	10	1	95	0
a5ade8f1-ab8c-4b94-a3e8-03317a881242	479	Deborah K. Weah		Pleebo	Zone 7	563	403	1	Grebo		4.58683034	-7.66400508	72.0	15.17	2020-03-25	13:57:00.000-00:44	1											no	1		https://www.commcarehq.org/a/harper-1/api/form/attachment/a5ade8f1-ab8c-4b94-a3e8-03317a881242/1585144693164.jpg	0		2						0
5cc190fb-6796-43b7-b3f3-268c9e7bc1f1	480	Annie D. Nimely		Pleebo	Zone 7	565	1501	1	Grebo		4.58839055	-7.66283716	90.0	4.55	2020-03-26	11:14:00.000-00:44	1											Joseph Nevis	1		https://www.commcarehq.org/a/harper-1/api/form/attachment/5cc190fb-6796-43b7-b3f3-268c9e7bc1f1/1585221346568.jpg	1		5		3	5	1	95	0
5244cc9d-eb8e-4d35-b7df-cd5e9a0fbd89	481	Anita J. Dallieh		Pleebo	Zone 1	598	59801	1	Kissi		4.59675913	-7.67011681	78.0	4.55	2020-03-23	12:41:00.000-00:44	1											No	1		https://www.commcarehq.org/a/harper-1/api/form/attachment/5244cc9d-eb8e-4d35-b7df-cd5e9a0fbd89/1584967698466.jpg	0		3		3	10	1	30	0
9b5cf35a-2e4f-4ee6-b62d-9bcc9c955bc4	482	Johanna Sackey		Pleebo	Zone 6	573	1	1	Grebo		4.5851286	-7.67093301	76.0	16.68	2020-03-23	14:31:00.000-00:44	1												1		https://www.commcarehq.org/a/harper-1/api/form/attachment/9b5cf35a-2e4f-4ee6-b62d-9bcc9c955bc4/1584974042699.jpg	1		3		3	10	1	95	0
7b07e774-95b8-4b19-81b3-8dbe6713c4cb	483	Wah Woart Jr		Pleebo	Zone 1	515	1	2	Grebo		4.59236064	-7.67388804	102.0	4.55	2020-03-23	14:11:00.000-00:44	1											no	1		https://www.commcarehq.org/a/harper-1/api/form/attachment/7b07e774-95b8-4b19-81b3-8dbe6713c4cb/1584972765391.jpg	0		5		3	5	1	95	0
aed3deb6-4e83-42c4-960b-93f5c11c570b	484	Wannie A. Wallace		Pleebo	Zone 6	573	1	1	Grebo		4.58656954	-7.67127435	76.0	9.1	2020-03-23	11:44:00.000-00:44	1												1		https://www.commcarehq.org/a/harper-1/api/form/attachment/aed3deb6-4e83-42c4-960b-93f5c11c570b/1584964012165.jpg	0		2						0
66427272-47e1-48c1-a0b2-6bd643a83f9d	485	Robert Weah		Pleebo	Zone 6	573	14	1	Grebo		4.58576103	-7.67091605	81.0	13.65	2020-03-23	09:42:00.000-05	1												1		https://www.commcarehq.org/a/harper-1/api/form/attachment/66427272-47e1-48c1-a0b2-6bd643a83f9d/1584971029865.jpg	0		3		3	10	1	10	0
62b18ac1-d221-4b06-8f49-739318b65cba	486	Jonathan K. Moses		Pleebo	Zone 1	515	2	2	Grebo		4.59227664	-7.67371076	95.0	30.34	2020-03-23	14:15:00.000-00:44	1											Yes p,what PIH means?	1		https://www.commcarehq.org/a/harper-1/api/form/attachment/62b18ac1-d221-4b06-8f49-739318b65cba/1584973300908.jpg	0		3		3	20	1	98	1		1
59a6d467-95ad-40b1-9443-7e1b92931cbb	487	Jonathan K. Moses		Pleebo	Zone 1	515	1	4	Grebo		4.59282233	-7.6732915	106.0	16.68	2020-03-23	15:36:00.000-00:44	1											No	1		https://www.commcarehq.org/a/harper-1/api/form/attachment/59a6d467-95ad-40b1-9443-7e1b92931cbb/1584977834913.jpg	0		3		3	998	1	95	98
99256ab2-9613-4b74-8a3d-241685c3d7e2	488	Edith Neufville		Pleebo	Zone 1	515	2	4	Grebo		4.59276486	-7.67329707	96.0	21.23	2020-03-23	15:48:00.000-00:44	1												1		https://www.commcarehq.org/a/harper-1/api/form/attachment/99256ab2-9613-4b74-8a3d-241685c3d7e2/1584978523605.jpg	0		96	pump	3	3	1	95	1								1
62b9f1e8-5fae-4afc-bf7a-1a6beac86e42	489	Deborah K. Weah		Pleebo	Zone 1	598	5	2	Grebo		4.59644092	-7.66987554	108.0	12.13	2020-03-23	12:51:00.000-00:44	1												1		https://www.commcarehq.org/a/harper-1/api/form/attachment/62b9f1e8-5fae-4afc-bf7a-1a6beac86e42/1584967940167.jpg	1		6		2				0
59fb3635-93ce-4c68-83ca-b57c44a9a85c	490	Lovette P. Gardiner		Pleebo	Zone 1	576	101	2	Grebo		4.59249192	-7.67011924	68.0	6.06	2020-03-23	13:42:00.000-00:44	1											no	1		https://www.commcarehq.org/a/harper-1/api/form/attachment/59fb3635-93ce-4c68-83ca-b57c44a9a85c/1584970967255.jpg	1		1						0
68dd66e2-ebf8-41bf-b463-76f0fe741570	491	Tometta Tolia-Elliott		Pleebo	Zone 5	576	901	1	Grebo		4.59221016	-7.67052169	85.0	15.17	2020-03-24	11:09:00.000-00:44	1												1		https://www.commcarehq.org/a/harper-1/api/form/attachment/68dd66e2-ebf8-41bf-b463-76f0fe741570/1585048180775.jpg	0		6		3	10	1	95	0
0e27edf2-6a99-43cf-b931-c41d6b90fc64	492	Rahine G. Dennis		Pleebo	Zone 1	576	1	5	Grebo		4.59313845	-7.67048334	52.0	27.3	2020-03-24	11:03:00.000-00:44	1											no	1		https://www.commcarehq.org/a/harper-1/api/form/attachment/0e27edf2-6a99-43cf-b931-c41d6b90fc64/1585048059172.jpg	0		96	Pump	3	15	1	98	1		1
df823922-d0ae-4343-b320-547ca239d5ec	493	Nehemiah E. Tobor		Pleebo	Zone 1	515	1403	4	Kru		4.59324804	-7.67284462	107.0	13.65	2020-03-24	12:11:00.000-00:44	1												1		https://www.commcarehq.org/a/harper-1/api/form/attachment/df823922-d0ae-4343-b320-547ca239d5ec/1585052539857.jpg	0		5		3	30	0		1							1
14fea965-2d2c-4f57-9d12-9cf2fab59d5f	494	Nehemiah E. Tobor		Pleebo	Zone 1	515	1201	1	Grebo		4.59271132	-7.67307424	84.0	9.1	2020-03-24	10:39:00.000-00:44	1												1		https://www.commcarehq.org/a/harper-1/api/form/attachment/14fea965-2d2c-4f57-9d12-9cf2fab59d5f/1585046679044.jpg	1		5		3	30	0		1							1
931b6942-6736-4b6b-9b77-3ff6152d5b8b	495	Robert Weah		Pleebo	Zone 6	573	27	3	Grebo		4.58497074	-7.67091132	63.0	6.06	2020-03-24	07:19:00.000-05	1												1		https://www.commcarehq.org/a/harper-1/api/form/attachment/931b6942-6736-4b6b-9b77-3ff6152d5b8b/1585048808670.jpg	0		5		3	15	1	15	1		1
feeff17d-d197-4110-8c9e-2774c5d1b6db	496	James Landford		Pleebo	Zone 1	598	3	1	Grebo		4.59708063	-7.66971025	18.0	19.72	2020-03-23	12:46:00.000-00:44	1											No	1		https://www.commcarehq.org/a/harper-1/api/form/attachment/feeff17d-d197-4110-8c9e-2774c5d1b6db/1584967866135.jpg	0		2						98
5f71c957-20d6-429c-b595-8cb94a0fe929	497	Jonathan K. Moses		Pleebo	Zone 3	430	1	1	Grebo		4.58169065	-7.67424126	243.0	31.85	2020-03-25	14:51:00.000-00:44	1												1		https://www.commcarehq.org/a/harper-1/api/form/attachment/5f71c957-20d6-429c-b595-8cb94a0fe929/1585148019922.jpg	0		5		3	10	1	5	1		1
70d92e84-37dc-4fc3-b3c3-11f11fc9ecec	498	Deborah K. Weah		Pleebo	Zone 7	563	12	1	Grebo		4.58728766	-7.66442653	70.0	10.61	2020-03-26	12:12:00.000-00:44	1											no	1		https://www.commcarehq.org/a/harper-1/api/form/attachment/70d92e84-37dc-4fc3-b3c3-11f11fc9ecec/1585224832535.jpg	0		2						1		1
c8554fad-b41b-4f04-9113-402a832410b2	499	Rahine G. Dennis		Pleebo	Zone 7	565	1	2	Grebo		4.58849045	-7.66477584	93.0	7.58	2020-03-26	11:09:00.000-00:44	1											no	1		https://www.commcarehq.org/a/harper-1/api/form/attachment/c8554fad-b41b-4f04-9113-402a832410b2/1585221153752.jpg	0		96	Pump	3	998	1	98	1		1
f32b5e62-857c-4df8-8841-d3ba600e83ea	500	Lovette P. Gardiner		Pleebo	Zone 7	565	901	1	Grebo		4.58766825	-7.66477819	71.0	16.68	2020-03-25	14:26:00.000-00:44	1											no	1		https://www.commcarehq.org/a/harper-1/api/form/attachment/f32b5e62-857c-4df8-8841-d3ba600e83ea/1585146482654.jpg	0		3		3	30	1	95	0
76baadaf-f33f-415f-b5ab-78d689c5a49c	501	Lovette P. Gardiner		Pleebo	Zone 7	565	203	3	Grebo		4.58745735	-7.66398688	66.0	31.85	2020-03-25	13:25:00.000-00:44	1											no	1		https://www.commcarehq.org/a/harper-1/api/form/attachment/76baadaf-f33f-415f-b5ab-78d689c5a49c/1585142779513.jpg	0		3		3	5	1	3	0
a58beda3-8e77-48a5-8fdb-b1624ce04aad	502	Lovette P. Gardiner		Pleebo	Zone 7	565	1201	2	Kru		4.58846187	-7.66485136	76.0	21.23	2020-03-26	11:09:00.000-00:44	1											no	1		https://www.commcarehq.org/a/harper-1/api/form/attachment/a58beda3-8e77-48a5-8fdb-b1624ce04aad/1585220995750.jpg	0		3		3	30	1	95	0
d7d57c42-7e1c-4cf2-b1cd-eefc262e45d6	503	Thomas A. Berry		Pleebo	Zone 7	565	3	3	Grebo		4.58806804	-7.66385902	70.0	13.65	2020-03-25	14:27:00.000-00:44	1												1		https://www.commcarehq.org/a/harper-1/api/form/attachment/d7d57c42-7e1c-4cf2-b1cd-eefc262e45d6/1585146558964.jpg	0		3		1				0
dec9a217-aaf8-47e0-ab5e-a5d3c04b3b5b	504	McEttha A. Nyanfore		Pleebo	Zone 10 (Diabaville)	511	13	1	Grebo		4.59284176	-7.67736094	76.0	10.61	2020-03-25	12:53:00.000-00:44	1											no	1		https://www.commcarehq.org/a/harper-1/api/form/attachment/dec9a217-aaf8-47e0-ab5e-a5d3c04b3b5b/1585140893115.jpg	0		2						1		1
346ff4f8-e0ed-4cec-a6aa-3a4b73a54527	505	Robert Weah		Pleebo	Zone 10 (Diabaville)	511	20	2	Kru		4.59253605	-7.67764528	79.0	7.58	2020-03-25	10:45:00.000-05	1												1		https://www.commcarehq.org/a/harper-1/api/form/attachment/346ff4f8-e0ed-4cec-a6aa-3a4b73a54527/1585147601245.jpg	0		6		3	6	1	10	0
6dbe064d-502c-48bf-8648-8de96f87b733	506	Johanna Sackey		Pleebo	Zone 10 (Diabaville)	511	1	1	Grebo		4.59242765	-7.67739236	70.0	15.17	2020-03-25	13:06:00.000-00:44	1												1		https://www.commcarehq.org/a/harper-1/api/form/attachment/6dbe064d-502c-48bf-8648-8de96f87b733/1585141696404.jpg	0		1						0
a868f5f2-c47a-4dc1-92e1-ffe597d8afca	507	Cafu K. Kassigba		Pleebo	Zone 10 (Diabaville)	511	102	2	Gio		4.59273991	-7.67733507	85.0	10.61	2020-03-25	13:43:00.000-00:44	1											no	1		https://www.commcarehq.org/a/harper-1/api/form/attachment/a868f5f2-c47a-4dc1-92e1-ffe597d8afca/1585143932194.jpg	0		5		1				0
2ab7b277-789e-4dd1-8626-93b339dd681d	508	McEttha A. Nyanfore		Pleebo	Wortuken	316	8	1	Grebo		4.48244621	-7.69315739	39.0	12.13	2020-03-26	10:41:00.000-00:44	1											no	1		https://www.commcarehq.org/a/harper-1/api/form/attachment/2ab7b277-789e-4dd1-8626-93b339dd681d/1585219465278.jpg	0		2						1		1
60d7d502-a79f-4679-9a5e-090bd2633a78	509	Siafa Philips		Pleebo	Zone 7	563	1	6	Grebo		4.58698734	-7.66405002	66.0	10.61	2020-03-25	11:35:00.000-00:44	1												1		https://www.commcarehq.org/a/harper-1/api/form/attachment/60d7d502-a79f-4679-9a5e-090bd2633a78/1585136202679.jpg	0		3		2				1		1
d618fb5e-560d-48bf-a25c-b0c763fde267	510	Anita J. Dallieh		Pleebo	Zone 7	563	56310	1	Grebo		4.58745218	-7.66481275	78.0	10.61	2020-03-26	12:19:00.000-00:44	1											No	1		https://www.commcarehq.org/a/harper-1/api/form/attachment/d618fb5e-560d-48bf-a25c-b0c763fde267/1585225320710.jpg	0		5		3	15	1	10	1		1
9cbc41df-2033-4ae8-8ae4-e4bb7d0f010a	511	Other	Victoria Nawa	Pleebo	Zone 10 (Diabaville)	511	1	1	Grebo		4.5924603	-7.67747207	54.0	9.1	2020-03-25	12:54:00.000-00:44	1												1		https://www.commcarehq.org/a/harper-1/api/form/attachment/9cbc41df-2033-4ae8-8ae4-e4bb7d0f010a/1585140915031.jpg	0		3		2				1		1
365e5310-7b4a-4e84-8d90-14892f26fcc1	512	James Landford		Pleebo	Zone 7	563	1	2	Grebo		4.58679044	-7.6635278	53.0	22.75	2020-03-26	13:01:00.000-00:44	1											No	1		https://www.commcarehq.org/a/harper-1/api/form/attachment/365e5310-7b4a-4e84-8d90-14892f26fcc1/1585227705166.jpg	0		3		3	1	1	95	1		1
c55ee6e7-3815-4ab0-9573-e45f3fc88844	513	Other	Victoria Nawa	Pleebo	Witchoken Big Town	316	2	2	Grebo		4.48213971	-7.69271218	49.0	7.58	2020-03-26	11:24:00.000-00:44	1												1		https://www.commcarehq.org/a/harper-1/api/form/attachment/c55ee6e7-3815-4ab0-9573-e45f3fc88844/1585221906661.jpg	0		3		3	15	1	98	1		1
b2118554-6fbc-41a7-83ef-0c05ec45048d	514	Siafa Philips		Pleebo	Zone 9	563	1	1	Kru		4.58711678	-7.66077142	79.0	13.65	2020-03-26	12:46:00.000-00:44	1												1		https://www.commcarehq.org/a/harper-1/api/form/attachment/b2118554-6fbc-41a7-83ef-0c05ec45048d/1585227589865.jpg	0		3		1				1		1
39e0b9b7-2601-4731-975f-6bfd5e728403	515	Jonathan K. Moses		Harper	Yookudi	299	1	1	Grebo		4.43994363	-7.55220925	43.0	10.61	2020-03-20	14:49:00.000-00:44	1											No	1		https://www.commcarehq.org/a/harper-1/api/form/attachment/39e0b9b7-2601-4731-975f-6bfd5e728403/1584715957849.jpg	0		3		3	9	0		0
fca50986-de5e-4d53-99b1-11744200e388	516	Kanfin B. Jah		Harper	Mission Town	280	1	1	Grebo		4.36585843	-7.58780913	75.0	12.13	2020-03-20	10:45:00.000-00:44	1												1		https://www.commcarehq.org/a/harper-1/api/form/attachment/fca50986-de5e-4d53-99b1-11744200e388/1584701248259.jpg	0		96	pump	3	10	1	95	0
79d32403-9537-4876-94d9-1d21baddb663	517	Nehemiah E. Tobor		Harper	Yookudi	299	29903	4	Grebo		4.44027547	-7.55274918	33.0	15.17	2020-03-20	16:22:00.000-00:44	1												1		https://www.commcarehq.org/a/harper-1/api/form/attachment/79d32403-9537-4876-94d9-1d21baddb663/1584721500809.jpg	0		3		3	30	1	20	1		1
382d3e39-aa38-45a2-a46d-7f65b20e80af	518	Tometta Tolia-Elliott		Harper	Fish Town	247	1001	1	Grebo		4.42078509	-7.82631715	65.0	9.1	2020-03-20	14:19:00.000-00:44	1												1		https://www.commcarehq.org/a/harper-1/api/form/attachment/382d3e39-aa38-45a2-a46d-7f65b20e80af/1584714009018.jpg	0		5		3	15	1	95	0
70484ccc-b116-4678-b744-969798f6385b	519	Annie D. Nimely		Harper	Fish Town	247	101	1	Grebo		4.4211702	-7.82597785	28.0	7.58	2020-03-20	12:30:00.000-00:44	1												1		https://www.commcarehq.org/a/harper-1/api/form/attachment/70484ccc-b116-4678-b744-969798f6385b/1584707479943.jpg	1		5		3	7	1	95	0
0f2ccfc8-0355-4008-a865-332ac4d57a82	520	Thomas A. Berry		Harper	Kablaken	290	1	1	Grebo		4.36409405	-7.53415197	37.0	4.55	2020-03-19	13:53:00.000-00:44	1												1		https://www.commcarehq.org/a/harper-1/api/form/attachment/0f2ccfc8-0355-4008-a865-332ac4d57a82/1584626077228.jpg	1		3		3	10	1	95	0
d6ca9f6a-bb32-4381-8cf4-bf8c6bcde413	521	Edith Neufville		Harper	Yookudi	299	2	4	Grebo		4.44034997	-7.5527684	32.0	6.06	2020-03-20	15:38:00.000-00:44	1												1		https://www.commcarehq.org/a/harper-1/api/form/attachment/d6ca9f6a-bb32-4381-8cf4-bf8c6bcde413/1584718769482.jpg	0		96	pump	3	998	1	95	0
55dcde63-1070-4037-af23-ddf78e31aa1f	522	Cafu K. Kassigba		Harper	New Town Community	264	101	1	Grebo		4.39810899	-7.66006614	37.0	4.55	2020-03-20	12:37:00.000-00:44	1											no	1		https://www.commcarehq.org/a/harper-1/api/form/attachment/55dcde63-1070-4037-af23-ddf78e31aa1f/1584707889125.jpg	0		5		3	998	1	98	0
ca65bcc5-6834-42b0-b800-78547e7a9fe5	523	Wannie A. Wallace		Harper	Half Graway	264	2	1	Grebo		4.39850561	-7.66030029	42.0	12.13	2020-03-20	11:03:00.000-00:44	1												1		https://www.commcarehq.org/a/harper-1/api/form/attachment/ca65bcc5-6834-42b0-b800-78547e7a9fe5/1584702252307.jpg	0		2						0
a210b0e1-ab4e-44fd-ba79-23d3836c786d	524	Lovette P. Gardiner		Harper	Fish Town	247	402	2	Grebo		4.42134427	-7.82655192	28.0	9.1	2020-03-20	13:22:00.000-00:44	1											no	1		https://www.commcarehq.org/a/harper-1/api/form/attachment/a210b0e1-ab4e-44fd-ba79-23d3836c786d/1584710922050.jpg	1		3		3	998	1	95	0
a5446490-5937-4182-8b8b-037439d2c148	525	Johanna Sackey		Harper	Harper City	88	1	1	Kru		4.37837898	-7.71164866	11.0	15.17	2020-03-19	13:57:00.000-00:44	1												1		https://www.commcarehq.org/a/harper-1/api/form/attachment/a5446490-5937-4182-8b8b-037439d2c148/1584626447922.jpg	1		1						0
8bfb84f0-c0b3-49b7-bba4-5c94264053a4	526	Wah Woart Jr		Harper	Harper City	299	3	2	Grebo		4.43922183	-7.55256665	15.0	4.55	2020-03-20	16:13:00.000-00:44	1											no	1		https://www.commcarehq.org/a/harper-1/api/form/attachment/8bfb84f0-c0b3-49b7-bba4-5c94264053a4/1584720816050.jpg	0		5		3	20	1	95	0
435b6735-2087-4087-bc4d-3acf63ff61f4	527	Deborah K. Weah		Harper	Mission Town	280	13	2	Grebo		4.36503482	-7.58890673	33.0	16.68	2020-03-20	12:44:00.000-00:44	1											no	1		https://www.commcarehq.org/a/harper-1/api/form/attachment/435b6735-2087-4087-bc4d-3acf63ff61f4/1584708341988.jpg	0		2						0
8106ef6c-1d56-45e9-a9ec-d56fea1debca	528	Annie D. Nimely		Pleebo	Zone 7	565	101	1	Grebo		4.58757277	-7.66368006	57.0	30.34	2020-03-25	12:06:00.000-00:44	1												1		https://www.commcarehq.org/a/harper-1/api/form/attachment/8106ef6c-1d56-45e9-a9ec-d56fea1debca/1585138079182.jpg	1		4		2				0
e3fcdee1-282a-415c-a634-66f155fd1fa1	529	James Landford		Harper	Harper City	139	1	1	Grebo		4.38687096	-7.69556975	49.0	4.55	2020-03-13	14:27:00.000-00:44	1											No question	1		https://www.commcarehq.org/a/harper-1/api/form/attachment/e3fcdee1-282a-415c-a634-66f155fd1fa1/1584109950335.jpg	1		3		3	6	1	98	0
92235853-c0ff-4b28-9e02-0be36c6a4c41	530	Anita J. Dallieh		Harper	Harper City	139	13919	1	Grebo		4.38785882	-7.69642719	54.0	4.55	2020-03-18	10:04:00.000-00:44	1											No	1		https://www.commcarehq.org/a/harper-1/api/form/attachment/92235853-c0ff-4b28-9e02-0be36c6a4c41/1584526027802.jpg	0		6		3	5	1	11	0
00693850-1064-4243-8076-6a7f81e5c89c	531	McEttha A. Nyanfore		Harper	Harper City	114	44	1	Grebo		4.37909937	-7.70577669	27.0	15.17	2020-03-18	12:20:00.000-00:44	1											no	1		https://www.commcarehq.org/a/harper-1/api/form/attachment/00693850-1064-4243-8076-6a7f81e5c89c/1584534214471.jpg	0		2						0
3cb1796e-5338-4b85-a9f3-83ece1c9dcbe	532	Tometta Tolia-Elliott		Harper	Harper City	130	3701	2	Grebo		4.37918469	-7.70129546	32.0	16.68	2020-03-18	11:57:00.000-00:44	1												1		https://www.commcarehq.org/a/harper-1/api/form/attachment/3cb1796e-5338-4b85-a9f3-83ece1c9dcbe/1584532707349.jpg	0		5		3	60	1	95	0
8dac0ab0-11ff-4bc0-9f1f-6b3686176ed2	533	Lovette P. Gardiner		Harper	Harper City	130	2702	2	Grebo		4.37999398	-7.70087286	21.0	16.68	2020-03-18	10:36:00.000-00:44	1											no	1		https://www.commcarehq.org/a/harper-1/api/form/attachment/8dac0ab0-11ff-4bc0-9f1f-6b3686176ed2/1584527817384.jpg	1		3		3	30	1	95	0
ac3415ce-45f9-46d9-9ccd-0fd452bae325	534	Robert Weah		Harper	Harper City	114	37	1	Grebo		4.37865881	-7.70583161	45.0	13.65	2020-03-18	06:23:00.000-05	1												1		https://www.commcarehq.org/a/harper-1/api/form/attachment/ac3415ce-45f9-46d9-9ccd-0fd452bae325/1584527129085.jpg	0		7		3	3	1	15	0
e9a254f5-5e33-4842-95f2-1d1a5a4d08ec	535	Cafu K. Kassigba		Harper	Harper City	114	102	1	Grebo		4.37891835	-7.70665494	36.0	6.06	2020-03-18	13:28:00.000-00:44	1											no	1		https://www.commcarehq.org/a/harper-1/api/form/attachment/e9a254f5-5e33-4842-95f2-1d1a5a4d08ec/1584538185286.jpg	0		5		3	30	1	30	1		1		1
e72b816a-9847-48a3-8cc7-9bcb6a6ee47b	536	Nehemiah E. Tobor		Harper	Harper City	18	1805	1	Kru		4.37248895	-7.71753012	35.0	4.55	2020-03-18	09:31:00.000-00:44	1												1		https://www.commcarehq.org/a/harper-1/api/form/attachment/e72b816a-9847-48a3-8cc7-9bcb6a6ee47b/1584524051669.jpg	0		2						1							1
55087aaf-9d2c-451a-8f37-2f69b39c553f	537	Wah Woart Jr		Harper	Harper City	18	1	3	Kru		4.37228611	-7.71651579	42.0	13.65	2020-03-18	10:59:00.000-00:44	1											no	1		https://www.commcarehq.org/a/harper-1/api/form/attachment/55087aaf-9d2c-451a-8f37-2f69b39c553f/1584529309889.jpg	0		5		3	15	0		1		1
df77e898-507e-418b-8bda-deb06046267c	538	Nehemiah E. Tobor		Harper	Harper City	18	1811	5	Kru		4.37276349	-7.71605296	36.0	6.06	2020-03-18	11:47:00.000-00:44	1												1		https://www.commcarehq.org/a/harper-1/api/form/attachment/df77e898-507e-418b-8bda-deb06046267c/1584532057292.jpg	0		2						1							1
52821f30-cb2a-4404-8169-faf39796b0ce	539	McEttha A. Nyanfore		Harper	Harper City	114	22	2	Kru		4.37817861	-7.70639335	-45.0	12.13	2020-03-17	11:57:00.000-00:44	1											no	1		https://www.commcarehq.org/a/harper-1/api/form/attachment/52821f30-cb2a-4404-8169-faf39796b0ce/1584446420528.jpg	0		2						0
7e9a63cf-8f36-48a0-acd9-105e05043368	540	Thomas A. Berry		Harper	Harper City	130	3	4	Bassa		4.3823749	-7.69840493	54.0	4.55	2020-03-17	10:01:00.000-00:44	1												1		https://www.commcarehq.org/a/harper-1/api/form/attachment/7e9a63cf-8f36-48a0-acd9-105e05043368/1584439400856.jpg	0		96	Sachet	3	10	1	3	0
ab1ca962-cda8-41e6-8594-3a9e1c031eed	541	Kanfin B. Jah		Harper	Harper City	139	1	1	Grebo		4.38674733	-7.69669686	27.0	15.17	2020-03-17	11:14:00.000-00:44	1												1		https://www.commcarehq.org/a/harper-1/api/form/attachment/ab1ca962-cda8-41e6-8594-3a9e1c031eed/1584443817483.jpg	0		96	PUMP	3	12	1	95	0
18e3950a-8ecd-4298-93b9-2dff89f64e5d	542	Lovette P. Gardiner		Harper	Harper City	130	602	2	Bassa		4.38167977	-7.69757577	44.0	15.17	2020-03-17	11:00:00.000-00:44	1											no	1		https://www.commcarehq.org/a/harper-1/api/form/attachment/18e3950a-8ecd-4298-93b9-2dff89f64e5d/1584442912043.jpg	0		3		3	30	1	95	0
ccc713fe-afba-4e98-8f82-df50ba6d65a2	543	Tometta Tolia-Elliott		Harper	Harper City	130	2502	3	Kru		4.38039809	-7.7007989	58.0	15.17	2020-03-17	14:04:00.000-00:44	1												1		https://www.commcarehq.org/a/harper-1/api/form/attachment/ccc713fe-afba-4e98-8f82-df50ba6d65a2/1584453907628.jpg	0		5		3	30	1	95	0
f1b78aea-8388-4d14-84ed-7222295d1038	544	Kanfin B. Jah		Harper	Harper City	139	1	2	Grebo		4.38773613	-7.69555955	35.0	27.3	2020-03-17	14:03:00.000-00:44	1												1		https://www.commcarehq.org/a/harper-1/api/form/attachment/f1b78aea-8388-4d14-84ed-7222295d1038/1584453926084.jpg	0		96	PUMP	3	998	1	95	0
3794546a-3fa9-46c1-a348-241029481632	545	McEttha A. Nyanfore		Harper	Harper City	114	28	101	Mandingo		4.3784325	-7.70631608	12.0	15.17	2020-03-17	13:47:00.000-00:44	1											no	1		https://www.commcarehq.org/a/harper-1/api/form/attachment/3794546a-3fa9-46c1-a348-241029481632/1584452968909.jpg	1		2						0
d2c95584-ce50-44bb-be63-b84415d67cbe	546	Tometta Tolia-Elliott		Harper	Harper City	130	701	1	Gbandi		4.38233699	-7.69763557	28.0	13.65	2020-03-17	10:43:00.000-00:44	1												1		https://www.commcarehq.org/a/harper-1/api/form/attachment/d2c95584-ce50-44bb-be63-b84415d67cbe/1584441928912.jpg	1		13						0
fbdc63c7-e62e-4988-a6dd-54911898c0b7	547	Wah Woart Jr		Harper	Harper City	104	1001	1	Grebo		4.38372153	-7.70155752	36.0	6.06	2020-03-17	10:54:00.000-00:44	1											no	1		https://www.commcarehq.org/a/harper-1/api/form/attachment/fbdc63c7-e62e-4988-a6dd-54911898c0b7/1584442566304.jpg	0		5		3	5	1	95	1		1
8e6d9639-ef20-43e2-b9ff-a05910a1cc03	548	Mercy C.M. Klayee		Pleebo	Zone 1	515	1701	1	Grebo		4.59332986	-7.6729972	83.0	21.23	2020-03-24	12:43:00.000-00:44	1											No	1		https://www.commcarehq.org/a/harper-1/api/form/attachment/8e6d9639-ef20-43e2-b9ff-a05910a1cc03/1585054001234.jpg	0		96	Pump across the community	3	30	1	95	1		1
f48de3e7-a7f6-4477-b7d4-89796f21d05f	549	Johanna Sackey		Pleebo	Zone 6	573	1	1	Kru		4.58633087	-7.67161313	82.0	16.68	2020-03-24	13:50:00.000-00:44	1												1		https://www.commcarehq.org/a/harper-1/api/form/attachment/f48de3e7-a7f6-4477-b7d4-89796f21d05f/1585058045767.jpg	0		1						0
7e7e5f34-5b27-4322-8593-c6ea005035e3	550	Wannie A. Wallace		Pleebo	Zone 6	573	30	1	Grebo		4.58459854	-7.67087776	88.0	10.61	2020-03-24	13:04:00.000-00:44	1												1		https://www.commcarehq.org/a/harper-1/api/form/attachment/7e7e5f34-5b27-4322-8593-c6ea005035e3/1585055124214.jpg	0		2						1		1
a1188f16-b1d9-410a-884f-0bd793d601f9	551	Thomas A. Berry		Pleebo	Zone 1	576	1	1	Grebo		4.59372419	-7.67061341	84.0	15.17	2020-03-24	12:49:00.000-00:44	1												1		https://www.commcarehq.org/a/harper-1/api/form/attachment/a1188f16-b1d9-410a-884f-0bd793d601f9/1585054231542.jpg	1		3		3	15	1	95	0
f2fc0b75-fbf5-47ff-9d14-e6c8aa18d2d7	552	Anita J. Dallieh		Pleebo	Zone 1	598	59812	3	Grebo		4.59604922	-7.67076683	75.0	13.65	2020-03-24	12:08:00.000-00:44	1											no	1		https://www.commcarehq.org/a/harper-1/api/form/attachment/f2fc0b75-fbf5-47ff-9d14-e6c8aa18d2d7/1585052114102.jpg	0		5		3	30	1	3	1		1
f70726fc-04e5-432b-8926-84fd6e271fe8	553	McEttha A. Nyanfore		Pleebo	Zone 6	573	26	1	Mandingo		4.3705906	-7.7261185	0.0	24.9	2020-03-24	11:25:00.000-00:44	1											no	1		https://www.commcarehq.org/a/harper-1/api/form/attachment/f70726fc-04e5-432b-8926-84fd6e271fe8/1585049161650.jpg	0		2						0
e90e2ba7-19e5-49de-a383-2133be91ef93	554	Wannie A. Wallace		Pleebo	Zone 6	573	30	1	Grebo		4.58467601	-7.67088932	102.0	12.13	2020-03-24	11:58:00.000-00:44	1												1		https://www.commcarehq.org/a/harper-1/api/form/attachment/e90e2ba7-19e5-49de-a383-2133be91ef93/1585051234036.jpg	1		96	none	3	20	0		1		1
90019e0f-b745-42b7-817b-3fc41c92bf23	555	Johanna Sackey		Harper	Harper City	114	103	1	Grebo		4.37864968	-7.70725708	6.0	13.65	2020-03-17	12:35:00.000-00:44	1												1		https://www.commcarehq.org/a/harper-1/api/form/attachment/90019e0f-b745-42b7-817b-3fc41c92bf23/1584448898080.jpg	0		1						0
2f1aa6a0-312a-4c2f-b855-fc3baf186599	556	Edith Neufville		Harper	Harper City	104	1	1	Kru		4.38328872	-7.70153467	49.0	9.1	2020-03-13	11:38:00.000-00:44	1												1		https://www.commcarehq.org/a/harper-1/api/form/attachment/2f1aa6a0-312a-4c2f-b855-fc3baf186599/1584099942149.jpg	0		96	pump	3	6	1	95	1		1
4dc2cecb-0ced-49ed-9b09-601692ae5d81	557	Annie D. Nimely		Harper	Harper City	130	1301	4	Vai		4.38040266	-7.69905047	48.0	9.1	2020-03-13	13:37:00.000-00:44	1												1		https://www.commcarehq.org/a/harper-1/api/form/attachment/4dc2cecb-0ced-49ed-9b09-601692ae5d81/1584107358541.jpg	0		4		3	30	1	95	0
14dc13bc-ebc9-4d6e-b692-969993c5dfd8	558	McEttha A. Nyanfore		Harper	Harper City	114	6	7	Grebo		4.37808446	-7.70701582	41.0	21.23	2020-03-13	12:02:00.000-00:44	1											no	1		https://www.commcarehq.org/a/harper-1/api/form/attachment/14dc13bc-ebc9-4d6e-b692-969993c5dfd8/1584101171869.jpg	0		1						0
b70c5bf8-9868-4f1d-8e53-5ade3065150b	559	Deborah K. Weah		Harper	Harper City	139	301	1	Grebo		4.38704656	-7.69573546	49.0	16.68	2020-03-13	14:36:00.000-00:44	1												1		https://www.commcarehq.org/a/harper-1/api/form/attachment/b70c5bf8-9868-4f1d-8e53-5ade3065150b/1584110336367.jpg	0		2						1		1
ea54f506-a42d-4003-8122-c66c0626b959	560	Jonathan K. Moses		Harper	Harper City	104	1	1	Grebo		4.38294617	-7.7020903	50.0	9.1	2020-03-13	14:38:00.000-00:44	1											No	1		https://www.commcarehq.org/a/harper-1/api/form/attachment/ea54f506-a42d-4003-8122-c66c0626b959/1584110422621.jpg	1		3		3	35	1	95	1		1
b4dd5d3b-266e-45bf-a18a-8bbfcea10c58	561	Anita J. Dallieh		Harper	Tubman Town	139	13906	1	Mano		4.39545497	-7.69142603	29.0	10.61	2020-03-13	12:50:00.000-00:44	1											No	1		https://www.commcarehq.org/a/harper-1/api/form/attachment/b4dd5d3b-266e-45bf-a18a-8bbfcea10c58/1584104231773.jpg	0		1						1		1
bf2299e0-dad3-4106-af24-7e167c621f8c	562	Lovette P. Gardiner		Karluway-2	Henogba	651	501	1	Grebo		4.66349127	-7.76074147	120.0	13.65	2020-03-30	12:38:00.000-00:44	1											no	1		https://www.commcarehq.org/a/harper-1/api/form/attachment/bf2299e0-dad3-4106-af24-7e167c621f8c/1585571926412.jpg	1		3		2				0
e291dc25-4d2b-45b9-830c-f16a0747d940	563	Kanfin B. Jah		Pleebo	Zone 2	483	1	1	Grebo		4.58990232	-7.67412869	80.0	16.68	2020-03-30	13:55:00.000-00:44	1												1		https://www.commcarehq.org/a/harper-1/api/form/attachment/e291dc25-4d2b-45b9-830c-f16a0747d940/1585576597632.jpg	0		96	pump	3	3	1	95	0
f866b178-2dcc-4fc3-bd31-5c4c9464c805	564	Kanfin B. Jah		Pleebo	Zone 2	483	1	1	Grebo		4.58996424	-7.67420363	78.0	4.55	2020-03-30	14:27:00.000-00:44	1												1		https://www.commcarehq.org/a/harper-1/api/form/attachment/f866b178-2dcc-4fc3-bd31-5c4c9464c805/1585578459268.jpg	0		96	pump	3	6	1	95	1								1
7339b7be-4ca5-47c6-86aa-b98250a87959	565	Wannie A. Wallace		Karluway-2	Tugbaken	645	21	3	Grebo		4.66074721	-7.71075893	107.0	4.55	2020-03-30	15:50:00.000-00:44	1												1		https://www.commcarehq.org/a/harper-1/api/form/attachment/7339b7be-4ca5-47c6-86aa-b98250a87959/1585583432415.jpg	0		2						0
5f29c3e7-647e-481c-8417-4d65dd4ed487	566	Siafa Philips		Pleebo	Zone 2	483	1	1	Grebo		4.59025146	-7.67379466	87.0	7.58	2020-03-30	13:20:00.000-00:44	1												1		https://www.commcarehq.org/a/harper-1/api/form/attachment/5f29c3e7-647e-481c-8417-4d65dd4ed487/1585574528926.jpg	0		3		3	15	1	95	0
9609e4e9-853f-412c-9453-157bb348bcc5	567	Anita J. Dallieh		Pleebo	Zone 2	483	483219	1	Grebo		4.59025358	-7.67337202	75.0	9.1	2020-03-30	13:30:00.000-00:44	1											No	1		https://www.commcarehq.org/a/harper-1/api/form/attachment/9609e4e9-853f-412c-9453-157bb348bcc5/1585575208113.jpg	0		5		3	10	1	20	1		1
d94caaa2-47e8-40d1-bfa7-aa4717066ae0	568	Other	Victoria Nawa	Karluway-2	Tugbaken	645	1	1	Grebo		4.66152009	-7.71083258	134.0	12.13	2020-03-30	14:00:00.000-00:44	1												1		https://www.commcarehq.org/a/harper-1/api/form/attachment/d94caaa2-47e8-40d1-bfa7-aa4717066ae0/1585576866001.jpg	0		3		3	998	1	98	0
83f0dad9-49bc-4f9c-a7ea-baa96d07743b	569	James Landford		Pleebo	Zone 2	483	1	3	Grebo		4.59012288	-7.67323096	84.0	16.68	2020-03-30	14:58:00.000-00:44	1											No	1		https://www.commcarehq.org/a/harper-1/api/form/attachment/83f0dad9-49bc-4f9c-a7ea-baa96d07743b/1585580348475.jpg	0		3		3	998	1	95	98
f485c0ec-84c3-4e49-bdc7-99c98ffa672b	570	Tometta Tolia-Elliott		Karluway-2	Henogba	651	701	1	Gbandi		4.66368137	-7.76116465	104.0	12.13	2020-03-30	13:44:00.000-00:44	1												1		https://www.commcarehq.org/a/harper-1/api/form/attachment/f485c0ec-84c3-4e49-bdc7-99c98ffa672b/1585575927522.jpg	0		5		3	15	1	95	0
550211c5-8862-4b38-9049-5cd91e0c92ac	571	Cafu K. Kassigba		Karluway-2	Tugbaken	645	101	2	Grebo		4.66039307	-7.70917185	78.0	24.27	2020-03-30	14:19:00.000-00:44	1											yes	1		https://www.commcarehq.org/a/harper-1/api/form/attachment/550211c5-8862-4b38-9049-5cd91e0c92ac/1585578003701.jpg	0		5		3	998	1	98	0
75ba3fd3-33f2-48f1-8540-c5e9cba1e6b3	572	Johanna Sackey		Karluway-2	Tugbaken	645	1	1	Grebo		4.6607511	-7.7097962	90.0	12.13	2020-03-30	14:07:00.000-00:44	1												1		https://www.commcarehq.org/a/harper-1/api/form/attachment/75ba3fd3-33f2-48f1-8540-c5e9cba1e6b3/1585577291946.jpg	0		3		3	5	1	95	0
7970110f-9515-450b-a589-c482da815d54	573	Tometta Tolia-Elliott		Pleebo	Zone 9	605	1101	1	Kru		4.58458243	-7.66151918	54.0	24.27	2020-03-27	12:52:00.000-00:44	1												1		https://www.commcarehq.org/a/harper-1/api/form/attachment/7970110f-9515-450b-a589-c482da815d54/1585313617341.jpg	0		5		3	20	1	95	0
669ffd3c-3051-41ac-931c-e24726b372dc	574	Lovette P. Gardiner		Pleebo	Zone 9	605	1102	3	Grebo		4.58478712	-7.66125985	46.0	12.13	2020-03-27	13:15:00.000-00:44	1											no	1		https://www.commcarehq.org/a/harper-1/api/form/attachment/669ffd3c-3051-41ac-931c-e24726b372dc/1585314956657.jpg	1		3		3	998	1	95	1		1
ce2c152c-4a28-4589-8b11-9953bb67db70	575	Tometta Tolia-Elliott		Pleebo	Zone 9	605	102	2	Grebo		4.58322856	-7.6586156	-7.0	22.75	2020-03-27	12:27:00.000-00:44	1												1		https://www.commcarehq.org/a/harper-1/api/form/attachment/ce2c152c-4a28-4589-8b11-9953bb67db70/1585312089667.jpg	0		5		3	10	1	95	0
0ef2c92e-93fe-4b96-9142-325a688dc0e7	576	Mercy C.M. Klayee		Pleebo	Zone 3	430	1902	3	Grebo		4.58210972	-7.67510894	80.0	4.55	2020-03-26	13:35:00.000-00:44	1											No comment	1		https://www.commcarehq.org/a/harper-1/api/form/attachment/0ef2c92e-93fe-4b96-9142-325a688dc0e7/1585229904882.jpg	0		6		3	25	1	98	98
5cc91e0c-9fc0-491a-9654-c785ec1f7934	577	Siafa Philips		Pleebo	Zone 2	483	6	1	Kpelle		4.5893156	-7.67346133	43.0	24.27	2020-03-27	11:17:00.000-00:44	1												1		https://www.commcarehq.org/a/harper-1/api/form/attachment/5cc91e0c-9fc0-491a-9654-c785ec1f7934/1585307910555.jpg	0		3		3	5	1	95	0
2a024946-18bc-47c2-b1dd-ee2211a21871	578	Edith Neufville		Pleebo	Zone 1	515	1	5	Grebo		4.59217319	-7.67287358	87.0	6.06	2020-03-25	10:18:00.000-00:44	1												1		https://www.commcarehq.org/a/harper-1/api/form/attachment/2a024946-18bc-47c2-b1dd-ee2211a21871/1585131661466.jpg	0		96	pump	3	36	1	95	1							1
62122604-5327-4e13-8feb-9727c7f45529	579	Mercy C.M. Klayee		Pleebo	Zone 3	430	1801	1	Grebo		4.58210209	-7.67476866	74.0	4.55	2020-03-26	15:32:00.000-00:44	1											No	1		https://www.commcarehq.org/a/harper-1/api/form/attachment/62122604-5327-4e13-8feb-9727c7f45529/1585236865866.jpg	0		6		3	10	1	98	0
255de091-92a6-46a8-951d-4980e569f4ba	580	Edith Neufville		Pleebo	Zone 3	430	1	3	Grebo		4.58191072	-7.67409013	80.0	7.58	2020-03-25	14:54:00.000-00:44	1												1		https://www.commcarehq.org/a/harper-1/api/form/attachment/255de091-92a6-46a8-951d-4980e569f4ba/1585148134840.jpg	0		3		3	70	1	95	1								1
0f8bfad6-211e-414a-83fe-51da669a3c50	581	Edith Neufville		Pleebo	Zone 3	430	2	4	Grebo		4.58234418	-7.67397871	62.0	4.55	2020-03-26	12:59:00.000-00:44	1												1		https://www.commcarehq.org/a/harper-1/api/form/attachment/0f8bfad6-211e-414a-83fe-51da669a3c50/1585227619184.jpg	0		3		3	2	1	95	1							1
64a2dc6d-3fa1-4b76-803b-3b5e50f555c7	582	Edith Neufville		Pleebo	Zone 1	515	1	2	Grebo		4.593192	-7.67339762	105.0	10.61	2020-03-25	12:13:00.000-00:44	1												1		https://www.commcarehq.org/a/harper-1/api/form/attachment/64a2dc6d-3fa1-4b76-803b-3b5e50f555c7/1585138422858.jpg	0		3		3	120	1	3	1		1
84b02325-00d5-42cd-a8cd-71713a50321c	583	Nehemiah E. Tobor		Pleebo	Zone 3	430	1701	3	Grebo		4.58235815	-7.67481852	78.0	4.55	2020-03-26	16:15:00.000-00:44	1												1		https://www.commcarehq.org/a/harper-1/api/form/attachment/84b02325-00d5-42cd-a8cd-71713a50321c/1585239533978.jpg	0		5		3	25	0		1		1
83e7c465-8a33-4069-aca9-6b16823f8bac	584	Jonathan K. Moses		Pleebo	Zone 3	430	2	3	Grebo		4.58154928	-7.67443957	89.0	16.68	2020-03-26	12:19:00.000-00:44	1											No	1		https://www.commcarehq.org/a/harper-1/api/form/attachment/83e7c465-8a33-4069-aca9-6b16823f8bac/1585225215645.jpg	1		3		3	25	1	95	1		1
bba293d3-6aaa-4414-bba1-a337ce850e09	585	Nehemiah E. Tobor		Pleebo	Zone 3	430	1601	1	Grebo		4.58239646	-7.67465264	91.0	13.65	2020-03-26	14:51:00.000-00:44	1												1		https://www.commcarehq.org/a/harper-1/api/form/attachment/bba293d3-6aaa-4414-bba1-a337ce850e09/1585234935467.jpg	0		5		3	15	1	2	1		1
c8334584-3273-4e53-8953-60ac6bb30769	586	Edith Neufville		Pleebo	Zone 3	430	1	1	Grebo		4.58224572	-7.6741185	76.0	15.17	2020-03-26	14:48:00.000-00:44	1												1		https://www.commcarehq.org/a/harper-1/api/form/attachment/c8334584-3273-4e53-8953-60ac6bb30769/1585234273658.jpg	0		3		3	122	1	95	1							1
16c285fc-0492-43f1-b4d1-e426da59770b	587	Siafa Philips		Pleebo	Zone 2	483	5	2	Grebo		4.58933882	-7.67324389	80.0	4.55	2020-03-27	10:18:00.000-00:44	1												1		https://www.commcarehq.org/a/harper-1/api/form/attachment/16c285fc-0492-43f1-b4d1-e426da59770b/1585304430094.jpg	0		3		3	998	1	95	0
26aa0d3e-f4b0-428c-aa2a-bbbd068099f0	588	Anita J. Dallieh		Pleebo	Zone 2	483	48301	1	Grebo		4.5899949	-7.6729157	74.0	12.13	2020-03-27	10:12:00.000-00:44	1											As we conducting the will there be a benefit?	1		https://www.commcarehq.org/a/harper-1/api/form/attachment/26aa0d3e-f4b0-428c-aa2a-bbbd068099f0/1585304274136.jpg	0		7		3	5	1	30	1		1
[truncated: 103 more columns]
