# Supplementary material for: Community and facility-level barriers to achieving UHC in Kono District, Sierra Leone and Maryland County, Liberia
Source: PLOS Glob Public Health. 2023 Jun 26;3(6):e0002045. doi: 10.1371/journal.pgph.0002045 (PMC10292700; doi:10.1371/journal.pgph.0002045)
Supplement: S1 Data — (ZIP) [file pgph.0002045.s002.zip › Sierra Leone HHS/Primary Analysis Code/child_import.do]

// PIH West Africa Analysis
// Do file to import child data
//
// Program 00. Import
//
// Created by: Hari Iyer
// April 1, 2020


cd "P:\PIH West Africa\West_Africa_Impact_Survey_Data\child" // set working directory - change directory to where data are saved

clear all
insheet using "P:\PIH West Africa\West_Africa_Impact_Survey_Data\child\pih_sl_child_q_26mar20.csv", clear


// Q3101

rename q3101hasxexperiencedanyofthefoll q3101_diarrhea
rename v33 q3101_fever
rename v34 q3101_diffbreathe
rename v35 q3101_injur
rename v36 q3101_pain
rename v37 q3101_skin
rename v38 q3101_anxiety
rename v39 q3101_nausea
rename v40 q3101_appetite
rename v41 q3101_fatigue
rename v42 q3101_other

drop v43 // q1101_extra.. completely missing so don't need to keep

// Labels 
label define likert1 1 "Extremely" 2 "A lot" 3 "Moderately" 4 "Slightly" 5 "Not at all"

label values q3102howmuchdidtheillnessaffectx likert1
label values q3103howconcernedwereyouaboutthe likert1

rename q3104wasxgivenanyofthefollowings q3104_fluid 
rename v48 q3104_ors
rename v49 q3104_home
rename v50 q3104_zinc

label define yesno 1 "yes" 0 "no"
label values q3105atanytimeduringtheillnessdi yesno
label values q3106didxstestshowthatshehehadma yesno

rename q3107whatkindofmedicinedidxtakea q3107_act
rename v55 q3107_chloroq
rename v56 q3107_country
rename v57 q3107_abx
rename v58 q3107_other
rename v59 q3107_dnk
rename v60 q3107_prefnotsay
drop v61

label define injurfmt 1 "Road traffic accident" 2 "Fall or other blunt force" 3 "Poisoning" 4 "Burn" 96 "Other (specify)"
label values q3108whatwasthenatureoftheinjury injurfmt

label define injursx 1 "Perm Disability" 2 "Require hosp >= 10days" 3 "Require hosp<10" 4 "Require medical care" 5 "None of above"
label values q3109howseriouswastheinjury injursx

label values q3110didxreceiveanycareforthisco yesno

rename q3111whydidyounotseekcareforthis q3111_cost
rename v68 q3111_notransp
rename v69 q3111_costtransp
rename v70 q3111_prevbadtreat
rename v71 q3111_work
rename v72 q3111_inad_drug
rename v73 q3111_inad_skills
rename v74 q3111_dnkwhere
rename v75 q3111_denied
rename v76 q3111_notsick
rename v77 q3111_toosick
rename v78 q3111_permission
rename v79 q3111_privacy
rename v80 q3111_notopen
drop v81

rename q3112wheredidyouseekcare1 q3112_privhosp
rename q3112wheredidyouseekcare2 q3112_pubhosp
rename q3112wheredidyouseekcare3 q3112_privclinic
rename q3112wheredidyouseekcare4 q3112_pubclinic
rename q3112wheredidyouseekcare5 q3112_drugstore
rename q3112wheredidyouseekcare6 q3112_drugpedd
rename q3112wheredidyouseekcare7 q3112_tradheal
rename q3112wheredidyouseekcare8 q3112_chw
rename q3112wheredidyouseekcare9 q3112_church
rename q3112wheredidyouseekcare10 q3112_home
rename q3112wheredidyouseekcare96 q3112_other
drop q3112wheredidyouseekcareextra 

rename q3114whodidxseeatthisfacility1 q3114_doc
rename q3114whodidxseeatthisfacility2 q3114_nurse
rename q3114whodidxseeatthisfacility3 q3114_midwife
rename q3114whodidxseeatthisfacility4 q3114_cho
rename q3114whodidxseeatthisfacility5 q3114_dentist
rename q3114whodidxseeatthisfacility6 q3114_tradheal
rename q3114whodidxseeatthisfacility96 q3114_other
drop q3114whodidxseeatthisfacilityext 

label values q3115didthisvisitinvolveanoverni yesno

rename q3117howdidyougetthere1 q3117_privehicle
rename q3117howdidyougetthere2 q3117_publictrans
rename q3117howdidyougetthere3 q3117_taxi
rename q3117howdidyougetthere4 q3117_ambulance
rename q3117howdidyougetthere5 q3117_cycle
rename q3117howdidyougetthere6 q3117_motobike
rename q3117howdidyougetthere7 q3117_walk
rename q3117howdidyougetthere96 q3117_other
drop q3117howdidyougetthereextra

rename q3120whydidyouchoosethisprovider q3120_proximity
rename v123 q3120_friendly
rename v124 q3120_goodservice
rename v125 q3120_shortwait
rename v126 q3120_qualdoc
rename v127 q3120_lowfee
rename v128 q3120_goodwait
rename v129 q3120_confidential
rename v130 q3120_whereelse
rename v131 q3120_med
rename v132 q3120_diagn
rename v133 q3120_rec
rename v134 q3120_other
drop v135

rename q3121werethereanyproblemswiththe q3121_longwait
rename v138 q3121_inadexp
rename v139 q3121_lackprivacy
rename v140 q3121_lackmeds
rename v141 q3121_inconvenhours
rename v142 q3121_inconvendays
rename v143 q3121_notclean
rename v144 q3121_staffmean
rename v145 q3121_highcost
rename v146 q3121_other
drop v147

label define satisfx 1 "Very satisfied" 2 "Satisfied" 3 "Neither satisfied or dissatisfied" 4 "Dissatisfied" 5 "Very dissatisfied"
label values q3122overallhowsatisfiedwereyouw satisfx
 
label define healthplace 1 "Private hospital" 2 "Public hospital" 3 "Private clinic" 4 "Public clinic" 5 "Drug store" 6 "Drug peddler" 7 "Traditional or faith doctor/healer" 8 "Community health worker" 9 "Church yard" 10 "At home" 96 "Other (specify)"
label values q3125thinkingaboutthelasttimexre healthplace 

rename q3127whodidxseeatthisfacility1 q3127_doc 
rename q3127whodidxseeatthisfacility2 q3127_nurse
rename q3127whodidxseeatthisfacility3 q3127_midwife 
rename q3127whodidxseeatthisfacility4 q3127_cho
rename q3127whodidxseeatthisfacility5 q3127_dentist
rename q3127whodidxseeatthisfacility6 q3127_tradheal
rename q3127whodidxseeatthisfacility96 q3127_other
drop q3127whodidxseeatthisfacilityext

rename q3128whatreasonsbestdescribewhyx q3128_diarrhea 
rename v165 q3128_fever
rename v166 q3128_diffbreathe
rename v167 q3128_injur
rename v168 q3128_pain
rename v169 q3128_skin
rename v170 q3128_anxiety
rename v171 q3128_nausea
rename v172 q3128_appetite
rename v173 q3128_fatigue
rename v174 q3128_routine
rename v175 q3128_other
drop v176

label values q3129howmuchdidtheillnessaffectx likert1
label values q3130howconcernedwereyouaboutthe likert1

label values q3131didthisvisitinvolveanoverni yesno

rename q3134howdidyougetthere1 q3134_privehicle
rename q3134howdidyougetthere2 q3134_publictrans
rename q3134howdidyougetthere3 q3134_taxi
rename q3134howdidyougetthere4 q3134_ambulance
rename q3134howdidyougetthere5 q3134_cycle
rename q3134howdidyougetthere6 q3134_motobike
rename q3134howdidyougetthere7 q3134_walk
rename q3134howdidyougetthere96 q3134_other
drop q3134howdidyougetthereextra

rename q3137whydidyouchoosethisprovider q3137_proximity
rename v199 q3137_friendly
rename v200 q3137_goodservice
rename v201 q3137_shortwait
rename v202 q3137_qualdoc
rename v203 q3137_lowfee
rename v204 q3137_goodwait
rename v205 q3137_confidential
rename v206 q3137_whereelse
rename v207 q3137_med
rename v208 q3137_diagn
rename v209 q3137_rec
rename v210 q3137_other
drop v211

rename q3138werethereanyproblemswiththe q3138_longwait
rename v214 q3138_inadexp
rename v215 q3138_lackprivacy
rename v216 q3138_lackmeds
rename v217 q3138_inconvenhours
rename v218 q3138_inconvendays
rename v219 q3138_notclean
rename v220 q3138_staffmean
rename v221 q3138_highcost
rename v222 q3138_other
drop v223

label define likert2 1 "Very satisfied" 2 "Satisfied" 3 "Neither satisfied or dissatisfied" 4  "Dissatisfied" 5 "Very dissatisfied"
label values q3139overallhowsatisfiedwereyouw likert2

label values q3140didxsleepunderamosquitonetl yesno
label values q3201doesxhaveacardorotherdocume yesno
label values q3202hasthechildreceivedanyvacci yesno
label values q3203caniseethevaccinationcard yesno
label values q3204inadditiontowhatisrecordedo yesno

rename q3205markallthevaccinationsthech q3205_bcg
rename v232 q3205_rota1
rename v233 q3205_rota2
rename v234 q3205_penta1
rename v235 q3205_penta2
rename v236 q3205_penta3
rename v237 q3205_pcv1
rename v238 q3205_pcv2
rename v239 q3205_pcv3
rename v240 q3205_opv1
rename v241 q3205_opv2
rename v242 q3205_opv3
rename v243 q3205_ipv
rename v244 q3205_ipti1
rename v245 q3205_ipti2
rename v246 q3205_ipti3
rename v247 q3205_meas1
rename v248 q3205_meas2
rename v249 q3205_rubella
rename v250 q3205_yf
rename v251 q3205_VitA
drop v252

label define likert3 1 "Excellent" 2 "Very good" 3 "Good" 4 "Fair" 5 "Poor"
label values q3301overallwouldyousayxshealthi likert3

label define likert4 1 "Much better" 2 "Somewhat better" 3 "About the same" 4 "Somewhat worse" 5 "Much worse" 
label values q3302comparedtooneyearagohowwoul

save "P:\PIH West Africa\West_Africa_Impact_Survey_Data\child\sl_child_2apr20.dta"
