# Supplementary material for: Community and facility-level barriers to achieving UHC in Kono District, Sierra Leone and Maryland County, Liberia
Source: PLOS Glob Public Health. 2023 Jun 26;3(6):e0002045. doi: 10.1371/journal.pgph.0002045 (PMC10292700; doi:10.1371/journal.pgph.0002045)
Supplement: S1 Data — (ZIP) [file pgph.0002045.s002.zip › Sierra Leone HHS/Primary Analysis Code/child_indicators.do]

//////////////////////////////////////////////////////////////////
// Adult Male Questionnaire indicators
// Written by: Hari Iyer
// Date: 2/18/2020
//////////////////////////////////////////////////////////////////

clear all
// insheet using "P:\PIH West Africa\West_Africa_Impact_Survey_Data\child\pih_sl_child_q.csv", clear
use "P:\PIH West Africa\West_Africa_Impact_Survey_Data\child\sl_child_2apr20.dta", clear
rename formid cformid 
merge 1:m cformid using "P:\PIH West Africa\West_Africa_Impact_Survey_Data\household\pih_sl_wshhkey.dta", keep(match)


// q2101

rename q3101hasxexperiencedanyofthefoll q3101_diarrhea 
rename v33 q3101_fever
rename v34 q3101_diffbreathe
rename v35 q3101_injur
rename v36 q3101_pain
rename v37 q3101_skin
rename v38 q3101_anxiety
rename v39 q3101_nausea
rename v40 q3101_appetite
rename v41 q3101_fatigue
rename v42 q3101_other

drop v43

replace q3101_diarrhea = 0 if q3101_diarrhea == .
replace q3101_fever = 0 if q3101_fever == .
replace q3101_diffbreathe = 0 if q3101_diffbreathe == .
replace q3101_injur = 0 if q3101_injur == .
replace q3101_pain = 0 if q3101_pain == .
replace q3101_skin = 0 if q3101_skin == .
replace q3101_anxiety = 0 if q3101_anxiety == .
replace q3101_nausea = 0 if q3101_nausea == .
replace q3101_appetite = 0 if q3101_appetite  == .
replace q3101_fatigue = 0 if q3101_fatigue == .
replace q3101_other = 0 if q3101_other == .

gen q3101_sum = q3101_diarrhea + q3101_fever + q3101_diffbreathe + q3101_injur + q3101_pain + q3101_skin + q3101_anxiety + q3101_nausea + q3101_appetite + q3101_fatigue + q3101_other 
gen q3101yn = 0
replace q3101yn = 1 if q3101_sum >= 1 


label define yesno 1 "yes" 0 "no"
label values q3110didxreceiveanycareforthisco yesno

rename q3112wheredidyouseekcare1 q3112_privhosp
rename q3112wheredidyouseekcare2 q3112_pubhosp
rename q3112wheredidyouseekcare3 q3112_privclinic
rename q3112wheredidyouseekcare4 q3112_pubclinic
rename q3112wheredidyouseekcare5 q3112_drugstore
rename q3112wheredidyouseekcare6 q3112_drugpedd
rename q3112wheredidyouseekcare7 q3112_tradheal
rename q3112wheredidyouseekcare8 q3112_chw
rename q3112wheredidyouseekcare9 q3112_church
rename q3112wheredidyouseekcare10 q3112_home
rename q3112wheredidyouseekcare96 q3112_other
drop q3112wheredidyouseekcareextra 

gen q3112_formal = 0

replace q3112_privhosp = 0 if q3112_privhosp == .
replace q3112_pubhosp = 0 if q3112_pubhosp == .
replace q3112_privclinic = 0 if q3112_privclinic  == .
replace q3112_pubclinic = 0 if q3112_pubclinic == .

gen q3112_sum = q3112_privhosp + q3112_pubhosp + q3112_privclinic + q3112_pubclinic
replace q3112_formal = 1 if q3112_sum >= 1

rename q3114whodidxseeatthisfacility1 q3114_doc
rename q3114whodidxseeatthisfacility2 q3114_nurse
rename q3114whodidxseeatthisfacility3 q3114_midwife
rename q3114whodidxseeatthisfacility4 q3114_cho
rename q3114whodidxseeatthisfacility5 q3114_dentist
rename q3114whodidxseeatthisfacility6 q3114_tradheal
rename q3114whodidxseeatthisfacility9 q3114_other
drop q3114whodidxseeatthisfacilitye // extra no data

replace q3114_doc = 0 if q3114_doc  == .
replace q3114_nurse = 0 if q3114_nurse == .
replace q3114_midwife = 0 if q3114_midwife == .
replace q3114_cho = 0 if q3114_cho == .
replace q3114_dentist = 0 if q3114_dentist == .
replace q3114_tradheal = 0 if q3114_tradheal == .
replace q3114_other = 0 if q3114_other == .  

gen  hcwork = q3114_doc + q3114_nurse + q3114_cho
gen hcworkbin = 0
replace hcworkbin = 1 if hcwork > 0 

tab q3102howmuchdidtheillnessaffectx
tab q3103howconcernedwereyouaboutthe 

gen q3103bin = 0
replace q3103bin = 1 if q3103howconcernedwereyouaboutthe  == 1 // extremely
replace q3103bin = 1 if q3103howconcernedwereyouaboutthe  == 2 // A lot


// Labels 
label define likert1 1 "Extremely" 2 "A lot" 3 "Moderately" 4 "Slightly" 5 "Not at all"

label values q3102howmuchdidtheillnessaffectx likert1
label values q3103howconcernedwereyouaboutthe likert1

tab2 q3102howmuchdidtheillnessaffectx q3103howconcernedwereyouaboutthe

gen illaffx = 0
replace illaffx = 1 if q3102howmuchdidtheillnessaffectx < 3 | q3103howconcernedwereyouaboutthe < 3 


label define healthplace 1 "Private hospital" 2 "Public hospital" 3 "Private clinic" 4 "Public clinic" 5 "Drug store" 6 "Drug peddler" 7 "Traditional or faith doctor/healer" 8 "Community health worker" 9 "Church yard" 10 "At home" 96 "Other (specify)"
label values q3125thinkingaboutthelasttimexre healthplace

gen q3125_formal = 0
replace q3125_formal = 1 if q3125thinkingaboutthelasttimexre < 5

gen anycaresum = q3112_formal + q3125_formal

gen hscare = 0
replace hscare = 1 if q3112_formal == 1 | q3125_formal == 1

tab anycaresum

tab hcworkbin

tab q3101yn

gen wq = .
replace wq = 1 if wealth_quintile == "bottom"
replace wq = 2 if wealth_quintile == "lower middle"
replace wq = 3 if wealth_quintile == "middle"
replace wq = 4 if wealth_quintile == "upper middle"
replace wq = 5 if wealth_quintile == "top"


gen chweight_n = real(chweight)
gen chweight_inv = 1/chweight_n

svyset householdid [pw=chweight_inv]


// denominator is different

svy: tab wq anycaresum, count row
svy: tab wq hcworkbin, count row

svy: tab wq q3101yn, count row
svy: tab wq sxandcare, count row
svy: tab wq sxandcareandhc, count row

// gen sxandcare = q3101yn + q3112_formal
// gen sxcarebin = 0
// replace sxcarebin = 1 if sxandcare == 2

// tab sxcarebin

gen sxandcare = 0
replace sxandcare = 1 if q3101yn == 1 & q3110didxreceiveanycareforthisco == 1
tab sxandcare
tab2 sxandcare hcworkbin

gen sxandcareandhc = 0
replace sxandcareandhc = 1 if q3101yn == 1 & q3110didxreceiveanycareforthisco & hcworkbin == 1


tab2 wq sxandcare 

tab2 q3101yn hcworkbin

tab illaffx

tab2 illaffx q3110didxreceiveanycareforthisco

tab2 illaffx anycaresum
gen illandcare = illaffx + anycaresum
tab illandcare

tab2 illaffx hcworkbin
gen illandhcw = illaffx + hcworkbin
tab illandhcw

tab2 wq illandhcw

svy: tab wq illaffx, count row
svy: tab wq illandcare, count row
svy: tab wq illandhcw, count row

sum q3119howmuchdidyoupayoutofpocket, detail

gen q3116totmin = q3116hours*60 + q3116minutes 
gen q3116tothrs = q3116hours + q3116minutes /60

sum q3116tothrs, detail

gen q3133tothrs = q3133hours + q3133minutes/60
gen q3133totmins = q3133hours*60 + q3133minutes

sum q3133tothrs, detail

sum q3136howmuchdidyoupayoutofpocket , detail

tab q3110didxreceiveanycareforthisco

// utilization rate
tab q3114_doc
tab q3114_nurse

// cost op vs ip

tab q3120overallhowmanytimesinthepas
tab q3121overallhowmanytimesinthepas

gen outpat = 0
replace outpat = 1 if q3120overallhowmanytimesinthepas  > 0 & q3120overallhowmanytimesinthepas != .
gen inpat = 0 
replace inpat = 1 if q3121overallhowmanytimesinthepas > 0 & q3121overallhowmanytimesinthepas != .


sum q3119howmuchdidyoupayoutofpocket if outpat == 1, detail
sum q3119howmuchdidyoupayoutofpocket if inpat == 1, detail

sum q3116tothrs if outpat == 1, detail
sum q3116tothrs if inpat == 1, detail

sum q3136howmuchdidyoupayoutofpocket if outpat == 1, detail
sum q3136howmuchdidyoupayoutofpocket if inpat == 1, detail

sum q3133tothrs if outpat == 1, detail
sum q3133tothrs if inpat == 1, detail

tab q3110didxreceiveanycareforthisco

// continuous

summarize q3119howmuchdidyoupayoutofpocket [aweight=chweight_inv], detail
summarize q3116tothrs [aweight=chweight_inv], detail
summarize q3136howmuchdidyoupayoutofpocket [aweight=chweight_inv], detail
summarize q3133tothrs [aweight=chweight_inv], detail
