# Supplementary material for: Community and facility-level barriers to achieving UHC in Kono District, Sierra Leone and Maryland County, Liberia
Source: PLOS Glob Public Health. 2023 Jun 26;3(6):e0002045. doi: 10.1371/journal.pgph.0002045 (PMC10292700; doi:10.1371/journal.pgph.0002045)
Supplement: S1 Data — (ZIP) [file pgph.0002045.s002.zip › Sierra Leone HHS/Primary Analysis Code/mens_import.do]

// PIH West Africa Analysis
// Do file to import adult men data
//
// Program 00. Import
//
// Created by: Hari Iyer
// February 29, 2020


cd "P:\PIH West Africa\West_Africa_Impact_Survey_Data\adult man" // set working directory - change directory to where data are saved

clear all
insheet using "P:\PIH West Africa\West_Africa_Impact_Survey_Data\adult man\pih_sl_adultman.csv", clear


rename q2101haveyouexperiencedanyofthef q2101_diarrhea
rename v33 q2101_fever
rename v34 q2101_diffbreathe
rename v35 q2101_injur
rename v36 q2101_pain
rename v37 q2101_skin
rename v38 q2101_anxiety
rename v39 q2101_nausea
rename v40 q2101_appetite
rename v41 q2101_fatigue
rename v42 q2101_other

drop v43


// Labels 
label define likert1 1 "Extremely" 2 "A lot" 3 "Moderately" 4 "Slightly" 5 "Not at all"

label values q2102howmuchdidtheillnessaffecty likert1
label values q2103howconcernedwereyouaboutthe likert1


label define injur1 1 "Road traffic accident" 2 "Fall or other blunt force" 3 "Poisoning" 4 "Burn" 96 "Other (specify)"
label values q2104whatwasthenatureoftheinjury  injur1

label define injur2 1 "Permanent disability" 2 "Hosp of >= 10 days" 3 "Hosp <10 days" 4 "Miss work or school" 5 "None of the above"
label values q2105howseriouswastheinjury injur2

label define yesno 1 "yes" 0 "no"
label values q2106didyoureceiveanycareforthis yesno


rename q2107whydidyounotseekcareforthis q2107_cost
rename v52 q2107_notransp
rename v53 q2107_costtransp
rename v54 q2107_prevbadtreat
rename v55 q2107_work
rename v56 q2107_inad_drug
rename v57 q2107_inad_skills
rename v58 q2107_dnkwhere
rename v59 q2107_denied
rename v60 q2107_notsick
rename v61 q2107_toosick
rename v62 q2107_permission
rename v63 q2107_privacy
rename v64 q2107_notopen

drop v65 // extra no data


rename q2108wheredidyouseekcare1 q2108_privhosp
rename q2108wheredidyouseekcare2 q2108_pubhosp
rename q2108wheredidyouseekcare3 q2108_privclinic
rename q2108wheredidyouseekcare4 q2108_pubclinic
rename q2108wheredidyouseekcare5 q2108_drugstore
rename q2108wheredidyouseekcare6 q2108_drugpedd
rename q2108wheredidyouseekcare7 q2108_tradheal
rename q2108wheredidyouseekcare8 q2108_chw
rename q2108wheredidyouseekcare9 q2108_church
rename q2108wheredidyouseekcare10 q2108_home
rename q2108wheredidyouseekcare96 q2108_other
drop q2108wheredidyouseekcareextra 


rename q2110whodidyouseeatthisfacility1 q2110_doc
rename q2110whodidyouseeatthisfacility2 q2110_nurse
rename q2110whodidyouseeatthisfacility3 q2110_midwife
rename q2110whodidyouseeatthisfacility4 q2110_cho
rename q2110whodidyouseeatthisfacility5 q2110_dentist
rename q2110whodidyouseeatthisfacility6 q2110_tradheal
rename q2110whodidyouseeatthisfacility9 q2110_other
drop q2110whodidyouseeatthisfacilitye // extra no data


label values q2111didthisvisitinvolveanoverni yesno

rename q2113howdidyougetthere1 q2113_privehicle
rename q2113howdidyougetthere2 q2113_publictrans
rename q2113howdidyougetthere3 q2113_taxi
rename q2113howdidyougetthere4 q2113_ambulance
rename q2113howdidyougetthere5 q2113_cycle
rename q2113howdidyougetthere6 q2113_motobike
rename q2113howdidyougetthere7 q2113_walk
rename q2113howdidyougetthere96 q2113_other
drop q2113howdidyougetthereextra


rename q2116whydidyouchoosethisprovider q2116_proximity
rename v107 q2116_friendly
rename v108 q2116_goodservice
rename v109 q2116_shortwait
rename v110 q2116_qualdoc
rename v111 q2116_lowfee
rename v112 q2116_goodwait
rename v113 q2116_confidential
rename v114 q2116_whereelse
rename v115 q2116_med
rename v116 q2116_diagn
rename v117 q2116_rec
rename v118 q2116_other
drop v119 // extra no data

rename q2117werethereanyproblemswiththe q2117_longwait
rename v122 q2117_inadexp
rename v123 q2117_lackprivacy
rename v124 q2117_lackmeds
rename v125 q2117_inconvenhours
rename v126 q2117_inconvendays
rename v127 q2117_notclean
rename v128 q2117_staffmean
rename v129 q2117_highcost
rename v130 q2117_other
drop v131 // extra no data


label define likert2 1 "Very satisfied" 2 "Satisfied" 3 "Neither satisfied or dissatisfied" 4  "Dissatisfied" 5 "Very dissatisfied"
label values q2118overallhowsatisfiedwereyouw likert2

label define healthplace 1 "Private hospital" 2 "Public hospital" 3 "Private clinic" 4 "Public clinic" 5 "Drug store" 6 "Drug peddler" 7 "Traditional or faith doctor/healer" 8 "Community health worker" 9 "Church yard" 10 "At home" 96 "Other (specify)"
label values q2122thinkingaboutthelasttimeyou healthplace


rename q2124whodidyouseeatthisfacility1 q2124_doc
rename q2124whodidyouseeatthisfacility2 q2124_nurse
rename q2124whodidyouseeatthisfacility3 q2124_midwife
rename q2124whodidyouseeatthisfacility4 q2124_cho
rename q2124whodidyouseeatthisfacility5 q2124_dentist
rename q2124whodidyouseeatthisfacility6 q2124_tradheal
rename q2124whodidyouseeatthisfacility9 q2124_other
drop q2124whodidyouseeatthisfacilitye // extra drop


rename q2125whatreasonsbestdescribewhyy q2125_diarrhea 
rename v149 q2125_fever
rename v150 q2125_diffbreathe
rename v151 q2125_injur
rename v152 q2125_pain
rename v153 q2125_skin
rename v154 q2125_anxiety
rename v155 q2125_nausea
rename v156 q2125_appetite
rename v157 q2125_fatigue
rename v158 q2125_routine
rename v159 q2125_other
drop v160

label values q2126howmuchdidtheillnessaffecty likert1
label values q2127howconcernedwereyouaboutthe likert1

label values q2128didthisvisitinvolveanoverni yesno


rename q2131howdidyougetthere1 q2131_privehicle
rename q2131howdidyougetthere2 q2131_publictrans
rename q2131howdidyougetthere3 q2131_taxi
rename q2131howdidyougetthere4 q2131_ambulance
rename q2131howdidyougetthere5 q2131_cycle
rename q2131howdidyougetthere6 q2131_motobike
rename q2131howdidyougetthere7 q2131_walk
rename q2131howdidyougetthere96 q2131_other
drop q2131howdidyougetthereextra

rename q2134whydidyouchoosethisprovider q2134_proximity
rename v183 q2134_friendly
rename v184 q2134_goodservice
rename v185 q2134_shortwait
rename v186 q2134_qualdoc
rename v187 q2134_lowfee
rename v188 q2134_goodwait
rename v189 q2134_confidential
rename v190 q2134_whereelse
rename v191 q2134_med
rename v192 q2134_diagn
rename v193 q2134_rec
rename v194 q2134_other
drop v195


rename q2135werethereanyproblemswiththe q2135_longwait
rename v198 q2135_inadexp
rename v199 q2135_lackprivacy
rename v200 q2135_lackmeds
rename v201 q2135_inconvenhours
rename v202 q2135_inconvendays
rename v203 q2135_notclean
rename v204 q2135_staffmean
rename v205 q2135_highcost
rename v206 q2135_other
drop v207

label values q2136overallhowsatisfiedwereyouw likert2
label values q2201doyouhavealongtermhealthcon yesno

rename q2202whatconditionsdoyouhave1 q2202_hyp
rename q2202whatconditionsdoyouhave2 q2202_diab
rename q2202whatconditionsdoyouhave3 q2202_tb
rename q2202whatconditionsdoyouhave4 q2202_epilepsy
rename q2202whatconditionsdoyouhave5 q2202_hiv
rename q2202whatconditionsdoyouhave6 q2202_sickle
rename q2202whatconditionsdoyouhave7 q2202_stroke
rename q2202whatconditionsdoyouhave96 q2202_other
rename q2202whatconditionsdoyouhave98 q2202_dkn
rename q2202whatconditionsdoyouhave99 q2202_prefnotsay
drop q2202whatconditionsdoyouhaveextr

label values q2203haveyoureceivedanyhealthcar yesno

rename q2204whyhaveyounotsoughthealthca q2204_cost
rename v225 q2204_notransp
rename v226 q2204_costtransp
rename v227 q2204_prevbadtreat
rename v228 q2204_work
rename v229 q2204_inad_drug
rename v230 q2204_inad_skills
rename v231 q2204_dknwhere
rename v232 q2204_denied
rename v233 q2204_notsick
rename v234 q2204_toosick
rename v235 q2204_permission
rename v236 q2204_privacy
rename v237 q2204_notopen
drop v238

label values q2205thinkingaboutthelasttimeyou healthplace

rename q2207whodidyouseeatthisfacility1 q2207_doc
rename q2207whodidyouseeatthisfacility2 q2207_nurse
rename q2207whodidyouseeatthisfacility3 q2207_midwife
rename q2207whodidyouseeatthisfacility4 q2207_cho
rename q2207whodidyouseeatthisfacility5 q2207_dentist
rename q2207whodidyouseeatthisfacility6 q2207_tradheal
rename q2207whodidyouseeatthisfacility9 q2207_other
drop q2207whodidyouseeatthisfacilitye

rename q2209howdidyougetthere1 q2209_privehicle
rename q2209howdidyougetthere2 q2209_publictrans
rename q2209howdidyougetthere3 q2209_taxi
rename q2209howdidyougetthere4 q2209_ambulance
rename q2209howdidyougetthere5 q2209_cycle
rename q2209howdidyougetthere6 q2209_motobike
rename q2209howdidyougetthere7 q2209_walk
rename q2209howdidyougetthere96 q2209_other
drop q2209howdidyougetthereextra

rename q2212whydidyouchoosethisprovider q2212_proximity
rename v268 q2212_friendly
rename v269 q2212_goodservice
rename v270 q2212_shortwait
rename v271 q2212_qualdoc
rename v272 q2212_lowfee
rename v273 q2212_goodwait
rename v274 q2212_confidential
rename v275 q2212_whereelse
rename v276 q2212_med
rename v277 q2212_diagn
rename v278 q2212_rec
rename v279 q2212_other
drop v280

rename q2213werethereanyproblemswiththe q2213_longwait
rename v283 q2213_inadexp
rename v284 q2213_lackprivacy
rename v285 q2213_lackmeds
rename v286 q2213_inconvenhours
rename v287 q2213_inconvendays
rename v288 q2213_notclean
rename v289 q2213_staffmean
rename v290 q2213_highcost
rename v291 q2213_other
drop v292

label values q2214overallhowsatisfiedwereyouw likert1

label values q2301femalesterilization yesno 
label values q2301malesterilization yesno
label values q2301iud yesno
label values q2301injectables yesno 
label values q2301implants yesno
label values q2301pill yesno
label values q2301condom yesno
label values q2301femalecondom yesno 
label values q2301lactationalamenorrheamethod yesno 
label values q2301rhythmmethod yesno
label values q2301withdrawal yesno

label values q2302areyouoryourpartnercurrentl yesno

rename q2303whichmethodsareyouusing1 q2303_femster
rename q2303whichmethodsareyouusing2 q2303_malester
rename q2303whichmethodsareyouusing3 q2303_iud
rename q2303whichmethodsareyouusing4 q2303_inject
rename q2303whichmethodsareyouusing5 q2303_implant
rename q2303whichmethodsareyouusing6 q2303_pill
rename q2303whichmethodsareyouusing7 q2303_condom
rename q2303whichmethodsareyouusing8 q2303_emergcont
rename q2303whichmethodsareyouusing9 q2303_standdays
rename q2303whichmethodsareyouusing10 q2303_lactamen
rename q2303whichmethodsareyouusing11 q2303_withdraw
drop q2303whichmethodsareyouusingextr


rename q2304wheredidyouordoyouobtainthe q2304_privhosp
rename v320 q2304_pubhosp
rename v321 q2304_privclinic
rename v322 q2304_pubclinic
rename v323 q2304_drugstore
rename v324 q2304_drugpedd
rename v325 q2304_tradheal
rename v326 q2304_chw
rename v327 q2304_church
rename v328 q2304_home
rename v329 q2304_other
drop v330


label define yndnk 1 "yes" 0 "no" 98 "dkn"
label values q2305inthelastfewmonthshaveyoudi yndnk

label define agdis 1 "Agree" 2 "Disagree"
label values q2306acontraceptionisawomansconc agdis
label values q2306bwomenwhousecontraceptionma agdis


label define likert3 1 "Excellent" 2 "Very good" 3 "Good" 4 "Fair" 5 "Poor"
label values q2401ingeneralwouldyousayyourhea likert3

label define likert4 1 "Much better" 2 "Somewhat better" 3 "About the same" 4 "Somewhat worse" 5 "Much worse" 
label values q2402comparedtooneyearagohowwoul likert4

label define likert5 1 "Not limited vig" 2 "Limited a little vig" 3 "Limited a little mod" 4 "Limited a lot mod" 5 "Limited a lot bath" 
label values q2403doesyourhealthnowlimityouin likert5 

label define likert6 1 "None time" 2 "Little time" 3 "Sometimes" 4 "Most times" 5 "All times"
label values q2404duringthepast4weekshowmucho likert6

label define likert7 1 "None" 2 "Very mild" 3 "Mild" 4 "Moderate" 5 "Severe"
label values q2405howmuchbodilypainhaveyouhad likert7

label values q2406howmuchofthetimeduringthepa likert6
label values q2407duringthepast4weekshowmucho likert6 
label values q2408howmuchofthetimeduringthepa likert6


label values q2409haveyouhadyourbloodpressure yndnk 
label values q2410haveyoueverhadyourbloodpres yndnk

label values q2411hasanyhealthcareworkerevert yesno
label values q2412inthepast12monthshasanyheal yesno
label values q2413hasadoctororotherhealthcare yesno
label values q2414areyoutakingmedicationtocon yesno
label values q2415haveyoueverseenatraditional yesno

rename q2416areyoucurrentlyreceivedanyo q2416_medication
rename v351 q2416_diet
rename v352 q2416_weight
rename v353 q2416_exercise
rename v354 q2416_trad
rename v355 q2416_prayer
rename v356 q2416_other
rename v357 q2416_prefnotsay
drop v358

label values q2416athinkingaboutthelasttimeyo healthplace

rename q2416dwhodidyouseeatthisfacility q2416d_doc
rename v364 q2416d_nurse
rename v365 q2416d_midwife
rename v366 q2416d_cho
rename v367 q2416d_dentist
rename v368 q2416d_tradheal
rename v369 q2416d_other
drop v370

label values q2417haveyouhadafingerstickblood yndnk
label values q2418hasahealthprofessionaleverm yndnk
label values q2419hasahealthprofessionalevert yesno
label values q2420inthepast12monthshasahealth yesno
label values q2421haveyouseenatraditionalheal yesno
label values q2422hasadoctororotherhealthcare yesno
label values q2423areyoucurrentlytakinginsuli yesno

label values q2423athinkingaboutthelasttimeyo healthplace

rename q1524dwhodidyouseeatthisfacility q1524_doc
rename v383 q1524_nurse
rename v384 q1524_midwife
rename v385 q1524_cho
rename v386 q1524_dentist
rename v387 q1524_tradheal
rename v388 q1524_other
drop v389

rename q2425whatwasthementalhealthcondi q2425_epilepsy
rename v392 q2425_schizo
rename v393 q2425_psychosis
rename v394 q2425_depression
rename v395 q2425_other
rename v396 q2425_prefnotsay
drop v397

label values q2426wereyoutreatedforthisproble yndnk

label define mhtreat 1 "Hospital/clinic" 2 "Country doctor" 3 "Friend" 4 "Family" 5 "Community" 6 "Church" 96 "Other (specify)"
label values q2427whereorwhodidyoureceivethis mhtreat

rename q2428whatkindoftreatmentdidyoure q2428_meds
rename v403 q2428_counsel
rename v404 q2428_physical
rename v405 q2428_surg
rename v406 q2428_emotional
rename v407 q2428_plants
rename v408 q2428_prayer
rename v409 q2428_other
rename v410 q2428_prefnotsay
drop v411

rename q2429ifyoufeltthatyourhealthmigh q2429_hosp
rename v414 q2429_doc
rename v415 q2429_friend
rename v416 q2429_family
rename v417 q2429_community
rename v418 q2429_church
rename v419 q2429_other
drop v420


label values q2430haveyoueverhadanyattacksofs yesno 
label values q2431hasanyhealthcareprovidereve yesno 
label values q2432haveyouseenatraditionalheal yesno 
label values q2433hasadoctororotherhealthcare yesno


label values q2434whereorwhodidyougetthattrea healthplace

label values q2435haveyoueveryheardofasicknes yesno

rename q2436whatdoyouknowabouthowthissi q2436_touch
rename v430 q2436_sharefood
rename v431 q2436_cough
rename v432 q2436_spit
rename v433 q2436_sex
rename v434 q2436_witchcraft
rename v435 q2436_other
rename v436 q2436_dkn
rename v437 q2436_prefnotsay
drop v438

label define yn4 1 "yes" 0 "no" 98 "dnk" 99 "prefer not say"

label values q2437haveyoueverhadahealthprofes yn4
label values q2438didyoureceivethetestresult yn4

label define result 1 "positive" 0 "negative" 99 "prefer not say"
label values q2439whatwasthetestresult result

rename q2440wheredidyoureceivetreatment q2440_privhosp
rename v444 q2440_pubhosp
rename v445 q2440_privclinic
rename v446 q2440_pubclinic
rename v447 q2440_drugstore
rename v448 q2440_drugpedd
rename v449 q2440_tradheal
rename v450 q2440_chw
rename v451 q2440_church
rename v452 q2440_home
rename v453 q2440_other
drop v454

label values q2441whodidyougotofirstfortreatm healthplace

rename q2442whatkindoftreatmentdoyoutak q2442_tabs
rename v459 q2442_tradmed
rename v460 q2442_prayer
rename v461 q2442_other
rename v462 q2442_dkn
rename v463 q2442_prefnotsay
drop v464

label values q2443didyoutakeituntiltheclinici yn4
label values q2444haveyoueverheardofanillness yn4

label values q2445canpeoplegethivfrommosquito yn4
label values q2446canpeoplegethivbysharingfoo yn4
label values q2447canpeoplegethivfromwitchcra yn4
label values q2448isittruethatahealthylooking yn4 
label values q2449ifamemberofyourfamilypartne yn4
label values q2450ifamemberofyourfamilyorpart yn4

label values q2451wouldyoubuyfreshvegetablesf yn4
label values q2452inyouopinionifateacherhashi yn4
label values q2453canhivbetransmittedfromamot yn4
label values q2454arethereanyspecialdrugsthat yn4
label values q2455idontwanttoknowtheresultsbu yn4
label values q2457idontwanttoknowtheresultsbu yn4

label values q2458wheredidyougetthistestdone healthplace 

save "P:\PIH West Africa\West_Africa_Impact_Survey_Data\adult man\sl_adult_man_4mar20.dta"
 
 


 
