# Supplementary material for: Community and facility-level barriers to achieving UHC in Kono District, Sierra Leone and Maryland County, Liberia
Source: PLOS Glob Public Health. 2023 Jun 26;3(6):e0002045. doi: 10.1371/journal.pgph.0002045 (PMC10292700; doi:10.1371/journal.pgph.0002045)
Supplement: S1 Data — (ZIP) [file pgph.0002045.s002.zip › Sierra Leone HHS/Primary Analysis Code/mens_indicators.do]

//////////////////////////////////////////////////////////////////
// Adult Male Questionnaire indicators
// Written by: Hari Iyer
// Date: 2/18/2020
//////////////////////////////////////////////////////////////////

clear all
insheet using "C:\Users\jhiggins\Partners in Health\Survey Research in Sierra Leone & Liberia - Documents\General\West Africa Data Analysis\Sierra Leone\adult man\pih_sl_adultman.csv", clear

// q2101

rename q2101haveyouexperiencedanyofthef q2101_diarrhea 
rename v33 q2101_fever
rename v34 q2101_diffbreathe
rename v35 q2101_injur
rename v36 q2101_pain
rename v37 q2101_skin
rename v38 q2101_anxiety
rename v39 q2101_nausea
rename v40 q2101_appetite
rename v41 q2101_fatigue
rename v42 q2101_other

drop v43

replace q2101_diarrhea = 0 if q2101_diarrhea == .
replace q2101_fever = 0 if q2101_fever == .
replace q2101_diffbreathe = 0 if q2101_diffbreathe == .
replace q2101_injur = 0 if q2101_injur == .
replace q2101_pain = 0 if q2101_pain == .
replace q2101_skin = 0 if q2101_skin == .
replace q2101_anxiety = 0 if q2101_anxiety == .
replace q2101_nausea = 0 if q2101_nausea == .
replace q2101_appetite = 0 if q2101_appetite  == .
replace q2101_fatigue = 0 if q2101_fatigue == .
replace q2101_other = 0 if q2101_other == .

gen q2101_sum = q2101_diarrhea + q2101_fever + q2101_diffbreathe + q2101_injur + q2101_pain + q2101_skin + q2101_anxiety + q2101_nausea + q2101_appetite + q2101_fatigue + q2101_other 
gen q2101yn = 0
replace q2101yn = 1 if q2101_sum >= 1 
tab q2101yn
rename q2102howmuchdidtheillnessaffecty q2102
tab q2101yn if q2102==1 | q2102==2

rename q2108wheredidyouseekcare1 q2108_privhosp
rename q2108wheredidyouseekcare2 q2108_pubhosp
rename q2108wheredidyouseekcare3 q2108_privclinic
rename q2108wheredidyouseekcare4 q2108_pubclinic
rename q2108wheredidyouseekcare5 q2108_drugstore
rename q2108wheredidyouseekcare6 q2108_drugpedd
rename q2108wheredidyouseekcare7 q2108_tradheal
rename q2108wheredidyouseekcare8 q2108_chw
rename q2108wheredidyouseekcare9 q2108_church
rename q2108wheredidyouseekcare10 q2108_home
rename q2108wheredidyouseekcare96 q2108_other
drop q2108wheredidyouseekcareextra 


gen q2108_formal = 0

replace q2108_privhosp = 0 if q2108_privhosp == .
replace q2108_pubhosp = 0 if q2108_pubhosp == .
replace q2108_privclinic = 0 if q2108_privclinic  == .
replace q2108_pubclinic = 0 if q2108_pubclinic == .

gen q2108_sum = q2108_privhosp + q2108_pubhosp + q2108_privclinic + q2108_pubclinic
replace q2108_formal = 1 if q2108_sum >= 1

gen carefac = .
replace carefac = 0 if q2102!=.
replace carefac = 1 if q2106 == 1 & q2108_formal == 1 
tab carefac
tab carefac if q2102==1 | q2102==2

sum q2115howmuchdidyoupayoutofpocket, detail

rename q2110whodidyouseeatthisfacility1 q2110_doc
rename q2110whodidyouseeatthisfacility2 q2110_nurse
rename q2110whodidyouseeatthisfacility3 q2110_midwife
rename q2110whodidyouseeatthisfacility4 q2110_cho
rename q2110whodidyouseeatthisfacility5 q2110_dentist
rename q2110whodidyouseeatthisfacility6 q2110_tradheal
rename q2110whodidyouseeatthisfacility9 q2110_other
drop q2110whodidyouseeatthisfacilitye // extra no data

replace q2110_doc = 0 if q2110_doc  == .
replace q2110_nurse = 0 if q2110_nurse == .
replace q2110_midwife = 0 if q2110_midwife == .
replace q2110_cho = 0 if q2110_cho == .
replace q2110_dentist = 0 if q2110_dentist == .
replace q2110_tradheal = 0 if q2110_tradheal == .
replace q2110_other = 0 if q2110_other == .  

gen severe_illness=1 if q2102==1 | q2102==2

gen q2110_sum_trained = q2110_doc + q2110_nurse + q2110_midwife + q2110_cho==1
gen q2110yn_trained =0
replace q2110yn_trained =1 if q2110_sum_trained >=1
rename q2110yn_trained saw_trained_provider
tab saw_trained_provider
tab saw_trained_provider if carefac==1
tab saw_trained_provider if carefac==1 & severe_illness==1

gen  hcwork = q2110_doc + q2110_nurse + q2110_cho
gen hcworkbin = 0
replace hcworkbin = 1 if hcwork > 0 

tab q2110_doc if q2108_formal == 1 
tab q2110_doc if q2108_formal == 1 & severe_illness==1
 
tab q2110_nurse if q2108_formal == 1 
tab q2110_nurse if q2108_formal == 1 & severe_illness==1

tab q2110_midwife if q2108_formal == 1 
tab q2110_midwife if q2108_formal == 1 & severe_illness==1 

tab q2110_cho if q2108_formal == 1
tab q2110_cho if q2108_formal == 1 & severe_illness==1 

tab q2110_dentist if q2108_formal == 1 
tab q2110_dentist if q2108_formal == 1 & severe_illness==1

tab q2110_tradheal if q2108_formal == 1 
tab q2110_tradheal if q2108_formal == 1 & severe_illness==1 

tab q2110_other if q2108_formal == 1 
tab q2110_other if q2108_formal == 1 & severe_illness==1 

tab q2102howmuchdidtheillnessaffecty 
tab q2103howconcernedwereyouaboutthe 

gen q2103bin = 0
replace q2103bin = 1 if q2103howconcernedwereyouaboutthe  == 1 // extremely
replace q2103bin = 1 if q2103howconcernedwereyouaboutthe  == 2 // A lot


// Labels 
label define likert1 1 "Extremely" 2 "A lot" 3 "Moderately" 4 "Slightly" 5 "Not at all"

label values q2102howmuchdidtheillnessaffecty likert1
label values q2103howconcernedwereyouaboutthe likert1

tab2 q2102howmuchdidtheillnessaffecty q2103howconcernedwereyouaboutthe

gen illaffx = 0
replace illaffx = 1 if q2102howmuchdidtheillnessaffecty < 3 | q2103howconcernedwereyouaboutthe < 3 


label define healthplace 1 "Private hospital" 2 "Public hospital" 3 "Private clinic" 4 "Public clinic" 5 "Drug store" 6 "Drug peddler" 7 "Traditional or faith doctor/healer" 8 "Community health worker" 9 "Church yard" 10 "At home" 96 "Other (specify)"
label values q2122thinkingaboutthelasttimeyou healthplace

gen q2122_formal = 0
replace q2122_formal = 1 if q2122thinkingaboutthelasttimeyou < 5

gen anycaresum = q2108_formal + q2122_formal

tab hcworkbin

tab q2101yn


gen sxandcare = q2101yn + q2108_formal
gen sxcarebin = 0
replace sxcarebin = 1 if sxandcare == 2

tab sxcarebin

tab illaffx

tab2 illaffx q2106didyoureceiveanycareforthis
tab2 illaffx anycaresum
gen illandcare = illaffx + anycaresum
tab illandcare

tab2 illaffx hcworkbin
gen illandhcw = illaffx + hcworkbin
tab illandhcw

sum q2115howmuchdidyoupayoutofpocket, detail

gen q2112totmin = q2112hours*60 + q2112minutes
gen q2112tothrs = q2112totmin/60

sum q2112tothrs, detail

gen q2208tothrs = q2208hours + q2208minutes/60
gen q2208totmins = q2208hours*60 + q2208minutes

sum q2208tothrs, detail

sum q2211howmuchdidyoupayoutofpocket, detail
