# Supplementary material for: Community and facility-level barriers to achieving UHC in Kono District, Sierra Leone and Maryland County, Liberia
Source: PLOS Glob Public Health. 2023 Jun 26;3(6):e0002045. doi: 10.1371/journal.pgph.0002045 (PMC10292700; doi:10.1371/journal.pgph.0002045)
Supplement: S1 Data — (ZIP) [file pgph.0002045.s002.zip › Sierra Leone HHS/Primary Analysis Code/womens_import.do]

// PIH West Africa Analysis
// Do file to import adult women data
//
// Program 00. Import
//
// Created by: Hari Iyer
// January 25, 2020

ssc install odkmeta // seems like this can help with import
ssc install specialexp // need this too apparently

cd "P:\PIH West Africa\West_Africa_Impact_Survey_Data\adult women" // set working directory - change directory to where data are saved

clear all
insheet using "P:\PIH West Africa\West_Africa_Impact_Survey_Data\adult women\pihsl_adultwomen_missing_25jan20.csv", clear

// read everything in. Some variables need to be renamed.

// Q1101

rename q1101haveyouexperiencedanyofthef q1101_diarrhea
rename v32 q1101_fever
rename v33 q1101_diffbreathe
rename v34 q1101_injur
rename v35 q1101_pain
rename v36 q1101_skin
rename v37 q1101_anxiety
rename v38 q1101_nausea
rename v39 q1101_appetite
rename v40 q1101_fatigue
rename v41 q1101_other

drop v42 // q1101_extra.. completely missing so don't need to keep

// Labels 
label define likert1 1 "Extremely" 2 "A lot" 3 "Moderately" 4 "Slightly" 5 "Not at all"

label values q1102howmuchdidtheillnessaffecty likert1
label values q1103howconcernedwereyouaboutthe likert1

label define injur1 1 "Road traffic accident" 2 "Fall or other blunt force" 3 "Poisoning" 4 "Burn" 96 "Other (specify)"
label values q1104whatwasthenatureoftheinjury injur1

label define injur2 1 "Permanent disability" 2 "Hosp of >= 10 days" 3 "Hosp <10 days" 4 "Miss work or school" 5 "None of the above"
label values q1105howseriouswastheinjury injur2

label define yesno 1 "yes" 0 "no"
label values q1106didyoureceiveanycareforthis yesno

rename q1107whydidyounotseekcareforthis q1107_cost
rename v51 q1107_notransp
rename v52 q1107_costtransp
rename v53 q1107_prevbadtreat
rename v54 q1107_work
rename v55 q1107_inad_drug
rename v56 q1107_inad_skills
rename v57 q1107_dnkwhere
rename v58 q1107_denied
rename v59 q1107_notsick
rename v60 q1107_toosick
rename v61 q1107_permission
rename v62 q1107_privacy
rename v63 q1107_notopen

drop v64 // extra no data

rename q1108wheredidyouseekcare1 q1108_privhosp
rename q1108wheredidyouseekcare2 q1108_pubhosp
rename q1108wheredidyouseekcare3 q1108_privclinic
rename q1108wheredidyouseekcare4 q1108_pubclinic
rename q1108wheredidyouseekcare5 q1108_drugstore
rename q1108wheredidyouseekcare6 q1108_drugpedd
rename q1108wheredidyouseekcare7 q1108_tradheal
rename q1108wheredidyouseekcare8 q1108_chw
rename q1108wheredidyouseekcare9 q1108_church
rename q1108wheredidyouseekcare10 q1108_home
rename q1108wheredidyouseekcare96 q1108_other
drop q1108wheredidyouseekcareextra 

rename q1110whodidyouseeatthisfacility1 q1110_doc
rename q1110whodidyouseeatthisfacility2 q1110_nurse
rename q1110whodidyouseeatthisfacility3 q1110_midwife
rename q1110whodidyouseeatthisfacility4 q1110_cho
rename q1110whodidyouseeatthisfacility5 q1110_dentist
rename q1110whodidyouseeatthisfacility6 q1110_tradheal
rename q1110whodidyouseeatthisfacility9 q1110_other
drop q1110whodidyouseeatthisfacilitye // extra no data

label values q1111didthisvisitinvolveanoverni yesno

rename q1113howdidyougetthere1 q1113_privehicle
rename q1113howdidyougetthere2 q1113_publictrans
rename q1113howdidyougetthere3 q1113_taxi
rename q1113howdidyougetthere4 q1113_ambulance
rename q1113howdidyougetthere5 q1113_cycle
rename q1113howdidyougetthere6 q1113_motobike
rename q1113howdidyougetthere7 q1113_walk
rename q1113howdidyougetthere96 q1113_other
drop q1113howdidyougetthereextra


rename q1116whydidyouchoosethisprovider q1116_proximity
rename v106 q1116_friendly
rename v107 q1116_goodservice
rename v108 q1116_shortwait
rename v109 q1116_qualdoc
rename v110 q1116_lowfee
rename v111 q1116_goodwait
rename v112 q1116_confidential
rename v113 q1116_whereelse
rename v114 q1116_med
rename v115 q1116_diagn
rename v116 q1116_rec
rename v117 q1116_other
drop v118 // extra no data

rename q1117werethereanyproblemswiththe q1117_longwait
rename v121 q1117_inadexp
rename v122 q1117_lackprivacy
rename v123 q1117_lackmeds
rename v124 q1117_inconvenhours
rename v125 q1117_inconvendays
rename v126 q1117_notclean
rename v127 q1117_staffmean
rename v128 q1117_highcost
rename v129 q1117_other
drop v130 // extra no data 

label define likert2 1 "Very satisfied" 2 "Satisfied" 3 "Neither satisfied or dissatisfied" 4  "Dissatisfied" 5 "Very dissatisfied"
label values q1118overallhowsatisfiedwereyouw likert2

label define healthplace 1 "Private hospital" 2 "Public hospital" 3 "Private clinic" 4 "Public clinic" 5 "Drug store" 6 "Drug peddler" 7 "Traditional or faith doctor/healer" 8 "Community health worker" 9 "Church yard" 10 "At home" 96 "Other (specify)"
label values q1122thinkingaboutthelasttimeyou healthplace


rename q1124whodidyouseeatthisfacility1 q1124_doc
rename q1124whodidyouseeatthisfacility2 q1124_nurse
rename q1124whodidyouseeatthisfacility3 q1124_midwife
rename q1124whodidyouseeatthisfacility4 q1124_cho
rename q1124whodidyouseeatthisfacility5 q1124_dentist
rename q1124whodidyouseeatthisfacility6 q1124_tradheal
rename q1124whodidyouseeatthisfacility9 q1124_other
drop q1124whodidyouseeatthisfacilitye // extra drop

rename q1125whatreasonsbestdescribewhyy q1125_diarrhea 
rename v148 q1125_fever
rename v149 q1125_diffbreathe
rename v150 q1125_injur
rename v151 q1125_pain
rename v152 q1125_skin
rename v153 q1125_anxiety
rename v154 q1125_nausea
rename v155 q1125_appetite
rename v156 q1125_fatigue
rename v157 q1125_routine
rename v158 q1125_other
drop v159

label values q1126howmuchdidtheillnessaffecty likert1
label values q1127howconcernedwereyouaboutthe likert1

label values q1128didthisvisitinvolveanoverni yesno


rename q1131howdidyougetthere1 q1131_privehicle
rename q1131howdidyougetthere2 q1131_publictrans
rename q1131howdidyougetthere3 q1131_taxi
rename q1131howdidyougetthere4 q1131_ambulance
rename q1131howdidyougetthere5 q1131_cycle
rename q1131howdidyougetthere6 q1131_motobike
rename q1131howdidyougetthere7 q1131_walk
rename q1131howdidyougetthere96 q1131_other
drop q1131howdidyougetthereextra

rename q1134whydidyouchoosethisprovider q1134_proximity
rename v182 q1134_friendly
rename v183 q1134_goodservice
rename v184 q1134_shortwait
rename v185 q1134_qualdoc
rename v186 q1134_lowfee
rename v187 q1134_goodwait
rename v188 q1134_confidential
rename v189 q1134_whereelse
rename v190 q1134_med
rename v191 q1134_diagn
rename v192 q1134_rec
rename v193 q1134_other
drop v194

rename q1135werethereanyproblemswiththe q1135_longwait
rename v197 q1135_inadexp
rename v198 q1135_lackprivacy
rename v199 q1135_lackmeds
rename v200 q1135_inconvenhours
rename v201 q1135_inconvendays
rename v202 q1135_notclean
rename v203 q1135_staffmean
rename v204 q1135_highcost
rename v205 q1135_other
drop v206

label values q1136overallhowsatisfiedwereyouw likert2

label values q1201doyouhavealongtermhealthcon yesno

rename q1202whatconditionsdoyouhave1 q1202_hyp
rename q1202whatconditionsdoyouhave2 q1202_diab
rename q1202whatconditionsdoyouhave3 q1202_tb
rename q1202whatconditionsdoyouhave4 q1202_epilepsy
rename q1202whatconditionsdoyouhave5 q1202_hiv
rename q1202whatconditionsdoyouhave6 q1202_sickle
rename q1202whatconditionsdoyouhave7 q1202_stroke
rename q1202whatconditionsdoyouhave96 q1202_other
rename q1202whatconditionsdoyouhave98 q1202_dkn
rename q1202whatconditionsdoyouhave99 q1202_prefnotsay
drop q1202whatconditionsdoyouhaveextr

label values q1203haveyoureceivedanyhealthcar yesno

rename q1204whyhaveyounotsoughthealthca q1204_cost
rename v224 q1204_notransp
rename v225 q1204_costtransp
rename v226 q1204_prevbadtreat
rename v227 q1204_work
rename v228 q1204_inad_drug
rename v229 q1204_inad_skills
rename v230 q1204_dknwhere
rename v231 q1204_denied
rename v232 q1204_notsick
rename v233 q1204_toosick
rename v234 q1204_permission
rename v235 q1204_privacy
rename v236 q1204_notopen
drop v237

label values q1205thinkingaboutthelasttimeyou healthplace

rename q1207whodidyouseeatthisfacility1 q1207_doc
rename q1207whodidyouseeatthisfacility2 q1207_nurse
rename q1207whodidyouseeatthisfacility3 q1207_midwife
rename q1207whodidyouseeatthisfacility4 q1207_cho
rename q1207whodidyouseeatthisfacility5 q1207_dentist
rename q1207whodidyouseeatthisfacility6 q1207_tradheal
rename q1207whodidyouseeatthisfacility9 q1207_other
drop q1207whodidyouseeatthisfacilitye

rename q1209howdidyougetthere1 q1209_privehicle
rename q1209howdidyougetthere2 q1209_publictrans
rename q1209howdidyougetthere3 q1209_taxi
rename q1209howdidyougetthere4 q1209_ambulance
rename q1209howdidyougetthere5 q1209_cycle
rename q1209howdidyougetthere6 q1209_motobike
rename q1209howdidyougetthere7 q1209_walk
rename q1209howdidyougetthere96 q1209_other
drop q1209howdidyougetthereextra

rename q1212whydidyouchoosethisprovider q1212_proximity
rename v267 q1212_friendly
rename v268 q1212_goodservice
rename v269 q1212_shortwait
rename v270 q1212_qualdoc
rename v271 q1212_lowfee
rename v272 q1212_goodwait
rename v273 q1212_confidential
rename v274 q1212_whereelse
rename v275 q1212_med
rename v276 q1212_diagn
rename v277 q1212_rec
rename v278 q1212_other
drop v279

rename q1213werethereanyproblemswiththe q1213_longwait
rename v282 q1213_inadexp
rename v283 q1213_lackprivacy
rename v284 q1213_lackmeds
rename v285 q1213_inconvenhours
rename v286 q1213_inconvendays
rename v287 q1213_notclean
rename v288 q1213_staffmean
rename v289 q1213_highcost
rename v290 q1213_other
drop v291

label values q1214overallhowsatisfiedwereyouw likert1

label values q1301haveyougivenbirthinthelasty yesno

label define birthout 1 "Live birth, baby currently alive" 2 "Live birth, baby later died" 3 "Stillbirth" 99 "Prefer not say"
label values q1302whatwastheoutcomeofthebirth birthout

label values q1303whilepregnantdidyouseeanyon yesno

rename q1304wheredidyouseesomeone1 q1304_privhosp
rename q1304wheredidyouseesomeone2 q1304_pubhosp
rename q1304wheredidyouseesomeone3 q1304_privclinic
rename q1304wheredidyouseesomeone4 q1304_pubclinic
rename q1304wheredidyouseesomeone5 q1304_drugstore
rename q1304wheredidyouseesomeone6 q1304_drugpedd
rename q1304wheredidyouseesomeone7 q1304_tradheal
rename q1304wheredidyouseesomeone8 q1304_chw
rename q1304wheredidyouseesomeone9 q1304_church
rename q1304wheredidyouseesomeone10 q1304_home
rename q1304wheredidyouseesomeone96 q1304_other
drop q1304wheredidyouseesomeoneextra

rename q1306whodidyousee1 q1306_doc
rename q1306whodidyousee2 q1306_nurse
rename q1306whodidyousee3 q1306_midwife
rename q1306whodidyousee4 q1306_cho
rename q1306whodidyousee5 q1306_dentist
rename q1306whodidyousee6 q1306_tradheal
rename q1306whodidyousee96 q1306_other
drop q1306whodidyouseeextra  

label define birthplace 1 "Hospital/clinic" 2 "At home" 3 "On the way to the hospital/clinic" 4 "At traditional birth attendant" 96 "Other (specify)"

rename q1311whatwerethereasonswhythechi q1311_cost
rename v326 q1311_notransp
rename v327 q1311_costtransp
rename v328 q1311_prevbadtreat
rename v329 q1311_work
rename v330 q1311_inad_drug
rename v331 q1311_inad_skills
rename v332 q1311_dknwhere
rename v333 q1311_denied
rename v334 q1311_notsick
rename v335 q1311_toosick
rename v336 q1311_permission
rename v337 q1311_privacy
rename v338 q1311_notopen
drop v339

label values q1312afterthechildwasborndidanyo yesno
label values q1314wheredidsomeonecometochecko healthplace

label define provider 1 "Doctor" 2 "Nurse" 3 "Midwife" 4 "Community Health Officer" 5 "Dentist" 6 "Traditional practitioner" 96 "Other (specify)"
label values q1315whocametocheckonthebabyscon provider

label define yesnopref 1 "yes" 0 "no" 99 "prefer not say"
label values q1316areyoucurrentlypregnant yesnopref

label values q1401femalesterilization yesno 
label values q1401malesterilization yesno
label values q1401iud yesno
label values q1401injectables yesno 
label values q1401implants yesno
label values q1401pill yesno
label values q1401condom yesno
label values q1401femalecondom yesno 
label values q1401lactationalamenorrheamethod yesno 
label values q1401rhythmmethod yesno
label values q1401withdrawal yesno

label values q1402areyouoryourpartnercurrentl yesno

rename q1403whichmethodsareyouusing1 q1403_femster
rename q1403whichmethodsareyouusing2 q1403_malester
rename q1403whichmethodsareyouusing3 q1403_iud
rename q1403whichmethodsareyouusing4 q1403_inject
rename q1403whichmethodsareyouusing5 q1403_implant
rename q1403whichmethodsareyouusing6 q1403_pill
rename q1403whichmethodsareyouusing7 q1403_condom
rename q1403whichmethodsareyouusing8 q1403_emergcont
rename q1403whichmethodsareyouusing9 q1403_standdays
rename q1403whichmethodsareyouusing10 q1403_lactamen
rename q1403whichmethodsareyouusing11 q1403_withdraw
drop q1403whichmethodsareyouusingextr

rename q1404wheredidyouordoyouobtainthe q1404_privhosp
rename v374 q1404_pubhosp
rename v375 q1404_privclinic
rename v376 q1404_pubclinic
rename v377 q1404_drugstore
rename v378 q1404_drugpedd
rename v379 q1404_tradheal
rename v380 q1404_chw
rename v381 q1404_church
rename v382 q1404_home
rename v383 q1404_other
drop v384

label define yndnk 1 "yes" 0 "no" 98 "dkn"
label values q1405inthelastfewmonthshaveyoudi yndkn

label define fpdec 1 "mine" 2 "husband's" 3 "joint"
label values q1406wouldyousaythatusingfamilyp fpdec

label define likert3 1 "Excellent" 2 "Very good" 3 "Good" 4 "Fair" 5 "Poor"
label values q1501ingeneralwouldyousayyourhea likert3

label define likert4 1 "Much better" 2 "Somewhat better" 3 "About the same" 4 "Somewhat worse" 5 "Much worse" 
label values q1502comparedtooneyearagohowwoul likert4

label define likert5 1 "Not limited vig" 2 "Limited a little vig" 3 "Limited a little mod" 4 "Limited a lot mod" 5 "Limited a lot bath" 
label values q2403doesyourhealthnowlimityouin likert5 

label define likert6 1 "None time" 2 "Little time" 3 "Sometimes" 4 "Most times" 5 "All times"
label values q2404duringthepast4weekshowmucho likert6

label define likert7 1 "None" 2 "Very mild" 3 "Mild" 4 "Moderate" 5 "Severe"
label values q2405howmuchbodilypainhaveyouhad likert7

label values q2406howmuchofthetimeduringthepa likert6
label values q2407duringthepast4weekshowmucho likert6 
label values q2408howmuchofthetimeduringthepa likert6

label values q1509haveyouhadyourbloodpressure yndkn 
label values q1510haveyoueverhadyourbloodpres yndkn

label values q1511hasanyhealthcareworkerevert yesno
label values q1512inthepast12monthshasanyheal yesno
label values q1513hasadoctororotherhealthcare yesno
label values q1514areyoutakingmedicationtocon yesno
label values q1515haveyoueverseenatraditional yesno


rename q1516areyoucurrentlyreceivingany q1516_medication
rename v404 q1516_diet
rename v405 q1516_weight
rename v406 q1516_exercise
rename v407 q1516_trad
rename v408 q1516_prayer
rename v409 q1516_other
rename v410 q1516_prefnotsay
drop v411

label values q1516athinkingaboutthelasttimeyo healthplace

rename q1516dwhodidyouseeatthisfacility q1516d_doc
rename v417 q1516d_nurse
rename v418 q1516d_midwife
rename v419 q1516d_cho
rename v420 q1516d_dentist
rename v421 q1516d_tradheal
rename v422 q1516d_other
drop v423

label values q1517haveyouhadafingerstickblood yndkn
label values q1518hasahealthprofessionaleverm yndkn
label values q1518hasahealthprofessionaleverm yndkn

label values q1519hasahealthprofessionalevert yesno
label values q1520inthepast12monthshasahealth yesno
label values q1521haveyouseenatraditionalheal yesno
label values q1522hasadoctororotherhealthcare yesno
label values q1523areyoucurrentlytakinginsuli yesno

label values q1523athinkingaboutthelasttimeyo healthplace

rename q1523dwhodidyouseeatthisfacility q1523_doc
rename v436 q1523_nurse
rename v437 q1523_midwife
rename v438 q1523_cho
rename v439 q1523_dentist
rename v440 q1523_tradheal
rename v441 q1523_other
drop v442

rename q1525whatwasthementalhealthcondi q1525_epilepsy
rename v445 q1525_schizo
rename v446 q1525_psychosis
rename v447 q1525_depression
rename v448 q1525_other
rename v449 q1525_prefnotsay
drop v450

label values q1526wereyoutreatedforthisproble yndkn

label define mhtreat 1 "Hospital/clinic" 2 "Country doctor" 3 "Friend" 4 "Family" 5 "Community" 6 "Church" 96 "Other (specify)"

rename q1528whatkindoftreatmentdidyoure q1528_meds
rename v456 q1528_counsel
rename v457 q1528_physical
rename v458 q1528_surg
rename v459 q1528_emotional
rename v460 q1528_plants
rename v461 q1528_prayer
rename v462 q1528_other
rename v463 q1528_prefnotsay
drop v464 

rename q1529ifyoufeltthatyourhealthmigh q1529_hosp
rename v467 q1529_doc
rename v468 q1529_nurse
rename v469 q1529_cho
rename v470 q1529_church
rename v471 q1529_tradheal
rename v472 q1529_community
rename v473 q1529_friend
rename v474 q1529_family
rename v475 q1529_other
drop v476

label values q1530haveyoueverhadanyattacksofs yesno 
label values q1531hasanyhealthcareprovidereve yesno 
label values q1532haveyouseenatraditionalheal yesno 
label values q1533hasadoctororotherhealthcare yesno

label values q1534whereorwhodidyougetthattrea healthplace

label values q1535haveyoueveryheardofasicknes yesno

rename q1536whatdoyouknowabouthowthissi q1536_touch
rename v486 q1536_sharefood
rename v487 q1536_cough
rename v488 q1536_spit
rename v489 q1536_sex
rename v490 q1536_witchcraft
rename v491 q1536_other
rename v492 q1536_dkn
rename v493 q1536_prefnotsay
drop v494

label define yn4 1 "yes" 0 "no" 98 "dnk" 99 "prefer not say"

label values q1537haveyoueverhadahealthprofes yn4
label values q1538didyoureceivethetestresult yn4

label define result 1 "positive" 0 "negative" 99 "prefer not say"
label values q1539whatwasthetestresult result

rename q1540wheredidyoureceivetreatment q1540_privhosp
rename v500 q1540_pubhosp
rename v501 q1540_privclinic
rename v502 q1540_pubclinic
rename v503 q1540_drugstore
rename v504 q1540_drugpedd
rename v505 q1540_tradheal
rename v506 q1540_chw
rename v507 q1540_church
rename v508 q1540_home
rename v509 q1540_other
drop v510

label values q1541whodidyougotofirstfortreatm healthplace

rename q1542whatkindoftreatmentdoyoutak q1542_tabs
rename v515 q1542_tradmed
rename v516 q1542_prayer
rename v517 q1542_other
rename v518 q1542_dkn
rename v519 q1542_prefnotsay
drop v520

label values q1543didyoutakeituntiltheclinici yn4
label values q1544haveyoueverheardofanillness yn4

label values q1545canpeoplegethivfrommosquito yn4
label values q1545canpeoplegethivfrommosquito yn4 
label values q1546canpeoplegethivbysharingfoo yn4
label values q1547canpeoplegethivfromwitchcra yn4
label values q1548isittruethatahealthylooking yn4 
label values q1549ifamemberofyourfamilypartne yn4
label values q1550ifamemberofyourfamilyorpart yn4

label values q1551wouldyoubuyfreshvegetablesf yn4
label values q1552inyouopinionifateacherhashi yn4
label values q1553canhivbetransmittedfromamot yn4
label values q1554arethereanyspecialdrugsthat yn4
label values q1555idontwanttoknowtheresultsbu yn4
label values q1557idontwanttoknowtheresultsbu yn4

label values q1558wheredidyougetthistestdone healthplace

save "P:\PIH West Africa\West_Africa_Impact_Survey_Data\adult women\sl_adult_women_25jan20.dta"
