# Supplementary material for: Community and facility-level barriers to achieving UHC in Kono District, Sierra Leone and Maryland County, Liberia
Source: PLOS Glob Public Health. 2023 Jun 26;3(6):e0002045. doi: 10.1371/journal.pgph.0002045 (PMC10292700; doi:10.1371/journal.pgph.0002045)
Supplement: S1 Data — (ZIP) [file pgph.0002045.s002.zip › Sierra Leone HHS/Primary Analysis Code/womens_indicators.do]

clear
set more off

use "C:\Users\jhiggins\Partners in Health\Survey Research in Sierra Leone & Liberia - Documents\General\West Africa Data Analysis\Sierra Leone\Adult Women's Survey\Data\sl_adult_women_26mar20.dta", clear

// (i) The proportion seeking any care
// Numerator: # response c Q2102/Q2103 & response ‘yes’ Q2106
// Denominator: # response c Q2101/Q2103
// (ii) The proportion seeking care at a formal healthcare facility
// Numerator: # response c Q2102/Q2103 & response ‘yes’ Q2106 & response 1,2,3, or 4 Q2108
// Denominator: # response c Q2101/Q2103

replace q1101_diarrhea = 0 if q1101_diarrhea == .
replace q1101_fever = 0 if q1101_fever == .
replace q1101_diffbreathe = 0 if q1101_diffbreathe == .
replace q1101_injur = 0 if q1101_injur == .
replace q1101_pain = 0 if q1101_pain == .
replace q1101_skin = 0 if q1101_skin == .
replace q1101_anxiety = 0 if q1101_anxiety == .
replace q1101_nausea = 0 if q1101_nausea == .
replace q1101_appetite = 0 if q1101_appetite  == .
replace q1101_fatigue = 0 if q1101_fatigue == .
replace q1101_other = 0 if q1101_other == .

gen q1101_sum = q1101_diarrhea + q1101_fever + q1101_diffbreathe + q1101_injur + q1101_pain + q1101_skin + q1101_anxiety + q1101_nausea + q1101_appetite + q1101_fatigue + q1101_other 
gen q1101yn = 0
replace q1101yn = 1 if q1101_sum >= 1 
tab q1101yn

tab q1101yn if q1102==1 | q1102==2

// n = 313

tab q1102howmuchdidtheillnessaffecty 
tab q1103howconcernedwereyouaboutthe 
tab q1106didyoureceiveanycareforthis // 313 denominator, 73%

tab q1108_privhosp 
tab q1108_pubhosp 
tab q1108_privclinic 
tab q1108_pubclinic

gen q1108_formal = 0

replace q1108_privhosp = 0 if q1108_privhosp == .
replace q1108_pubhosp = 0 if q1108_pubhosp == .
replace q1108_privclinic = 0 if q1108_privclinic  == .
replace q1108_pubclinic = 0 if q1108_pubclinic == .

gen q1108_sum = q1108_privhosp + q1108_pubhosp + q1108_privclinic + q1108_pubclinic
replace q1108_formal = 1 if q1108_sum >= 1

gen carefac = .
replace carefac = 0 if q1106didyoureceiveanycareforthis != .
replace carefac = 1 if q1106didyoureceiveanycareforthis == 1 & q1108_formal == 1 /// 313 denominator, 59%

tab carefac
tab carefac if q1102==1 | q1102==2

// Costs for formal care
tab q1108_formal
sum q1115howmuchdidyoupayoutofpocket if q1108_formal == 1, detail  

//     Percentiles      Smallest
// 1%            0              0
// 5%         4000              0
//10%        10000              0       Obs                 185
//25%        20000              0       Sum of Wgt.         185

//50%        35000                      Mean           68443.76
//                        Largest       Std. Dev.      149956.1
//75%        60000         500000
//90%       120000         800000       Variance       2.25e+10
//95%       175000        1000000       Skewness       6.841359
//99%      1000000        1500000       Kurtosis       57.06086


tab q1122thinkingaboutthelasttimeyou
tab q1122otherspecify 
gen q1122_formal = 0
replace q1122_formal = 1 if q1122thinkingaboutthelasttimeyou < 5

sum q1133howmuchdidyoupayoutofpocket if q1122_formal == 1, detail 

// 
//      Q1133. How much did you pay out of pocket overall
//               for this visit? [Including tra
//-------------------------------------------------------------
//      Percentiles      Smallest
// 1%            0              0
// 5%           25             25
//10%          254            254       Obs                  29
//25%        20000           5000       Sum of Wgt.          29
//
//50%        35000                      Mean           62561.34
//                       Largest       Std. Dev.      82479.94
//75%        70000         100000
//90%       200000         200000       Variance       6.80e+09
//95%       200000         200000       Skewness       2.723249
//99%       400000         400000       Kurtosis       11.00993


tab q1205thinkingaboutthelasttimeyou 
tab q1205otherspecify
gen q1205_formal = 0
replace q1205_formal = 1 if q1205thinkingaboutthelasttimeyou < 5
sum q1211howmuchdidyoupayoutofpocket if q1205_formal == 1, detail

//       Q1211. How much did you pay out of pocket overall
//               for this visit? [Including tra
//-------------------------------------------------------------
//      Percentiles      Smallest
// 1%            0              0
// 5%           24             12
//10%         3000             24       Obs                  57
//25%        30000             50       Sum of Wgt.          57
//
//50%        50000                      Mean             107984
//                        Largest       Std. Dev.      210922.2
//75%        70000         500000
//90%       150000         900000       Variance       4.45e+10
//95%       900000         900000       Skewness       3.360578
//99%      1000000        1000000       Kurtosis       13.28795

/// Who was seen among those visiting formal facilities

replace q1110_doc = 0 if q1110_doc  == .
replace q1110_nurse = 0 if q1110_nurse == .
replace q1110_midwife = 0 if q1110_midwife == .
replace q1110_cho = 0 if q1110_cho == .
replace q1110_dentist = 0 if q1110_dentist == .
replace q1110_tradheal = 0 if q1110_tradheal == .
replace q1110_other = 0 if q1110_other == .  

gen severe_illness=1 if q1102==1 | q1102==2

tab q1110_doc if q1108_formal == 1 
tab q1110_doc if q1108_formal == 1 & severe_illness==1
 
tab q1110_nurse if q1108_formal == 1 
tab q1110_nurse if q1108_formal == 1 & severe_illness==1

tab q1110_midwife if q1108_formal == 1 
tab q1110_midwife if q1108_formal == 1 & severe_illness==1 

tab q1110_cho if q1108_formal == 1 
tab q1110_cho if q1108_formal == 1 & severe_illness==1 

tab q1110_dentist if q1108_formal == 1 
tab q1110_dentist if q1108_formal == 1 & severe_illness==1 

tab q1110_tradheal if q1108_formal == 1
tab q1110_tradheal if q1108_formal == 1 & severe_illness==1 

tab q1110_other if q1108_formal == 1
tab q1110_other if q1108_formal == 1 & severe_illness==1

gen q1110_sum_trained = q1110_doc + q1110_nurse + q1110_midwife + q1110_cho
gen q1110yn_trained =0
replace q1110yn_trained =1 if q1110_sum_trained >=1
rename q1110yn_trained saw_trained_provider
tab saw_trained_provider 
tab saw_trained_provider if carefac==1 
tab saw_trained_provider if carefac==1 & severe_illness==1

// 

sum q1115, detail
sum q1133, detail
sum q1211, detail
sum q1112hours, detail 
sum q1112minutes, detail

list number formid fieldworkerdetails catchmentarea village segmentid householdnumber q1112hours if q1112hours > 24 & q1112hours != .
list number formid fieldworkerdetails catchmentarea village segmentid householdnumber q1112minutes if q1112minutes > 60 & q1112minutes != .

// sum q1130hours, detail 
// sum q1130minutes, detail

list number formid fieldworkerdetails catchmentarea village segmentid householdnumber q1130hours if q1130hours > 24 & q1130hours != .
list number formid fieldworkerdetails catchmentarea village segmentid householdnumber if q1130minutes > 60 & q1130minutes != .


// sum q1208hours, detail 
// sum q1208minutes, detail

list number formid fieldworkerdetails catchmentarea village segmentid householdnumber q1208hours if q1208hours > 24 & q1208hours != .
list number formid fieldworkerdetails catchmentarea village segmentid householdnumber q1208minutes if q1208minutes > 60 & q1208minutes != .

// sum q1114days, detail
// sum q1114hours, detail
// sum q1114minutes, detail

list number formid fieldworkerdetails catchmentarea village segmentid householdnumber q1114days if q1114days > 1 & q1114days != .
list number formid fieldworkerdetails catchmentarea village segmentid householdnumber q1114hours if q1114hours > 24 & q1114hours != .
list number formid fieldworkerdetails catchmentarea village segmentid householdnumber q1114minutes if q1114minutes > 60 & q1114minutes != .


// sum q1132days, detail
// sum q1132hours, detail
// sum q1132minutes, detail

list number formid fieldworkerdetails catchmentarea village segmentid householdnumber q1132days if q1132days > 1 & q1132days != .
list number formid fieldworkerdetails catchmentarea village segmentid householdnumber q1132hours if q1132hours > 24 & q1132hours != .
list number formid fieldworkerdetails catchmentarea village segmentid householdnumber q1132minutes if q1132minutes > 60 & q1132minutes != .

// sum q1210days, detail
// sum q1210hours, detail
// sum q1210minutes, detail

list number formid fieldworkerdetails catchmentarea village segmentid householdnumber q1210days if q1210days > 1 & q1210days != .
list number formid fieldworkerdetails catchmentarea village segmentid householdnumber q1210hours if q1210hours > 24 & q1210hours != .
list number formid fieldworkerdetails catchmentarea village segmentid householdnumber q1210minutes if q1210minutes > 60 & q1210minutes != .

// Health Status

tab q1501ingeneralwouldyousayyourhea 
tab q1502comparedtooneyearagohowwoul
tab q2403doesyourhealthnowlimityouin 
tab q2404duringthepast4weekshowmucho 
tab q2405howmuchbodilypainhaveyouhad 
tab q2406howmuchofthetimeduringthepa 
tab q2407duringthepast4weekshowmucho 
tab q2408howmuchofthetimeduringthepa
