# Supplementary material for: Community and facility-level barriers to achieving UHC in Kono District, Sierra Leone and Maryland County, Liberia
Source: PLOS Glob Public Health. 2023 Jun 26;3(6):e0002045. doi: 10.1371/journal.pgph.0002045 (PMC10292700; doi:10.1371/journal.pgph.0002045)
Supplement: S1 Data — (ZIP) [file pgph.0002045.s002.zip › Sierra Leone HHS/Raw data/Impact Surveys - Household Surveys - Adult Man Survey (15-49 years) (created 2020-01-16) 2020-03-20.xlsx]

## Sheet: Forms
1. number	1. formid	1. Household ID	1. Field worker details	1. Other (Specify)	1. Catchment area	1. Village	1. Segment ID	1. Household number	1. Specify household number over 20	1. Capture location: latitude (degrees)	1. Capture location: longitude (degrees)	1. Capture location: altitude (meters)	1. Capture location: accuracy (meters)	1. What is the respondant's name?	1. First (1st) Interview Attempt DATE OF INTERVIEW	1. First Start Time	1. First RESULT OF INTERVIEW	1. First Other (Specify)	1. Second(2nd) Interview Attempt DATE OF INTERVIEW	1. Second Start Time	1. Second RESULT OF INTERVIEW	1. Second Other (Specify)	1. Third(3rd) Interview Attempt DATE OF INTERVIEW (Third attempt)	1. Third Start Time	1. Third RESULT OF INTERVIEW	1. Third Other (Specify)	1. Do you have any questions at this time? Record if any:	1. May I begin the interview now?	1. X.1: Why don't you consent to be interviewed?	1. X.1 other (specify)	Q2101. Have you experienced any of the following conditions in the last month? | 1	Q2101. Have you experienced any of the following conditions in the last month? | 2	Q2101. Have you experienced any of the following conditions in the last month? | 3	Q2101. Have you experienced any of the following conditions in the last month? | 4	Q2101. Have you experienced any of the following conditions in the last month? | 5	Q2101. Have you experienced any of the following conditions in the last month? | 6	Q2101. Have you experienced any of the following conditions in the last month? | 7	Q2101. Have you experienced any of the following conditions in the last month? | 8	Q2101. Have you experienced any of the following conditions in the last month? | 9	Q2101. Have you experienced any of the following conditions in the last month? | 10	Q2101. Have you experienced any of the following conditions in the last month? | 96	Q2101. Have you experienced any of the following conditions in the last month? | extra	Q2101. Other (specify)	Q2102. How much did the illness affect your day-to-day life?	Q2103. How concerned were you about the illness?	Q2104. What was the nature of the injury?	Q2104. Other (specify)	Q2105. How serious was the injury?	Q2106. Did you receive any care for this condition?
0	a02eccc9-2c8a-40e8-8424-82c87d055045	---	6	---	1	5	11111	8.64340637 -10.97114339 415.0 4.55	---	---	---	---	---	chief Emmanuel	2019-11-19	12:04:00.000Z	1	---	---	---	---	---	---	---	---	---	what is benefit that our community is going to get out of this survey.	1	---	---		1			1								---	2	2	---	---	---	1
1	1fe6f327-fc42-4216-9e9d-cc1e7237c811	---	7	---	1	Bindika	11111	8.64335263 -10.97121048 403.0 15.17	---	---	---	---	---	Mohamed Sesay	2019-11-20	10:57:00.000Z	1	---	---	---	---	---	---	---	---	---		1	---	---		1		1	1		1			1			---	3	3	96	shovel	4	1
2	19f66326-6b37-4dd8-bd1f-ae9adcdb28ed	68300	9	---	3	Koidu Buma	2101	20	---	8.42066352	-10.84648609	285.0	4.55	Musterpha Koroma	2020-01-09	12:48:00.000Z	1	---	---	---	---	---	---	---	---	---	No	1	---	---					1								---	4	2	---	---	---	1
3	5f619ad5-500e-439c-99e0-7e76582b7b11	86837	9	---	3	Koidu Buma	2101	1	---	8.4200535	-10.84568489	272.0	4.55	Thomos Lavally	2020-01-09	11:13:00.000Z	1	---	---	---	---	---	---	---	---	---	No	1	---	---	1	1			1								---	2	2	---	---	---	1
4	07074886-638a-40f0-b9e0-07c6bb08f005	20397	2	---	3	Koboma 1	2201	4	---	8.4545519	-10.86986505	300.0	4.55	Issa Yambasu	2020-01-10	11:15:00.000Z	1	---	---	---	---	---	---	---	---	---	No	1	---	---													---	---	---	---	---	---	---
5	e4f7d96b-9626-4def-a740-b51ceb0beaf6	37384	1	---	3	Waiyor	2401	4	---	8.46437982	-10.87319492	315.0	4.55	Kia Boring	2020-01-10	09:40:00.000Z	1	---	---	---	---	---	---	---	---	---		1	---	---					1								---	3	3	---	---	---	1
6	6ec370fd-b516-428e-a75a-9db84e0b4f57	57831	3	---	3	Koidu Buma	2101	4	---	8.4204912	-10.84555738	268.0	4.55	Aiah Mogboi	2020-01-10	11:09:00.000Z	1	---	---	---	---	---	---	---	---	---		1	---	---													---	---	---	---	---	---	---
7	0cb9f47c-88b4-4650-9877-7afc811b75fa	4297	7	---	3	Waiyor	2401	2	---	8.46476313	-10.87311202	311.0	4.55	Keffala Mansaray	2020-01-10	10:23:00.000Z	1	---	---	---	---	---	---	---	---	---	no	1	---	---				1	1								---	2	2	2	---	5	0
8	5aca8388-89fd-4de7-ba7e-5015b50c8814	19682	10	---	3	Gandorhun	2503	4	---	8.43131488	-10.8608667	285.0	4.55	Kai E Josiah	2020-01-09	11:01:00.000Z	1	---	---	---	---	---	---	---	---	---		1	---	---											1		None	5	5	---	---	---	0
9	281e7514-2fb9-4910-9e91-c807b9da427a	45396	3	---	3	Gandorhun	2501	10	---	8.43942672	-10.86105863	298.0	4.55	Musa Kandeh	2020-01-07	12:13:00.000Z	96	Not Available	2020-01-08	10:15:00.000Z	96	Not Available	2020-01-09	14:54:00.000Z	96	Not Available	---	---	---	---	---	---	---	---	---	---	---	---	---	---	---	---	---	---	---	---	---	---	---
10	fc243d78-6138-4e50-882c-ec65ef40b329	63641	8	---	3	Gandorhun	2501	15	---	8.4389411	-10.86118809	296.0	4.55	Jamiru Musa	2020-01-08	09:43:00.000Z	1	---	---	---	---	---	---	---	---	---	No	1	---	---											1		Thieford	2	2	---	---	---	1
11	b477e31d-e7bf-45af-b9cf-ccb821a477c8	56615	9	---	3	Gandorhun	2502	7	---	8.43542166	-10.86992552	290.0	4.55	Charnor Bar	2020-01-08	11:31:00.000Z	1	---	---	---	---	---	---	---	---	---	No	1	---	---					1								---	4	2	---	---	---	1
12	d1237f33-c863-4913-8ef4-b5faa260d89e	99421	8	---	3	Gandorhun	2503	1	---	8.4315234	-10.86058596	262.0	4.55	Richard Jimissa	2020-01-07	14:51:00.000Z	1	---	---	---	---	---	---	---	---	---	No	1	---	---											1		Tooth Ache	2	2	---	---	---	1
13	7f416855-75c1-4759-a29b-25b50e3e0f25	165566	4	---	3	Gandorhun	2501	over_20	22	8.43868674	-10.86278956	308.0	4.55	Alpha Tiafoe	2020-01-07	12:34:00.000Z	1	---	---	---	---	---	---	---	---	---	No	1	---	---		1	1										---	2	4	---	---	---	1
14	cb6ede84-a6a2-4938-89e7-b51782fb21d7	72431	1	---	3	Gandorhun	2503	10	---	8.43051645	-10.85972137	260.0	4.55	Alpha Sahr Mask Kamara	2020-01-07	14:09:00.000Z	1	---	---	---	---	---	---	---	---	---		1	---	---		1	1		1			1	1				---	3	3	---	---	---	1
15	18c10b0f-b865-4504-b005-782f05bfbba3	79153	1	---	3	Gandorhun	2501	4	---	8.43976321	-10.86236168	312.0	4.55	Sahr Foday	2020-01-07	11:15:00.000Z	1	---	---	---	---	---	---	---	---	---		1	---	---		1			1								---	3	3	---	---	---	1
16	a7f78d89-2218-4239-98c9-8925de50466c	52654	3	---	3	Gandorhun	2503	15	---	8.43104416	-10.86010549	286.0	4.55	Sahr Jimissa	2020-01-07	14:18:00.000Z	1	---	---	---	---	---	---	---	---	---		1	---	---	1	1			1	1			1				---	2	2	---	---	---	1
17	a47a6585-9b79-4c34-9e42-d7aa1a3d8a55	39101	7	---	4	Yandama 1 & 2	4801	9	---	8.73598429	-10.73145242	446.0	4.55	Komba Mani	2019-12-11	09:18:00.000Z	96	Not available	2019-12-12	10:14:00.000Z	96	Not available	2020-01-06	12:12:00.000Z	1	---	Is there any provision for us	1	---	---											1		Ania	2	2	---	---	---	0
18	87f06c52-33fa-4245-b9c7-27ae02768469	---	1	---	4	Kaliaya 1 & 2	4501	12	---	8.79516598	-10.68214476	586.0	4.55	Tamba Lahai	2019-12-06	10:35:00.000Z	1	---	---	---	---	---	---	---	---	---		1	---	---					1		1	1					---	2	2	---	---	---	1
19	8f3d960f-6a63-4025-929d-cb0e0c20a889	---	2	---	4	Kaliaya 1 & 2	4501	4	---	8.79790382	-10.67771852	567.0	4.55	Sulaiman Bangalie 2	2019-12-06	10:33:00.000Z	1	---	---	---	---	---	---	---	---	---	No	1	---	---													---	---	---	---	---	---	---
20	097c556e-4bc9-4e00-a84f-6ea037c85b18	---	7	---	4	Kissidu	4701	1	---	8.82746218	-10.69298298	579.0	4.55	Lansana Bockerie	2019-12-05	10:48:00.000Z	96	Travel the day of survey.	2019-12-06	10:49:00.000Z	96	Not yet back	2019-12-06	12:55:00.000Z	96	Not Available	---	---	---	---	---	---	---	---	---	---	---	---	---	---	---	---	---	---	---	---	---	---	---
21	f7df8216-6b05-4aad-a3a0-ad7f6c679e7b	---	4	---	1	Sewafe	1121	11	---	8.53556653	-11.24958843	300.0	4.55	Ibrahim Turay	2019-12-02	10:48:00.000Z	1	---	---	---	---	---	---	---	---	---	No	1	---	---			1		1								---	1	1	---	---	---	1
22	39912c59-faa6-4432-bdcb-6425610b0f5f	---	5	---	4	Kombayende	4401	20	---	8.783882682839598	-10.709853639667923	578.22	4.0	Sulaiman Jalloh	2019-12-03	15:21:00.000-05	1	---	---	---	---	---	---	---	---	---	No	1	---	---											1		None	5	5	---	---	---	0
23	82ed387c-3da5-4b8c-ad8d-b5ad7bde54ef	---	2	---	4	Kombayende	4401	15	---	8.78383637	-10.71011505	575.0	4.55	Tamba Rogers Maney	2019-12-03	15:19:00.000Z	1	---	---	---	---	---	---	---	---	---	No	1	---	---					1								---	5	5	---	---	---	1
24	85cb15c5-8a02-41e9-9c51-9651d791ee65	---	3	---	4	Bomboro	4601	8	---	8.78137595	-10.75114639	483.0	4.55	Komba Boiya 2	2019-12-09	11:23:00.000Z	1	---	---	---	---	---	---	---	---	---		1	---	---			1		1				1	1			---	2	2	---	---	---	1
25	701d8c79-21e2-45c7-9476-0b246a030686	---	10	---	4	Kissy Town	4201	4	---	8.77489322	-10.72446864	472.0	4.55	Idrida Mohamed	2019-12-09	09:50:00.000Z	1	---	---	---	---	---	---	---	---	---		1	---	---		1											---	3	3	---	---	---	1
26	94fe9bc6-eb89-479a-be5f-cf4e60ec5a08	---	9	---	4	Kissy Town	4201	6	---	8.7748478	-10.72425316	474.0	4.55	Tamba Komba	2019-12-09	09:50:00.000Z	1	---	---	---	---	---	---	---	---	---	No	1	---	---		1			1								---	4	2	---	---	---	1
27	37390c3b-7bf8-42f3-9fb4-5b3d25321aa3	---	9	---	4	Bomboro	4601	20	---	8.78111023	-10.75111076	477.0	4.55	Alie Sesay	2019-12-09	11:52:00.000Z	1	---	---	---	---	---	---	---	---	---	No	1	---	---	1	1			1					1			---	2	2	---	---	---	1
28	1c349c37-efda-4523-a0f9-f3e2b76cd148	---	1	---	4	Bomboro	4601	16	---	8.7808882	-10.75041626	478.0	4.55	Aia Unisa	2019-12-09	12:14:00.000Z	1	---	---	---	---	---	---	---	---	---		1	---	---		1	1		1								---	2	3	---	---	---	1
29	b687ac2b-3e4c-4c80-a3c2-1998d2c61a3f	---	9	---	4	Kissidu	4701	12	---	8.82861778	-10.69296155	597.0	4.55	Issa Soloko	2019-12-05	10:16:00.000Z	1	---	---	---	---	---	---	---	---	---	No	1	---	---					1					1			---	2	2	---	---	---	1
30	5d732460-7c21-4839-9fa4-ba0799dbf1d0	---	7	---	4	Kombayende	4401	8	---	8.7911672	-10.70826999	579.0	4.55	Tamba Mansaray	2019-12-05	13:03:00.000Z	1	---	---	---	---	---	---	---	---	---		1	---	---													---	---	---	---	---	---	---
31	b5205736-3090-478f-a1bc-bf054250f0e0	---	1	---	4	Yandama 1 & 2	4801	over_20	40	8.73514674	-10.73025315	479.0	4.55	Kia Yamma	2019-12-12	09:22:00.000Z	1	---	---	---	---	---	---	---	---	---		1	---	---													---	---	---	---	---	---	---
32	8b4e8f90-6b09-41db-866a-be8112b104c4	---	1	---	4	Yandama 1 & 2	4801	over_20	53	8.73560463	-10.73114189	475.0	4.55	Ibrahim Marrah	2019-12-12	10:15:00.000Z	1	---	---	---	---	---	---	---	---	---		1	---	---													---	---	---	---	---	---	---
33	c06858e2-888f-42b0-bfa5-6ed33a98cdab	---	5	---	4	Yandama 1 & 2	4801	over_20	43	8.735078518819012	-10.730236568251042	482.83	4.0	Tamba Boima	2019-12-12	09:27:00.000-05	1	---	---	---	---	---	---	---	---	---	No	1	---	---											1		None	5	5	---	---	---	0
34	6e7d9116-366c-4f29-8143-04d030c52990	---	1	---	4	Yandama 1 & 2	4801	20	---	8.73477767	-10.73022793	479.0	4.55	Tamba Mannie	2019-12-12	10:47:00.000Z	1	---	---	---	---	---	---	---	---	---		1	---	---													---	---	---	---	---	---	---
35	8d00858d-1119-4544-95a0-b5bd51a5703d	---	9	---	4	Yandama 1 & 2	4801	over_20	32	8.73511467	-10.73015808	467.0	4.55	Mohamed Turay	2019-12-12	09:19:00.000Z	1	---	---	---	---	---	---	---	---	---	No	1	---	---											1		None	5	5	---	---	---	0
36	021e86bb-3b6d-41c7-b95b-f94894a2b9cc	---	9	---	4	Tumbeidu	4301	13	---	8.83772562	-10.69073379	571.0	4.55	Tamba Dauda	2019-12-04	09:10:00.000Z	1	---	---	---	---	---	---	---	---	---	No	1	---	---					1								---	4	2	---	---	---	1
37	57324cbc-1f3e-43a6-b95e-cf37a562fe41	---	7	---	4	Tumbeidu	4301	5	---	8.83812889	-10.69061756	570.0	4.55	Aiah Kamanda	2019-12-04	09:10:00.000Z	1	---	---	---	---	---	---	---	---	---	No	1	---	---								1					---	3	3	---	---	---	0
38	cd602e4d-9a21-4a89-b6c1-d25cbfcf1a86	---	7	---	4	Yandama 1 & 2	4801	over_20	27	8.73560565	-10.73094703	479.0	4.55	Foday Marrah	2019-12-11	13:53:00.000Z	1	---	---	---	---	---	---	---	---	---	no	1	---	---													---	---	---	---	---	---	---
39	407409e0-6460-4ce4-8256-921096b1f898	---	2	---	4	Bomboro	4601	11	---	8.78108688	-10.75076789	478.0	4.55	Aiah Kabba	2019-12-09	12:06:00.000Z	2	---	2019-12-10	09:34:00.000Z	1	---	---	---	---	---	No	1	---	---													---	---	---	---	---	---	---
40	80de34b2-cc58-44c0-aa4b-bfd24023f61b	---	2	---	4	Wordu	4101	5	---	8.72523457	-10.77725947	436.0	4.55	Abubakarr Barrie	2019-12-11	10:07:00.000Z	1	---	---	---	---	---	---	---	---	---	No	1	---	---											1		Stomach ache	2	2	---	---	---	1
41	42e37265-8efe-45fe-ab6f-23e0297c1436	---	2	---	4	Yandama 1 & 2	4801	over_20	36	8.73532788	-10.73086111	482.0	4.55	Ibrahim Mansaray	2019-12-11	14:22:00.000Z	1	---	---	---	---	---	---	---	---	---	No	1	---	---													---	---	---	---	---	---	---
42	bf9bf7e3-a73a-4271-b92a-2720c7939025	---	6	---	4	Yandama 1 & 2	4801	4	---	8.73234083481824	-10.72820400843598	536.3	12.0	Sahr Tommy.	2019-12-11	09:58:00.000Z	1	---	---	---	---	---	---	---	---	---	No.	1	---	---													---	---	---	---	---	---	---
43	04eb9344-ab7f-49c4-9585-b0d819c4f5cf	---	3	---	4	Wordu	4101	2	---	8.72509396	-10.77735024	418.0	4.55	Abubakara Barrie	2019-12-11	09:52:00.000Z	1	---	---	---	---	---	---	---	---	---		1	---	---	1	1	1		1	1			1	1			---	2	2	---	---	---	1
44	38d9f1c1-e3ad-482e-a306-713c3e85aa2f	---	1	---	4	Tumbeidu	4301	11	---	8.83763064	-10.69134785	567.0	4.55	Idrissa Sesay	2019-12-10	13:00:00.000Z	1	---	---	---	---	---	---	---	---	---		1	---	---					1								---	3	3	---	---	---	1
45	0e8a82c7-5a23-467a-9a55-ee93f3b091ac	---	5	---	4	Yandama 1 & 2	4801	over_20	34	8.735387400335913	-10.730358081085765	459.03	0.5	Aiah Nyama	2019-12-11	14:03:00.000-05	1	---	---	---	---	---	---	---	---	---	None	1	---	---											1		None	5	5	---	---	---	0
46	3f2cb955-e41b-4443-8618-d01b5e7148c0	---	7	---	1	Bassaya	1401	1	---	8.5390536	-11.20847389	394.0	4.55	Tamba Lamin	2019-11-28	14:21:00.000Z	1	---	---	---	---	---	---	---	---	---		1	---	---											1		no	5	5	---	---	---	0
47	da67d0a4-0b56-48d8-af8c-24552fa37cce	---	9	---	1	Mondeya	1501	3	---	8.54615117	-11.26243343	298.0	4.55	Tamu Bangura	2019-11-28	09:14:00.000Z	1	---	---	---	---	---	---	---	---	---	No	1	---	---					1					1			---	4	2	---	---	---	1
48	5519dfa9-d3ec-4b5d-96cf-a7623a88553c	---	6	---	1	Sewafe	1121	1	---	8.5370112	-11.24957626	309.0	4.55	Saidu koroma	2019-11-26	11:38:00.000Z	1	---	---	---	---	---	---	---	---	---		1	---	---					1								---	2	2	---	---	---	1
49	25faf4cf-1f83-4eca-a1d8-75e8f7bb6e6b	---	6	---	1	Sewafe	1121	17	---	8.53629031	-11.24880433	308.0	4.55	Abu Bangura	2019-11-25	13:13:00.000Z	1	---	---	---	---	---	---	---	---	---		1	---	---		1	1		1			1					---	3	3	---	---	---	0
50	e071b1c8-478a-4b39-b041-e266aea92060	---	10	---	1	Sewafe	1141	6	---	8.54492433	-11.23906236	313.0	4.55	Tamba Gborie	2019-11-26	11:05:00.000Z	1	---	---	---	---	---	---	---	---	---		1	---	---		1			1								---	3	3	---	---	---	1
51	24426d3d-f876-4d81-a795-969906dd0408	---	10	---	1	Sewafe	1141	1	---	8.54577725	-11.23890314	322.0	4.55	Tamba Koroma	2019-11-26	09:24:00.000Z	1	---	---	---	---	---	---	---	---	---		1	---	---		1											---	3	3	---	---	---	1
52	d7cdf917-5d6b-4d79-b64c-4d904b9d9956	---	96	Ballay Kamara	1	Sewafe	1111	3	---	8.5431405	-11.25482453	315.0	4.55	Mr Alimamy Mansaray	2019-11-26	10:34:00.000Z	1	---	---	---	---	---	---	---	---	---		1	---	---		1			1								---	2	3	---	---	---	1
53	a4e18bbf-468a-4dbe-b268-dd76c2678002	---	2	---	1	Sewafe	1121	2	---	8.53671344	-11.25016474	315.0	4.55	Francis Kamara	2019-11-26	14:14:00.000Z	1	---	---	---	---	---	---	---	---	---	No	1	---	---		1	1		1				1	1			---	2	2	---	---	---	1
54	2b96bf20-7e1c-4099-b773-6128651a7c7c	---	96	Emmanuel Bockarie	1	Sewafe	1121	10	---	8.5357379	-11.24977656	317.0	4.55	Kai Mansaray	2019-11-26	11:12:00.000Z	1	---	---	---	---	---	---	---	---	---	No	1	---	---		1			1	1							---	1	1	---	---	---	1
55	48449c6e-5468-42d5-9aec-5d53ce8ee4de	---	10	---	1	Sewafe	1141	1	---	8.54576072	-11.23888855	326.0	4.55	Tamba Turay	2019-11-26	09:46:00.000Z	1	---	---	---	---	---	---	---	---	---		1	---	---		1								1			---	2	2	---	---	---	1
56	d10b453d-5b13-413a-b8c3-52fd52830768	---	4	---	1	Mondeya	1501	4	---	8.54590696	-11.26179804	300.0	4.55	Aiah Mondah	2019-11-27	13:25:00.000Z	1	---	---	---	---	---	---	---	---	---	No	1	---	---		1	1						1				---	1	1	---	---	---	1
57	5dbdb495-63fd-4306-bc42-7e2024acd2f8	---	4	---	1	Sewafe	1121	5	---	8.53671776	-11.25033827	313.0	4.55	Mohamed Bangura	2019-11-27	08:32:00.000Z	1	---	---	---	---	---	---	---	---	---	No	1	---	---		1	1		1				1				---	1	1	---	---	---	1
58	b16c5a56-e821-47d8-af59-1dc10820a845	---	8	---	1	Mondeya	1501	8	---	8.54551796	-11.26133473	328.0	4.55	Abubakar Barrie	2019-11-27	13:32:00.000Z	1	---	---	---	---	---	---	---	---	---		1	---	---		1									1		Malaria	5	5	---	---	---	1
59	cc060bf9-1ac4-4972-8737-e3c9a05ea18a	---	6	---	1	Sewafe	1111	7	---	8.54273171589609	-11.25532358746728	323.14	32.0	Issa Kargbo	2019-11-27	08:16:00.000Z	1	---	---	---	---	---	---	---	---	---		1	---	---	1		1		1		1	1		1			---	1	2	---	---	---	1
60	f69580d5-8f75-4ba1-a36d-581416844652	---	14	---	1	Mondeya	1501	3	---	8.546251666666667	-11.262263333333332	295.0	4.7	Sydney Tabasha	2019-11-27	14:44:00.000Z	1	---	---	---	---	---	---	---	---	---	No	1	---	---					1								---	4	4	---	---	---	1
61	7cdab9ce-c0af-4fcc-b803-be23661d23b5	---	96	Bockarie Hemore	1	Sewafe	1101	3	---	8.54388426	-11.24336737	320.0	4.55	Lansana Fofanah	2019-11-27	08:34:00.000Z	1	---	---	---	---	---	---	---	---	---		1	---	---	1	1	1		1	1			1	1			---	2	2	---	---	---	1
62	991c5c38-1f56-436f-ac05-d4aac0e8b797	---	4	---	1	Tioma	1201	4	---	8.5400717	-11.21756965	384.0	4.55	Musa Alfred Gobah	2019-11-29	09:11:00.000Z	1	---	---	---	---	---	---	---	---	---	what is the benifite after this interview	1	---	---		1	1		1		1						---	1	1	---	---	---	1
63	c2fd1429-4c69-43e1-bd18-0a3aa00a34f7	---	2	---	1	Sewafe	1141	5	---	8.54522205	-11.23901657	321.0	4.55	Thomas Kamara	2019-11-27	11:38:00.000Z	2	---	2019-11-28	08:34:00.000Z	2	---	2019-11-29	10:56:00.000Z	96	Not available	---	---	---	---	---	---	---	---	---	---	---	---	---	---	---	---	---	---	---	---	---	---	---
64	a2841f19-2e88-4f72-b553-6bd1f5d9a270	---	8	---	1	Tioma	1201	8	---	8.53999151	-11.21772543	392.0	4.55	Amadu Kargbo	2019-11-29	08:23:00.000Z	1	---	---	---	---	---	---	---	---	---		1	---	---													---	---	---	---	---	---	---
65	721e3f91-122f-4cf4-9a9b-7265d32051ab	---	4	---	1	Tioma	1201	3	---	8.53997138	-11.2175878	384.0	4.55	Tamba Ansumana	2019-11-29	10:05:00.000Z	1	---	---	---	---	---	---	---	---	---	No	1	---	---		1			1	1	1		1				---	1	1	---	---	---	0
66	6efb9488-372f-4be4-bc28-650c69451fa8	---	9	---	1	Bassaya	1401	5	---	8.53929695	-11.20829204	410.0	4.55	Not applicable	2019-11-28	14:07:00.000Z	96	Not available	2019-11-28	14:07:00.000Z	1	---	---	---	---	---	No	1	---	---					1								---	2	2	---	---	---	0
67	2b0c6b09-359b-4bc3-ab68-58c7deeb32e9	---	9	---	1	Sewafe	1121	8	---					Amino Umuro	2019-11-26	10:44:00.000Z	96	Not available	2019-11-29	10:45:00.000Z	1	---	---	---	---	---	No	1	---	---					1					1			---	4	2	---	---	---	0
68	4e503162-473c-4ba2-a10c-4264b974319f	---	4	---	1	Tioma	1201	7	---	8.5400963	-11.21786935	379.0	4.55	Santigie Kamara	2019-11-29	10:59:00.000Z	1	---	---	---	---	---	---	---	---	---	How to get our health	1	---	---		1	1		1	1		1					---	1	1	---	---	---	1
69	17a07fb2-02bb-4153-81be-10e3fb286494	---	10	---	1	Njorpowahun	1301	4	---	8.56424449	-11.25692023	313.0	4.55	Kaminjah Pessima	2019-11-29	16:22:00.000Z	1	---	---	---	---	---	---	---	---	---		1	---	---		1			1								---	3	3	---	---	---	1
70	a9237167-7558-47cd-b866-5b2fbe4f7d5d	39843	5	---	3	Gbatema Maakor	2701	5	---	8.414100769681044	-10.871008244129419	265.64	24.0	Jonathan Alpha	2020-01-13	11:08:00.000-05	96	Not Available	2020-01-14	09:56:00.000-05	1	---	---	---	---	---	no	1	---	---											1		headaches	3	2	---	---	---	1
71	d8c8185c-3c46-4850-a4a9-0aefc843c601	174	7	---	3	Bandama	2601	10	---	8.39328134	-10.87571619	291.0	4.55	Mohamed sesay	2020-01-14	10:31:00.000Z	1	---	---	---	---	---	---	---	---	---	no	1	---	---					1			1					---	2	3	---	---	---	1
72	afc58bc0-ed14-4844-aa3e-20b69f5854af	88142	2	---	3	Gandorhun	2502	10	---	8.43614498	-10.87071755	276.0	4.55	Sulaiman Bah	2020-01-14	14:53:00.000Z	1	---	---	---	---	---	---	---	---	---	No	1	---	---									1				---	5	5	---	---	---	1
73	84814961-dcc9-48cf-b5ab-aec711800985	3862	7	---	3	Bandama	2601	18	---	8.39431	-10.8752139	290.0	4.55	Musa Moiwo	2020-01-16	12:47:00.000Z	1	---	---	---	---	---	---	---	---	---	no	1	---	---													---	---	---	---	---	---	---
74	b1f9aef9-57b5-412e-8b18-4a0c1f91d2b2	72874	3	---	3	Kotuma	2301	3	---	8.46187557	-10.88475504	307.0	4.55	Safea Ansumana	2020-01-15	11:07:00.000Z	1	---	---	---	---	---	---	---	---	---		1	---	---		1			1								---	2	2	---	---	---	1
75	483524e9-1e3d-4881-9da8-785b0038dedc	70727	8	---	3	Waiyor	2401	7	---	8.46413536	-10.87331002	319.0	4.55	Sahr Ansumana	2020-01-13	10:54:00.000Z	96	Not Available	2020-01-15	12:15:00.000Z	96	Not Available	2020-01-16	10:15:00.000Z	96	Not Available	---	---	---	---	---	---	---	---	---	---	---	---	---	---	---	---	---	---	---	---	---	---	---
76	8d874818-809c-4da7-a875-e75faa31db06	95641	1	---	2	Budu 2	3801	15	---	8.90070811	-11.22174085	430.0	4.55	Jeremiah Mathia	2020-01-27	17:49:00.000Z	1	---	---	---	---	---	---	---	---	---		1	---	---					1								---	3	3	---	---	---	0
77	50619243-103f-4cc9-b11e-e046611f2307	46080	1	---	2	Bengumaya	3301	4	---	8.88655934	-11.10974739	402.0	4.55	Noah Sokeyti	2020-01-28	10:26:00.000Z	1	---	---	---	---	---	---	---	---	---		1	---	---		1			1								---	3	3	---	---	---	1
78	cc3d68ab-08c5-4bed-937c-837f4b0bc45b	17260	10	---	2	Njewadu	3501	14	---	8.91951213	-11.21932106	404.0	4.55	Aiah William	2020-01-27	18:37:00.000Z	1	---	---	---	---	---	---	---	---	---		1	---	---		1				1							---	2	2	---	---	---	1
79	22b8d497-086c-4990-8510-69ad590e5296	15254	14	---	2	Bengumaya	3301	20	---	8.886954392658831	-11.110321622945346	403.35	4.0	Sahr Sumana	2020-01-28	12:39:00.000Z	1	---	---	---	---	---	---	---	---	---	No	1	---	---					1								---	4	4	---	---	---	1
80	62460fb6-4f0d-41b5-99fd-dbef3530657c	99470	7	---	2	Kayima	3202	9	---	8.88830788	-11.15945708	383.0	4.55	Mehei Bangura	2020-01-20	14:30:00.000Z	2	---	2020-01-20	14:30:00.000Z	2	---	2020-01-29	08:41:00.000Z	96	Not available	---	---	---	---	---	---	---	---	---	---	---	---	---	---	---	---	---	---	---	---	---	---	---
81	8e0e4399-93c2-4e60-a6d6-6efcec8609fa	51501	4	---	2	Bengumaya	3301	19	---	8.88658794	-11.10989907	406.0	4.55	Mohamed Dahaboh	2020-01-28	11:11:00.000Z	1	---	---	---	---	---	---	---	---	---	No	1	---	---	1	1			1								---	2	2	---	---	---	1
82	c47ab3c9-8c9e-479e-ab39-bbaf6cad6c14	32309	8	---	2	Bengumaya	3301	8	---	8.88630347	-11.10999076	403.0	4.55	Thomas Morsay	2020-01-28	10:40:00.000Z	1	---	---	---	---	---	---	---	---	---	No	1	---	---													---	---	---	---	---	---	---
83	6e702c1a-bc56-4b18-9444-a5a04c331e00	98091	9	---	2	Baudu	3401	1	---	8.85360877	-11.13353517	390.0	4.55	Tamba Kamanda	2020-01-23	10:39:00.000Z	1	---	---	---	---	---	---	---	---	---	No	1	---	---		1	1		1					1			---	2	2	---	---	---	0
84	bfc230a6-0acd-4748-9309-49848db1c7d3	1219	1	---	2	Baudu	3401	8	---	8.85429175	-11.13406445	381.0	4.55	Tamba Kamanda	2020-01-24	10:46:00.000Z	1	---	---	---	---	---	---	---	---	---		1	---	---			1		1								---	2	2	---	---	---	1
85	356b712a-8a99-4edd-a143-5e14acc721de	64083	2	---	2	Fensedu	3101	9	---	8.84807805	-11.09557729	422.0	4.55	Sahr Sorgitee	2020-01-22	13:42:00.000Z	1	---	---	---	---	---	---	---	---	---	No	1	---	---					1								---	3	4	---	---	---	1
86	a314cb17-f411-4080-84d2-ae143628c783	64713	9	---	2	Fensedu	3101	20	---	8.84908268	-11.09466703	419.0	4.55	Skaku Moinjeh	2020-01-22	14:11:00.000Z	1	---	---	---	---	---	---	---	---	---	No	1	---	---											1		None	5	5	---	---	---	0
87	bebe3f2d-f22a-40a5-8449-3c4178797171	73949	9	---	2	Fensedu	3101	2	---	8.84897661	-11.09535486	423.0	4.55	Tamba Mattia	2020-01-22	13:26:00.000Z	1	---	---	---	---	---	---	---	---	---	No	1	---	---					1								---	4	2	---	---	---	1
88	b54bb7f9-742e-412e-a040-9f35b1980680	6112	10	---	2	Fensedu	3101	13	---	8.84858372	-11.0952413	428.0	4.55	Moses S Sorkity	2020-01-22	12:53:00.000Z	1	---	---	---	---	---	---	---	---	---		1	---	---											1		None	5	5	---	---	---	0
89	adbc9f6e-4308-4052-a791-a44366b79b76	51737	7	---	2	Yaryah	3701	1	---	8.92688479	-11.13861254	411.0	4.55	Komba Mohamed	2020-01-21	10:36:00.000Z	1	---	---	---	---	---	---	---	---	---	no	1	---	---			1		1	1	1				1		Sweat over mark	2	3	---	---	---	1
90	690b0ba2-7e8d-42f7-87eb-9e1c4fbf3f8d	27545	4	---	2	Yaryah	3701	5	---	8.92698676	-11.13821968	415.0	4.55	Sahr Musa	2020-01-21	11:22:00.000Z	1	---	---	---	---	---	---	---	---	---	No	1	---	---	1	1	1		1	1							---	1	1	---	---	---	0
91	68ebf38e-4bec-4a59-abf8-5b6751885874	21959	2	---	3	Gandorhun	2502	3	---	8.43577071	-10.87027303	277.0	4.55	Komba Pessema	2020-01-08	09:56:00.000Z	1	---	---	---	---	---	---	---	---	---	No	1	---	---					1			1		1			---	5	5	---	---	---	1
92	39cc2035-230b-4cba-abbc-a264b5ae5d56	91875	3	---	3	Gandorhun	2501	12	---	8.43941131	-10.86107012	299.0	4.55	Aiah Sandi	2020-01-08	09:50:00.000Z	1	---	---	---	---	---	---	---	---	---		1	---	---		1	1		1	1							---	2	2	---	---	---	1
93	384b4873-0c1d-4d47-9684-bb84312b95b4	8207	9	---	3	Gandorhun	2502	6	---	8.43542759	-10.87011909	304.0	4.55	Alex Ellie	2020-01-08	11:02:00.000Z	1	---	---	---	---	---	---	---	---	---	No	1	---	---					1								---	4	2	---	---	---	1
94	ddd98397-ea7c-4f26-aa58-1b4fdea01146	89324	4	---	3	Gandorhun	2502	18	---	8.43791372	-10.87262891	290.0	4.55	Tamba Williams	2020-01-08	11:39:00.000Z	1	---	---	---	---	---	---	---	---	---	No	1	---	---		1			1								---	2	1	---	---	---	1
95	87af3ac1-4ef7-42ea-963f-475ef4d2437b	45520	1	---	3	Koidu Buma	2101	12	---	8.42042051	-10.84655933	273.0	4.55	Kia Nabeyu	2020-01-09	12:43:00.000Z	1	---	---	---	---	---	---	---	---	---		1	---	---		1											---	3	3	---	---	---	0
96	e4558705-a1b2-44af-b22d-282d77b2c5c8	10884	4	---	3	Koidu Buma	2101	5	---	8.42015847	-10.84603664	277.0	4.55	Sahr D Mbayoh	2020-01-09	13:02:00.000Z	1	---	---	---	---	---	---	---	---	---	No	1	---	---		1	1		1								---	2	2	---	---	---	1
97	64215fcd-5287-49f0-9825-b2eb54ca760b	39640	4	---	3	Koidu Buma	2101	6	---	8.4203035	-10.8461225	270.0	4.55	Ishemenla Kamara	2020-01-09	11:47:00.000Z	1	---	---	---	---	---	---	---	---	---	No	1	---	---					1								---	2	2	---	---	---	1
98	3fb1f804-7b03-494a-8111-f063eb4d8697	19730	10	---	3	Koidu Buma	2101	16	---	8.42040448	-10.84601488	280.0	4.55	Tamba Mondeh	2020-01-09	12:42:00.000Z	1	---	---	---	---	---	---	---	---	---		1	---	---				1									---	1	1	2	---	4	1
99	1e2a3140-b4fd-4de5-8681-4eafdcd9e5a9	65687	10	---	3	Koidu Buma	2101	over_20	25	8.42069177	-10.84650819	274.0	4.55	Sahr Sessie	2020-01-09	13:32:00.000Z	1	---	---	---	---	---	---	---	---	---		1	---	---					1								---	2	2	---	---	---	1
100	2c89f3a1-e433-402a-8ec7-02ce498da1ed	81087	9	---	3	Gandorhun	2501	3	---	8.44012569	-10.86241281	305.0	4.55	Aiah Jimissa	2020-01-07	11:24:00.000Z	1	---	---	---	---	---	---	---	---	---	No	1	---	---											1		None	5	5	---	---	---	0
101	0154ed68-2815-45ea-9cf9-bad3d353d3a2	76401	9	---	3	Gandorhun	2503	3	---	8.43127083	-10.86048377	277.0	4.55	Tamba Yanda	2020-01-07	14:07:00.000Z	1	---	---	---	---	---	---	---	---	---	No	1	---	---					1								---	4	2	---	---	---	1
102	98a03106-2a70-49fb-8767-abc9bc20b777	45000	10	---	3	Gandorhun	2501	1	---	8.43947248	-10.86126754	304.0	4.55	Abu Kandeh	2020-01-07	11:49:00.000Z	1	---	---	---	---	---	---	---	---	---		1	---	---		1											---	4	4	---	---	---	0
103	e5843685-a807-4443-a624-d83e183ac91c	30134	4	---	4	Yandama 1 & 2	4801	over_20	60	8.7360155	-10.73129815	477.0	4.55	Mohamed Koroma	2020-01-06	11:56:00.000Z	1	---	---	---	---	---	---	---	---	---	No	1	---	---	1												---	2	1	---	---	---	0
104	35b824bc-02cf-4ba2-91bf-9acf7e435fa6	33239	1	---	4	Yandama 1 & 2	4801	over_20	57	8.73539041	-10.73053011	483.0	4.55	Kia Sundu	2020-01-06	12:00:00.000Z	1	---	---	---	---	---	---	---	---	---		1	---	---													---	---	---	---	---	---	---
105	11ba30f0-3842-47ad-9425-cb5d53c19b5a	57930	5	---	3	Gandorhun	2501	over_20	21	8.431434243361627	-10.860257821428519	237.58	6.0	Mohammed Kandeh	2020-01-07	14:53:00.000-05	96	not Available	2020-01-08	09:13:00.000-05	1	---	---	---	---	---	no	1	---	---					1								---	3	2	---	---	---	1
106	fa2852e7-eaa5-4c1c-afb4-921f2279ac36	14383	9	---	2	Fensedu	3101	1	---	8.84901825	-11.09539872	420.0	4.55	Komba D Fanday	2020-01-22	12:44:00.000Z	1	---	---	---	---	---	---	---	---	---	No	1	---	---		1			1								---	4	2	---	---	---	1
107	f13f2ee8-7650-4890-9820-b842ef2d2f2d	80576	3	---	2	Fensedu	3101	6	---	8.84833059	-11.09541785	449.0	4.55	Peter Sorkity	2020-01-22	12:51:00.000Z	1	---	---	---	---	---	---	---	---	---		1	---	---		1		1	1	1				1			---	2	2	96	Cutlass	3	1
108	6e895671-aec2-4ff5-8671-3b7a0127a2e2	18979	1	---	2	Fensedu	3101	over_20	21	8.84883231	-11.09512173	417.0	4.55	Aiah Sandy	2020-01-22	13:45:00.000Z	1	---	---	---	---	---	---	---	---	---		1	---	---													---	---	---	---	---	---	---
109	5c1638f7-aca3-42fe-80b7-7893facbf2e9	11093	8	---	2	Fensedu	3101	12	---	8.84796637	-11.09522476	438.0	4.55	Tamba Musa	2020-01-22	12:49:00.000Z	1	---	---	---	---	---	---	---	---	---	No	1	---	---													---	---	---	---	---	---	---
110	d3af6fb4-1e6e-4e0b-98ad-3a8593ca94a0	26311	13	---	2	Fensedu	3101	over_20	22	8.849089999999999	-11.094843333333332	422.0	10.9	Sahr Yusufu kondeh	2020-01-22	14:50:00.000Z	1	---	---	---	---	---	---	---	---	---	No	1	---	---					1			1					---	2	2	---	---	---	1
111	73a8a135-5937-4408-97c5-98636f2462a3	51463	8	---	2	Yaryah	3701	8	---	8.92702603	-11.13788361	415.0	4.55	Paul Mondeh	2020-01-21	10:44:00.000Z	1	---	---	---	---	---	---	---	---	---	No	1	---	---		1			1								---	3	3	---	---	---	1
112	6619df75-5ba8-4f06-bd44-6c1ae186a07a	1263	6	---	2	Yaryah	3701	11	---	8.927103758515733	-11.137364610383152	392.81	16.0	Moses Osman.	2020-01-21	11:56:00.000Z	1	---	---	---	---	---	---	---	---	---	No.	1	---	---	1	1	1										---	3	3	---	---	---	1
113	ddd843dd-7930-40bb-82c4-62619acdb034	27625	10	---	2	Baudu	3401	13	---	8.85354083	-11.13342192	401.0	4.55	Tamba Dumbuyaque	2020-01-23	10:53:00.000Z	1	---	---	---	---	---	---	---	---	---		1	---	---		1											---	1	1	---	---	---	1
114	187fcfa5-d0c0-4dcb-8eb4-bafc81647f5b	4218	9	---	2	Baudu	3401	12	---	8.85377035	-11.13341419	395.0	4.55	Komba Sobeh	2020-01-23	11:40:00.000Z	1	---	---	---	---	---	---	---	---	---	No	1	---	---	1	1			1	1				1			---	4	2	---	---	---	1
115	a7215383-1062-4742-b42f-10243c34448e	56650	5	---	2	Baudu	3401	10	---	8.85422	-11.133393333333334	347.9	6.8	Aiah Foday	2020-01-23	10:55:00.000Z	1	---	---	---	---	---	---	---	---	---	no	1	---	---					1					1			---	2	2	---	---	---	1
116	ec7d59f2-1b09-43d0-8cda-40745d441d2b	62415	7	---	2	Yaryah	3701	17	---	8.92730699	-11.13679394	411.0	4.55	Aiah Gbandawa	2020-01-24	12:36:00.000Z	96	interupted	2020-01-24	12:36:00.000Z	2	---	2020-01-24	13:45:00.000Z	1	---	no	1	---	---					1								---	4	4	---	---	---	0
117	c3d3c9d4-3e38-4d4e-a9a2-ee736a380408	63331	8	---	2	Kayima	3202	2	---	8.88639504	-11.15897073	389.0	4.55	Momoduba Mansaray	2020-01-20	13:03:00.000Z	1	---	---	---	---	---	---	---	---	---	No	1	---	---													---	---	---	---	---	---	---
118	24104acb-fc28-4032-be43-ff3fb8c05a98	29656	10	---	2	Kayima	3201	7	---	8.87994859	-11.16005339	412.0	4.55	Alie Conteh	2020-01-20	12:42:00.000Z	1	---	---	---	---	---	---	---	---	---		1	---	---				1									---	1	1	2	---	5	1
119	f9fbd385-e3f3-466c-9713-ba0d7400ac3d	11913	5	---	2	Kayima	3202	6	---	8.886631666666666	-11.158893333333333	393.6	12.6	Yusufu Condeh	2020-01-20	13:36:00.000Z	1	---	---	---	---	---	---	---	---	---	no	1	---	---	1										1		eye problem	2	2	---	---	---	0
120	735f5619-4fe2-4b2a-8781-f7bd979d6ad8	2291	5	---	3	Gandorhun	2503	over_20	22	8.432311680304819	-10.860167332431514	291.39	32.0	Sahr Jimmy	2020-01-08	12:22:00.000-05	2	---	2020-01-09	10:42:00.000-05	2	---	2020-01-10	11:43:00.000-05	96	Not Available	---	---	---	---	---	---	---	---	---	---	---	---	---	---	---	---	---	---	---	---	---	---	---
121	580487f9-2c7e-43eb-8c5c-7b516a3bc309	28032	10	---	3	Gbatema Maakor	2701	15	---	8.41065933	-10.87336604	314.0	4.55	Sahr Kaigbajah	2020-01-14	13:29:00.000Z	1	---	---	---	---	---	---	---	---	---		1	---	---											1		None	5	5	---	---	---	0
122	ce2532ec-f639-44d6-8c25-ca7b6dd651b1	35703	7	---	3	Gandorhun	2501	8	---	8.43954687	-10.86215008	298.0	4.55	Tamba Boima	2020-01-07	12:33:00.000Z	96	Not Available	2020-01-08	14:45:00.000Z	2	---	2020-01-08	13:46:00.000Z	1	---	Does PIH going to take over the Gandorhun chc	1	---	---					1	1		1					---	3	2	---	---	---	1
123	38914a1a-da83-49f4-aa2d-087c13205e4e	85751	10	---	3	Gbatema Maakor	2701	12	---	8.41378307	-10.87147366	277.0	4.55	Tamba James	2020-01-14	10:38:00.000Z	96	Not Available	2020-01-15	10:22:00.000Z	96	Not Available	2020-01-16	12:35:00.000Z	96	Not Available	---	---	---	---	---	---	---	---	---	---	---	---	---	---	---	---	---	---	---	---	---	---	---
124	8702627d-256a-4c75-bba9-db39bc32de24	84	7	---	3	Kotuma	2301	1	---	8.46196631	-10.88463525	328.0	4.55	Sahr Ellie	2020-01-15	10:45:00.000Z	1	---	---	---	---	---	---	---	---	---	No	1	---	---											1		Chest pain	2	2	---	---	---	1
125	3910db41-fbd8-4be6-b18c-055b67757365	90810	9	---	3	Koidu Buma	2101	over_20	27	8.42052469	-10.84591208	268.0	4.55	Aiah Bockarie	2020-01-10	10:11:00.000Z	1	---	---	---	---	---	---	---	---	---	No	1	---	---		1			1					1			---	2	2	---	---	---	1
126	78d0d2cf-bed0-400d-aaa8-067a2c32c812	99806	9	---	3	Koidu Buma	2101	17	---	8.42042157	-10.8458117	284.0	4.55	Tamba Ngaujah	2020-01-10	10:57:00.000Z	1	---	---	---	---	---	---	---	---	---	No	1	---	---											1		None	5	5	---	---	---	0
127	26a32438-54b8-409f-ae38-fb5dcc35df9a	78392	8	---	3	Waiyor	2401	4	---	8.46431446	-10.87324108	299.0	4.55	Kai Gborie	2020-01-10	09:46:00.000Z	1	---	---	---	---	---	---	---	---	---	No	1	---	---													---	---	---	---	---	---	---
128	0b0cf5ab-470d-4c21-ba11-4008a62cc400	55368	9	---	3	Gbatema Maakor	2701	2	---	8.41417512	-10.87088366	296.0	4.55	Bamba Sesay	2020-01-13	11:21:00.000Z	1	---	---	---	---	---	---	---	---	---	No	1	---	---		1			1								---	4	2	---	---	---	1
129	045ccfde-40b7-426f-bf6b-49fed0303c45	8424	2	---	3	Gbatema Maakor	2701	13	---	8.41358992	-10.87149982	290.0	4.55	Sahr Matturie	2020-01-13	12:03:00.000Z	1	---	---	---	---	---	---	---	---	---	No	1	---	---					1			1					---	3	3	---	---	---	1
130	6fbc6627-b78d-41bc-9f36-2563dc432411	58988	2	---	3	Gbatema Maakor	2701	6	---	8.41418196	-10.8712954	292.0	4.55	Peter Mansaray	2020-01-13	11:31:00.000Z	1	---	---	---	---	---	---	---	---	---	No	1	---	---													---	---	---	---	---	---	---
131	e5212c7a-a3d2-4f75-86f8-dcffe901d443	41605	3	---	2	Njewadu	3501	13	---	8.91955975	-11.21956856	397.0	4.55	Aiah Komba	2020-01-27	18:30:00.000Z	1	---	---	---	---	---	---	---	---	---		1	---	---		1		1	1				1	1			---	2	2	1	---	5	1
132	39decc09-4961-4cb3-aab8-f40201fc92a2	40835	4	---	2	Bengumaya	3301	6	---	8.88638374	-11.10989626	394.0	4.55	Peter Benango	2020-01-28	10:16:00.000Z	1	---	---	---	---	---	---	---	---	---	No	1	---	---	1	1	1		1	1			1				---	1	1	---	---	---	1
133	7e6651c6-e782-486b-91fd-3413c31a284b	56451	4	---	2	Bengumaya	3301	18	---	8.88659935	-11.10994282	388.0	4.55	Mr Komba Sessie	2020-01-28	11:44:00.000Z	1	---	---	---	---	---	---	---	---	---	No	1	---	---				1	1								---	2	2	96	Cutless wound	5	1
134	35ecee04-fd2e-4880-90ae-8de91b6451ec	90842	10	---	2	Yandu	3601	3	---	8.81908137	-11.12636293	435.0	4.55	Bangalie Kamara	2020-01-28	09:37:00.000Z	1	---	---	---	---	---	---	---	---	---		1	---	---		1											---	3	3	---	---	---	1
135	a05aacdd-e720-428c-826b-f828b4432dc4	91475	14	---	2	Bengumaya	3301	9	---	8.886447457708826	-11.110039998056804	398.74	4.0	Sahr Sandi	2020-01-28	10:29:00.000Z	1	---	---	---	---	---	---	---	---	---	No	1	---	---					1								---	2	2	---	---	---	1
136	d2c4cf4a-c57e-414e-a64e-40fd900fd73d	13011	9	---	2	Njewadu	3501	15	---	8.91939301	-11.21958584	410.0	4.55	Sahr Musa	2020-01-27	17:56:00.000Z	1	---	---	---	---	---	---	---	---	---	No	1	---	---		1	1		1					1			---	4	2	---	---	---	0
137	6db24585-61be-4284-b54f-d4afad184de9	69977	1	---	2	Bengumaya	3301	15	---	8.88660399	-11.11002519	393.0	4.55	Tamba Numuneh	2020-01-28	11:27:00.000Z	1	---	---	---	---	---	---	---	---	---		1	---	---			1		1								---	3	3	---	---	---	1
138	cd165e2e-b89c-4661-bca6-b3f4b5196c76	---	6	---	4	Kombayende	4401	19	---	8.783973310890238	-10.71010273605064	584.9	4.0	Aiah Timah.	2019-12-03	15:05:00.000Z	1	---	---	---	---	---	---	---	---	---	No.	1	---	---	1				1					1			---	1	2	---	---	---	1
139	67be4966-97d3-47dd-847f-9ec8c256f9cf	---	8	---	4	Kombayende	4401	1	---	8.78335775	-10.71083728	567.0	4.55	Aiah Brima	2019-12-03	15:06:00.000Z	1	---	---	---	---	---	---	---	---	---		1	---	---											1		tiford	3	3	---	---	---	1
140	af28a800-2929-4375-a33a-0e7ac627c3ee	---	4	---	4	Kissy Town	4201	10	---	8.77523211	-10.72426634	487.0	4.55	Abdulia Ansumana	2019-12-09	10:35:00.000Z	1	---	---	---	---	---	---	---	---	---	No	1	---	---					1								---	2	1	---	---	---	1
141	cd61d554-b365-45c3-9cf0-3128f8d2eefa	---	4	---	4	Kaliaya 1 & 2	4501	6	---	8.79780926	-10.67787731	564.0	4.55	Tamba Momorie	2019-12-06	10:23:00.000Z	1	---	---	---	---	---	---	---	---	---	No	1	---	---					1				1				---	2	1	---	---	---	1
142	fabfb036-0932-47d0-bc2c-bb03baa7b965	---	9	---	4	Kombayende	4401	over_20	24	8.78447802	-10.71041847	589.0	4.55	Musa Tugba	2019-12-06	14:52:00.000Z	1	---	---	---	---	---	---	---	---	---	No	1	---	---					1					1			---	4	2	---	---	---	1
143	65973ec8-2c3e-4473-8a7b-26e53a94eafc	---	7	---	4	Kombayende	4401	11	---	8.78364806	-10.71045679	575.0	4.55	SAHR SOLOMON MOMOH	2019-12-03	15:17:00.000Z	1	---	---	---	---	---	---	---	---	---	No	1	---	---		1			1			1					---	2	2	---	---	---	1
144	2f9d3527-db40-4b9a-b7b0-c2bd0dc59ecc	---	6	---	1	Sewafe	1121	2	---	8.53719259	-11.24996857	308.0	4.55	Musa Daddy Jalloh	2019-11-26	13:33:00.000Z	1	---	---	---	---	---	---	---	---	---		1	---	---		1	1		1		1	1					---	2	2	---	---	---	1
145	9b261ce9-942a-4661-8882-6d4772775b9b	---	6	---	1	Sewafe	1121	16	---	8.53578884	-11.24868175	318.0	4.55	Alex Mustapha	2019-11-26	09:33:00.000Z	1	---	---	---	---	---	---	---	---	---	No	1	---	---		1	1		1			1					---	2	3	---	---	---	1
146	5729c4b4-042f-4491-a0d4-2241d0a26450	---	2	---	1	Sewafe	1141	2	---	8.54566973	-11.23903578	318.0	4.55	Sara Sesay	2019-11-26	08:46:00.000Z	1	---	---	---	---	---	---	---	---	---	No	1	---	---		1			1								---	5	5	---	---	---	0
147	68f0b5b8-e780-473d-a72e-951d3c903112	---	2	---	1	Sewafe	1141	7	---	8.54524665	-11.23947958	325.0	4.55	Aiah S. Mbayoh	2019-11-26	12:31:00.000Z	1	---	---	---	---	---	---	---	---	---	No	1	---	---		1			1				1	1			---	2	2	---	---	---	1
148	8144c984-2deb-44e3-ab7e-1b502f1d52ec	---	6	---	1	Sewafe	1111	6	---	8.542715849455636	-11.255156169802406	341.56	32.0	John Alieu	2019-11-26	08:50:00.000Z	2	---	2019-11-27	08:50:00.000Z	96	Not available.	2019-11-28	08:50:00.000Z	96	Not available.	---	---	---	---	---	---	---	---	---	---	---	---	---	---	---	---	---	---	---	---	---	---	---
149	9b2a87da-34d3-429b-a30a-b24192a3b129	---	8	---	1	Sewafe	1121	9	---	8.53621404	-11.25017547	304.0	4.55	Osman kulubaly	2019-11-28	14:17:00.000Z	1	---	---	---	---	---	---	---	---	---		1	---	---	1	1							1				---	3	3	---	---	---	1
150	654595a4-5a18-4bed-af16-88384f943b3f	---	2	---	1	Sewafe	1131	3	---	8.54184975	-11.24815588	337.0	4.55	Samuel Kamara	2019-11-28	10:20:00.000Z	1	---	---	---	---	---	---	---	---	---	If there is possiblity for PIH to introduce sugical ward in sawafe CHC	1	---	---		1	1		1		1	1	1	1			---	3	3	---	---	---	1
151	54c3613c-37fe-4e22-93e5-2242e5f03090	---	2	---	1	Mondeya	1501	1	---	8.54572873	-11.26131804	322.0	4.55	Amadu Wurrie Jallaoh	2019-11-28	17:03:00.000Z	1	---	---	---	---	---	---	---	---	---	No	1	---	---					1			1	1				---	4	4	---	---	---	1
152	9798a18f-eb42-4ff1-ab30-ade772701437	---	7	---	1	Mondeya	1501	9	---	8.54548942	-11.26116109	308.0	4.55	Kumba mondeh	2019-11-28	09:05:00.000Z	1	---	---	---	---	---	---	---	---	---		1	---	---		1	1		1		1	1	1				---	3	2	---	---	---	0
153	f5374994-7e96-458d-bae5-feb39d484914	---	10	---	1	Sewafe	1131	1	---	8.54180564	-11.24782535	326.0	4.55	Sorie Kandeh	2019-11-28	09:25:00.000Z	1	---	---	---	---	---	---	---	---	---		1	---	---		1			1				1				---	3	3	---	---	---	1
154	7a1b0523-c498-4806-9570-a02df2487857	---	9	---	1	Bassaya	1401	7	---	8.5391637	-11.20844334	406.0	4.55	Mohamed Sesay	2019-11-29	09:09:00.000Z	1	---	---	---	---	---	---	---	---	---	No	1	---	---					1								---	4	2	---	---	---	1
155	76e4d4ac-0325-46c1-a236-4645572c94ce	---	9	---	1	Njorpowahun	1301	2	---	8.56476155	-11.2572247	305.0	4.55	Sahr France Pessie	2019-11-29	15:54:00.000Z	1	---	---	---	---	---	---	---	---	---	No	1	---	---		1		1	1								---	2	2	4	---	5	1
156	7cda68f6-781e-43ba-87c4-c34f439e6cbc	---	7	---	1	Tioma	1201	10	---	8.54000007	-11.21777857	393.0	4.55	Alie Conteh	2019-11-29	09:31:00.000Z	2	---	2019-11-29	09:31:00.000Z	2	---	2019-11-29	14:43:00.000Z	96	Not Applicable at All	---	---	---	---	---	---	---	---	---	---	---	---	---	---	---	---	---	---	---	---	---	---	---
157	d5c1acee-e2ed-48fa-9b52-e5ad07f89c97	---	96	Bockarie Hemore	1	Sewafe	1101	10	---	8.54316502	-11.24359919	302.0	4.55	Partic Wotay	2019-11-26	13:23:00.000Z	1	---	---	---	---	---	---	---	---	---		1	---	---		1	1		1								---	3	3	---	---	---	1
158	71bf0cf6-09c1-4d0e-801b-34beb1c59487	---	96	Bockarie Hemore	1	Sewafe	1101	4	---	8.54383362	-11.24330738	328.0	4.55	Mohamed Kondeh	2019-11-26	13:51:00.000Z	1	---	---	---	---	---	---	---	---	---		1	---	---	1	1	1		1	1							---	2	2	---	---	---	1
159	b6f69db0-492e-49ba-9065-6abf8b99fd9f	---	7	---	1	Sewafe	1121	19	---	8.53684548	-11.24888028	322.0	4.55	Mohamed Kargbo	2019-11-27	09:37:00.000Z	1	---	---	---	---	---	---	---	---	---		1	---	---		1	1		1			1					---	2	3	---	---	---	1
160	df2b3587-4ed0-434d-b255-006496fb81df	---	9	---	1	Sewafe	1141	5	---	8.54531454	-11.23911999	323.0	4.55	Peter Mansaray	2019-11-25	14:20:00.000Z	1	---	---	---	---	---	---	---	---	---	No	1	---	---									1	1			---	1	1	---	---	---	1
161	a32de039-b791-41d9-a7bf-198d645d8af6	---	1	---	1	Sewafe	1111	8	---	8.54284768	-11.25550139	319.0	4.55	Tamba wotay	2019-11-27	08:15:00.000Z	1	---	---	---	---	---	---	---	---	---		1	---	---		1	1		1	1		1	1	1			---	2	2	---	---	---	1
162	201480a7-b53a-46f1-a14c-4becc53fb897	---	10	---	1	Sewafe	1141	8	---	8.54534495	-11.23970866	338.0	4.55	Tamba Mindi	2019-11-27	08:31:00.000Z	1	---	---	---	---	---	---	---	---	---		1	---	---	1	1	1		1								---	2	2	---	---	---	1
163	eb38b4af-85ba-410a-b406-a35a1456db80	---	6	---	1	Sewafe	1111	10	---	8.542948631333836	-11.255915243996885	342.56	32.0	Abubakarr Barrie	2019-11-27	10:41:00.000Z	1	---	---	---	---	---	---	---	---	---		1	---	---		1	1	1	1			1					---	1	1	2	---	5	0
164	321fb3ca-7480-4398-b026-0d05fcf83a51	---	8	---	1	Sewafe	1121	14	---	8.53510213	-11.24963877	283.0	4.55	Mohamed Gbembo	2019-11-27	08:55:00.000Z	1	---	---	---	---	---	---	---	---	---	No	1	---	---		1			1								---	4	2	---	---	---	1
165	5cd72608-0dde-4156-94d9-65a89f2d55f7	---	7	---	4	Yandama 1 & 2	4801	over_20	44	8.73521698	-10.73084784	486.0	4.55	Musa Mansaray	2019-12-12	09:32:00.000Z	1	---	---	---	---	---	---	---	---	---	no	1	---	---					1								---	3	3	---	---	---	0
166	2ed9af0a-0894-40ed-b06e-d6f51a0f3273	---	10	---	4	Yandama 1 & 2	4801	5	---	8.73525165	-10.73057629	485.0	4.55	Osman Mansaray	2019-12-12	09:11:00.000Z	1	---	---	---	---	---	---	---	---	---	No	1	---	---											1		None	5	5	---	---	---	0
167	04839e67-3d7e-4c52-a4cc-3aecef36abf7	---	2	---	4	Yandama 1 & 2	4801	over_20	55	8.73570453	-10.73126268	487.0	4.55	Mohamed Turay	2019-12-12	09:36:00.000Z	1	---	---	---	---	---	---	---	---	---	No	1	---	---													---	---	---	---	---	---	---
168	a3ad2ad4-61b4-4901-a35c-fc88e770f2b8	---	1	---	4	Yandama 1 & 2	4801	1	---	8.73238088	-10.72765501	513.0	4.55	Sahr Mannie	2019-12-11	09:31:00.000Z	1	---	---	---	---	---	---	---	---	---		1	---	---					1								---	3	3	---	---	---	1
169	2d047d6a-7552-4ff5-8469-6c4548b394ae	---	10	---	4	Bomboro	4601	10	---	8.78124847	-10.75081027	487.0	4.55	Kabba Sesay	2019-12-09	11:27:00.000Z	96	Not Available	2019-12-10	09:32:00.000Z	1	---	---	---	---	---		1	---	---		1											---	3	3	---	---	---	1
170	c93652e4-6ced-4886-a6a7-da6bb854c163	---	8	---	4	Yandama 1 & 2	4801	over_20	33	8.73541617	-10.73046391	478.0	4.55	Abdulrahman Jawara	2019-12-11	13:45:00.000Z	1	---	---	---	---	---	---	---	---	---	No	1	---	---													---	---	---	---	---	---	---
171	143a7e6d-a063-4605-a1f6-43473ed1b0a5	---	8	---	4	Yandama 1 & 2	4801	14	---	8.73203505	-10.72864473	495.0	4.55	No	2019-12-11	10:25:00.000Z	1	---	---	---	---	---	---	---	---	---	No	1	---	---													---	---	---	---	---	---	---
172	79652899-456a-40a2-832c-46f5ece638ac	---	8	---	4	Yandama 1 & 2	4801	17	---	8.732436	-10.72864737	503.0	4.55	Lansana Mansaray	2019-12-11	09:46:00.000Z	96	Not Available	2019-12-11	09:47:00.000Z	96	Not Available	2019-12-11	16:44:00.000Z	96	Not Available	---	---	---	---	---	---	---	---	---	---	---	---	---	---	---	---	---	---	---	---	---	---	---
173	0b6b6526-5259-4bc4-ae48-9f209a9b5d03	---	6	---	1	Bassaya	1111	8.64328407 -10.97115041 410.0 13.65	---	---	---	---	---	Mohamed Sesay	2019-11-20	10:58:00.000Z	1	---	---	---	---	---	---	---	---	---	0	1	---	---		1			1			1	1	1			---	2	3	---	---	---	1
174	fc1b8a47-ddc6-4388-baeb-45637c3c9cc2	---	8	---	1	1	11111	8.64336356 -10.97121484 409.0 7.58	---	---	---	---	---	chiec gbokarie	2019-11-19	12:04:00.000Z	1	---	---	---	---	---	---	---	---	---	what will be the benefit	1	---	---	1	1			1			1		1			---	2	2	---	---	---	1
175	00a39dbd-7185-4cf5-91e7-51d88ccb1cda	---	13	---	2	Kayima	1211	8.61095 -11.038193333333334 386.3 6.4	---	---	---	---	---	Aiah wusa	2019-11-21	12:07:00.000Z	1	---	---	---	---	---	---	---	---	---	when do finish this interviw	1	---	---	1												---	3	3	---	---	---	1
176	bccacf54-ea10-4e88-8948-138c3a8c204d	---	9	---	4	Kombayende	4401	7	---	8.78353626	-10.71012089	582.0	4.55	Ibrahim Jalloh	2019-12-10	13:52:00.000Z	2	---	2019-12-11	13:53:00.000Z	2	---	2019-12-12	12:04:00.000Z	96	Not available	---	---	---	---	---	---	---	---	---	---	---	---	---	---	---	---	---	---	---	---	---	---	---
177	03edb091-5570-45e8-bc19-24d98ae02138	---	7	---	4	Yandama 1 & 2	4801	over_20	44	8.73527194	-10.73093855	481.0	4.55	Ibrahim Koroma	2019-12-12	11:06:00.000Z	1	---	---	---	---	---	---	---	---	---	no question	1	---	---													---	---	---	---	---	---	---
178	987ff7b7-ab36-4c01-afd0-8a4cea197982	---	7	---	4	Yandama 1 & 2	4801	over_20	44	8.73515793	-10.73089611	480.0	4.55	Mohamed Turay	2019-12-12	10:14:00.000Z	1	---	---	---	---	---	---	---	---	---	no	1	---	---													---	---	---	---	---	---	---
179	3341dbba-7210-4a6c-8c5b-100fc7979e83	---	4	---	4	Yandama 1 & 2	4801	over_20	52	8.73554958	-10.73127019	482.0	4.55	Musu Marrah	2019-12-12	10:07:00.000Z	1	---	---	---	---	---	---	---	---	---	No	1	---	---											1		I am ok for the past months	5	5	---	---	---	0
180	d0594f0f-20e0-4540-a172-ae1f0565971d	---	9	---	4	Wordu	4101	6	---	8.72495228	-10.7774224	434.0	4.55	Foday Koroma	2019-12-11	10:04:00.000Z	1	---	---	---	---	---	---	---	---	---	No	1	---	---					1								---	4	4	---	---	---	1
181	d07ed490-eb8c-42aa-872c-0d18e62993ff	---	5	---	4	Kissidu	4701	16	---	8.829059117514245	-10.693108831534946	540.04	16.0	Kawusu Mansaray	2019-12-05	11:05:00.000-05	96	Not available	2019-12-06	12:48:00.000-05	96	Not Available	2019-12-09	14:46:00.000-05	96	Not Available	---	---	---	---	---	---	---	---	---	---	---	---	---	---	---	---	---	---	---	---	---	---	---
182	e52244b8-aed2-4e4c-aebf-e6d53568cd3c	---	4	---	4	Yandama 1 & 2	4801	over_20	38	8.73542211	-10.73081717	479.0	4.55	Adama Kayta	2019-12-11	14:05:00.000Z	1	---	---	---	---	---	---	---	---	---	No	1	---	---					1								---	2	2	---	---	---	0
183	eea04a3b-b209-412e-9062-765e61266a82	---	1	---	4	Yandama 1 & 2	4801	11	---	8.7356862	-10.73124051	464.0	4.55	Tamba Marrah	2019-12-11	13:59:00.000Z	1	---	---	---	---	---	---	---	---	---		1	---	---													---	---	---	---	---	---	---
184	c58c6655-171a-444a-9bee-9e6af12f30a6	---	2	---	4	Kombayende	4401	14	---	8.7903282	-10.70840057	595.0	4.55	Aiah Bockarie	2019-12-05	13:04:00.000Z	1	---	---	---	---	---	---	---	---	---	No	1	---	---											1		Ulcer	1	1	---	---	---	1
185	725bd91b-a9e7-4021-a3a4-6efe64a37061	---	4	---	4	Tumbeidu	4301	8	---	8.83806466	-10.69095162	567.0	4.55	Mohamed Kamara	2019-12-04	09:57:00.000Z	1	---	---	---	---	---	---	---	---	---	No	1	---	---					1								---	2	2	---	---	---	1
186	57ed76a7-94ee-40c0-856f-1591e61dbfd2	---	2	---	4	Kissidu	4701	13	---	8.82864049	-10.69297296	583.0	4.55	Sahr Saffa	2019-12-05	11:09:00.000Z	1	---	---	---	---	---	---	---	---	---	No	1	---	---		1											---	5	5	---	---	---	1
187	f434fa7f-288a-4add-b9c4-b641e1c35b98	---	7	---	4	Kissidu	4701	8	---	8.82818301	-10.69293889	578.0	4.55	Tamba Bockerie	2019-12-05	10:13:00.000Z	1	---	---	---	---	---	---	---	---	---	No	1	---	---								1			1		Tooth ache	3	3	---	---	---	1
188	137c1bb1-c92f-48d2-afe9-f47d5c0ba615	---	10	---	4	Kombayende	4401	10	---	8.78355615	-10.71037462	589.0	4.55	Mohamed	2019-12-03	15:17:00.000Z	96	Not Available	2019-12-03	15:17:00.000Z	96	Not Available	2019-12-05	14:52:00.000Z	96	Not Applicable	---	---	---	---	---	---	---	---	---	---	---	---	---	---	---	---	---	---	---	---	---	---	---
189	41dbc7d1-047a-424a-85cc-232136c0ff92	---	6	---	4	Kissidu	4701	3	---	8.827934991809492	-10.69282163019911	575.01	16.0	Fayah Foday.	2019-12-05	09:41:00.000Z	1	---	---	---	---	---	---	---	---	---	No.	1	---	---													---	---	---	---	---	---	---
190	e0dfa9f2-8e9a-4dd1-b102-d73df4deb334	---	5	---	4	Tumbeidu	4301	17	---	8.837518449747284	-10.690852356574135	579.63	4.0	Sheku Kabba	2019-12-04	09:17:00.000-05	1	---	---	---	---	---	---	---	---	---	No	1	---	---			1		1								---	2	2	---	---	---	1
191	8e69bfbf-ea23-4b64-9b55-727b0776e8ff	---	4	---	1	Sewafe	1121	11	---	8.53547225	-11.24959872	308.0	4.55	Umaru Thomas	2019-12-02	11:19:00.000Z	1	---	---	---	---	---	---	---	---	---	No	1	---	---			1		1				1				---	2	1	---	---	---	1
192	253a3001-6079-4b02-96c1-bb72c6d77e64	---	7	---	4	Tumbeidu	4301	over_20	21	8.83731907	-10.69069707	573.0	4.55	Adarma Jawara	2019-12-04	10:29:00.000Z	1	---	---	---	---	---	---	---	---	---		1	---	---								1					---	2	2	---	---	---	1
193	5b7601b8-abf5-46fc-bc2f-58ac63bb79af	---	6	---	4	Tumbeidu	4301	7	---	8.837987341275053	-10.690661125564182	581.59	8.0	Komba Macauley.	2019-12-04	09:23:00.000Z	1	---	---	---	---	---	---	---	---	---	No.	1	---	---					1								---	3	3	---	---	---	1
194	51533b55-0066-4429-9128-9bc25cee0ed9	---	6	---	4	Tumbeidu	4301	over_20	24	8.837140393382258	-10.691007086169067	571.97	8.0	Sahr Musa.	2019-12-04	10:21:00.000Z	1	---	---	---	---	---	---	---	---	---	No.	1	---	---				1	1		1			1			---	1	1	2	---	5	1
195	52d513b8-5ffa-468a-821b-d3b5df10a4a2	---	10	---	1	Sewafe	1131	4	---	8.54192862	-11.24849594	321.0	4.55	Andrew Koroma	2019-11-28	10:37:00.000Z	1	---	---	---	---	---	---	---	---	---		1	---	---													---	---	---	---	---	---	---
196	68a3b22d-41ad-4708-9df3-bdb3ad5bac60	---	9	---	1	Mondeya	1501	3	---	8.54609451	-11.26237276	315.0	4.55	Hassan Barrie	2019-11-28	08:29:00.000Z	1	---	---	---	---	---	---	---	---	---	No	1	---	---		1			1	1							---	2	2	---	---	---	1
197	bc1ff8ee-7646-43d5-9ac0-4edce03e7b67	---	3	---	1	Sewafe	1131	2	---	8.54201114	-11.24792659	321.0	4.55	HASSAN KARGBO	2019-11-28	09:58:00.000Z	1	---	---	---	---	---	---	---	---	---		1	---	---	1								1				---	4	4	---	---	---	1
198	5c1d6fb7-9f06-4766-b8d4-8f4fa53c33a6	---	1	---	1	Sewafe	1111	1	---	8.54273845	-11.25634596	319.0	4.55	Emmanuel Bojey	2019-11-28	08:19:00.000Z	1	---	---	---	---	---	---	---	---	---		1	---	---					1		1	1	1				---	3	3	---	---	---	1
199	3774adbb-c66d-456c-83b1-d8d9d71d9cd4	---	8	---	1	Sewafe	1131	5	---	8.54209292	-11.24828159	343.0	4.55	Alhaji Janneh	2019-11-28	10:52:00.000Z	1	---	---	---	---	---	---	---	---	---		1	---	---		1			1						1		Malaria	2	3	---	---	---	1
200	7ceb7c40-ab7b-422f-bfa2-13bee4302b48	---	6	---	1	Sewafe	1111	1	---	8.543092845286672	-11.254564707898284	303.49	12.0	Ibrahim Conteh	2019-11-26	08:04:00.000Z	1	---	---	---	---	---	---	---	---	---	No	1	---	---					1								---	4	2	---	---	---	1
201	63ea8478-1291-4898-b209-a84f99800e85	---	3	---	1	Bassaya	1401	5	---	8.53943764	-11.20835285	403.0	4.55	Kai Gbondo	2019-11-28	14:35:00.000Z	96	Not Available	2019-11-28	14:35:00.000Z	96	Not available	2019-11-29	08:33:00.000Z	96	Not Applicable	---	---	---	---	---	---	---	---	---	---	---	---	---	---	---	---	---	---	---	---	---	---	---
202	f77e2195-397f-4998-afbb-59becbe231c1	---	7	---	1	Sewafe	1131	7	---	8.54348108	-11.24360151	314.0	4.55	Alusine Kamara	2019-11-28	11:38:00.000Z	96	not around(went for work	2019-11-28	15:39:00.000Z	1	---	---	---	---	---	No	1	---	---		1			1			1					---	3	3	---	---	---	1
203	a664c2f0-2033-4260-9ef4-29a6995c4413	---	2	---	1	Sewafe	1141	3	---	8.54537032	-11.23914437	329.0	4.55	Mohamed Kamara	2019-11-26	09:26:00.000Z	2	---	2019-11-28	08:27:00.000Z	2	---	2019-11-28	08:34:00.000Z	1	---	No	1	---	---					1			1					---	5	5	---	---	---	1
204	7eba95c6-cfdc-466b-85ed-b2d7c8299700	---	2	---	1	Sewafe	1141	3	---	8.54537378	-11.23913102	328.0	4.55	Ibrahim Saw	2019-11-26	10:29:00.000Z	2	---	2019-11-28	08:30:00.000Z	2	---	2019-11-29	10:52:00.000Z	96	Not available	---	---	---	---	---	---	---	---	---	---	---	---	---	---	---	---	---	---	---	---	---	---	---
205	7bc3e167-7921-4099-8135-0cf527f52a6a	---	2	---	1	Bassaya	1401	6	---	8.53904148	-11.20854127	419.0	4.55	Faigai Sheku	2019-11-29	08:52:00.000Z	1	---	---	---	---	---	---	---	---	---	No	1	---	---										1			---	5	5	---	---	---	1
206	9b15376d-eb7c-4f53-bc87-2d4848639a35	---	5	---	1	Sewafe	1131	6	---	8.542315546473672	-11.248594687741303	326.3	2.0	Tamba Kondortay	2019-11-29	15:21:00.000-05	1	---	---	---	---	---	---	---	---	---	No	1	---	---										1			---	4	4	---	---	---	1
207	3546d0a8-e3ef-4231-bfd7-701d2f267d4f	---	7	---	1	Tioma	1201	9	---	8.53997231	-11.21771629	382.0	4.55	Joseph Bangura	2019-11-29	08:16:00.000Z	1	---	---	---	---	---	---	---	---	---	No	1	---	---		1	1		1		1	1		1			---	2	4	---	---	---	1
208	c1341abf-c4ab-4446-91c1-fc376c4f9450	---	7	---	4	Bomboro	4601	9	---	8.78134491	-10.75105025	491.0	4.55	Sahr Boyah	2019-12-09	11:23:00.000Z	1	---	---	---	---	---	---	---	---	---	If we go there are we going to paid for medicine.	1	---	---	1	1			1	1		1					---	1	1	---	---	---	1
209	b894506f-34dc-479b-9707-b1f93ae2c050	---	9	---	4	Kaliaya 1 & 2	4501	10	---	8.79542292	-10.68178943	587.0	4.55	Fayia James	2019-12-06	10:25:00.000Z	1	---	---	---	---	---	---	---	---	---	No	1	---	---					1								---	4	2	---	---	---	1
210	315e3d77-c532-4553-9ea1-7d773e8aed7c	---	2	---	4	Kissidu	4701	2	---	8.82752457	-10.69292291	582.0	4.55	Tamba Alie	2019-12-05	10:16:00.000Z	2	---	2019-12-06	12:34:00.000Z	1	---	---	---	---	---	No	1	---	---											1		Stomach ache	4	4	---	---	---	1
211	d38fbcce-5c3a-4aaf-8264-87645009508c	---	9	---	4	Tumbeidu	4301	12	---	8.83779631	-10.69072679	574.0	4.55	Tamba Jonny	2019-12-04	10:14:00.000Z	96	Not Available	2019-12-05	10:45:00.000Z	96	Not available	2019-12-06	13:43:00.000Z	96	Not available	---	---	---	---	---	---	---	---	---	---	---	---	---	---	---	---	---	---	---	---	---	---	---
212	d353314e-47a2-44ef-b36b-f881aaa73ed9	46574	1	---	3	Gandorhun	2503	over_20	21	8.43211205	-10.86008838	289.0	4.55	Pa Lansana Musa	2020-01-09	11:30:00.000Z	1	---	---	---	---	---	---	---	---	---		1	---	---					1								---	3	3	---	---	---	0
213	9530f9fb-66d4-4f04-8792-5f5673e7f426	36538	9	---	3	Koidu Buma	2101	over_20	24	8.42063373	-10.84648237	299.0	4.55	Sahr James	2020-01-09	13:30:00.000Z	1	---	---	---	---	---	---	---	---	---	No	1	---	---					1								---	4	2	---	---	---	1
214	9fe5c264-646c-4e80-85a9-bedec82b0765	4880	1	---	3	Waiyor	2401	8	---	8.46413151	-10.87336492	297.0	4.55	Sia Williams	2020-01-10	10:24:00.000Z	1	---	---	---	---	---	---	---	---	---		1	---	---	1		1		1								---	1	1	---	---	---	1
215	908296c1-c825-45e9-90aa-7cbbf205c23e	44530	10	---	3	Gandorhun	2503	8	---	8.43063411	-10.85991709	266.0	4.55	Daniel Sesay	2020-01-07	14:27:00.000Z	96	Not Available	2020-01-10	13:04:00.000Z	1	---	---	---	---	---		1	---	---											1		None	5	5	---	---	---	0
216	cc104c06-8153-4011-913d-c0822e6423c7	25692	9	---	4	Yandama 1 & 2	4801	over_20	46	8.73526113	-10.73055975	477.0	4.55	Sahr Brima	2020-01-06	12:34:00.000Z	1	---	---	---	---	---	---	---	---	---	No	1	---	---		1			1								---	4	2	---	---	---	1
217	fee9f5a3-74ed-46d6-a23b-ed12872fae02	24284	8	---	4	Yandama 1 & 2	4801	over_20	56	8.73535776	-10.73037905	483.0	4.55	Alusine Marrah	2020-01-06	12:17:00.000Z	1	---	---	---	---	---	---	---	---	---	No	1	---	---	1	1											---	3	4	---	---	---	1
218	b40655be-f5d4-45f1-b10e-c6db523ad60f	---	96	Emmanuel Bockarie	1	Bindika	1111	8.61117798 -11.03847364 426.0 19.72	---	---	---	---	---	Mr Steven Johnbull	2019-11-21	11:26:00.000Z	1	---	---	---	---	---	---	---	---	---	go	1	---	---					1								---	2	2	---	---	---	1
219	59700acb-dcec-477f-a81e-6f3558e00d68	---	6	---	1	Bassaya	1111	8.61110068 -11.0384973 413.0 4.55	---	---	---	---	---	Sahr steven Johnbull	2019-11-21	11:25:00.000Z	1	---	---	---	---	---	---	---	---	---		1	---	---										1			---	4	2	---	---	---	0
220	c6a1b9eb-0618-451e-b466-7376fc098508	---	96	Emmanuel Bockarie	1	Sewafe	1121	12	---	8.53523537	-11.25009091	309.0	4.55	Mohamed Pessima	2019-11-26	11:56:00.000Z	1	---	---	---	---	---	---	---	---	---	No	1	---	---		1			1			1					---	1	1	---	---	---	1
221	9945ccdb-6135-4eef-b142-80ec5c47507f	---	96	Ballay Kamar	1	Sewafe	1111	5	---	8.54295296	-11.25503532	318.0	4.55	Mr Foday Conteh	2019-11-26	14:05:00.000Z	1	---	---	---	---	---	---	---	---	---	What is this surey about	1	---	---					1								---	3	2	---	---	---	1
222	139aa39c-b727-4f56-a287-4205a53eb1e0	---	8	---	1	Mondeya	11111	8.64341072 -10.97121549 411.0 13.65	---	---	---	---	---	mohamed sesay	2019-11-20	10:58:00.000Z	1	---	---	---	---	---	---	---	---	---		1	---	---		1			1			1	1				---	4	4	---	---	---	1
223	9771c3e5-39a8-497d-80a8-6ae719a388a0	---	6	---	1	Sewafe	1111	6	---	8.542645584615324	-11.255034142037724	330.14	12.0	Musa Sesay	2019-11-26	14:29:00.000Z	1	---	---	---	---	---	---	---	---	---		1	---	---			1										---	3	3	---	---	---	0
224	f546e19a-6488-471d-bd12-88a3aa23cfcd	---	8	---	1	Sewafe	1121	8	---	8.53634931	-11.24977858	307.0	18.2	Ibrahim Conteh	2019-11-26	08:44:00.000Z	1	---	---	---	---	---	---	---	---	---	No	1	---	---	1	1			1					1			---	4	2	---	---	---	0
225	27ee1801-2f3b-473a-9a97-f2adbb6e51a6	---	96	Alie Kamara	1	Sewafe	1141	6	---	8.54486833	-11.23906543	317.0	4.55	Emmanuel Mbomaya	2019-11-25	14:52:00.000Z	1	---	---	---	---	---	---	---	---	---	No	1	---	---													---	---	---	---	---	---	---
226	65f0b5a9-3a00-4098-9623-ccdb771a7747	---	1	---	1	Sewafe	1111	13	---	8.54281372	-11.2565134	316.0	4.55	Bobson Kamara	2019-11-27	13:15:00.000Z	1	---	---	---	---	---	---	---	---	---		1	---	---		1			1	1			1				---	2	3	---	---	---	1
227	1a6d9e39-0644-47b0-a022-b9ed6b400673	---	1	---	1	Sewafe	1111	9	---	8.54277993	-11.25570037	309.0	4.55	Mr Mohammed Barrie	2019-11-27	09:42:00.000Z	1	---	---	---	---	---	---	---	---	---		1	---	---	1	1		1	1				1				---	2	2	1	---	4	1
228	93ba9576-e781-40a4-a08a-b4e80e718c97	---	6	---	1	Sewafe	1111	7	---	8.542942735435124	-11.255225767324244	288.98	24.0	Mani Joe	2019-11-27	09:30:00.000Z	1	---	---	---	---	---	---	---	---	---	No.	1	---	---		1	1		1	1		1	1				---	3	3	---	---	---	1
229	908609c8-19ef-4e08-8253-0043bfd56562	---	96	Umar Saccoh	1	Sewafe	1101	7	---	8.5434114	-11.2432584	318.6	5.0	Steven Tamba Kaindaneh	2019-11-26	08:19:00.000Z	1	---	---	---	---	---	---	---	---	---		1	---	---	1	1											---	4	3	---	---	---	1
230	faf7c8ea-6e60-4121-be5c-84fa4fdbbcc8	34030	3	---	3	Waiyor	2401	14	---	8.46393175	-10.87326913	305.0	4.55	John Aruna	2020-01-16	10:25:00.000Z	1	---	---	---	---	---	---	---	---	---		1	---	---		1		1	1					1			---	3	2	96	Cutlass	3	0
231	a43c91d7-d3b4-46fe-ae8d-01e35718fc76	89172	7	---	3	Waiyor	2401	13	---	8.46454257	-10.87333335	300.0	4.55	Sahr Mohamed Momoh	2020-01-13	12:26:00.000Z	96	Travelled	2020-01-16	10:22:00.000Z	1	---	---	---	---	---	no	1	---	---					1								---	4	4	---	---	---	0
232	cf2dcd49-4551-4e93-bef9-48075d53c614	25293	1	---	3	Kotuma	2301	2	---	8.4618598	-10.88471603	305.0	4.55	Sahr Boring	2020-01-15	10:36:00.000Z	1	---	---	---	---	---	---	---	---	---		1	---	---	1		1										---	3	3	---	---	---	1
233	6d9cbc7a-6b71-4725-b40e-f2d80f9009c6	12779	8	---	3	Kotuma	2301	5	---	8.46200157	-10.88434028	316.0	4.55	Ibrahim Mansaray	2020-01-15	10:35:00.000Z	1	---	---	---	---	---	---	---	---	---	No	1	---	---		1				1							---	2	2	---	---	---	1
234	35585345-8ca7-4c4e-98eb-21de8933d992	58840	10	---	3	Kotuma	2301	8	---	8.46194082	-10.88462409	332.0	4.55	Sahr Sam	2020-01-15	10:42:00.000Z	1	---	---	---	---	---	---	---	---	---		1	---	---											1		None	5	5	---	---	---	0
235	563925bd-21f8-40cf-8fb3-8ce3d49e42c0	89187	10	---	2	Fensedu	3101	14	---	8.84861376	-11.09524999	433.0	4.55	Mohamed Wonneh	2020-01-22	13:42:00.000Z	1	---	---	---	---	---	---	---	---	---		1	---	---											1		None	5	5	---	---	---	0
236	2e5ed8db-ca4c-45fa-ab43-a7737ef309a3	79169	5	---	2	Fensedu	3101	18	---	8.849313333333333	-11.094666666666667	421.9	6.2	Sheku Menjor	2020-01-22	14:14:00.000Z	1	---	---	---	---	---	---	---	---	---	no	1	---	---					1								---	2	2	---	---	---	1
237	9db627e3-0114-4239-8f12-7f74f0a87370	56425	7	---	2	Fensedu	3101	10	---	8.84992839	-11.09529219	401.0	4.55	Tamba Sokity	2020-01-22	14:14:00.000Z	2	---	2020-01-22	14:15:00.000Z	1	---	---	---	---	---	no	1	---	---													---	---	---	---	---	---	---
238	8d53c6f6-4406-467d-951c-688318c24d44	15436	4	---	2	Fensedu	3101	7	---	8.8483191	-11.09546542	428.0	4.55	Mr.Kia Sockity	2020-01-22	13:41:00.000Z	1	---	---	---	---	---	---	---	---	---	No	1	---	---					1								---	1	1	---	---	---	1
239	9324c4f0-2664-4126-8670-0d49f3ebff73	46433	9	---	2	Kayima	3201	15	---	8.88777043	-11.15908945	412.0	4.55	Sahr Karim	2020-01-20	13:53:00.000Z	1	---	---	---	---	---	---	---	---	---	No	1	---	---		1			1								---	4	2	---	---	---	0
240	7612afa4-4729-4ba0-ab7b-b72bab803d1f	58055	7	---	2	Kayima	3201	6	---	8.88185541	-11.15934345	372.0	4.55	David Mattia	2020-01-20	12:57:00.000Z	1	---	---	---	---	---	---	---	---	---	no	1	---	---					1	1		1					---	2	2	---	---	---	1
241	8c2060d8-8527-40b9-ba87-7335358a5975	67798	9	---	2	Kayima	3201	5	---	8.88791222	-11.15874657	414.0	4.55	Amary Tarawally	2020-01-21	10:39:00.000Z	1	---	---	---	---	---	---	---	---	---	No	1	---	---	1	1			1								---	4	2	---	---	---	1
242	66828225-c43e-4e8a-94bb-c58ff3132b38	10902	10	---	3	Gandorhun	2503	11	---	8.43043853	-10.85972643	277.0	4.55	Shekuba Barrie	2020-01-08	09:35:00.000Z	1	---	---	---	---	---	---	---	---	---		1	---	---		1											---	3	3	---	---	---	1
243	7cbab780-e857-47b9-bc59-6e1cdfcbd20c	85801	14	---	3	Gandorhun	2503	17	---	8.431319369801107	-10.860083821308832	275.3	4.0	Tamba Gborie	2020-01-08	10:40:00.000Z	1	---	---	---	---	---	---	---	---	---	No	1	---	---					1								---	3	3	---	---	---	1
244	a8220f71-6feb-4745-a3a4-3eb652257eb0	87865	9	---	3	Gandorhun	2502	2	---	8.43593692	-10.87058331	282.0	4.55	Tamba Musa	2020-01-08	10:04:00.000Z	1	---	---	---	---	---	---	---	---	---	No	1	---	---					1								---	4	2	---	---	---	1
245	8d2b0420-addf-46c7-aa58-ae54e3155bae	61039	3	---	3	Bandama	2601	3	---	8.39338241	-10.87645229	319.0	4.55	Charles Bunduka	2020-01-14	11:20:00.000Z	1	---	---	---	---	---	---	---	---	---		1	---	---	1	1	1		1			1		1			---	2	2	---	---	---	1
246	64b105d5-498c-4e3c-ac11-039fac918b26	66103	7	---	3	Bandama	2601	13	---	8.39378548	-10.87578989	308.0	4.55	Steven Karim	2020-01-14	11:32:00.000Z	1	---	---	---	---	---	---	---	---	---	no	1	---	---								1			1		Appollo	2	2	---	---	---	1
247	a05874db-499e-4750-a338-292fe634aea7	33549	10	---	3	Gbatema Maakor	2701	4	---	8.41428125	-10.87112777	285.0	4.55	Daniel William	2020-01-14	10:06:00.000Z	1	---	---	---	---	---	---	---	---	---		1	---	---		1											---	4	4	---	---	---	0
248	4167e81b-8c1b-46b8-bb35-1ffdda5f957b	509	4	---	3	Bandama	2601	8	---	8.39319535	-10.87597835	285.0	4.55	Sahr Gborie	2020-01-14	10:25:00.000Z	1	---	---	---	---	---	---	---	---	---	No	1	---	---	1	1	1		1				1				---	2	1	---	---	---	1
249	3b032d3f-93ad-487b-a618-58ba278eb9e7	95523	5	---	3	Gbatema Maakor	2701	8	---	8.413914162660658	-10.871200418467748	345.39	0.5	Issac Mansaray	2020-01-13	12:17:00.000-05	2	---	2020-01-14	10:24:00.000-05	2	---	2020-01-14	13:51:00.000-05	1	---	no	1	---	---					1						1		headaches	2	2	---	---	---	1
250	7efec476-3b2e-464a-806f-281631ed7bcb	14770	3	---	3	Gbatema Maakor	2701	10	---	8.41388113	-10.87125434	301.0	4.55	Timothy Momoh	2020-01-13	10:54:00.000Z	1	---	---	---	---	---	---	---	---	---		1	---	---	1	1	1		1	1	1		1	1			---	2	2	---	---	---	1
251	4bfa24fb-9b31-409d-bd91-14612594a46b	69080	7	---	3	Waiyor	2401	17	---	8.46424912	-10.87289593	302.0	4.55	Kai Taylor	2020-01-13	12:22:00.000Z	1	---	---	---	---	---	---	---	---	---	no	1	---	---					1								---	3	3	---	---	---	1
252	eb532d4d-10b7-42d0-b47f-de32a9efd401	99960	5	---	2	Kayima	3202	12	---	8.887453333333333	-11.159166666666666	331.5	6.5	Aiah Amara Fasuluku	2020-01-24	11:27:00.000Z	1	---	---	---	---	---	---	---	---	---	no	1	---	---											1		cold	2	2	---	---	---	1
253	fe1775c4-aa99-401b-b401-d25e0493602e	51737	7	---	2	Yaryah	3701	9	---	8.92695412	-11.13736303	404.0	4.55	Komba Mondeh	2020-01-21	12:29:00.000Z	2	---	2020-01-21	12:29:00.000Z	2	---	2020-01-24	12:14:00.000Z	1	---	no	1	---	---					1			1					---	4	4	---	---	---	0
254	2a96a1d9-5441-430f-8be5-bee815526b2d	55931	9	---	2	Njewadu	3501	12	---	8.91933039	-11.21964541	398.0	4.55	Mohamed Komba	2020-01-27	18:29:00.000Z	1	---	---	---	---	---	---	---	---	---	No	1	---	---					1			1					---	4	2	---	---	---	0
255	e5a71120-5934-49a7-9c2e-ac946a494044	7650	1	---	2	Budu 2	3801	5	---	8.90075119	-11.22173923	428.0	4.55	Sahr Yomba	2020-01-27	17:26:00.000Z	1	---	---	---	---	---	---	---	---	---		1	---	---					1								---	3	3	---	---	---	0
256	b2e81814-fada-4d96-bbaa-52ad7a5eb459	96243	8	---	2	Bengumaya	3301	7	---	8.88626905	-11.11003426	404.0	4.55	Joshua Kpakima	2020-01-28	10:12:00.000Z	1	---	---	---	---	---	---	---	---	---	No	1	---	---	1												---	3	3	---	---	---	1
257	7344d10c-09e0-4a45-bae3-136aca9839c4	4711	4	---	2	Baudu	3401	4	---	8.85380134	-11.13364064	380.0	4.55	kia Foday	2020-01-23	11:25:00.000Z	96	Not available	2020-01-23	11:26:00.000Z	96	Not avaible	2020-01-24	11:33:00.000Z	1	---	No	1	---	---											1		I am well all the time	5	5	---	---	---	0
258	273f7341-8779-40c7-aeea-87d08eb3ccc4	12232	4	---	2	Budu 2	3801	8	---	8.90102143	-11.22117218	422.0	4.55	Aiah Kassey Kpama	2020-01-27	17:35:00.000Z	1	---	---	---	---	---	---	---	---	---	No	1	---	---	1	1			1				1				---	1	2	---	---	---	1
259	3dcf8918-9da5-4ec3-b74c-9b129f5f3fdd	42713	1	---	2	Bengumaya	3301	12	---	8.8865739	-11.1100904	413.0	4.55	Micheal Numuneh	2020-01-28	10:52:00.000Z	1	---	---	---	---	---	---	---	---	---		1	---	---		1	1		1								---	2	2	---	---	---	1
260	68336690-263f-4ca4-bdac-2874eaecb110	11089	4	---	2	Bengumaya	3301	17	---	8.88685041	-11.10997946	392.0	4.55	Tamba komba	2020-01-28	12:41:00.000Z	1	---	---	---	---	---	---	---	---	---	No	1	---	---					1								---	2	1	---	---	---	0
261	2966fc2a-1d8e-423e-ae18-b29a3494875c	96001	7	---	2	Bengumaya	3301	1	---	8.88646791	-11.10965404	398.0	4.55	Samuel T. Ansumana	2020-01-28	10:20:00.000Z	1	---	---	---	---	---	---	---	---	---	no	1	---	---		1			1			1					---	2	3	---	---	---	1
262	13b045b7-270c-4f05-9772-e4b647370a36	1153	3	---	2	Njewadu	3501	3	---	8.91908461	-11.21853116	408.0	4.55	Daniel Fonjah	2020-01-27	17:30:00.000Z	1	---	---	---	---	---	---	---	---	---		1	---	---		1			1				1	1			---	2	2	---	---	---	1
263	890152fe-bdc5-4923-84c3-35fb63cf395c	---	7	---	4	Kombayende	4401	6	---	8.78356903	-10.71051318	571.0	4.55	Tamba Kekura	2019-12-04	12:23:00.000Z	1	---	---	---	---	---	---	---	---	---		1	---	---					1								---	3	2	---	---	---	1
264	4f715933-4472-47cf-9eea-907e923978d5	---	1	---	4	Tumbeidu	4301	9	---	8.83795218	-10.69094492	567.0	4.55	Aiah Kamanda	2019-12-04	09:17:00.000Z	1	---	---	---	---	---	---	---	---	---		1	---	---		1			1		1						---	2	2	---	---	---	1
265	7ae5f743-cedf-4e80-968e-ce0f7b42c9fa	---	3	---	4	Tumbeidu	4301	20	---	8.83743278	-10.69089716	561.0	4.55	Mohamed Jawara	2019-12-04	10:51:00.000Z	1	---	---	---	---	---	---	---	---	---		1	---	---		1			1				1	1			---	2	2	---	---	---	1
266	7b4b7ee3-37d5-4327-8f14-76a2b5e9c664	---	9	---	4	Kombayende	4401	4	---	8.78344215	-10.71081843	580.0	4.55	Bockrie Fofannah	2019-12-04	12:19:00.000Z	1	---	---	---	---	---	---	---	---	---	No	1	---	---	1	1			1					1			---	4	2	---	---	---	1
267	3440ffaf-0ac3-492e-a863-1118b61f4915	---	10	---	4	Kissidu	4701	11	---	8.82856345	-10.69293366	576.0	4.55	Tamba foday	2019-12-05	10:52:00.000Z	96	Not Available	2019-12-06	12:55:00.000Z	96	Not Available	2019-12-06	14:09:00.000Z	96	Not available	---	---	---	---	---	---	---	---	---	---	---	---	---	---	---	---	---	---	---	---	---	---	---
268	c4ee8b0a-7cfc-4f74-a2b0-3a878c4c80ac	---	10	---	4	Tumbeidu	4301	16	---	8.8376361	-10.69070969	574.0	4.55	Peter Gbembo	2019-12-03	10:09:00.000Z	96	Not Available	2019-12-04	10:10:00.000Z	96	Not Available	2019-12-06	11:56:00.000Z	96	Not Applicable	---	---	---	---	---	---	---	---	---	---	---	---	---	---	---	---	---	---	---	---	---	---	---
269	aa30e6f5-be49-4ce4-bd82-0c85018f32e0	---	3	---	4	Kaliaya 1 & 2	4501	1	---	8.79786212	-10.67750509	572.0	4.55	Tamba Sorie	2019-12-06	10:29:00.000Z	1	---	---	---	---	---	---	---	---	---		1	---	---	1	1	1		1	1		1					---	2	2	---	---	---	1
270	a7bf54e8-f154-4fbc-8303-ff1dca4afa06	---	8	---	4	Bomboro	4601	15	---	8.78096495	-10.75046966	488.0	4.55	Sahr Kamanda	2019-12-09	12:04:00.000Z	1	---	---	---	---	---	---	---	---	---	No	1	---	---				1									---	2	2	96	From a cutlass	5	0
271	e649ab41-0553-4e2f-8324-0ee0f14c5bf0	---	2	---	1	Sewafe	1141	6	---	8.5448423	-11.23908655	348.0	4.55	Sahr Komba	2019-12-02	10:52:00.000Z	1	---	---	---	---	---	---	---	---	---	No	1	---	---											1		Chest pain	5	5	---	---	---	0
272	29865f43-1f60-41a7-9c02-c3ffd0f5efce	---	3	---	4	Kissidu	4701	10	---	8.82841851	-10.69292988	592.0	4.55	Fallah Borbor	2019-12-05	10:14:00.000Z	1	---	---	---	---	---	---	---	---	---		1	---	---		1	1		1								---	4	4	---	---	---	1
273	4a5520d8-d803-4446-a990-128cd9ed35ff	---	8	---	4	Kissidu	4701	15	---	8.8288479	-10.69282884	574.0	4.55	Sahr Lamin	2019-12-05	10:39:00.000Z	1	---	---	---	---	---	---	---	---	---		1	---	---					1								---	4	4	---	---	---	1
274	abbe0905-b4af-4213-8116-fb814fd66629	---	5	---	4	Kombayende	4401	19	---	8.783849384895161	-10.709422317227824	591.19	12.0	Ibrahim Kamara	2019-12-06	15:39:00.000-05	2	---	2019-12-09	09:06:00.000-05	2	---	2019-12-10	12:06:00.000-05	96	Not Available	---	---	---	---	---	---	---	---	---	---	---	---	---	---	---	---	---	---	---	---	---	---	---
275	f30fb756-8561-425f-ab87-8a31bc49d935	---	9	---	4	Yandama 1 & 2	4801	over_20	39	8.73526391	-10.73036764	478.0	4.55	Tamba Samba	2019-12-11	13:41:00.000Z	1	---	---	---	---	---	---	---	---	---	No	1	---	---											1		None	5	5	---	---	---	0
276	1ac4e690-01bf-424b-830e-b4398e2d3c01	---	7	---	4	Yandama 1 & 2	4801	2	---	8.73236495	-10.72806025	514.0	4.55	Mani Lebbie	2019-12-11	09:26:00.000Z	1	---	---	---	---	---	---	---	---	---	no	1	---	---				1	1								---	3	3	96	Gun fire injury	5	1
277	8a887d14-198d-46e1-b7cf-1904d1c6a57b	---	7	---	4	Kombayende	4401	1	---					Ballor Jalloh	2019-12-06	13:08:00.000Z	96	Went to farm early this morning	2019-12-06	18:25:00.000Z	96	Not Available	2019-12-06	02:27:00.000Z	96	Call back for three times and it is close	---	---	---	---	---	---	---	---	---	---	---	---	---	---	---	---	---	---	---	---	---	---	---
278	4eab6d99-7e7c-406e-9cc3-0f724bc55df4	---	8	---	4	Kissidu	4701	7	---	8.8282104	-10.69290139	589.0	4.55	Tamba Bockarie	2019-12-05	10:11:00.000Z	1	---	---	---	---	---	---	---	---	---		1	---	---													---	---	---	---	---	---	---
279	a14284c4-7707-43d6-98bd-f794971d8782	---	10	---	4	Yandama 1 & 2	4801	over_20	31	8.73555407	-10.73076468	477.0	4.55	Sumana Turay	2019-12-12	09:48:00.000Z	1	---	---	---	---	---	---	---	---	---		1	---	---											1		None	5	5	---	---	---	0
280	8b41b812-e1d3-4174-80cb-2f96766f94b0	---	9	---	4	Yandama 1 & 2	4801	over_20	26	8.73521174	-10.7312644	483.0	4.55	Kaile Koroma	2019-12-12	10:29:00.000Z	1	---	---	---	---	---	---	---	---	---	No	1	---	---											1		None	5	5	---	---	---	0
281	0ca2ff3f-3ce2-43dd-9d2e-48722a60b2b1	---	8	---	4	Yandama 1 & 2	4801	over_20	21	8.7359773	-10.73137001	475.0	4.55	Abdulai Marrah	2019-12-12	11:33:00.000Z	1	---	---	---	---	---	---	---	---	---	No	1	---	---													---	---	---	---	---	---	---
282	4805083c-b8ec-40cc-804f-c269145ff5e4	---	5	---	4	Yandama 1 & 2	4801	over_20	25	8.73603894093857	-10.731648852897003	489.4	16.0	Brima Turay	2019-12-12	10:27:00.000-05	1	---	---	---	---	---	---	---	---	---	No	1	---	---											1		None	5	5	---	---	---	0
283	4226673f-a90e-4d94-96d5-d4951d80fcd7	---	4	---	2	Budu 2	3801	2	---					djfifjsei	2019-11-22	18:41:00.000-05	1	---	---	---	---	---	---	---	---	---		1	---	---	1	1									1		---	1	1	---	---	---	1
284	876a8db6-c357-4e28-a3bb-f75bb86bf711	---	96	Bockarie Hemore	1	Bassaya	14144	8.61139557 -11.03983633 424.0 4.55	---	---	---	---	---	Ibrahim Kargbo	2019-11-21	13:25:00.000Z	1	---	---	---	---	---	---	---	---	---		1	---	---	1			1	1	1							---	4	4	96	Operation anina	4	1
285	a194e381-6d48-45ff-b13b-3af26f24ce9c	---	96	Umura Saccoh	1	Bassaya	1111	8.61045299 -11.03924787 436.0 4.55	---	---	---	---	---	Chief Tamba James Manfida	2019-11-21	10:56:00.000Z	1	---	---	---	---	---	---	---	---	---		1	---	---		1	1	1	1		1	1	1	1			---	2	2	1	---	2	1
286	b1b91608-3268-41ca-b2e3-6b11556d54ba	---	96	Alie Kamara	1	Bindika	2222	8.61226436 -11.0390793 422.0 4.55	---	---	---	---	---	Roke Kamara	2019-11-21	13:22:00.000Z	1	---	---	---	---	---	---	---	---	---	No	1	---	---							1			1			---	3	3	---	---	---	0
287	fd438f60-853d-4699-b20b-308bd20520cf	---	4	---	1	Sewafe	1111	11	---	8.54288247	-11.25591832	325.0	4.55	Alieu Bangura	2019-11-28	08:20:00.000Z	1	---	---	---	---	---	---	---	---	---	No	1	---	---	1	1	1		1								---	1	1	---	---	---	1
288	c0269614-faa1-4bcf-bfb1-0c4572050e2f	---	3	---	1	Sewafe	1101	4	---	8.54379189	-11.24330795	316.0	4.55	Thalbe Kondeh	2019-11-28	08:22:00.000Z	1	---	---	---	---	---	---	---	---	---		1	---	---	1	1			1	1			1	1			---	1	1	---	---	---	1
289	ebde4214-6e03-4ca2-97c1-bea2d12e24d5	---	14	---	1	Tioma	1201	2	---	8.5398283	-11.21772768	392.0	4.55	John Kargbo	2019-11-29	08:25:00.000Z	1	---	---	---	---	---	---	---	---	---	No	1	---	---					1								---	3	3	---	---	---	1
290	91f746ec-d552-4863-9386-407c89d287e1	---	5	---	1	Bassaya	1401	9	---	8.539472911175503	-11.208536213771543	402.63	4.0	Aiah Phillip Gbondo	2019-11-29	08:50:00.000-05	1	---	---	---	---	---	---	---	---	---	No	1	---	---											1		None	5	5	---	---	---	0
291	c0f4dd96-abd6-42ee-9546-ab5238480d38	---	6	---	1	Tioma	1201	14	---	8.540009595096379	-11.218387143162678	389.13	6.0	David Nyama.	2019-11-29	08:18:00.000Z	1	---	---	---	---	---	---	---	---	---	No.	1	---	---					1								---	2	2	---	---	---	1
292	028830a8-a99e-47ba-afce-b24424a26d96	---	10	---	1	Bassaya	1401	10	---	8.53952238	-11.20866475	394.0	4.55	Morlai Kamara	2019-11-29	08:59:00.000Z	1	---	---	---	---	---	---	---	---	---		1	---	---					1								---	3	3	---	---	---	1
293	147f1371-0c17-4849-a5cc-8e7d3aa7a36e	---	14	---	1	Tioma	1201	11	---	8.53989212	-11.217872	386.0	4.55	Usman Kargbo	2019-11-29	09:44:00.000Z	1	---	---	---	---	---	---	---	---	---	No	1	---	---					1								---	3	3	---	---	---	1
294	530c8a5b-3064-463e-b5a9-29a27ddfff1c	---	8	---	1	Tioma	1201	12	---	8.53989881	-11.21809578	381.0	4.55	John Sesay	2019-11-29	10:49:00.000Z	1	---	---	---	---	---	---	---	---	---		1	---	---				1									---	2	3	96	which Craft	5	1
295	42a49173-7019-4e89-b447-e3a10c0d8e9f	---	8	---	1	Tioma	1201	1	---	8.53982027	-11.21781894	397.0	4.55	Junissa Kamara	2019-11-29	09:25:00.000Z	1	---	---	---	---	---	---	---	---	---		1	---	---											1		Olsa	5	5	---	---	---	1
296	033425f8-1314-4f9a-a376-deb48955883b	---	96	Bockarie Hemore	1	Sewafe	1101	8	---	8.54348872	-11.24362433	327.0	4.55	Ibrahim Jalloh	2019-11-26	08:11:00.000Z	1	---	---	---	---	---	---	---	---	---		1	---	---	1	1	1										---	2	2	---	---	---	1
297	a0811d24-327f-405e-915c-e653358592d5	---	10	---	1	Mondeya	1501	5	---	8.54581757	-11.26186385	309.0	4.55	Francis Gbougba	2019-11-27	13:26:00.000Z	1	---	---	---	---	---	---	---	---	---		1	---	---		1			1								---	4	4	---	---	---	0
298	682a0c9b-b1e9-4308-b803-f813997abd2f	---	8	---	1	Sewafe	1121	18	---	8.54148833	-11.24616749	322.0	4.55	Steven Kai George	2019-11-27	11:50:00.000Z	1	---	---	---	---	---	---	---	---	---	No	1	---	---		1			1					1			---	4	2	---	---	---	1
299	4347e647-3ac4-48c7-970f-1e27c16df2e9	---	9	---	1	Bassaya	2222	8.61127155 -11.03924161 421.0 4.55	---	---	---	---	---	umar tarawally	2019-11-21	11:54:00.000Z	1	---	---	---	---	---	---	---	---	---		1	---	---		1											---	3	3	---	---	---	1
300	7589c175-bc09-4948-b94a-199437638d2e	---	96	Alie Kamara	4	3	1111	8.643968333333333 -10.968865000000001 296.8 7.8	---	---	---	---	---	Abu Bakarr	2019-11-21	16:55:00.000Z	1	---	---	---	---	---	---	---	---	---	no	1	---	---		1			1					1			---	3	3	---	---	---	1
301	29d98779-2661-4068-9bf8-72b0298f206d	---	6	---	1	Sewafe	1121	16	---	8.53570003	-11.24865896	307.0	4.55	Zakariah Mansaray	2019-11-26	08:44:00.000Z	1	---	---	---	---	---	---	---	---	---	no	1	---	---		1	1					1	1				---	2	2	---	---	---	1
302	c060f95a-676f-4364-9b7d-90f3dc7f08c6	---	96	Emmanuel Bockarie	1	Sewafe	1121	7	---	8.53648116	-11.24970401	315.0	4.55	Komba Joe	2019-11-26	14:04:00.000Z	1	---	---	---	---	---	---	---	---	---	No	1	---	---	1		1		1								---	1	1	---	---	---	1
303	9128d35e-64bf-4fcf-8a37-c2f1d64901e3	95027	13	---	2	Fensedu	3101	16	---	8.849068333333333	-11.09484	375.7	10.3	Aiah Monjay	2020-01-22	13:19:00.000Z	1	---	---	---	---	---	---	---	---	---	No	1	---	---	1							1					---	2	2	---	---	---	1
304	40c18de7-32ee-4c08-8f8d-be9e2b71cb75	92832	7	---	2	Fensedu	3101	8	---	8.84794082	-11.09546715	436.0	4.55	Tamba Ansumana	2020-01-22	12:50:00.000Z	1	---	---	---	---	---	---	---	---	---	NO	1	---	---		1	1					1					---	2	2	---	---	---	1
305	7a352353-139b-44f1-9d84-e1b20cc6c474	88484	3	---	2	Fensedu	3101	over_20	23	8.84899355	-11.09458044	431.0	4.55	Sahr Yusufu Fanday	2020-01-22	14:23:00.000Z	1	---	---	---	---	---	---	---	---	---		1	---	---	1	1	1		1		1	1		1			---	2	2	---	---	---	1
306	bea8428a-fab8-4a40-804d-43da3b569670	4221	1	---	3	Bandama	2601	5	---	8.39337063	-10.87630642	309.0	4.55	Ibrahim williams	2020-01-14	10:23:00.000Z	1	---	---	---	---	---	---	---	---	---		1	---	---	1		1		1	1							---	3	3	---	---	---	0
307	8c94d29a-8d39-42b6-b007-45cba4a21517	97185	10	---	3	Bandama	2601	6	---	8.39416737	-10.87533849	297.0	4.55	James Issah	2020-01-14	11:16:00.000Z	1	---	---	---	---	---	---	---	---	---	No	1	---	---		1			1					1			---	3	2	---	---	---	1
308	1c39b9ab-8d96-4ee8-8bb8-d3c8bbf4887e	32399	2	---	3	Bandama	2601	15	---	8.39370716	-10.87595562	296.0	4.55	Joenethan	2020-01-14	12:07:00.000Z	96	Not available	2020-01-14	13:10:00.000Z	1	---	---	---	---	---	No	1	---	---													---	---	---	---	---	---	---
309	462c2a56-4c2f-48d0-b0be-4b312cad2ebe	46292	5	---	3	Gbatema Maakor	2701	3	---	8.414345122508065	-10.870930383148158	290.05	12.0	Komba Williams	2020-01-14	10:42:00.000-05	1	---	---	---	---	---	---	---	---	---	no	1	---	---											1		none	5	5	---	---	---	0
310	78d0da59-2ca2-48aa-942e-8b93ef20c56f	57258	8	---	2	Fensedu	3101	19	---	8.84917149	-11.09464203	425.0	4.55	Tamba Moinje	2020-01-22	12:41:00.000Z	96	Not Available	2020-01-23	11:35:00.000Z	96	Not Available	2020-01-29	12:43:00.000Z	96	Not Available Closed	---	---	---	---	---	---	---	---	---	---	---	---	---	---	---	---	---	---	---	---	---	---	---
311	f77c6d59-a886-4486-839b-5c2caecaeb12	42960	2	---	2	Njewadu	3501	8	---	8.91941602	-11.21878093	408.0	4.55	Gibriella Sesay	2020-01-27	18:22:00.000Z	1	---	---	---	---	---	---	---	---	---	No	1	---	---											1		Chest pain	3	3	---	---	---	1
312	fdb0fe75-5e73-47bc-a752-42a5e7fa2544	75901	5	---	2	Njewadu	3501	10	---	8.919446666666666	-11.219011666666665	382.7	6.4	James Komba	2020-01-27	18:23:00.000Z	1	---	---	---	---	---	---	---	---	---	no	1	---	---					1								---	3	3	---	---	---	1
313	79f734ac-6a4c-4443-8d03-5e83bc870f0f	44036	10	---	2	Yandu	3601	4	---	8.81913016	-11.12619547	454.0	4.55	Bangalie Kamara	2020-01-28	10:00:00.000Z	1	---	---	---	---	---	---	---	---	---		1	---	---											1		None	5	5	---	---	---	0
314	ec3b222c-f8eb-440a-a5a4-3846695c532b	20010	8	---	2	Bengumaya	3301	14	---	8.88691493	-11.11033088	407.0	4.55	Tamba Fengai 2	2020-01-28	12:18:00.000Z	1	---	---	---	---	---	---	---	---	---	No	1	---	---				1									---	3	3	96	Machet wond	5	0
315	436918cf-ba7e-4049-919c-27ce0e9e09ea	11020	2	---	4	Yandama 1 & 2	4801	over_20	49	8.73531715	-10.73028287	481.0	4.55	Aiah Komba	2020-01-06	12:35:00.000Z	1	---	---	---	---	---	---	---	---	---	No	1	---	---													---	---	---	---	---	---	---
316	5aadbf10-4124-4fbb-891a-80037d6e92b6	36825	3	---	3	Gandorhun	2501	9	---	8.4396594	-10.8617485	297.0	4.55	Tamba F Koroma	2020-01-07	12:07:00.000Z	96	Not Available	2020-01-07	12:08:00.000Z	96	Not Available	2020-01-08	09:21:00.000Z	96	Not Available	---	---	---	---	---	---	---	---	---	---	---	---	---	---	---	---	---	---	---	---	---	---	---
317	ce27df85-59d8-4708-8b7c-7359a8941816	64669	3	---	3	Koidu Buma	2101	14	---	8.42051243	-10.84635736	275.0	4.55	Kai Sam	2020-01-09	13:28:00.000Z	1	---	---	---	---	---	---	---	---	---		1	---	---	1	1	1		1	1			1	1			---	2	2	---	---	---	1
318	7a523b75-ea0e-4980-ae74-8566a1534c83	72315	7	---	3	Gandorhun	2502	20	---	8.43806558	-10.87332063	292.0	4.55	Sahr Mohamed Bonga	2020-01-08	13:01:00.000Z	1	---	---	---	---	---	---	---	---	---	No	1	---	---						1							---	2	2	---	---	---	1
319	64768976-2c78-4aa8-8fba-1c6d3ec19235	57876	7	---	3	Gandorhun	2502	11	---	8.43755397	-10.87198037	247.0	4.55	Sahr Kamanda	2020-01-08	10:26:00.000Z	1	---	---	---	---	---	---	---	---	---	no	1	---	---		1	1		1	1		1					---	2	2	---	---	---	0
320	ef90447c-49e1-410f-9178-af18c4352e1b	11452	1	---	3	Gandorhun	2503	13	---	8.43065585	-10.85987059	287.0	4.55	Tamba Joseph	2020-01-08	09:26:00.000Z	1	---	---	---	---	---	---	---	---	---		1	---	---		1			1								---	3	3	---	---	---	1
321	a876c8e5-a286-4a88-938f-f663b09abf12	25674	8	---	3	Waiyor	2401	11	---	8.46388381	-10.87348323	300.0	4.55	Tamba Kabba	2020-01-10	10:44:00.000Z	1	---	---	---	---	---	---	---	---	---	No	1	---	---													---	---	---	---	---	---	---
322	53775a91-11ed-4296-929c-573fbf0cd438	51284	3	---	3	Gbatema Maakor	2701	11	---	8.41384948	-10.87144498	290.0	4.55	Sahr Morsay	2020-01-13	11:50:00.000Z	1	---	---	---	---	---	---	---	---	---		1	---	---	1	1			1	1			1	1			---	2	2	---	---	---	1
323	158ada54-14bb-42d8-b912-0c8b88a0900d	81881	10	---	3	Gbatema Maakor	2701	9	---	8.41391456	-10.87116022	291.0	4.55	Tamba Saffa	2020-01-13	10:35:00.000Z	1	---	---	---	---	---	---	---	---	---		1	---	---		1											---	3	3	---	---	---	1
324	b03e4e6e-cd26-4710-9078-da6be0b5577c	83665	8	---	3	Gandorhun	2501	14	---	8.4389093	-10.86123858	309.0	4.55	Aiah Momoh	2020-01-08	10:02:00.000Z	96	not Available	2020-01-08	10:03:00.000Z	96	Not Available	2020-01-09	14:49:00.000Z	96	Not Available on third visit Closed	---	---	---	---	---	---	---	---	---	---	---	---	---	---	---	---	---	---	---	---	---	---	---
325	243e19e3-a5fb-4476-bb22-3677e7e480d2	82043	8	---	3	Waiyor	2401	9	---	8.46436824	-10.87356689	304.0	4.55	Kai Komeh	2020-01-13	11:17:00.000Z	1	---	---	---	---	---	---	---	---	---	No	1	---	---													---	---	---	---	---	---	---
326	d6a03c32-b6d9-4629-9a8d-ab271a0cdf7b	93758	9	---	3	Gbatema Maakor	2701	1	---	8.41420493	-10.87088224	298.0	4.55	Sahr Matter	2020-01-13	10:38:00.000Z	1	---	---	---	---	---	---	---	---	---	No	1	---	---	1	1			1								---	2	2	---	---	---	1
327	99501ae8-4a53-4c50-9eab-b22eba899660	67384	1	---	3	Waiyor	2401	12	---	8.4638761	-10.87342883	311.0	4.55	Kumba Kabba	2020-01-13	10:03:00.000Z	1	---	---	---	---	---	---	---	---	---		1	---	---													---	---	---	---	---	---	---
328	e9d38983-4905-410c-ab13-a3564317708d	77453	1	---	3	Waiyor	2401	10	---	8.46395574	-10.87371838	322.0	4.55	Tamba Kayojah	2020-01-13	10:48:00.000Z	1	---	---	---	---	---	---	---	---	---		1	---	---			1		1								---	3	3	---	---	---	1
329	433f3533-f7f8-4390-95c5-6a3c6ff4dd43	51298	8	---	2	Yaryah	3701	10	---	8.92716914	-11.13763432	425.0	4.55	Mohamed Yambssu	2020-01-21	11:38:00.000Z	1	---	---	---	---	---	---	---	---	---	No	1	---	---											1		Cough	3	3	---	---	---	0
330	9092f587-2153-4aea-8b3c-ea64ca5b1a34	80240	9	---	2	Kayima	3201	14	---	8.88787989	-11.15939381	430.0	4.55	Mani Karim	2020-01-20	14:34:00.000Z	1	---	---	---	---	---	---	---	---	---	No	1	---	---		1			1								---	2	2	---	---	---	0
331	17bce814-7f71-40d9-9cf9-470acd6b19ba	24067	6	---	2	Kayima	3201	8	---	8.879397490874897	-11.160345937767163	373.19	24.0	Aiah Lansana.	2020-01-20	12:44:00.000Z	1	---	---	---	---	---	---	---	---	---	No.	1	---	---		1	1										---	2	2	---	---	---	1
332	32268a12-b3a9-44d9-942f-e589fd207e94	69592	3	---	2	Kayima	3202	4	---	8.88648088	-11.15881362	404.0	4.55	Hassan Koroma	2020-01-20	14:17:00.000Z	1	---	---	---	---	---	---	---	---	---		1	---	---	1	1	1		1	1		1	1	1			---	2	2	---	---	---	1
333	5178229e-0861-407c-9b8f-e7b46c4fd38f	15103	1	---	2	Baudu	3401	3	---	8.85366543	-11.13382284	416.0	4.55	Kia Dumbiaque	2020-01-23	11:03:00.000Z	1	---	---	---	---	---	---	---	---	---		1	---	---													---	---	---	---	---	---	---
334	2eb5ee29-1545-4812-833d-1cee0ffef88f	20260	3	---	2	Baudu	3401	9	---	8.85429387	-11.133656	410.0	4.55	Sheku Kamanda	2020-01-24	10:51:00.000Z	1	---	---	---	---	---	---	---	---	---		1	---	---		1			1	1	1	1		1			---	3	3	---	---	---	0
335	735b32d5-542e-4b0e-bbce-aaabc76df8bf	9362	8	---	3	Bandama	2601	7	---	8.39339424	-10.87603039	296.0	4.55	Tamba Ngaujah	2020-01-14	11:27:00.000Z	96	Not Available	2020-01-14	11:28:00.000Z	1	---	---	---	---	---	No	1	---	---		1			1								---	3	3	---	---	---	1
336	b1d7f654-49e3-42e6-a88c-2969a7c17a52	12665	5	---	3	Kotuma	2301	6	---	8.462111263038745	-10.884229223619203	314.55	8.0	Kai Sam	2020-01-15	10:39:00.000-05	1	---	---	---	---	---	---	---	---	---	no	1	---	---		1			1								---	3	2	---	---	---	1
337	40f257fa-f5c3-4553-b176-01fe9a81690a	90898	7	---	3	Waiyor	2401	3	---	8.46476648	-10.87326226	306.0	4.55	Abdulai Turay	2020-01-13	11:06:00.000Z	96	went to farm	2020-01-13	10:36:00.000Z	2	---	2020-01-16	10:08:00.000Z	1	---	will pih be coming to give us medicine?	1	---	---			1	1	1			1					---	2	3	1	---	5	1
338	702be193-356e-4e5d-b650-16e8493b9079	---	5	---	1	Mondeya	1501	6	---	8.5458203	-11.2615739	311.1	5.0	Ibrahim Dambay	2019-11-28	08:21:00.000Z	1	---	---	---	---	---	---	---	---	---	No	1	---	---					1								---	2	3	---	---	---	1
339	0bc507f2-abd4-495b-8522-2bf1764e496b	---	7	---	1	Sewafe	1121	3	---					Mohamed Conteh	2019-11-26	10:33:00.000Z	1	---	---	---	---	---	---	---	---	---		1	---	---											1		olsa	5	5	---	---	---	1
340	3ecf6bae-97b6-418f-8efc-94ffe76b9230	---	7	---	1	Sewafe	1121	13	---	8.53491964	-11.25068616	313.0	4.55	Paul Kellie	2019-11-25	12:55:00.000Z	1	---	---	---	---	---	---	---	---	---	No	1	---	---	1	1			1	1	1	1		1			---	3	2	---	---	---	0
341	7832cf99-e955-43dc-9ebb-3f3eb227fcac	---	10	---	1	Bassaya	1401	8	---	8.53938488	-11.20847032	394.0	4.55	Alie Kamara	2019-11-28	14:24:00.000Z	2	---	2019-11-28	14:24:00.000Z	1	---	---	---	---	---		1	---	---		1			1								---	3	3	---	---	---	1
342	ef88069d-a067-4ae8-b706-d4542461d8df	---	7	---	1	Tioma	1201	10	---	8.53995334	-11.21776888	392.0	4.55	Amadu Kamara	2019-11-29	10:01:00.000Z	1	---	---	---	---	---	---	---	---	---		1	---	---											1		No sick	5	5	---	---	---	0
343	1ca16730-d029-42f2-9ff4-9b3625862763	---	6	---	1	Tioma	1201	13	---	8.5398163884963	-11.21817722228151	380.76	4.0	Dennis Conteh.	2019-11-29	09:33:00.000Z	1	---	---	---	---	---	---	---	---	---	No.	1	---	---			1										---	4	2	---	---	---	0
344	dd84a731-ab67-489a-8b78-eaa276191600	---	6	---	1	Tioma	1201	12	---	8.539928688590404	-11.217935656285642	379.13	6.0	Pa. Foday Conteh	2019-11-29	10:28:00.000Z	1	---	---	---	---	---	---	---	---	---	No.	1	---	---	1												---	4	2	---	---	---	0
345	809b80d0-b498-421f-ad8c-75f6cbedb28c	---	3	---	1	Bassaya	1401	2	---	8.53901068	-11.20839769	397.0	4.55	Mohamed Emerson	2019-11-29	08:53:00.000Z	1	---	---	---	---	---	---	---	---	---		1	---	---											1		None	5	5	---	---	---	0
346	a72914c4-479d-4a5c-b6e7-d345b309bddc	---	9	---	4	Kombayende	4401	over_20	23	8.78406356	-10.70992936	584.0	4.55	Tamba Kabba	2019-12-03	15:31:00.000Z	1	---	---	---	---	---	---	---	---	---	No	1	---	---											1		None	5	5	---	---	---	0
347	013aa1bb-80da-45db-ab97-363c738c5027	---	4	---	4	Kombayende	4401	16	---	8.78404005	-10.71023303	575.0	4.55	Isaiah k Tima	2019-12-03	15:07:00.000Z	1	---	---	---	---	---	---	---	---	---	No	1	---	---		1	1		1				1				---	1	1	---	---	---	1
348	5bc1374e-c087-43b7-aad2-82d0f71bcb7c	---	96	Umar Saccoh	1	Sewafe	1101	1	---	8.5437881	-11.2430079	344.6	5.0	Alusine Kamara	2019-11-25	13:45:00.000Z	1	---	---	---	---	---	---	---	---	---		1	---	---					1								---	2	2	---	---	---	0
349	404d6037-0854-44bc-ab2e-5d78670f7791	---	7	---	1	Mondeya	1501	2	---	8.5464759	-11.26256033	334.0	4.55	Hassana Koroma	2019-11-27	13:35:00.000Z	1	---	---	---	---	---	---	---	---	---		1	---	---			1	1	1		1						---	2	2	96	Start with pain	2	1
350	3faf7297-bc90-4387-a38a-4d86e80d206c	---	6	---	1	Sewafe	1111	2	---	8.543109337526532	-11.254768095722792	301.14	16.0	Kono Bundu	2019-11-26	08:25:00.000Z	1	---	---	---	---	---	---	---	---	---		1	---	---		1	1										---	3	3	---	---	---	1
351	f09b4b08-7f09-4b59-adc1-9ff31e257952	---	2	---	1	Sewafe	1141	4	---	8.54538393	-11.23924802	329.0	4.55	Komba Mbaina	2019-11-27	08:47:00.000Z	1	---	---	---	---	---	---	---	---	---	No	1	---	---		1	1		1			1		1			---	1	1	---	---	---	0
352	2ba941d7-6735-46e5-af19-c43d9c08f0e8	---	96	Umar Saccoh	1	Sewafe	1101	5	---	8.5434045	-11.2433215	335.6	5.0	Ibrahim Sessay	2019-11-26	13:59:00.000Z	1	---	---	---	---	---	---	---	---	---	no	1	---	---											1		none	5	5	---	---	---	0
353	16f48442-6350-4d66-89f9-647ae353d3a2	---	8	---	1	Mondeya	1501	3	---	8.54608134	-11.26230562	316.0	4.55	Mohamed Turay	2019-11-27	14:19:00.000Z	1	---	---	---	---	---	---	---	---	---	No	1	---	---		1	1	1	1	1							---	2	2	2	---	1	1
354	8086f557-671c-4471-a713-7430d7ad4677	---	6	---	1	Sewafe	1111	7	---	8.542608001640819	-11.255229486019354	308.64	32.0	Alimamy Turay	2019-11-27	08:53:00.000Z	1	---	---	---	---	---	---	---	---	---	No.	1	---	---					1			1					---	4	4	---	---	---	1
355	f3db86fa-8bdb-4908-a8c9-dfcd5c1b7fda	---	96	Umar Saccoh	1	Sewafe	1101	1	---	8.543724	-11.2430082	425.6	5.0	Alarini Bah	2019-11-25	14:40:00.000Z	1	---	---	---	---	---	---	---	---	---		1	---	---	1										1		Typhoid	2	2	---	---	---	1
356	9994d6a0-3143-44d3-bea7-ed6162e9897f	---	7	---	1	Mondeya	1501	9	---	8.5455272	-11.26107437	327.0	4.55	Ibrahim Sorie Sesay	2019-11-28	08:26:00.000Z	1	---	---	---	---	---	---	---	---	---		1	---	---		1	1		1			1					---	1	2	---	---	---	1
357	bc5c3de0-3fc0-4187-865a-f384249c1a2f	---	1	---	4	Bomboro	4601	6	---	8.7812552	-10.75119599	458.0	4.55	Sahr Sam	2019-12-09	11:23:00.000Z	1	---	---	---	---	---	---	---	---	---		1	---	---		1			1		1	1					---	2	2	---	---	---	1
358	a567817a-948b-4988-bab5-acabd404ff93	---	10	---	4	Bomboro	4601	3	---	8.78106557	-10.7511244	479.0	4.55	Mustapha Sesay	2019-12-09	11:48:00.000Z	1	---	---	---	---	---	---	---	---	---		1	---	---	1	1											---	3	3	---	---	---	1
359	5be580c6-70a8-4584-863c-f6eccdfcb20b	---	10	---	4	Yandama 1 & 2	4801	18	---	8.73522935	-10.73071991	483.0	4.55	Fallah Mansaray	2019-12-12	10:29:00.000Z	1	---	---	---	---	---	---	---	---	---		1	---	---											1		None	5	5	---	---	---	0
360	8a7e34d8-1091-42ca-bebf-c70aa696f2c3	---	4	---	4	Yandama 1 & 2	4801	over_20	35	8.73579225	-10.73095279	486.0	4.55	Ibrahim Koroma	2019-12-12	11:16:00.000Z	1	---	---	---	---	---	---	---	---	---	No	1	---	---					1								---	2	2	---	---	---	0
361	f2426072-8a14-4c58-af98-bf0983b7c4bd	---	5	---	4	Kissidu	4701	5	---	8.82799867892972	-10.692969382328888	578.46	32.0	Fayia Konoboy	2019-12-05	10:15:00.000-05	96	Not available	2019-12-06	10:15:00.000-05	96	Not Available	2019-12-10	14:50:00.000-05	96	Not Available	---	---	---	---	---	---	---	---	---	---	---	---	---	---	---	---	---	---	---	---	---	---	---
362	3fda274f-c3d6-4a0b-8616-2823a6ef8a5f	---	4	---	4	Yandama 1 & 2	4801	7	---	8.73232448	-10.72837115	501.0	4.55	Tamba Manie	2019-12-11	09:54:00.000Z	1	---	---	---	---	---	---	---	---	---	No	1	---	---		1											---	4	4	---	---	---	1
363	be61ce78-a863-4927-8d18-5239f2bd4138	---	6	---	4	Yandama 1 & 2	4801	3	---	8.732216945467298	-10.72805207147598	564.14	16.0	Sahr Mani.	2019-12-11	09:24:00.000Z	1	---	---	---	---	---	---	---	---	---	No.	1	---	---													---	---	---	---	---	---	---
364	edc2f42b-2731-41b9-a224-7f29d2e6159b	---	6	---	4	Yandama 1 & 2	4801	over_20	37	8.735925627340901	-10.731612968220853	475.63	8.0	Mohamed Marrah.	2019-12-11	13:38:00.000Z	1	---	---	---	---	---	---	---	---	---	No.	1	---	---													---	---	---	---	---	---	---
365	73c79f49-77ee-4b01-9677-7b1c9f84cc3e	---	9	---	4	Bomboro	4601	2	---	8.77462361	-10.72429384	469.0	4.55	Musa Jawara	2019-12-09	12:03:00.000Z	96	Not available	2019-12-10	09:24:00.000Z	96	Not available	2019-12-10	12:37:00.000Z	96	Not available	---	---	---	---	---	---	---	---	---	---	---	---	---	---	---	---	---	---	---	---	---	---	---
366	b863e5a5-75e4-4965-873f-c177c82aebab	---	8	---	4	Tumbeidu	4301	1	---	8.83830245	-10.69090011	571.0	4.55	Emmanuel Amadu	2019-12-04	16:28:00.000Z	1	---	---	---	---	---	---	---	---	---		1	---	---													---	---	---	---	---	---	---
367	21ea97e0-50a2-4180-8fac-70a05745a20d	---	6	---	4	Kissidu	4701	4	---	8.82807519650242	-10.692782499038536	581.84	32.0	Tamba Kamara.	2019-12-05	10:33:00.000Z	1	---	---	---	---	---	---	---	---	---	No.	1	---	---								1					---	4	4	---	---	---	1
368	d3fddd1e-9b94-424b-91fa-31352e5b62e3	---	3	---	4	Yandama 1 & 2	4801	over_20	23	8.73594694	-10.73129061	480.0	4.55	Tamba Koroma	2019-12-11	13:49:00.000Z	1	---	---	---	---	---	---	---	---	---		1	---	---	1	1	1		1	1				1			---	2	2	---	---	---	1
369	e0dc820d-2054-4371-b072-2532dfc3a0a2	---	7	---	4	Kaliaya 1 & 2	4501	5	---	8.79788653	-10.67779189	582.0	4.55	Fallah Sorie	2019-12-06	10:23:00.000Z	1	---	---	---	---	---	---	---	---	---	No	1	---	---					1			1					---	3	3	---	---	---	1
370	fb3561ef-ecde-4e27-8f25-b3fea517e7d0	---	1	---	4	Kombayende	4401	18	---	8.7843664	-10.71048328	580.0	4.55	Sahrfea Johnbul	2019-12-06	15:39:00.000Z	1	---	---	---	---	---	---	---	---	---	No	1	---	---					1								---	4	4	---	---	---	1
371	1f684a5b-7e6e-4b81-86c6-8ac8ab965d9f	---	1	---	4	Kombayende	4401	1	---	8.78386677	-10.71009058	581.0	4.55	Adulrahman Bonsu	2019-12-03	15:50:00.000Z	2	---	2019-12-03	15:50:00.000Z	2	---	2019-12-03	15:50:00.000Z	96	Not Applicable	---	---	---	---	---	---	---	---	---	---	---	---	---	---	---	---	---	---	---	---	---	---	---
372	887ac3f7-4f88-4869-be95-09d9ce78808b	---	8	---	4	Kaliaya 1 & 2	4501	11	---	8.79509095	-10.6820509	582.0	4.55	Francis A Ngandi	2019-12-06	10:24:00.000Z	1	---	---	---	---	---	---	---	---	---		1	---	---											1		Hypatention and ulser	2	2	---	---	---	1
373	06860544-9d6e-4824-b350-5fffd6f66c7a	---	8	---	1	Burn Farm	11111	8.610005541986215 -11.039681288508678 436.82 32.0	---	---	---	---	---	Kai Daniel Ngaujah	2019-11-21	11:46:00.000Z	1	---	---	---	---	---	---	---	---	---		1	---	---		1		1	1					1			---	2	2	2	---	3	1
374	af64d1ed-602e-4ba7-af5e-3c10d7be3bdd	---	8	---	1	Kamandaya	11111	8.609359544739027 -11.039264302280555 432.48 4.0	---	---	---	---	---	James Ngaujah	2019-11-21	13:25:00.000Z	1	---	---	---	---	---	---	---	---	---		1	---	---		1			1								---	4	2	---	---	---	1
375	bd1895ce-4bba-432e-820f-ad22543fbd7c	---	2	---	2	Kayima	11111	8.61087392 -11.03932062 440.0 10.61	---	---	---	---	---	Alhaji Muctaru Bamorie Turay	2019-11-21	11:15:00.000Z	1	---	---	---	---	---	---	---	---	---		1	---	---		1	1		1	1	1	1	1	1			---	1	1	---	---	---	1
376	902d92ae-8bd5-443b-a3cd-f589c3abfdf0	64049	2	---	2	Yaryah	3701	2	---	8.92699547	-11.13829248	437.0	4.55	Abu Bakarr Bangura	2020-01-21	11:06:00.000Z	1	---	---	---	---	---	---	---	---	---	No	1	---	---													---	---	---	---	---	---	---
377	0cfea01b-cd07-46b8-8c46-5919f3acd428	53672	1	---	2	Kayima	3202	10	---	8.88785064	-11.15927891	401.0	4.55	Aiah Amadu	2020-01-20	13:53:00.000Z	1	---	---	---	---	---	---	---	---	---		1	---	---					1								---	3	3	---	---	---	1
378	eb13ed87-8274-43c5-80fa-fd56f44a61f8	14037	4	---	3	Kotuma	2301	7	---	8.46212136	-10.88448746	312.0	4.55	Tamba Sam	2020-01-15	10:41:00.000Z	1	---	---	---	---	---	---	---	---	---	No	1	---	---		1			1								---	3	3	---	---	---	1
379	28918493-7eb4-4653-9d1f-7313f2feedd1	24765	7	---	3	Koidu Buma	2101	over_20	22	8.42008594	-10.84557888	273.0	4.55	Sahr Marka	2020-01-09	13:33:00.000Z	96	Not available at the moment	2020-01-09	13:33:00.000Z	2	---	2020-01-09	17:19:00.000Z	96	Not availabe for the last visit	---	---	---	---	---	---	---	---	---	---	---	---	---	---	---	---	---	---	---	---	---	---	---
380	48e0ea3d-35d1-45ff-9128-7c1f75dc5482	17935	10	---	3	Gbatema Maakor	2701	7	---	8.41424382	-10.87130911	300.0	4.55	Mohamed Mansaray	2020-01-13	11:40:00.000Z	96	Not Available	2020-01-15	10:30:00.000Z	96	Not Available	2020-01-16	11:32:00.000Z	96	Not Available	---	---	---	---	---	---	---	---	---	---	---	---	---	---	---	---	---	---	---	---	---	---	---
381	60b4c865-a7ef-4a0c-8760-216f815d8d4e	36854	4	---	3	Gandorhun	2501	6	---	8.43973532	-10.8625876	318.0	4.55	Mr. Ibrahim Fofanah	2020-01-07	11:22:00.000Z	1	---	---	---	---	---	---	---	---	---	No	1	---	---		1			1			1	1				---	2	1	---	---	---	1
382	99e1a067-cc97-45cb-ab0e-b8e6bf6f462a	65851	7	---	3	Gandorhun	2501	18	---	8.43933908	-10.86209377	290.0	4.55	Sahr Komba	2020-01-07	12:14:00.000Z	1	---	---	---	---	---	---	---	---	---	no	1	---	---		1	1		1			1					---	2	2	---	---	---	1
383	72d3fed6-da27-4388-83c3-4ddde71b7b98	50582	10	---	3	Koboma 1	2201	2	---	8.45422621	-10.86984518	281.0	4.55	Tamba Yambasu	2020-01-10	09:52:00.000Z	1	---	---	---	---	---	---	---	---	---		1	---	---		1											---	3	3	---	---	---	1
384	f6eff73d-b771-4b9a-b31b-7dff4abf24cc	10905	2	---	3	Koboma 1	2201	1	---	8.45378248	-10.86988202	283.0	4.55	Samuel Yambasu	2020-01-10	10:27:00.000Z	1	---	---	---	---	---	---	---	---	---	No	1	---	---											1		Typhoid	2	2	---	---	---	1
385	7b4fe5bc-0e37-4a7e-8681-8e904e6e9b3d	41211	7	---	3	Waiyor	2401	1	---	8.46473823	-10.87316869	278.0	4.55	Osman Koroma	2020-01-10	10:08:00.000Z	96	Traveled To Kombayende	2020-01-10	14:57:00.000Z	1	---	---	---	---	---	no	1	---	---					1								---	3	3	---	---	---	1
386	9faccb6f-d846-4341-b077-f749b073b8bd	63007	2	---	3	Koidu Buma	2101	over_20	28	8.42092478	-10.84659784	272.0	4.55	Tamba Lahai	2020-01-09	13:14:00.000Z	1	---	---	---	---	---	---	---	---	---	No	1	---	---													---	---	---	---	---	---	---
387	20c214aa-33f0-4e15-9838-4c8775cc46de	65039	2	---	3	Gandorhun	2501	11	---	8.43940369	-10.86131709	303.0	4.55	Sheku Marah	2020-01-07	12:15:00.000Z	2	---	2020-01-07	13:32:00.000Z	96	Not available	2020-01-08	15:02:00.000Z	1	---	No	1	---	---													---	---	---	---	---	---	---
388	d00677b9-638b-427e-9bdc-e4e8f8a7d2b5	93774	2	---	3	Gandorhun	2502	4	---	8.43568571	-10.87055482	305.0	4.55	Saffia Joe	2020-01-09	11:17:00.000Z	1	---	---	---	---	---	---	---	---	---	No	1	---	---		1			1			1					---	2	2	---	---	---	1
389	cefc90e8-98af-4629-aace-1946a0dc432d	68330	3	---	3	Koidu Buma	2101	10	---	8.42019668	-10.84636927	277.0	4.55	Fengai Koroma	2020-01-09	12:18:00.000Z	1	---	---	---	---	---	---	---	---	---		1	---	---		1	1		1				1	1			---	2	2	---	---	---	1
390	809bdfbe-ce54-411f-bbcf-32943a80b6f9	25621	7	---	3	Gandorhun	2502	over_20	21	8.43797228	-10.87337253	290.0	4.55	Sahr Komba	2020-01-09	11:09:00.000Z	1	---	---	---	---	---	---	---	---	---	no	1	---	---													---	---	---	---	---	---	---
391	d1d1d818-ce39-4d12-87e4-76c593f6de1e	45188	2	---	3	Gandorhun	2502	8	---	8.43589004	-10.87029691	283.0	4.55	Samuel Koiday	2020-01-08	10:57:00.000Z	1	---	---	---	---	---	---	---	---	---	No	1	---	---													---	---	---	---	---	---	---
392	8e0ccdd3-95a8-4745-a197-54370ccb0645	87424	7	---	3	Gandorhun	2502	over_20	24	8.43765449	-10.8720618	277.0	4.55	Tamba Sam	2020-01-08	12:08:00.000Z	1	---	---	---	---	---	---	---	---	---	No	1	---	---					1								---	3	3	---	---	---	1
393	d0a69406-f6a6-46b3-882d-0872726518b3	71537	3	---	4	Yandama 1 & 2	4801	over_20	54	8.73542152	-10.73049634	483.0	4.55	Komba Marrah	2020-01-06	12:32:00.000Z	1	---	---	---	---	---	---	---	---	---		1	---	---		1			1	1							---	2	2	---	---	---	1
394	3c71c150-b9eb-4642-a653-b1a8def40a1e	59693	10	---	4	Yandama 1 & 2	4801	over_20	58	8.73524203	-10.73061262	472.0	4.55	Fengai Abu	2020-01-06	13:00:00.000Z	1	---	---	---	---	---	---	---	---	---		1	---	---		1											---	4	4	---	---	---	0
395	ba330fb0-5077-47ac-b1ac-f8fac8735f6a	29404	9	---	3	Gbatema Maakor	2701	16	---	8.41092186	-10.87336477	301.0	4.55	Samul Joe	2020-01-14	11:23:00.000Z	1	---	---	---	---	---	---	---	---	---	No	1	---	---					1								---	2	2	---	---	---	1
396	5fe5a0d8-39f8-4d20-b9d3-05e53021ca41	52137	2	---	3	Bandama	2601	2	---	8.39312999	-10.87645208	303.0	4.55	Komba Bendu	2020-01-14	11:11:00.000Z	96	Not available	2020-01-14	12:11:00.000Z	1	---	---	---	---	---	No	1	---	---											1		Stomach ache	4	4	---	---	---	1
397	cd7812ea-bdad-427a-859e-8bb323aadaef	58677	6	---	3	Bandama	2601	1	---	8.393227428638236	-10.876464358683418	261.67	32.0	Khelfala Marrah.	2020-01-14	10:35:00.000Z	1	---	---	---	---	---	---	---	---	---	No.	1	---	---		1	1										---	3	3	---	---	---	1
398	c633eedf-a652-4710-9dba-1836ac4894a9	39694	9	---	2	Kayima	3201	2	---	8.88393253	-11.15858773	392.0	4.55	Sahr Sandia	2020-01-20	12:42:00.000Z	1	---	---	---	---	---	---	---	---	---	No	1	---	---	1	1	1		1	1				1			---	2	2	---	---	---	1
399	714650e5-002f-49a3-ba9a-ea972c165c92	48494	5	---	2	Kayima	3201	1	---	8.884086666666667	-11.158508333333335	379.1	5.9	Musa Kamanda	2020-01-20	12:56:00.000Z	1	---	---	---	---	---	---	---	---	---	no	1	---	---											1		cold	2	2	---	---	---	1
400	30c17384-c9e9-40d6-8bb7-82be6f773e9a	84734	4	---	2	Kayima	3201	4	---	8.88286584	-11.15904833	390.0	4.55	Sahr Mustapha	2020-01-20	12:38:00.000Z	1	---	---	---	---	---	---	---	---	---	No	1	---	---	1	1	1		1								---	1	1	---	---	---	1
401	cbec79f4-a07e-4ee6-845d-c751a00b3ec6	29998	2	---	2	Kayima	3202	11	---	8.88743242	-11.15903132	396.0	4.55	Aiah S. Mondeh	2020-01-20	13:42:00.000Z	1	---	---	---	---	---	---	---	---	---	No	1	---	---		1	1		1		1	1					---	4	4	---	---	---	1
402	e7ab4d7a-616c-427b-8289-f0e0237599c2	59541	7	---	2	Baudu	3401	6	---	8.8538955	-11.1337862	390.0	4.55	Tamba Yengema	2020-01-23	11:22:00.000Z	2	---	2020-01-24	10:28:00.000Z	1	---	---	---	---	---	No	1	---	---					1			1					---	3	3	---	---	---	1
403	bc1e73f6-c370-4bbf-9c5d-dfebe7ee9b58	53405	2	---	2	Kayima	3202	7	---	8.88683444	-11.15882609	402.0	4.55	Momodu Lamina	2020-01-24	11:12:00.000Z	1	---	---	---	---	---	---	---	---	---	No	1	---	---		1			1								---	4	4	---	---	---	1
404	d17a2d2d-ec1b-46a5-8b73-7348bcb0a263	59805	8	---	2	Baudu	3401	7	---	8.85411422	-11.13403245	385.0	4.55	Komba Mondeh	2020-01-23	10:44:00.000Z	1	---	---	---	---	---	---	---	---	---	No	1	---	---											1		Stomach problem	2	2	---	---	---	1
405	563678cd-ffaa-43c4-a444-19d04c1f72d8	89541	1	---	2	Baudu	3401	2	---	8.85358963	-11.13367154	386.0	4.55	Tamba Morda	2020-01-23	10:38:00.000Z	1	---	---	---	---	---	---	---	---	---		1	---	---	1				1								---	2	2	---	---	---	0
406	5917f1a7-19c9-44b2-8730-c5cfded59163	58196	5	---	2	Yaryah	3701	18	---	8.927458333333334	-11.136681666666668	407.6	5.9	Aiah Kumankasi	2020-01-21	13:17:00.000Z	1	---	---	---	---	---	---	---	---	---	no	1	---	---										1			---	4	3	---	---	---	0
407	04b77350-2a8f-4561-a417-8aac3a9c5769	73840	3	---	2	Baudu	3401	14	---	8.85357362	-11.13333065	395.0	4.55	Tamba Mondeh	2020-01-23	10:55:00.000Z	1	---	---	---	---	---	---	---	---	---		1	---	---	1	1		1	1	1	1	1		1			---	2	2	96	Cutlass	4	1
408	a693ef00-7e12-4e04-b281-61a925958c40	16752	14	---	2	Fensedu	3101	17	---	8.849261759240846	-11.094844379476278	428.06	6.0	Kai Menjor	2020-01-22	13:48:00.000Z	1	---	---	---	---	---	---	---	---	---	No	1	---	---					1								---	4	4	---	---	---	1
409	2ba1e1fd-a041-4f7d-b2d1-25a91ab96f2e	14673	1	---	2	Fensedu	3101	15	---	8.84886444	-11.09516685	428.0	4.55	Tamba Sandy	2020-01-22	13:11:00.000Z	1	---	---	---	---	---	---	---	---	---		1	---	---													---	---	---	---	---	---	---
410	9ffd8998-7491-4d95-9fcb-e2d096254fc1	4249	5	---	2	Fensedu	3101	3	---	8.849498333333335	-11.095944999999999	519.2	10.7	James Buakarie	2020-01-22	13:33:00.000Z	1	---	---	---	---	---	---	---	---	---	no	1	---	---		1											---	2	2	---	---	---	1
411	a08f90ae-a54c-4447-9fbe-a2786273dab1	73539	4	---	2	Fensedu	3101	5	---	8.84824806	-11.09542558	446.0	4.55	Aiah Sockity	2020-01-22	12:51:00.000Z	1	---	---	---	---	---	---	---	---	---	No	1	---	---		1			1								---	1	1	---	---	---	1
412	a64f22de-aff4-4ae2-b62f-51bb4a6e7183	75740	7	---	2	Bengumaya	3301	5	---	8.88664806	-11.11013941	380.0	4.55	Tamba Seisay	2020-01-28	12:16:00.000Z	1	---	---	---	---	---	---	---	---	---	no	1	---	---					1								---	4	3	---	---	---	1
413	9d48f93f-902f-49cc-92ba-f7f803f8e740	63794	7	---	2	Bengumaya	3301	3	---	8.88650346	-11.10961301	388.0	4.55	Tamba Simana	2020-01-28	11:21:00.000Z	1	---	---	---	---	---	---	---	---	---	No	1	---	---		1			1			1		1			---	4	3	---	---	---	1
414	70aaa0ac-80f1-46f3-b3ef-4a90efacdbd1	13000	7	---	2	Bengumaya	3301	2	---	8.88650723	-11.10964725	400.0	4.55	Sahr Noni	2020-01-28	10:56:00.000Z	1	---	---	---	---	---	---	---	---	---	no	1	---	---				1	1								---	3	3	2	---	5	1
415	7ef31eae-4526-432e-9248-25b0f090865d	2314	7	---	2	Budu 2	3801	10	---	8.90084373	-11.22134992	425.0	4.55	Jacob Yomba	2020-01-27	18:32:00.000Z	2	---	2020-01-27	18:32:00.000Z	1	---	---	---	---	---	no	1	---	---					1						1		back pain	3	3	---	---	---	1
416	7c8f7a54-a0fc-47b2-af59-9e40d6d1057a	61601	9	---	2	Yandu	3601	1	---	8.81910028	-11.1262095	424.0	4.55	Sheriff Koroma	2020-01-28	09:38:00.000Z	1	---	---	---	---	---	---	---	---	---	No	1	---	---		1			1								---	4	2	---	---	---	0
417	4e6010bb-be36-497e-96d5-5141f206e914	29762	1	---	2	Bengumaya	3301	16	---	8.88658633	-11.11013707	393.0	4.55	Isaac Numuneh	2020-01-28	11:55:00.000Z	1	---	---	---	---	---	---	---	---	---		1	---	---					1								---	2	2	---	---	---	1
418	ca03e346-f225-4f75-8f73-2fc19ec80518	37649	8	---	2	Bengumaya	3301	10	---	8.88633728	-11.11025178	395.0	4.55	Aiah Jacob	2020-01-28	11:47:00.000Z	1	---	---	---	---	---	---	---	---	---	No	1	---	---											1		Ulser	3	3	---	---	---	1
419	d2b2fcd7-07dd-4757-848d-7f9d0ba959ae	60429	8	---	2	Budu 2	3801	1	---	8.90085911	-11.22208441	419.0	4.55	Sheku T Pessima	2020-01-27	17:09:00.000Z	1	---	---	---	---	---	---	---	---	---	No	1	---	---		1											---	3	3	---	---	---	0
420	45f3d7e1-0489-43fe-9f9c-ccaaa3c82fb9	91069	5	---	2	Kayima	3202	13	---	8.887531666666666	-11.158693333333334	409.2	8.19	Tamba Boakarie Karim	2020-01-29	09:07:00.000Z	1	---	---	---	---	---	---	---	---	---	no	1	---	---		1	1					1					---	2	2	---	---	---	1
421	b6efdb0a-020b-4f0f-828a-15fcd3e3226f	79482	2	---	2	Njewadu	3501	7	---	8.91946393	-11.21878977	404.0	4.55	Abdul Sankoh	2020-01-27	17:35:00.000Z	96	Not available	2020-01-27	18:39:00.000Z	1	---	---	---	---	---	No	1	---	---													---	---	---	---	---	---	---
422	dcf09cec-006d-4606-8fb3-5d1f0c67b614	45507	10	---	2	Njewadu	3501	11	---	8.91929613	-11.21956402	371.0	4.55	Aiah D Mondeh	2020-01-27	17:57:00.000Z	1	---	---	---	---	---	---	---	---	---		1	---	---											1		None	5	5	---	---	---	0
[truncated: 439 more columns]
