# Supplementary material for: Community and facility-level barriers to achieving UHC in Kono District, Sierra Leone and Maryland County, Liberia
Source: PLOS Glob Public Health. 2023 Jun 26;3(6):e0002045. doi: 10.1371/journal.pgph.0002045 (PMC10292700; doi:10.1371/journal.pgph.0002045)
Supplement: S1 Data — (ZIP) [file pgph.0002045.s002.zip › Sierra Leone HHS/Raw data/Impact Surveys - Household Surveys - Adult Woman Survey (15-49 years) (created 2020-01-16) 2020-03-20.xlsx]

## Sheet: Forms
1. number	1. formid	1. Household ID	1. Field worker details	1. Other (Specify)	1. Catchment area	1. Village	1. Segment ID	1. Household number	1. Specify household number over 20	1. Capture location: latitude (degrees)	1. Capture location: longitude (degrees)	1. Capture location: altitude (meters)	1. Capture location: accuracy (meters)	1. What is the respondant's name?	1. First (1st) Interview Attempt DATE OF INTERVIEW	1. First Start Time	1. First RESULT OF INTERVIEW	1. First result Other (Specify)	1. Second(2nd) Interview Attempt DATE OF INTERVIEW	1. Second Start Time	1. Second RESULT OF INTERVIEW	1. Second Other (Specify)	1. Third(3rd) Interview Attempt DATE OF INTERVIEW (Third attempt)	1. Third Start Time	1. Third RESULT OF INTERVIEW	1. Third Other (Specify)	1. Do you have any questions at this time? Record if any:	1. May I begin the interview now?	1. X.1: Why don't you consent to be interviewed?	Q1101. Have you experienced any of the following conditions in the last month? | 1	Q1101. Have you experienced any of the following conditions in the last month? | 2	Q1101. Have you experienced any of the following conditions in the last month? | 3	Q1101. Have you experienced any of the following conditions in the last month? | 4	Q1101. Have you experienced any of the following conditions in the last month? | 5	Q1101. Have you experienced any of the following conditions in the last month? | 6	Q1101. Have you experienced any of the following conditions in the last month? | 7	Q1101. Have you experienced any of the following conditions in the last month? | 8	Q1101. Have you experienced any of the following conditions in the last month? | 9	Q1101. Have you experienced any of the following conditions in the last month? | 10	Q1101. Have you experienced any of the following conditions in the last month? | 96	Q1101. Have you experienced any of the following conditions in the last month? | extra	Q1101. Other (specify)	Q1102. How much did the illness affect your day-to-day life?	Q1103. How concerned were you about the illness?	Q1104. What was the nature of the injury?	Q1104. Other (specify)	Q1105. How serious was the injury?	Q1106. Did you receive any care for this condition?	Q1107. Why did you not seek care for this condition? | 1
0	ed83f646-dfd4-4dfe-8b93-9771c1ca7c41	---	6	---	1	4	11111	8.64339959 -10.97111188 412.0 4.55	---	---	---	---	---	sia Mbayoh	2019-11-18	11:14:00.000Z	1	---	---	---	---	---	---	---	---	---		1	---	1	1			1								---	2	2	---	---	---	1	---
1	580a6de4-ca5b-4bf3-922c-5a5c1e710c66	---	6	---	3	5	11111	8.64333197 -10.97112908 421.0 15.17	---	---	---	---	---	sia	2019-11-18	11:36:00.000Z	1	---	---	---	---	---	---	---	---	---		1	---	1												---	1	5	---	---	---	1	---
2	d54ef88d-ff69-4cfa-8fda-e17d185eddc4	---	9	---	1	Sewafe	1141	5	---	8.54528101	-11.23912108	328.0	4.55	Elizabeth James	2019-11-25	13:42:00.000Z	1	---	---	---	---	---	---	---	---	---		1	---		1			1								---	3	3	---	---	---	1	---
3	9e1628f6-2585-45f5-92ba-0aacc7d9576f	---	6	---	1	Bassaya	11111	8.6432773 -10.9712954 413.1 20.0	---	---	---	---	---	dan	2019-11-22	13:48:00.000Z	1	---	---	---	---	---	---	---	---	---		1	---		1						1	1				---	2	2	---	---	---	1	---
4	87decbf8-aa59-4653-b271-d947c53da03c	---	7	---	1	Bassaya	11111	8.6086987 -11.0399897 423.5 13.0	---	---	---	---	---	Fatmata kamara	2019-11-21	13:30:00.000Z	1	---	---	---	---	---	---	---	---	---	no	1	---		1			1								---	3	3	---	---	---	1	---
5	440adc87-ea95-45dc-80e7-9472da4bb1f0	25674	8	---	3	Waiyor	2401	11	---	8.46390332	-10.87350023	308.0	4.55	Rebecca Kabba	2020-01-10	10:53:00.000Z	1	---	---	---	---	---	---	---	---	---	No	1	---													---	---	---	---	---	---	---	---
6	d1e02701-3101-479e-a184-925a03d9d830	37384	1	---	3	Waiyor	2401	4	---	8.46438018	-10.8731916	311.0	4.55	Sia Boring	2020-01-10	09:52:00.000Z	1	---	---	---	---	---	---	---	---	---	No	1	---			1		1								---	3	3	---	---	---	1	---
7	20b2d812-46c2-4882-8144-792e12338604	42184	4	---	3	Koidu Buma	2101	13	---	8.42040318	-10.84532464	266.0	4.55	Yei Yei Lebbie	2020-01-10	11:17:00.000Z	1	---	---	---	---	---	---	---	---	---	No	1	---					1								---	2	4	---	---	---	1	---
8	5e4add4b-edf5-4b3c-b69c-90634056665f	4880	1	---	3	Waiyor	2401	8	---	8.46413202	-10.87336513	306.0	4.55	Finda williams	2020-01-10	10:42:00.000Z	1	---	---	---	---	---	---	---	---	---		1	---		1											---	3	3	---	---	---	1	---
9	73c3263b-bbcd-43da-82d2-39434be884f0	57876	7	---	3	Gandorhun	2502	11	---	8.43762802	-10.8721108	288.0	4.55	Kumba Kamanda	2020-01-08	11:29:00.000Z	96	Not Available	2020-01-08	11:30:00.000Z	1	---	---	---	---	---	no	1	---						1		1					---	4	2	---	---	---	1	---
10	679973ca-95b1-42ad-a2a4-c22651e39a30	84803	7	---	3	Gandorhun	2502	12	---	8.43772443	-10.87213347	262.0	4.55	Finda Gbonia	2020-01-08	09:43:00.000Z	1	---	---	---	---	---	---	---	---	---	no	1	---													---	---	---	---	---	---	---	---
11	007a9ace-2b82-4384-9ab9-b98dbd1b13f3	49639	9	---	3	Gandorhun	2502	1	---	8.43593863	-10.87055402	265.0	4.55	Isata Jimissa	2020-01-08	09:31:00.000Z	1	---	---	---	---	---	---	---	---	---	No	1	---		1			1					1			---	2	2	---	---	---	0	1
12	20812ffe-ef3c-4452-88ce-60f8ef64b9b2	44530	10	---	3	Gandorhun	2503	8	---	8.43055668	-10.85994683	264.0	4.55	Aminata Sesay	2020-01-07	13:58:00.000Z	1	---	---	---	---	---	---	---	---	---		1	---		1											---	3	3	---	---	---	1	---
13	05db651f-014a-4c3c-960c-449ffed3b8a2	35703	7	---	3	Gandorhun	2501	8	---	8.43956966	-10.86215026	300.0	4.55	Mariama Boima	2020-01-07	11:48:00.000Z	1	---	---	---	---	---	---	---	---	---	no	1	---			1		1	1				1			---	2	2	---	---	---	1	---
14	8a5db5ac-a0de-40d5-ad93-166553f02829	93758	9	---	3	Gbatema Maakor	2701	1	---	8.41417566	-10.87087918	285.0	4.55	Luce Matter	2020-01-13	10:54:00.000Z	1	---	---	---	---	---	---	---	---	---	No	1	---					1								---	4	2	---	---	---	1	---
15	d7636cb9-9c6e-4d8f-a91f-44a853888324	45188	2	---	3	Gandorhun	2502	8	---	8.43587466	-10.8702406	269.0	4.55	Sembeh Koiday	2020-01-08	11:20:00.000Z	96	Not available	2020-01-09	12:00:00.000Z	96	Not available	2020-01-10	12:02:00.000Z	96	Not available	---	---	---	---	---	---	---	---	---	---	---	---	---	---	---	---	---	---	---	---	---	---	---
16	22c3f1a4-e4d9-4863-b698-cd4cb86eb331	39843	5	---	3	Gbatema Maakor	2701	5	---	8.414087866547648	-10.871026817018251	272.01	4.0	Aminata Jonah	2020-01-13	10:47:00.000-05	1	---	---	---	---	---	---	---	---	---	no	1	---	1		1										---	2	2	---	---	---	1	---
17	be7121cf-3c40-46fd-970c-a5726a2cc0f9	77453	1	---	3	Waiyor	2401	10	---	8.46393227	-10.87364238	328.0	4.55	Sia Kayojah	2020-01-13	10:58:00.000Z	1	---	---	---	---	---	---	---	---	---		1	---					1								---	3	3	---	---	---	1	---
18	e5702bfe-fef8-4de0-b09d-ae9e07947df6	81881	10	---	3	Gbatema Maakor	2701	9	---	8.41390368	-10.87115353	295.0	4.55	Nayomie Saffa	2020-01-13	10:48:00.000Z	1	---	---	---	---	---	---	---	---	---		1	---		1											---	3	3	---	---	---	1	---
19	4bc4c6bc-012f-49c3-92bd-946acbe447bd	---	5	---	4	Kombayende	4401	19	---	8.78733996360639	-10.70700237787503	568.29	3.0	Rugiatu Ibrahim	2019-12-06	14:58:00.000-05	1	---	---	---	---	---	---	---	---	---	No	1	---											1		None	5	5	---	---	---	0
20	2d7f887e-cfdf-4387-8bc8-7aca905e9708	---	4	---	4	Kaliaya 1 & 2	4501	6	---	8.79787897	-10.67790733	580.0	4.55	Sia Momorie	2019-12-06	10:53:00.000Z	1	---	---	---	---	---	---	---	---	---	No	1	---			1		1								---	1	1	---	---	---	1	---
21	0cb8ec1d-c9e4-4d2a-9ea8-227081d28243	---	9	---	4	Kaliaya 1 & 2	4501	10	---	8.79545861	-10.68176436	597.0	4.55	Bondu Fayia	2019-12-06	10:11:00.000Z	1	---	---	---	---	---	---	---	---	---	No	1	---					1								---	4	2	---	---	---	1	---
22	416e1d45-33c1-468b-8329-5957f89fc16c	---	7	---	4	Kaliaya 1 & 2	4501	5	---	8.79775981	-10.67778279	571.0	4.55	Finda Sorie	2019-12-06	10:54:00.000Z	96	Went to the farm this morning	2019-12-06	10:55:00.000Z	96	Not Available	2019-12-06	18:46:00.000Z	96	Not Available	---	---	---	---	---	---	---	---	---	---	---	---	---	---	---	---	---	---	---	---	---	---	---
23	041da2ab-be90-4482-80c2-a6ecacb653c8	---	4	---	1	Sewafe	1121	11	---	8.53557274	-11.24956831	308.0	4.55	Hajaratu Mohamed	2019-12-02	11:45:00.000Z	1	---	---	---	---	---	---	---	---	---	No	1	---	1		1		1								---	1	2	---	---	---	1	---
24	30fc9b06-6997-4fb9-99ba-e8b207c7f548	---	4	---	1	Sewafe	1121	11	---	8.5354604	-11.24952386	314.0	4.55	Haja Umaru	2019-12-02	11:28:00.000Z	1	---	---	---	---	---	---	---	---	---	No	1	---		1	1		1								---	1	2	---	---	---	1	---
25	3578b59c-4265-4b5c-b4c7-094867340993	---	3	---	4	Bomboro	4601	8	---	8.78133517	-10.7511739	481.0	4.55	Reginal Boiya	2019-12-09	11:50:00.000Z	1	---	---	---	---	---	---	---	---	---		1	---		1			1			1		1			---	2	2	---	---	---	0	1
26	c4b87fec-4757-4ca6-ba3d-93928d17a797	---	8	---	4	Bomboro	4601	15	---	8.78091113	-10.75050053	496.0	4.55	Mariama Kamanda	2019-12-09	12:32:00.000Z	1	---	---	---	---	---	---	---	---	---	No	1	---													---	---	---	---	---	---	---	---
27	f6ea18ae-636d-44f8-a1de-5994f2181c71	---	4	---	4	Kissy Town	4201	10	---	8.77526341	-10.72424743	483.0	4.55	Mabalu Ansumana	2019-12-09	10:13:00.000Z	1	---	---	---	---	---	---	---	---	---	No	1	---					1								---	4	4	---	---	---	1	---
28	066e192b-44c5-4d62-afaf-8eccaa6873c7	---	3	---	4	Kissy Town	4201	7	---	8.77508446	-10.72430904	482.0	4.55	Musu Borbor	2019-12-09	10:03:00.000Z	1	---	---	---	---	---	---	---	---	---		1	---		1			1					1			---	2	2	---	---	---	1	---
29	4e2cb777-397d-4a21-9b26-2fc7df2825e1	---	9	---	4	Kissidu	4701	12	---	8.82864206	-10.69298096	594.0	4.55	Sia Soloko	2019-12-05	10:27:00.000Z	1	---	---	---	---	---	---	---	---	---	No	1	---	1				1								---	2	2	---	---	---	1	---
30	5360ae3c-c9ce-4d46-9505-e76b840cc555	---	6	---	4	Kissidu	4701	3	---	8.827920276710026	-10.692816213906934	594.8	8.0	Hawa Foday.	2019-12-05	10:02:00.000Z	1	---	---	---	---	---	---	---	---	---	No.	1	---													---	---	---	---	---	---	---	---
31	f70a5470-8c4c-4e54-83c7-1a96284c353f	---	2	---	4	Kissidu	4701	13	---	8.82866026	-10.69296048	585.0	4.55	Finda Siaffa	2019-12-05	10:46:00.000Z	1	---	---	---	---	---	---	---	---	---	No	1	---													---	---	---	---	---	---	---	---
32	4bc2418a-981a-4f26-8273-6a893d88623e	---	2	---	4	Kissidu	4701	2	---	8.82753674	-10.69296346	589.0	4.55	Kumba Alie	2019-12-05	10:00:00.000Z	1	---	---	---	---	---	---	---	---	---	No	1	---													---	---	---	---	---	---	---	---
33	7323bcaa-565e-4fde-830b-716ec886f045	---	9	---	4	Yandama 1 & 2	4801	over_20	26	8.73526634	-10.73120007	480.0	4.55	Sayoeh Koroma	2019-12-12	10:34:00.000Z	1	---	---	---	---	---	---	---	---	---	No	1	---											1		None	5	5	---	---	---	0
34	0c6d977c-3e1f-4e4c-b110-14f7a29864b5	---	9	---	4	Yandama 1 & 2	4801	19	---					Kumba mansaray	2019-12-12	09:52:00.000Z	1	---	---	---	---	---	---	---	---	---	No	1	---											1		None	5	5	---	---	---	0
35	6dbdce22-0e91-4fcc-9730-3e9b25dea9f4	---	8	---	4	Yandama 1 & 2	4801	over_20	22	8.73617466	-10.73139949	471.0	4.55	Mariama Sesay	2019-12-12	10:55:00.000Z	1	---	---	---	---	---	---	---	---	---		1	---													---	---	---	---	---	---	---	---
36	c6faf1f8-f120-4816-91c5-e8735dc659a4	---	1	---	4	Tumbeidu	4301	over_20	23	8.83716504	-10.69093302	574.0	4.55	Sallay Massaquoi	2019-12-04	10:30:00.000Z	1	---	---	---	---	---	---	---	---	---		1	---		1			1				1				---	2	2	---	---	---	1	---
37	23f5b340-70c3-41b3-9e3f-95c620407cb3	---	4	---	4	Tumbeidu	4301	over_20	25	8.83701271	-10.69094684	571.0	4.55	Kumba Barbah	2019-12-04	10:28:00.000Z	1	---	---	---	---	---	---	---	---	---	No	1	---			1	1	1		1		1				---	5	5	2	---	5	0	1
38	87ba9524-ce75-4752-83e5-b21ed3f6fee0	---	8	---	4	Tumbeidu	4301	1	---	8.83836113	-10.69081056	564.0	4.55	Isata Amadu	2019-12-04	09:14:00.000Z	1	---	---	---	---	---	---	---	---	---		1	---													---	---	---	---	---	---	---	---
39	db7b9724-aab9-4a3b-86a7-1c07b4e5af6a	---	7	---	4	Bomboro	4601	9	---	8.78134233	-10.75096404	485.0	4.55	Fanta Boyah	2019-12-10	09:35:00.000Z	96	Not Available	2019-12-10	09:37:00.000Z	1	---	---	---	---	---		1	---													---	---	---	---	---	---	---	---
40	ee8137e0-b3b0-4322-b99a-1e72b792f3e8	---	4	---	4	Yandama 1 & 2	4801	7	---	8.73232045	-10.72840771	501.0	4.55	Bondu Bonga	2019-12-11	09:28:00.000Z	1	---	---	---	---	---	---	---	---	---	No	1	---											1		I am sick	5	5	---	---	---	0
41	fbcd11f8-129e-4b56-93b6-07f95947a617	---	7	---	4	Yandama 1 & 2	4801	9	---	8.7323054	-10.72844963	490.0	4.55	Kumba Mani	2019-12-11	10:08:00.000Z	1	---	---	---	---	---	---	---	---	---	No	1	---													---	---	---	---	---	---	---	---
42	ba8ab5c0-b9cc-481d-a756-1b8ee21dee7f	---	3	---	4	Bomboro	4601	19	---	8.78074713	-10.74991325	487.0	4.55	Sia Bintu Lebbie	2019-12-10	09:55:00.000Z	1	---	---	---	---	---	---	---	---	---		1	---					1	1							---	2	2	---	---	---	1	---
43	537f451e-4fcd-4b9a-a85c-2b4ff4fe987d	---	2	---	4	Yandama 1 & 2	4801	over_20	36	8.73532738	-10.73086319	487.0	4.55	Iye Sumana	2019-12-11	14:16:00.000Z	1	---	---	---	---	---	---	---	---	---	No	1	---													---	---	---	---	---	---	---	---
44	c32b2283-c7ff-4cb7-8e9e-d62e02c8da6b	---	1	---	4	Kaliaya 1 & 2	4501	12	---	8.78350795	-10.71013464	577.0	4.55	Kumba Lahai	2019-12-06	09:27:00.000Z	96	Not available	2019-12-09	12:28:00.000Z	96	Not available	2019-12-10	14:28:00.000Z	96	Not available	---	---	---	---	---	---	---	---	---	---	---	---	---	---	---	---	---	---	---	---	---	---	---
45	a68f8102-af5e-41d3-a971-c106244cb59e	---	2	---	4	Yandama 1 & 2	4801	over_20	24	8.73588912	-10.73105539	479.0	4.55	Fatmata Turay	2019-12-12	10:17:00.000Z	1	---	---	---	---	---	---	---	---	---	No	1	---													---	---	---	---	---	---	---	---
46	4be8d2d7-4770-4129-bab7-da9ed6a0f74e	---	2	---	4	Yandama 1 & 2	4801	over_20	55	8.73573667	-10.73126306	493.0	4.55	Kumba Turay	2019-12-12	09:50:00.000Z	96	Not available	2019-12-12	11:22:00.000Z	1	---	---	---	---	---	No	1	---													---	---	---	---	---	---	---	---
47	739f0e4f-f473-4303-80bf-ba994ee682eb	---	3	---	1	Bassaya	1401	5	---	8.53936268	-11.20836354	399.0	4.55	Christina Gbondo	2019-11-28	14:01:00.000Z	1	---	---	---	---	---	---	---	---	---		1	---					1			1		1			---	3	3	---	---	---	0
48	2be94ec3-f531-47ae-96b0-ea28a86f6530	---	4	---	1	Sewafe	1111	11	---	8.54288356	-11.25590222	325.0	4.55	Salamatu Kargbo	2019-11-28	08:37:00.000Z	1	---	---	---	---	---	---	---	---	---	No	1	---	1	1			1				1				---	1	1	---	---	---	0	1
49	3c9e5269-3710-4cab-a4be-97afa4b5ee72	---	3	---	1	Sewafe	1131	2	---	8.54199041	-11.24795886	311.0	4.55	lALICE JOE	2019-11-28	10:41:00.000Z	1	---	---	---	---	---	---	---	---	---		1	---								1					---	4	4	---	---	---	1	---
50	715190fa-c1b3-4e95-937f-32e48d612da5	---	6	---	1	Sewafe	1111	7	---	8.542807267396533	-11.254916987369024	300.05	12.0	Mariama Turay	2019-11-27	09:05:00.000Z	96	Not available	2019-11-28	09:06:00.000Z	96	Not available	2019-11-28	09:06:00.000Z	96	Not available	---	---	---	---	---	---	---	---	---	---	---	---	---	---	---	---	---	---	---	---	---	---	---
51	45118b2f-c697-4331-98ff-e3aebeac4ad0	---	7	---	1	Sewafe	1121	13	---	8.53491974	-11.25064703	303.0	4.55	Sia Morsay	2019-11-26	08:23:00.000Z	1	---	---	---	---	---	---	---	---	---	No	1	---		1	1					1					---	5	5	---	---	---	1	---
52	c96f1e56-12c4-44f0-8119-c29de1096902	---	10	---	1	Sewafe	1141	1	---	8.54575581	-11.23890447	323.0	4.55	Fatmata Turay	2019-11-26	08:25:00.000Z	1	---	---	---	---	---	---	---	---	---		1	---		1											---	3	3	---	---	---	1	---
53	7b06543e-cb7e-4ff5-80a5-00585bb10b28	---	2	---	1	Sewafe	1141	3	---	8.54543804	-11.23907909	333.0	4.55	Francess Saw	2019-11-26	10:54:00.000Z	1	---	---	---	---	---	---	---	---	---	No	1	---	1	1	1		1			1	1				---	2	2	---	---	---	1	---
54	de7a57e0-22a9-48d1-af84-decf3cfa7856	---	2	---	1	Sewafe	1141	2	---	8.54562646	-11.23901274	325.0	4.55	Ballay Koroma	2019-11-26	09:00:00.000Z	1	---	---	---	---	---	---	---	---	---	No	1	---													---	---	---	---	---	---	---	---
55	520cfe6a-5155-43ed-862b-f8cf75093aba	---	96	Ballay Kamara	1	Sewafe	1111	5	---	8.54290853	-11.25500688	324.0	4.55	Mrs Isatu Bangura	2019-11-26	13:41:00.000Z	1	---	---	---	---	---	---	---	---	---		1	---					1								---	4	4	---	---	---	1	---
56	4aa199d1-7f6b-4b71-84fa-a51fb737a49b	---	96	Ballay Kamara	1	Sewafe	1111	5	---	8.54299242	-11.25497191	310.0	4.55	Mariatu Mansaray	2019-11-25	13:40:00.000Z	1	---	---	---	---	---	---	---	---	---		1	---	1	1			1								---	2	2	---	---	---	1	---
57	ce50f1c1-1686-4775-bc23-3bb838a02cf6	---	4	---	1	Mondeya	1501	4	---	8.54597844	-11.26175396	312.0	4.55	Aminata Mondah	2019-11-27	13:45:00.000Z	1	---	---	---	---	---	---	---	---	---	No	1	---	1	1	1		1				1				---	1	1	---	---	---	1	---
58	ef7ae329-f022-4893-a108-7110b20d5aa0	---	2	---	1	Mondeya	1501	7	---	8.54585917	-11.26143003	305.0	4.55	Salamatu Jalloh	2019-11-27	13:45:00.000Z	1	---	---	---	---	---	---	---	---	---	No	1	---		1	1		1			1	1	1			---	3	3	---	---	---	1	---
59	350c47a8-19e5-4a2a-9860-4e260e9c9013	---	6	---	1	Sewafe	1111	1	---	8.543136312801463	-11.254466520476964	318.52	16.0	Mammy Jalloh	2019-11-26	09:18:00.000Z	1	---	---	---	---	---	---	---	---	---		1	---	1	1	1		1		1	1	1	1			---	1	1	---	---	---	1	---
60	05d62304-8eb1-476c-b39c-21cad4e50c73	---	1	---	1	Sewafe	1111	8	---	8.54277577	-11.2554805	325.0	4.55	Mamunatu Wotay	2019-11-27	08:44:00.000Z	1	---	---	---	---	---	---	---	---	---		1	---					1					1			---	3	3	---	---	---	1	---
61	19df6c9a-dcb1-4b46-b68d-a4e0193fb6b9	---	7	---	1	Sewafe	1121	18	---	8.53653185	-11.2493188	308.0	4.55	Tenneh Mansaray	2019-11-27	10:23:00.000Z	1	---	---	---	---	---	---	---	---	---		1	---		1	1		1			1	1				---	3	2	---	---	---	1	---
62	4a0fa859-3229-49ae-b2c5-262e9ebfb9e4	---	96	Bockarie Hemore	1	Sewafe	1101	4	---	8.54383405	-11.24327038	323.0	4.55	Mariama Turanka	2019-11-26	10:11:00.000Z	1	---	---	---	---	---	---	---	---	---		1	---		1	1	1	1	1		1		1			---	2	2	4	---	3	1	---
63	f4290083-d825-4a15-b7a4-e005713057cf	---	8	---	1	Sewafe	1121	14	---	8.53511596	-11.24958374	289.0	4.55	Isatu Mattia	2019-11-27	08:34:00.000Z	1	---	---	---	---	---	---	---	---	---	No	1	---		1	1		1					1			---	4	2	---	---	---	1	---
64	d9b4f57a-df77-45e9-9957-9f7ccd864792	---	8	---	1	Tioma	1201	8	---	8.54000639	-11.2177035	383.0	4.55	Salay Kamara	2019-11-29	08:35:00.000Z	1	---	---	---	---	---	---	---	---	---		1	---											1		Olsa	5	3	---	---	---	1	---
65	3ef1a4f9-9ede-43c9-a403-c512aa27bd93	---	10	---	1	Bassaya	1401	10	---	8.53945941	-11.20866944	405.0	4.55	Sallay Kamara	2019-11-29	09:13:00.000Z	1	---	---	---	---	---	---	---	---	---		1	---		1			1								---	3	3	---	---	---	1	---
66	af6e14a9-7633-4440-8fcb-0bd377ae01dc	---	6	---	1	Tioma	1201	13	---	8.539853084135622	-11.218244614229853	368.13	16.0	Yayai Conteh.	2019-11-29	09:46:00.000Z	1	---	---	---	---	---	---	---	---	---	No.	1	---								1					---	2	4	---	---	---	1	---
67	134a3ac7-b6a4-4335-9c25-10d75e39f734	---	6	---	1	Sewafe	1111	7	---	8.542786175187322	-11.254946042427667	312.89	24.0	Saffiatu Mani	2019-11-27	09:07:00.000Z	96	Not available.	2019-11-28	09:07:00.000Z	96	Not available	2019-11-28	09:07:00.000Z	1	---		0	---	---	---	---	---	---	---	---	---	---	---	---	---	---	---	---	---	---	---	---	---
68	d90e663f-7774-4389-9f32-a9735de85ebd	---	96	Emmanuel Bockarie	1	Bassaya	1111	8.61155558 -11.03911447 427.0 4.55	---	---	---	---	---	Margert Kailley	2019-11-21	12:28:00.000Z	1	---	---	---	---	---	---	---	---	---	no question	1	---		1	1		1								---	3	5	---	---	---	1	---
69	c3f394d1-1c95-466a-ab64-580d895c6b59	---	6	---	1	Bassaya	11111	8.61065241 -11.04020236 419.0 4.55	---	---	---	---	---	Yei Ansumana	2019-11-21	13:58:00.000Z	1	---	---	---	---	---	---	---	---	---	yei Ansumana daugher has an epilpsy and it normally disturb her greatly.	1	---		1			1			1					---	2	2	---	---	---	0
70	ac8718c3-2759-4ffd-94f7-6bc6386d6718	61039	3	---	3	Bandama	2601	3	---	8.39336322	-10.87646881	301.0	4.55	Debora Finoh	2020-01-14	10:33:00.000Z	1	---	---	---	---	---	---	---	---	---		1	---		1			1					1			---	2	2	---	---	---	1	---
71	b007eaaa-374f-46ae-b18c-dda72708877f	33549	10	---	3	Gbatema Maakor	2701	4	---	8.41430335	-10.87107583	287.0	4.55	Bondu William	2020-01-14	10:18:00.000Z	1	---	---	---	---	---	---	---	---	---	What will i get After This Interview	1	---		1											---	2	2	---	---	---	1	---
72	35bd1066-5677-4882-af7b-f982cf2307dc	97185	10	---	3	Bandama	2601	6	---	8.39411654	-10.87533772	302.0	4.55	Hannah James	2020-01-14	11:30:00.000Z	1	---	---	---	---	---	---	---	---	---		1	---	1	1											---	1	1	---	---	---	1	---
73	6297261f-56f9-4c62-ab55-4239d4660b72	83677	4	---	3	Bandama	2601	11	---	8.3936796	-10.87572205	284.0	4.55	Rebecca Bendu	2020-01-14	11:38:00.000Z	1	---	---	---	---	---	---	---	---	---	No	1	---	1	1	1		1		1	1					---	2	1	---	---	---	1	---
74	5d507acf-ba83-41e2-8184-dcc6ff41b1aa	19730	10	---	3	Koidu Buma	2101	16	---	8.42040955	-10.84598296	282.0	4.55	Sia Mondeh	2020-01-10	13:00:00.000Z	96	Not available	2020-01-13	13:42:00.000Z	96	Not Available	2020-01-14	14:44:00.000Z	96	Not Available	---	---	---	---	---	---	---	---	---	---	---	---	---	---	---	---	---	---	---	---	---	---	---
75	ef92e449-dedf-45cb-a126-8f77b0194285	28032	10	---	3	Gbatema Maakor	2701	15	---	8.4106675	-10.8733234	318.0	4.55	Finda Daniel	2020-01-14	13:17:00.000Z	1	---	---	---	---	---	---	---	---	---		1	---		1											---	2	2	---	---	---	1	---
76	ff2eccae-f235-49d3-84d3-a7a14950f3ea	52137	2	---	3	Bandama	2601	2	---	8.39308695	-10.87640285	303.0	4.55	Elizabeth Bendu	2020-01-14	10:42:00.000Z	1	---	---	---	---	---	---	---	---	---	No	1	---										1			---	4	4	---	---	---	1	---
77	003bdb06-ddcf-49ce-82c2-03e75456e47a	32399	2	---	3	Bandama	2601	15	---	8.39368342	-10.87591694	295.0	4.55	Rebecca Gbana	2020-01-14	11:38:00.000Z	1	---	---	---	---	---	---	---	---	---	No	1	---		1	1		1			1					---	2	2	---	---	---	0	1
78	48d872e5-8ac4-42e0-a8ad-1a2d51a0b4e1	70727	8	---	3	Waiyor	2401	7	---	8.46412847	-10.87331684	320.0	4.55	Christiana Jimissa	2020-01-13	10:52:00.000Z	96	Not Available	2020-01-15	10:52:00.000Z	96	Not Available	2020-01-16	10:13:00.000Z	96	Not Available	---	---	---	---	---	---	---	---	---	---	---	---	---	---	---	---	---	---	---	---	---	---	---
79	115a24a2-e3ce-4a34-ae0d-22da0121af1e	53405	2	---	2	Kayima	3202	7	---	8.88682608	-11.15883959	405.0	4.55	Adama Momodu	2020-01-24	11:42:00.000Z	96	Not available	2020-01-29	12:49:00.000Z	96	Respondent was not available	2020-01-29	13:49:00.000Z	96	Respondent was not available	---	---	---	---	---	---	---	---	---	---	---	---	---	---	---	---	---	---	---	---	---	---	---
80	5a4a2eb7-a147-4a92-a950-66ddad91c2c4	14277	2	---	2	Yandu	3601	5	---	8.81930657	-11.12625771	434.0	4.55	Mariama Sesay	2020-01-28	09:46:00.000Z	1	---	---	---	---	---	---	---	---	---	No	1	---													---	---	---	---	---	---	---	---
81	20e44f5e-c380-4a2f-b6f5-6d842e1d2841	79482	2	---	2	Njewadu	3501	7	---	8.91941966	-11.21881164	401.0	4.55	Fatmata Jalloh	2020-01-27	17:10:00.000Z	1	---	---	---	---	---	---	---	---	---	No	1	---													---	---	---	---	---	---	---	---
82	557f6ed7-cc87-4584-a573-18e97511b370	7650	1	---	2	Budu 2	3801	5	---	8.90070954	-11.22173662	424.0	4.55	Kumba Yomba	2020-01-27	17:13:00.000Z	1	---	---	---	---	---	---	---	---	---		1	---			1		1								---	2	2	---	---	---	1	---
83	0a134cd5-4bcf-4355-ab8c-02e08763dd89	44036	10	---	2	Yandu	3601	4	---	8.819074	-11.12637003	450.0	4.55	Sayoh Marrah	2020-01-28	10:18:00.000Z	1	---	---	---	---	---	---	---	---	---		1	---											1		None	5	5	---	---	---	0
84	fa1beece-e5df-4ef5-a34b-f11b3a9c0795	5812	9	---	2	Njewadu	3501	1	---	8.91931857	-11.21914256	399.0	4.55	Seray Sande	2020-01-27	16:57:00.000Z	1	---	---	---	---	---	---	---	---	---	No	1	---		1	1		1								---	4	2	---	---	---	1	---
85	b3c3f490-4725-4285-943c-503a3d59949a	15632	10	---	2	Njewadu	3501	6	---	8.91935574	-11.21852708	410.0	4.55	Bondu Fonjah	2020-01-27	17:19:00.000Z	1	---	---	---	---	---	---	---	---	---		1	---											1		None	5	5	---	---	---	0
86	92f75874-d964-4d1e-84cf-70a5a51f0383	20745	10	---	2	Njewadu	3501	5	---	8.91935777	-11.21854381	422.0	4.55	Nayomie Fonjah	2020-01-27	16:55:00.000Z	1	---	---	---	---	---	---	---	---	---		1	---											1		None	5	5	---	---	---	0
87	a87b3fbe-73c5-47a4-8b0f-ae8d092056d7	22273	4	---	2	Budu 2	3801	13	---	8.9013749	-11.22118709	427.0	4.55	Mrs Haja Abdulia	2020-01-27	18:30:00.000Z	1	---	---	---	---	---	---	---	---	---	No	1	---		1	1		1				1				---	2	2	---	---	---	1	---
88	8cfabe85-ba2b-4067-b6b5-ee7ee6614738	43898	14	---	2	Budu 2	3801	14	---	8.901278297305891	-11.221173645998293	432.46	4.0	Matta Kasseykpama	2020-01-27	18:24:00.000Z	1	---	---	---	---	---	---	---	---	---	No	1	---					1								---	3	3	---	---	---	1	---
89	54adde00-19f5-4bae-8299-da6f5ebba4d5	88819	14	---	2	Bengumaya	3301	11	---	8.886406333146535	-11.110307022283637	394.81	4.0	Alice Sokity	2020-01-28	11:20:00.000Z	1	---	---	---	---	---	---	---	---	---	No	1	---		1			1								---	2	2	---	---	---	0	1
90	b5c72c0c-67f6-4cbe-8844-e75fde04ab12	82544	3	---	2	Yandu	3601	6	---	8.81936187	-11.12622681	436.0	4.55	Hawa Kamara	2020-01-28	09:59:00.000Z	1	---	---	---	---	---	---	---	---	---		1	---													---	---	---	---	---	---	---	---
91	6ccac328-c1f8-425a-bae1-51df0e11a6f5	14288	8	---	2	Bengumaya	3301	2	---	8.88780484	-11.15944845	383.0	4.55	Kumba Musa	2020-01-28	15:33:00.000Z	1	---	---	---	---	---	---	---	---	---	No	1	---		1											---	3	3	---	---	---	1	---
92	db04a414-645e-4461-b33d-3468683abcb7	61601	9	---	2	Yandu	3601	1	---	8.81911124	-11.12625943	427.0	4.55	Mantene Koroma	2020-01-28	09:55:00.000Z	1	---	---	---	---	---	---	---	---	---	No	1	---											1		None	5	5	---	---	---	0
93	1479b14d-993d-47c1-8e1e-b436565a9ba6	56451	4	---	2	Bengumaya	3301	18	---	8.88657136	-11.1099456	395.0	4.55	Hannah Sessie	2020-01-28	11:56:00.000Z	1	---	---	---	---	---	---	---	---	---	No	1	---											1		None of the above	5	5	---	---	---	0
94	fa2522bb-b519-4a13-85db-8bbee6ec0ea7	3091	9	---	2	Yaryah	3701	14	---	8.9271631	-11.13707403	428.0	4.55	Mariama Gbandawa	2020-01-23	13:46:00.000Z	1	---	---	---	---	---	---	---	---	---	No	1	---			1		1					1			---	2	2	---	---	---	1	---
95	2f6b71c3-d173-4ec5-95dc-27df328f16d2	4218	9	---	2	Baudu	3401	12	---	8.85373982	-11.13337543	403.0	4.55	Fatmata Sobeh	2020-01-23	11:20:00.000Z	1	---	---	---	---	---	---	---	---	---	No	1	---					1								---	4	2	---	---	---	1	---
96	5d635046-4bb9-4544-a9fc-af3daf139780	59541	7	---	2	Baudu	3401	6	---	8.85392857	-11.13385186	386.0	4.55	Finda Mondeh	2020-01-23	10:49:00.000Z	1	---	---	---	---	---	---	---	---	---	no	1	---								1					---	4	4	---	---	---	1	---
97	728807f9-d7e9-472e-ab2f-47a6a4aef2ae	58196	5	---	2	Yaryah	3701	18	---	8.927635	-11.136593333333334	377.2	11.9	Finda Kumankasi	2020-01-23	13:35:00.000Z	96	not available	2020-01-23	13:35:00.000Z	96	not available	2020-01-24	12:19:00.000Z	1	---	no	1	---											1		none	5	5	---	---	---	0
98	6b40f4cc-5510-47aa-84c3-3c4c21a9c2fa	63331	8	---	2	Yaryah	3701	8	---	8.92704855	-11.13780797	419.0	4.55	Fatmata Mondeh	2020-01-21	10:52:00.000Z	96	Not Available	2020-01-23	12:53:00.000Z	96	Not Available	2020-01-24	12:14:00.000Z	96	Still not Available on third visit Closed	---	---	---	---	---	---	---	---	---	---	---	---	---	---	---	---	---	---	---	---	---	---	---
99	0fed0384-0838-4a1d-9a7b-df0d7fa04013	19269	7	---	2	Yaryah	3701	9	---	8.92696911	-11.13737986	408.0	4.55	Sia Mondeh	2020-01-21	12:27:00.000Z	2	---	2020-01-22	11:27:00.000Z	96	not available	2020-01-24	13:08:00.000Z	96	Not available	---	---	---	---	---	---	---	---	---	---	---	---	---	---	---	---	---	---	---	---	---	---	---
100	e0c847f1-730f-4945-a30a-fbfdc70aa782	59805	8	---	2	Baudu	3401	7	---	8.85415241	-11.13406537	382.0	4.55	Bondu Mondeh	2020-01-23	11:00:00.000Z	96	Not Available	2020-01-23	11:00:00.000Z	1	---	---	---	---	---	No	1	---		1											---	2	2	---	---	---	0	1
101	6c59c748-5ca2-49bf-b549-c0712b06fba3	73949	9	---	2	Fensedu	3101	2	---	8.84897915	-11.09545745	408.0	4.55	Feyia Mattia	2020-01-22	13:34:00.000Z	1	---	---	---	---	---	---	---	---	---	No	1	---		1			1					1			---	4	2	---	---	---	1	---
102	d5fb3710-31ed-4e87-9228-549404228038	48494	5	---	2	Kayima	3201	1	---	8.884021666666666	-11.158596666666664	406.3	8.5	Fanta Kamanda	2020-01-20	12:33:00.000Z	1	---	---	---	---	---	---	---	---	---	no	1	---					1								---	2	2	---	---	---	1	---
103	6a339323-c90a-4616-800b-157c09038c43	24067	6	---	2	Kayima	3201	8	---	8.879340874064177	-11.16023494491123	381.97	32.0	Finda Lansana.	2020-01-20	13:02:00.000Z	1	---	---	---	---	---	---	---	---	---	No.	1	---			1					1					---	3	3	---	---	---	1	---
104	dab6af66-afea-4d04-ad7a-832b8c4cb248	99470	7	---	2	Kayima	3202	9	---	8.88691377	-11.1590921	355.0	4.55	Sarrah Bangura	2020-01-20	13:45:00.000Z	1	---	---	---	---	---	---	---	---	---	no	1	---													---	---	---	---	---	---	---	---
105	8cba458d-2c84-4511-b646-f57f706851c1	11711	10	---	2	Kayima	3202	8	---	8.88686363	-11.15907793	403.0	4.55	Rebecca Samuel	2020-01-20	13:31:00.000Z	1	---	---	---	---	---	---	---	---	---		1	---		1											---	2	2	---	---	---	1	---
106	f707e055-53ab-40e8-b596-1c3b28100666	40953	10	---	3	Gandorhun	2502	19	---	8.43788814	-10.87279906	279.0	4.55	Yei Yarjah	2020-01-08	11:42:00.000Z	1	---	---	---	---	---	---	---	---	---		1	---											1		None	5	5	---	---	---	0
107	6716803d-5c71-455f-a8fb-382643d50825	87865	9	---	3	Gandorhun	2502	2	---	8.43593922	-10.870579	283.0	4.55	Jena Musa	2020-01-08	10:13:00.000Z	1	---	---	---	---	---	---	---	---	---	No	1	---											1		None	5	5	---	---	---	0
108	9dec44fd-6f8c-42b0-9cf7-195312e3c747	25621	7	---	3	Gandorhun	2502	over_20	21	8.43795538	-10.87334186	290.0	4.55	Alice Bonga	2020-01-09	10:46:00.000Z	1	---	---	---	---	---	---	---	---	---	no	1	---				1	1								---	2	3	2	---	1	1	---
109	4e2a44ef-4ff3-4d79-b306-e8174d5fa69c	24055	3	---	3	Koidu Buma	2101	2	---	8.42038658	-10.84585262	270.0	4.55	Sia Musu Koifasie	2020-01-09	11:16:00.000Z	1	---	---	---	---	---	---	---	---	---		1	---		1			1	1		1	1	1			---	2	2	---	---	---	1	---
110	4476ac8d-067b-4b41-9999-a22cc5cccdee	64669	3	---	3	Koidu Buma	2101	14	---	8.42051354	-10.84635164	261.0	4.55	Kumba James	2020-01-09	13:07:00.000Z	1	---	---	---	---	---	---	---	---	---		1	---		1			1	1				1			---	2	2	---	---	---	1	---
111	5ddf7947-6f11-43da-b5cd-1b8aea09aa26	14001	9	---	3	Koidu Buma	2101	18	---	8.42049966	-10.84630494	273.0	4.55	Kumba Lahai	2020-01-09	12:14:00.000Z	1	---	---	---	---	---	---	---	---	---	No	1	---											1		None	5	5	---	---	---	0
112	182b97f3-a663-442f-b6fc-1fba06910d64	68300	9	---	3	Koidu Buma	2101	20	---	8.42068117	-10.84645842	288.0	4.55	Sia Koroma	2020-01-09	12:39:00.000Z	1	---	---	---	---	---	---	---	---	---	No	1	---											1		None	5	5	---	---	---	0
113	210f154e-aaad-44de-8fd8-4184f508f5af	86837	9	---	3	Koidu Buma	2101	1	---	8.4200215	-10.84564628	273.0	4.55	Victoria Lamin	2020-01-09	11:31:00.000Z	1	---	---	---	---	---	---	---	---	---	No	1	---		1			1					1			---	2	2	---	---	---	1	---
114	fb9ec007-3395-4afb-a3d6-c5821515275a	99421	8	---	3	Gandorhun	2503	1	---	8.43159891	-10.8606198	284.0	4.55	Rachell Jimissa	2020-01-07	14:10:00.000Z	1	---	---	---	---	---	---	---	---	---	No	1	---											1		Tooth ache	5	5	---	---	---	0
115	1054dfff-6ce4-447c-b679-b3956451c1cc	81087	9	---	3	Gandorhun	2501	3	---	8.44003287	-10.86246934	306.0	4.55	Abie Jimissa	2020-01-07	11:11:00.000Z	1	---	---	---	---	---	---	---	---	---	No	1	---					1								---	4	2	---	---	---	1	---
116	41f6d0b1-dc8b-419c-9a61-431df498464f	76401	9	---	3	Gandorhun	2503	3	---	8.43129022	-10.86046313	279.0	4.55	Bonda Yonda	2020-01-07	13:50:00.000Z	1	---	---	---	---	---	---	---	---	---	No	1	---					1								---	4	2	---	---	---	1	---
117	6489a0b1-eb09-4857-90e2-e5194e72a775	83665	8	---	3	Gandorhun	2501	14	---	8.43893064	-10.86119914	302.0	4.55	Sia Momoh	2020-01-07	11:48:00.000Z	1	---	---	---	---	---	---	---	---	---	No	1	---		1											---	4	4	---	---	---	1	---
118	69091e00-245b-45de-a4ce-67604d7ff19a	45239	5	---	4	Yandama 1 & 2	4801	over_20	25	8.73575886062047	-10.73117029379453	451.56	0.0	mariama Koroma	2020-01-06	11:33:00.000-05	96	Not Applicable.	2020-01-06	11:35:00.000-05	96	not APPLICABLE	2020-01-06	16:51:00.000-05	3	---	---	---	---	---	---	---	---	---	---	---	---	---	---	---	---	---	---	---	---	---	---	---	---
119	8f6560b9-163a-42ea-af8b-a1be9796f405	72431	1	---	3	Gandorhun	2503	10	---	8.43043932	-10.85971354	270.0	4.55	Theresa Kamara	2020-01-07	14:26:00.000Z	1	---	---	---	---	---	---	---	---	---		1	---		1											---	3	3	---	---	---	1	---
120	4326349e-679e-45f4-8345-571b02c6ebb3	71537	3	---	4	Yandama 1 & 2	4801	over_20	54	8.73527451	-10.73050759	478.0	4.55	Sia Marrah	2020-01-06	12:05:00.000Z	1	---	---	---	---	---	---	---	---	---		1	---	1	1	1		1	1			1	1			---	2	2	---	---	---	1	---
121	32408ab0-2268-4912-831e-df10699116da	24284	8	---	4	Yandama 1 & 2	4801	over_20	56	8.73539941	-10.73034851	464.0	4.55	Manty Marrah	2020-01-06	12:28:00.000Z	1	---	---	---	---	---	---	---	---	---	No	1	---					1								---	5	5	---	---	---	0
122	8205d55e-92e3-4632-ae8e-5058fa080220	92832	7	---	2	Fensedu	3101	8	---	8.84788895	-11.09549514	434.0	4.55	Fanta Ansumana	2020-01-22	13:16:00.000Z	1	---	---	---	---	---	---	---	---	---	no	1	---					1								---	3	3	---	---	---	0	1
123	a45182ac-84f0-49a9-b3c3-43a7c3a0b214	26311	13	---	2	Fensedu	3101	over_20	22	8.848838333333333	-11.094235	404.5	15.7	Fatmata Yusufu 1	2020-01-22	14:19:00.000Z	1	---	---	---	---	---	---	---	---	---	No	1	---		1			1			1					---	2	2	---	---	---	0
124	dd82e8da-58b1-4317-ba56-7e78668fcafe	88484	3	---	2	Fensedu	3101	over_20	23	8.84888994	-11.09464344	426.0	4.55	Fatama Fanday	2020-01-22	14:51:00.000Z	1	---	---	---	---	---	---	---	---	---		1	---	1	1	1		1	1		1	1				---	2	2	---	---	---	1	---
125	93413b2a-b2c4-4a58-970e-7c0d099d2f27	11093	8	---	2	Fensedu	3101	12	---	8.84797186	-11.09522144	433.0	4.55	Kumba Musa	2020-01-22	13:00:00.000Z	1	---	---	---	---	---	---	---	---	---	no	1	---													---	---	---	---	---	---	---	---
126	82ca5330-0963-4fc6-979a-24e790c25cff	64083	2	---	2	Fensedu	3101	9	---	8.84805153	-11.09557239	433.0	4.55	Haja Sorgitee	2020-01-22	13:04:00.000Z	1	---	---	---	---	---	---	---	---	---	No	1	---		1			1								---	4	4	---	---	---	1	---
127	13fdc1f4-5da3-4043-a4bb-628fa4728441	4249	5	---	2	Fensedu	3101	3	---	8.849213333333333	-11.095706666666668	431.3	6.0	Isatta Tarawally	2020-01-22	13:00:00.000Z	1	---	---	---	---	---	---	---	---	---	no	1	---											1		typhoid malaria and fever	2	2	---	---	---	1	---
128	a05c79fd-5ca2-4a3e-a50a-9e932c1128df	16752	14	---	2	Fensedu	3101	17	---	8.849254297960762	-11.094812635265335	424.41	4.0	Mariama Menjor	2020-01-22	14:08:00.000Z	1	---	---	---	---	---	---	---	---	---	No	1	---					1								---	3	3	---	---	---	1	---
129	b55411f9-69f9-42a6-9f86-27e0b736b1b7	59191	3	---	2	Yaryah	3701	6	---	8.92698321	-11.13806051	419.0	4.55	Soko Lebbie	2020-01-21	10:45:00.000Z	1	---	---	---	---	---	---	---	---	---		1	---		1			1			1		1			---	2	2	---	---	---	1	---
130	fe9cf4d4-be63-4c4f-befd-c69594afef03	4599	6	---	2	Yaryah	3701	7	---	8.927070984905033	-11.138064758093178	436.42	32.0	Kumba Mathiah.	2020-01-21	10:37:00.000Z	1	---	---	---	---	---	---	---	---	---	No.	1	---													---	---	---	---	---	---	---	---
131	c1518efe-af91-4714-802e-aaec5e33d504	1263	6	---	2	Yaryah	3701	11	---	8.927162433408261	-11.137447303428013	376.05	192.0	Doris Osman.	2020-01-21	11:12:00.000Z	1	---	---	---	---	---	---	---	---	---	No.	1	---		1			1								---	3	3	---	---	---	1	---
132	119ca9d6-670d-4ce0-a6bd-1bb5f2e5b61c	32000	2	---	2	Kayima	3201	5	---	8.88199728	-11.15934546	411.0	4.55	Elleno Johnney	2020-01-20	12:48:00.000Z	96	Not available	2020-01-21	12:30:00.000Z	96	Not available	2020-01-22	13:10:00.000Z	96	Not available	---	---	---	---	---	---	---	---	---	---	---	---	---	---	---	---	---	---	---	---	---	---	---
133	f4c95e34-e4d8-487b-a634-85f5f000a18b	20260	3	---	2	Baudu	3401	9	---	8.85425917	-11.13370229	398.0	4.55	Sia Kamanda	2020-01-24	11:02:00.000Z	1	---	---	---	---	---	---	---	---	---		1	---	1	1	1		1	1			1	1			---	3	3	---	---	---	1	---
134	7fe0ce8b-bf07-4389-af10-a8855b9c3a77	1219	1	---	2	Baudu	3401	8	---	8.85426614	-11.13401619	389.0	4.55	Threses Kamanda	2020-01-24	10:56:00.000Z	1	---	---	---	---	---	---	---	---	---		1	---			1		1								---	3	3	---	---	---	1	---
135	f0cdd1fa-0ff2-40e4-8933-cd5e45e60d02	29998	2	---	2	Kayima	3202	11	---	8.88744907	-11.15907483	398.0	4.55	Christina Mondeh	2020-01-20	14:02:00.000Z	1	---	---	---	---	---	---	---	---	---	No	1	---			1		1			1	1				---	4	4	---	---	---	1	---
136	1d065287-b162-4f6e-8d5f-1daba39b9c5c	87771	3	---	2	Kayima	3202	1	---	8.88648304	-11.15881397	392.0	4.55	Kumba Mansaray	2020-01-20	13:14:00.000Z	1	---	---	---	---	---	---	---	---	---		1	---		1			1	1			1	1			---	2	2	---	---	---	1	---
137	63ba9adb-499e-4a60-a401-7d4e181909d1	90898	7	---	3	Waiyor	2401	3	---	8.46473071	-10.87317953	303.0	4.55	Mariama Turay	2020-01-13	10:01:00.000Z	1	---	---	---	---	---	---	---	---	---	no	1	---			1										---	3	3	---	---	---	1	---
138	d991aac6-7ac5-4fde-89dc-2285901bae09	46292	5	---	3	Gbatema Maakor	2701	3	---	8.41450397483582	-10.870869975174791	324.54	8.0	Yei Williams	2020-01-14	10:58:00.000-05	1	---	---	---	---	---	---	---	---	---	no	1	---											1		none	5	5	---	---	---	0
139	4d257ab6-f351-4efe-b671-73f5f0013f93	509	4	---	3	Bandama	2601	8	---	8.39318501	-10.87593964	294.0	4.55	Kumba Gborie	2020-01-14	10:40:00.000Z	1	---	---	---	---	---	---	---	---	---	No	1	---			1	1	1	1			1	1			---	2	1	96	Cutless	5	1	---
140	8e2be20a-d4ed-4306-ba9e-35ac0f81f34c	9362	8	---	3	Bandama	2601	7	---	8.39347847	-10.87611064	287.0	4.55	Esther Ngaujah	2020-01-14	11:07:00.000Z	1	---	---	---	---	---	---	---	---	---	No	1	---													---	---	---	---	---	---	---	---
141	573fca54-0e4a-4296-be81-36b38f3e2b29	66103	7	---	3	Bandama	2601	13	---	8.39377097	-10.87574799	311.0	4.55	Grace Karim	2020-01-14	13:08:00.000Z	2	---	2020-01-14	11:58:00.000Z	2	---	2020-01-16	11:53:00.000Z	1	---	No	1	---						1							---	3	3	---	---	---	1	---
142	b2af4f1d-f9f7-4f00-bf94-e8ae199958e9	57831	3	---	3	Koidu Buma	2101	4	---	8.42046621	-10.84554772	267.0	4.55	Finda Mogboi	2020-01-10	10:56:00.000Z	1	---	---	---	---	---	---	---	---	---		1	---		1	1	1	1				1	1			---	2	2	1	---	4	1	---
143	dd6373f5-f896-4f05-be3d-429331bbe710	99806	9	---	3	Koidu Buma	2101	17	---	8.42042535	-10.84579282	284.0	4.55	Sia Amary	2020-01-10	10:49:00.000Z	1	---	---	---	---	---	---	---	---	---	No	1	---		1				1							---	4	2	---	---	---	1	---
144	5c9fbdab-54d7-4daf-a8f6-f62f05417770	81257	4	---	3	Koidu Buma	2101	8	---	8.42017219	-10.84635523	277.0	4.55	Kumba Daniel	2020-01-10	10:12:00.000Z	1	---	---	---	---	---	---	---	---	---	No	1	---					1								---	2	2	---	---	---	0
145	88cf08fa-3506-48c9-bf68-f6ca9788c021	51511	8	---	3	Waiyor	2401	6	---	8.46412553	-10.87302889	306.0	4.55	Kadiatu Sow	2020-01-13	10:02:00.000Z	1	---	---	---	---	---	---	---	---	---	No	1	---		1											---	3	3	---	---	---	1	---
146	74904fac-03c1-4850-a057-7f9acfef13cf	12106	14	---	2	Bengumaya	3301	13	---	8.886866330048806	-11.110305273059442	358.06	4.0	Finda Boima	2020-01-28	12:01:00.000Z	1	---	---	---	---	---	---	---	---	---	No	1	---					1								---	4	4	---	---	---	1	---
147	76ea869c-9774-4188-aef6-8f72af8dd391	96234	8	---	2	Bengumaya	3301	7	---	8.88631833	-11.1100072	401.0	4.55	Elizbeth Kpakima	2020-01-28	10:24:00.000Z	96	Not Available	2020-01-28	14:24:00.000Z	96	Not Available	2020-01-28	17:39:00.000Z	96	Not Available	---	---	---	---	---	---	---	---	---	---	---	---	---	---	---	---	---	---	---	---	---	---	---
148	6b0f40f4-5e9f-4dfd-944a-99c437b8b480	72702	5	---	2	Yandu	3601	7	---	8.819436666666666	-11.126135	370.2	5.3	Feremusu Kamara	2020-01-28	09:57:00.000Z	1	---	---	---	---	---	---	---	---	---	no	1	---											1		none	5	5	---	---	---	0
149	0da197f8-ffe6-4ffe-94e8-6308ab1fc44c	42713	1	---	2	Bengumaya	3301	12	---	8.88659808	-11.11000106	391.0	4.55	Finda Micheal	2020-01-28	11:01:00.000Z	1	---	---	---	---	---	---	---	---	---		1	---			1		1								---	3	3	---	---	---	1	---
150	ab943c29-7fc7-450e-b75e-74facf6f29a3	32309	8	---	2	Bengumaya	3301	8	---	8.88638144	-11.10996105	403.0	4.55	Hannah Thomas	2020-01-28	10:57:00.000Z	96	Not Available	2020-01-28	14:52:00.000Z	96	Not Available	2020-01-28	17:47:00.000Z	96	Not Available	---	---	---	---	---	---	---	---	---	---	---	---	---	---	---	---	---	---	---	---	---	---	---
151	95933929-21d9-440f-91f0-38606d19aac9	45507	10	---	2	Njewadu	3501	11	---	8.91926334	-11.21951166	371.0	4.55	Regina Mondeh	2020-01-27	18:06:00.000Z	1	---	---	---	---	---	---	---	---	---		1	---											1		None	5	5	---	---	---	0
152	84e79843-5e9f-4784-8a04-77e757f4c576	---	6	---	4	Kombayende	4401	19	---	8.783938743744056	-10.710144617640955	576.88	32.0	Mariama Timah	2019-12-03	15:24:00.000Z	1	---	---	---	---	---	---	---	---	---	No.	1	---			1										---	3	3	---	---	---	1	---
153	5727286e-0c89-4fec-9d3d-b3ccfdf6bcc3	---	8	---	4	Kombayende	4401	2	---	8.78348225	-10.71073133	579.0	4.55	Hawa Gibrilla	2019-12-03	15:43:00.000Z	1	---	---	---	---	---	---	---	---	---		1	---													---	---	---	---	---	---	---	---
154	577588e7-1493-481b-8f54-33b2cb8bed9e	---	3	---	4	Kombayende	4401	over_20	24	8.78416481	-10.70973618	596.0	4.55	Sia Kabba	2019-12-03	15:03:00.000Z	1	---	---	---	---	---	---	---	---	---		1	---		1	1		1								---	2	2	---	---	---	1	---
155	eb18d931-bd68-4863-961b-b561c32c4a54	---	10	---	4	Tumbeidu	4301	16	---	8.83766317	-10.69071835	584.0	4.55	Finda Peter	2019-12-04	09:50:00.000Z	1	---	---	---	---	---	---	---	---	---		1	---													---	---	---	---	---	---	---	---
156	50db334f-0974-4be0-9317-4d125fa1696c	---	1	---	4	Bomboro	4601	16	---	8.78088865	-10.75046496	476.0	4.55	Iye Unisa	2019-12-09	12:26:00.000Z	1	---	---	---	---	---	---	---	---	---		1	---													---	---	---	---	---	---	---	---
157	6247c43a-6adc-4dbd-b50f-ae61662e3c7f	---	7	---	4	Kissy Town	4201	1	---	8.77503593	-10.72499093	470.0	4.55	Fina Moiwa	2019-12-09	09:47:00.000Z	1	---	---	---	---	---	---	---	---	---		1	---								1					---	3	3	---	---	---	1	---
158	eb2553ae-d9d5-4f31-abed-45452ceeaf19	---	5	---	4	Kombayende	4401	20	---	8.783931666911343	-10.709796098025897	583.36	4.0	Mariama Jalloh	2019-12-03	16:01:00.000-05	2	---	2019-12-04	11:56:00.000-05	1	---	---	---	---	---	No	1	---					1								---	3	5	---	---	---	0
159	bdc697f5-e472-4bac-8c9e-895010387043	---	8	---	4	Kissidu	4701	1	---	8.82820454	-10.69289971	596.0	4.55	Finda Bockarie	2019-12-05	09:42:00.000Z	1	---	---	---	---	---	---	---	---	---		1	---													---	---	---	---	---	---	---	---
160	18b6b3da-4ae6-4dbe-bd71-4c610ae1f995	---	6	---	4	Kissidu	4701	4	---	8.827982453096293	-10.692826541250215	583.7	6.0	Sia Kamara.	2019-12-05	10:43:00.000Z	1	---	---	---	---	---	---	---	---	---	No.	1	---													---	---	---	---	---	---	---	---
161	15d85ec5-6ae4-4bd8-a89e-e7fd3fe8ce2c	---	8	---	4	Kaliaya 1 & 2	4501	11	---	8.7951278	-10.68203665	584.0	4.55	Sia Ngandi	2019-12-06	10:45:00.000Z	1	---	---	---	---	---	---	---	---	---		1	---					1								---	5	5	---	---	---	1	---
162	93410ef7-913a-42e6-83e6-e2ca45469b7e	---	9	---	4	Kombayende	4401	over_20	23	8.78402771	-10.70992625	593.0	4.55	Fatmata Kabba	2019-12-03	15:15:00.000Z	1	---	---	---	---	---	---	---	---	---	No	1	---	1				1								---	4	2	---	---	---	1	---
163	8352c5d5-dad9-46f9-a88f-853f63bc9579	---	6	---	1	Sewafe	1121	1	---	8.53697217	-11.2495634	304.0	4.55	Kumba koroma	2019-11-26	11:24:00.000Z	1	---	---	---	---	---	---	---	---	---		1	---					1			1					---	3	3	---	---	---	1	---
164	0e6af848-c9ca-4071-bf02-b44edaed5863	---	96	Emmanuel Bockarie	1	Sewafe	1121	7	---	8.53651058	-11.24957495	328.0	4.55	Kadiatu Sesay	2019-11-26	14:13:00.000Z	1	---	---	---	---	---	---	---	---	---	No	1	---		1			1								---	1	1	---	---	---	1	---
165	9aea1377-fe45-49d6-b21b-e805c702e39c	---	96	Emmanuel Bockarie	1	Sewafe	1121	10	---	8.53583552	-11.24978771	312.0	4.55	Adama Mansaray	2019-11-26	10:25:00.000Z	1	---	---	---	---	---	---	---	---	---	No	1	---		1	1		1								---	1	1	---	---	---	0	1
166	d704c870-59ec-4631-9fbb-c6df50ff022b	---	7	---	1	Sewafe	1121	3	---					Mamy Conteh	2019-11-26	10:52:00.000Z	1	---	---	---	---	---	---	---	---	---		1	---					1								---	5	5	---	---	---	1	---
167	1f9c1ccf-ee70-43c3-ba59-5c8275efb84c	---	96	Ballay Kamara	1	Sewafe	1111	4	---	8.54302396	-11.25485895	317.0	4.55	Sarah Bangura	2019-11-26	10:05:00.000Z	1	---	---	---	---	---	---	---	---	---		1	---		1	1		1	1			1				---	2	2	---	---	---	1	---
168	674295bf-e9f3-4c6f-a0b7-ef5e644516fc	---	7	---	1	Sewafe	1121	4	---	8.53682306	-11.24965143	312.0	4.55	Marimama Sesay	2019-11-26	13:40:00.000Z	1	---	---	---	---	---	---	---	---	---		1	---					1			1					---	5	5	---	---	---	1	---
169	638c5593-1b7a-4034-a70c-e4112cc7285e	---	10	---	1	Sewafe	1141	6	---	8.54494518	-11.23898726	311.0	4.55	Sia Gborie	2019-11-26	11:34:00.000Z	1	---	---	---	---	---	---	---	---	---		1	---		1											---	2	2	---	---	---	1	---
170	492052fc-c226-4b75-bdff-455364af89eb	---	10	---	1	Sewafe	1121	8	---	8.53646981	-11.24988452	318.0	4.55	Fatmata Bangura	2019-11-26	14:07:00.000Z	1	---	---	---	---	---	---	---	---	---		1	---													---	---	---	---	---	---	---	---
171	a3effcba-bf93-4721-83fb-d3e0eb72ef68	---	9	---	1	Mondeya	1501	3	---	8.54609489	-11.26230901	319.0	4.55	Isata Jalloh	2019-11-28	08:05:00.000Z	1	---	---	---	---	---	---	---	---	---	No	1	---		1			1					1			---	4	2	---	---	---	1	---
172	fa7b49f6-46fd-42b1-8b97-b3b04a2b5285	---	3	---	1	Sewafe	1131	2	---	8.54203282	-11.24789813	331.0	4.55	SALLAY TURAY	2019-11-28	09:37:00.000Z	1	---	---	---	---	---	---	---	---	---		1	---		1			1			1	1	1			---	3	3	---	---	---	0	1
173	a975b9f1-982b-4d6e-a608-13e818d3a731	---	4	---	1	Tioma	1201	4	---	8.54005375	-11.21757991	385.0	4.55	Fatmata Musa	2019-11-29	09:29:00.000Z	1	---	---	---	---	---	---	---	---	---	No	1	---	1	1			1				1				---	2	1	---	---	---	1	---
174	dde62206-76ae-41f8-a726-562ff14b6746	---	4	---	1	Tioma	1201	3	---	8.53996359	-11.21756585	388.0	4.55	Sarah Conteh	2019-11-29	10:14:00.000Z	1	---	---	---	---	---	---	---	---	---	No	1	---		1	1		1		1						---	1	1	---	---	---	1	---
175	91a36403-21d0-430c-995b-fa93d0689d33	---	5	---	1	Mondeya	1501	1	---	8.546399664205381	-11.262606377043399	306.54	4.0	Mabinty Kamara	2019-11-28	16:08:00.000-05	96	Not Available	2019-11-28	16:08:00.000-05	96	Not available	2019-11-28	12:07:00.000-05	3	---	---	---	---	---	---	---	---	---	---	---	---	---	---	---	---	---	---	---	---	---	---	---	---
176	c1f23a21-a686-4b71-9b8c-96cd45ec93fc	---	5	---	1	Sewafe	1131	6	---	8.542242917184968	-11.248647567483099	359.14	0.0	Mariana Conteh	2019-11-29	15:29:00.000-05	1	---	---	---	---	---	---	---	---	---	No	1	---					1								---	3	4	---	---	---	1	---
177	b97e1a06-9163-43eb-8e45-2abd9b8b09b2	---	14	---	1	Tioma	1201	11	---	8.53986107	-11.21789953	385.0	4.55	Alice Kamara	2019-11-29	09:59:00.000Z	1	---	---	---	---	---	---	---	---	---	No	1	---					1								---	4	4	---	---	---	1	---
178	c135a9a0-73ce-427b-ac4e-22b9754331a8	---	8	---	1	Tioma	1201	12	---	8.53992529	-11.21806076	384.0	4.55	Rugiatu Komeh	2019-11-29	11:04:00.000Z	1	---	---	---	---	---	---	---	---	---		1	---	1	1											---	2	2	---	---	---	1	---
179	6fa9ed54-cab1-4be1-8fc2-58b4016b1d13	---	1	---	1	Sewafe	1111	1	---	8.5428346	-11.25582623	310.0	4.55	Martha Barrie	2019-11-27	12:22:00.000Z	1	---	---	---	---	---	---	---	---	---		1	---		1			1		1	1	1				---	2	2	---	---	---	1	---
180	271c3a6a-5db6-42d9-bcfb-796ab30dcfa4	---	8	---	1	Mondeya	1501	3	---	8.54633565	-11.26237621	317.0	4.55	Ramatulay Barrie	2019-11-27	13:30:00.000Z	1	---	---	---	---	---	---	---	---	---	No	1	---		1			1					1			---	4	2	---	---	---	1	---
181	db56e3bf-959f-43a4-bfac-ca685c983334	---	4	---	1	Sewafe	1121	5	---	8.53671177	-11.25035946	312.0	4.55	Sia Bangura	2019-11-27	08:47:00.000Z	1	---	---	---	---	---	---	---	---	---	No	1	---					1				1				---	4	3	---	---	---	1	---
182	431d6cbb-aae7-4165-9a6e-4c4a202f8e3f	---	96	Bockarie Hemore	1	Sewafe	1101	4	---	8.54378051	-11.24334257	319.0	4.55	Salumata Terlly	2019-11-26	11:13:00.000Z	1	---	---	---	---	---	---	---	---	---		1	---	1	1	1										---	2	2	---	---	---	1	---
183	33759b3d-899e-446d-928c-ef513c0b215d	---	7	---	1	Sewafe	1121	19	---	8.53691205	-11.24901175	318.0	4.55	Iyei Mansaray	2019-11-27	09:03:00.000Z	1	---	---	---	---	---	---	---	---	---		1	---		1	1		1			1	1	1			---	2	3	---	---	---	1	---
184	6d9a43d7-ce44-4b18-bacb-356b7dd1fc3e	---	96	Bockarie Hemore	1	Mondeya	1501	9	---	8.54555382	-11.26115077	308.0	4.55	Fanta Mondeh	2019-11-27	13:23:00.000Z	1	---	---	---	---	---	---	---	---	---		1	---	1	1	1		1								---	2	2	---	---	---	1	---
185	79386567-a541-4c75-b11c-57e9d25ed984	---	96	Bockarie Hemore	1	Sewafe	1101	8	---	8.54358438	-11.24356637	323.0	4.55	Kadatu Bah	2019-11-25	15:27:00.000Z	1	---	---	---	---	---	---	---	---	---		1	---					1		1	1	1	1			---	1	1	---	---	---	1	---
186	b1af5d9a-fc1d-434b-8d00-82e9740cc02f	---	96	Umar Saccoh	1	Sewafe	1101	9	---	8.5431055	-11.2434425	315.2	5.0	Mary Juana	2019-11-26	11:37:00.000Z	1	---	---	---	---	---	---	---	---	---	no	1	---						1							---	3	2	---	---	---	1	---
187	0aa8b2f1-bcc3-4476-9818-df1e61246630	---	8	---	1	Sewafe	1121	6	---	8.53663027	-11.25008116	305.0	4.55	Sia Kobe	2019-11-27	09:32:00.000Z	1	---	---	---	---	---	---	---	---	---		1	---		1									1		Malaria	2	2	---	---	---	1	---
188	85f12ace-ea04-4808-82f7-b1d912e18bf1	---	96	Umar Saccoh	1	Sewafe	1101	5	---	8.5434591	-11.2433117	323.89	4.5	Fatmata Bah	2019-11-26	10:02:00.000Z	1	---	---	---	---	---	---	---	---	---		1	---											1		Typhoid	3	3	---	---	---	1	---
189	5050c316-8955-4c6f-84b4-f6c9c207f87f	---	96	Umar Saccoh	1	Sewafe	1101	7	---	8.5434222	-11.2433662	311.2	4.5	Isata Kamara	2019-11-25	16:15:00.000Z	1	---	---	---	---	---	---	---	---	---		1	---													---	---	---	---	---	---	---	---
190	1c509faa-3fac-4a63-83d4-c2b25b72a811	---	6	---	1	Sewafe	1111	6	---	8.543150371975559	-11.255163280556053	296.88	24.0	Rugiatu Turay	2019-11-26	13:36:00.000Z	1	---	---	---	---	---	---	---	---	---		1	---							1	1					---	3	3	---	---	---	1	---
191	e6820239-3463-4a63-9fa1-d47e8d5e5b36	---	8	---	1	Sewafe	1121	8	---	8.53634882	-11.24984827	309.0	4.55	Dusu Bangura	2019-11-26	13:11:00.000Z	1	---	---	---	---	---	---	---	---	---	No	1	---		1			1	1				1			---	4	2	---	---	---	0	1
192	99571e24-c5eb-457e-b656-0a1564825f5a	---	9	---	4	Yandama 1 & 2	4801	over_20	32	8.73515182	-10.73012129	475.0	4.55	Hawa Turay	2019-12-12	09:28:00.000Z	1	---	---	---	---	---	---	---	---	---	No	1	---											1		None	5	5	---	---	---	0
193	0d7a3432-c2c1-451a-91b3-76a646213b06	---	6	---	4	Yandama 1 & 2	4801	over_20	37	8.73594483478066	-10.73157076498086	477.11	16.0	Kadiatu Mansaray.	2019-12-12	10:02:00.000Z	1	---	---	---	---	---	---	---	---	---	No.	1	---													---	---	---	---	---	---	---	---
194	3581699f-8c39-4716-a15e-a67e5bf6ab75	---	1	---	4	Yandama 1 & 2	4801	11	---	8.73568449	-10.73119162	485.0	4.55	Finda Marrah	2019-12-12	09:56:00.000Z	1	---	---	---	---	---	---	---	---	---		1	---													---	---	---	---	---	---	---	---
195	1cb587be-e7af-403d-8c3c-bcbbcc4efebf	---	1	---	4	Kaliaya 1 & 2	4501	8	---	8.79519517	-10.68185454	607.0	4.55	Sia Kumba	2019-12-06	10:16:00.000Z	2	---	2019-12-09	10:16:00.000Z	96	Not available	2019-12-10	14:03:00.000Z	96	Not available	---	---	---	---	---	---	---	---	---	---	---	---	---	---	---	---	---	---	---	---	---	---	---
196	005b90b3-344d-4f3a-8c53-d2f7d4d62628	---	9	---	4	Bomboro	4601	20	---	8.783565	-10.71016599	593.0	4.55	Kumba Alie	2019-12-09	12:30:00.000Z	96	Not available	2019-12-10	09:45:00.000Z	96	Not available	2019-12-10	14:51:00.000Z	96	Not available	---	---	---	---	---	---	---	---	---	---	---	---	---	---	---	---	---	---	---	---	---	---	---
197	6ba270ea-c399-4697-935a-4f23ee9d3c87	---	9	---	4	Yandama 1 & 2	4801	over_20	39	8.73521972	-10.73044092	483.0	4.55	Sundu Samba	2019-12-11	13:47:00.000Z	1	---	---	---	---	---	---	---	---	---	No	1	---											1		None	5	5	---	---	---	0
198	31791d6c-3305-4bb8-b50c-845f771df2dc	---	9	---	4	Wordu	4101	6	---	8.72501858	-10.77730235	447.0	4.55	Farah Musu	2019-12-11	09:36:00.000Z	1	---	---	---	---	---	---	---	---	---	No	1	---											1		None	5	5	---	---	---	0
199	c92188d3-134f-45d7-b333-b8e4d6cba9a7	---	3	---	4	Wordu	4101	2	---	8.72510608	-10.77735823	450.0	4.55	Fanta Barrie	2019-12-11	09:33:00.000Z	1	---	---	---	---	---	---	---	---	---		1	---					1					1			---	5	5	---	---	---	1	---
200	542f47d8-7926-4c98-ace0-1dfd6a99448b	---	6	---	3	Bagbema	1111	8.64345803 -10.9713885 433.0 21.23	---	---	---	---	---	Koisay Koroma	2019-11-20	11:51:00.000Z	1	---	---	---	---	---	---	---	---	---	no	1	---	1	1			1								---	2	2	---	---	---	1	---
201	fb378338-fb0d-4621-b04e-c7d2f273ff55	---	8	---	1	1	11111	8.64332057 -10.97116969 408.0 10.61	---	---	---	---	---	ibrahim	2019-11-19	10:21:00.000Z	1	---	---	---	---	---	---	---	---	---		1	---		1											---	3	2	---	---	---	1	---
202	9682982f-edbd-4682-94d8-ea1aa552890a	---	4	---	1	Tioma	1111	8.61115648 -11.03852768 418.0 4.55	---	---	---	---	---	Gbassah Johnbull	2019-11-21	10:43:00.000Z	1	---	---	---	---	---	---	---	---	---	no	1	---		1		1									---	2	1	2	---	2	1	---
203	af5c5cc4-fadb-4da8-8b15-cb88ca496f44	---	96	Umar Saccoh	1	Bassaya	11111	8.61351383 -11.03979921 421.0 4.55	---	---	---	---	---	Fatmata C Matturi	2019-11-21	13:12:00.000Z	1	---	---	---	---	---	---	---	---	---		1	---											1		diabetes	2	2	---	---	---	1	---
204	3e729220-8c06-4cdf-bdcc-33c84b50279a	---	96	Umar Saccoh	1	Bassaya	11111	8.6432773 -10.9712954 413.1 20.0	---	---	---	---	---	Marrah	2019-11-22	13:12:00.000Z	1	---	---	---	---	---	---	---	---	---		1	---		1											---	4	4	---	---	---	1	---
205	37ef0857-7901-435e-957c-cc13c8b3c339	---	96	Alie Kamara	4	3	1111	8.644051666666666 -10.968578333333335 375.5 8.1	---	---	---	---	---	Hawa Kallon	2019-11-21	16:32:00.000Z	1	---	---	---	---	---	---	---	---	---	no	1	---		1			1					1			---	3	3	---	---	---	1	---
206	82fecf70-c857-4aea-8621-ed5d34cbf542	---	6	---	1	2	11111	8.64325726 -10.97116653 388.0 4.55	---	---	---	---	---	mr john	2019-11-18	11:37:00.000Z	1	---	---	---	---	---	---	---	---	---		1	---	1												---	2	1	---	---	---	1	---
207	3cc471b6-8ddc-48a2-b106-30aea22c43dc	---	7	---	4	Yandama 1 & 2	4801	over_20	44	8.73519252	-10.73087464	485.0	4.55	Marama Mansaray	2019-12-12	09:54:00.000Z	1	---	---	---	---	---	---	---	---	---	no	1	---													---	---	---	---	---	---	---	---
208	a268d138-e33d-491b-8076-57d2f3b1450a	---	7	---	4	Yandama 1 & 2	4801	over_20	44	8.73521827	-10.73090796	478.0	4.55	Feremusu	2019-12-12	11:16:00.000Z	1	---	---	---	---	---	---	---	---	---		1	---													---	---	---	---	---	---	---	---
209	7f694a8d-90b5-4455-b31f-266d357b3917	---	2	---	4	Yandama 1 & 2	4801	over_20	36	8.73552819	-10.73111806	478.0	4.55	Finda Marah	2019-12-12	11:08:00.000Z	1	---	---	---	---	---	---	---	---	---	No	1	---													---	---	---	---	---	---	---	---
210	c03548cf-e180-4637-9c38-f7c86bf4145d	---	8	---	4	Yandama 1 & 2	4801	over_20	41	8.73241621	-10.72823599	497.0	4.55	Finda Mani	2019-12-12	09:30:00.000Z	1	---	---	---	---	---	---	---	---	---	No	1	---													---	---	---	---	---	---	---	---
211	9abdec09-faea-48e5-9d4c-d0fff5748191	---	5	---	4	Yandama 1 & 2	4801	over_20	34	8.735355897189693	-10.730385275637945	481.75	0.0	Siah Nyama	2019-12-11	13:48:00.000-05	1	---	---	---	---	---	---	---	---	---	No	1	---											1		None	5	5	---	---	---	0
212	029d175e-e277-4f10-9faa-aa7a3dab8147	---	8	---	4	Yandama 1 & 2	4801	14	---	8.73205511	-10.72863164	489.0	4.55	Theressa Kabba	2019-12-11	10:38:00.000Z	1	---	---	---	---	---	---	---	---	---	No	1	---													---	---	---	---	---	---	---	---
213	6d829ede-263e-4de0-b702-d8c7abd5b63a	---	9	---	4	Bomboro	4601	20	---	8.7811434	-10.75112642	486.0	4.55	Kumba Alie	2019-12-09	12:04:00.000Z	96	Not available	2019-12-10	09:04:00.000Z	96	Not available	2019-12-09	12:04:00.000Z	96	Not available	---	---	---	---	---	---	---	---	---	---	---	---	---	---	---	---	---	---	---	---	---	---	---
214	ff4f11b8-4bf5-46e3-8ded-8313bb7ecbd0	---	2	---	4	Wordu	4101	5	---	8.72514459	-10.77733103	441.0	4.55	Kumba Barrie	2019-12-11	09:46:00.000Z	1	---	---	---	---	---	---	---	---	---	No	1	---													---	---	---	---	---	---	---	---
215	78466480-fe89-47a1-bd2e-33ffd4fbebda	---	9	---	4	Kombayende	4401	7	---	8.78343095	-10.71048585	574.0	4.55	Zainba Jalloh	2019-12-10	13:36:00.000Z	1	---	---	---	---	---	---	---	---	---	No	1	---											1		None	5	5	---	---	---	0
216	7bef35fe-4eac-4dcd-b26a-c36707d50e91	---	7	---	4	Tumbeidu	4301	5	---	8.79772459	-10.6773258	577.0	4.55	Sia Komba	2019-12-04	11:34:00.000Z	96	Not Available . went to farm	2019-12-11	11:34:00.000Z	96	Not Available .To the farm again	2019-12-10	17:04:00.000Z	96	Not Available	---	---	---	---	---	---	---	---	---	---	---	---	---	---	---	---	---	---	---	---	---	---	---
217	3c34f078-78ab-449c-af20-36def0a76d21	---	8	---	4	Yandama 1 & 2	4801	over_20	33	8.73542438	-10.73050701	486.0	4.55	Femusu Koroma	2019-12-11	14:00:00.000Z	1	---	---	---	---	---	---	---	---	---	No	1	---													---	---	---	---	---	---	---	---
218	9411d350-6a5d-430a-9f6a-ffda9d7c0447	---	2	---	4	Kombayende	4401	14	---	8.79021459	-10.70844017	579.0	4.55	Kumba Bockarie	2019-12-05	13:20:00.000Z	1	---	---	---	---	---	---	---	---	---	No	1	---				1									---	1	1	2	---	4	1	---
219	f5965dbc-6aa8-41b8-a55a-d5568ce94a0f	---	10	---	4	Kissidu	4701	11	---	8.82865792	-10.69299122	583.0	4.55	Kumba Foday	2019-12-05	10:14:00.000Z	1	---	---	---	---	---	---	---	---	---		1	---		1											---	2	2	---	---	---	1	---
220	d3a6fae7-ede3-48c9-9ec4-af8a74c55820	---	7	---	4	Kombayende	4401	6	---	8.78372539	-10.70991131	584.0	4.55	Theresa kekura	2019-12-04	12:30:00.000Z	2	---	2019-12-04	13:30:00.000Z	1	---	---	---	---	---	Suffering from water facility	1	---										1			---	3	3	---	---	---	0
221	c5a00a67-64c6-46d7-bac8-fdf814df5874	---	8	---	4	Kombayende	4401	1	---	8.78333477	-10.7107509	582.0	4.55	Kadiatu Brima	2019-12-03	16:16:00.000Z	1	---	---	---	---	---	---	---	---	---		1	---		1									1		Eye Problem	3	3	---	---	---	1	---
222	502cefed-8022-4965-8c7b-392e9333b129	---	10	---	4	Tumbeidu	4301	15	---	8.83769512	-10.69073712	571.0	4.55	Adama Gbembo	2019-12-04	09:14:00.000Z	1	---	---	---	---	---	---	---	---	---		1	---													---	---	---	---	---	---	---	---
223	c9cdf19a-b66c-4cf5-82fe-cf0f445511b3	---	3	---	4	Tumbeidu	4301	3	---	8.83823596	-10.69077654	571.0	4.55	Kadiatu Deisa	2019-12-04	09:16:00.000Z	1	---	---	---	---	---	---	---	---	---		1	---					1								---	5	5	---	---	---	0	1
224	85a6556a-8b44-4e3a-9d17-5876e37911e0	---	6	---	4	Tumbeidu	4301	7	---	8.83800486891552	-10.690656671213521	583.13	24.0	Bintu Sam.	2019-12-04	09:44:00.000Z	1	---	---	---	---	---	---	---	---	---	No.	1	---			1		1								---	3	3	---	---	---	1	---
225	7315744b-9804-4c9b-b52b-176e28712734	---	9	---	4	Tumbeidu	4301	13	---	8.83772888	-10.69074334	569.0	4.55	Kumba Dauda	2019-12-04	09:23:00.000Z	1	---	---	---	---	---	---	---	---	---	No	1	---					1								---	4	2	---	---	---	1	---
226	c845e0b8-7bec-4eca-9886-78d2f9258a95	---	9	---	4	Kombayende	4401	4	---	8.78343403	-10.71082855	577.0	4.55	Sia Fofannah	2019-12-04	12:30:00.000Z	1	---	---	---	---	---	---	---	---	---	No	1	---					1								---	4	2	---	---	---	1	---
227	4b4883e0-32f3-4527-8040-97e7a116c317	---	10	---	1	Sewafe	1131	4	---	8.54190266	-11.24848478	317.0	4.55	Fanta Kondeh	2019-11-28	10:22:00.000Z	1	---	---	---	---	---	---	---	---	---		1	---		1											---	3	3	---	---	---	1	---
228	467be75c-a836-4c82-8a1a-8e0c5bda210d	---	10	---	1	Bassaya	1401	8	---	8.53936214	-11.20840329	377.0	4.55	Isatu Kamara	2019-11-28	14:08:00.000Z	1	---	---	---	---	---	---	---	---	---		1	---													---	---	---	---	---	---	---	---
229	96e2e1fb-b659-4f74-a806-44355d676f61	---	7	---	1	Mondeya	1501	9	---	8.54552245	-11.26118415	323.0	4.55	Masiray Mondeh	2019-11-28	09:28:00.000Z	1	---	---	---	---	---	---	---	---	---		1	---		1			1			1					---	2	3	---	---	---	1	---
230	4f6537e0-35a3-428d-8084-6cb736ff0605	---	8	---	1	Sewafe	1131	5	---	8.54212394	-11.24829315	333.0	4.55	Fanta Janneh	2019-11-28	11:10:00.000Z	1	---	---	---	---	---	---	---	---	---		1	---		1			1								---	3	3	---	---	---	1	---
231	0a46cf52-104c-4ed0-8089-3a72c155e3c2	---	6	---	1	Sewafe	1111	7	---	8.542961500975121	-11.254786607255035	312.64	16.0	Fatmata Conteh	2019-11-27	08:28:00.000Z	1	---	---	---	---	---	---	---	---	---	No.	1	---	1	1	1										---	3	2	---	---	---	1	---
232	ed631750-192f-436e-83b7-f9a25d7cd340	---	7	---	1	Tioma	1201	10	---	8.53991045	-11.21770572	374.0	4.55	SIA ALIE	2019-11-29	09:16:00.000Z	1	---	---	---	---	---	---	---	---	---	No	1	---											1		No sickness	5	5	---	---	---	0
233	44c48a89-6113-417e-b8e6-6dfc51865466	---	10	---	1	Njorpowahun	1301	4	---	8.56428101	-11.256983	309.0	4.55	Hawa Fornah	2019-11-29	15:57:00.000Z	1	---	---	---	---	---	---	---	---	---		1	---		1			1								---	3	3	---	---	---	1	---
234	f5e1d757-5d68-4125-b1c0-d5f746f86e62	---	7	---	1	Mondeya	1501	2	---	8.54603938	-11.26241282	308.0	4.55	Abie Kamara	2019-11-27	14:10:00.000Z	2	---	2019-11-28	09:08:00.000Z	2	---	2019-11-28	10:14:00.000Z	96	Not Avalaible At all	---	---	---	---	---	---	---	---	---	---	---	---	---	---	---	---	---	---	---	---	---	---	---
235	1981375f-f1b7-45ca-9fba-e553f10e5431	---	14	---	1	Tioma	1201	2	---	8.53980405	-11.21775493	392.0	4.55	Jeneba Mansaray	2019-11-29	08:48:00.000Z	1	---	---	---	---	---	---	---	---	---	No	1	---					1								---	4	4	---	---	---	1	---
236	c2d28c3c-cbc5-4431-9b13-bb20a3bae579	---	3	---	1	Bassaya	1401	2	---	8.53901075	-11.20840672	402.0	4.55	Aminata Manasaray	2019-11-29	09:05:00.000Z	1	---	---	---	---	---	---	---	---	---		1	---											1		None	5	5	---	---	---	0
237	58a652b3-1b23-40f0-af4c-1ea1446ed57b	---	8	---	1	Tioma	1201	1	---	8.5398407	-11.21780244	396.0	4.55	Kadiatu Conteh	2019-11-29	09:41:00.000Z	1	---	---	---	---	---	---	---	---	---		1	---													---	---	---	---	---	---	---	---
238	a49baff9-d51b-4f20-9119-653665661997	---	4	---	1	Tioma	1201	5	---	8.54015435	-11.217672	364.0	4.55	Kumba Komeh	2019-11-29	08:24:00.000Z	1	---	---	---	---	---	---	---	---	---	No	1	---					1					1			---	2	2	---	---	---	1	---
239	59b2c0a0-b8b6-44ac-9482-dd9914d0ea43	---	9	---	1	Bassaya	1401	5	---	8.53931015	-11.20829977	404.0	4.55	Hawa Sow	2019-11-28	14:04:00.000Z	2	---	2019-11-28	15:55:00.000Z	1	---	---	---	---	---	No	1	---					1						1		None	4	4	---	---	---	1	---
240	f1bdc0a3-e578-4ffc-9c01-3554ef2ebfaf	---	6	---	1	Tioma	1201	12	---	8.539924086773347	-11.21793917906884	378.07	6.0	Fatmata Kamara.	2019-11-29	10:33:00.000Z	1	---	---	---	---	---	---	---	---	---	No.	1	---		1	1		1			1					---	3	2	---	---	---	1	---
241	82abd57e-2aa5-4c31-a520-f760b084633c	---	5	---	4	Bomboro	4601	4	---	8.781218428487692	-10.751219317573405	440.31	16.0	Yeifoday	2019-12-09	12:01:00.000-05	1	---	---	---	---	---	---	---	---	---	No	1	---											1		None	5	5	---	---	---	0
242	a4272cd1-a842-438e-ba48-17bd2d2a0653	---	2	---	4	Kissy Town	4201	12	---	8.77496114	-10.72418473	463.0	4.55	Sia Borbor	2019-12-09	10:02:00.000Z	1	---	---	---	---	---	---	---	---	---	No	1	---													---	---	---	---	---	---	---	---
243	6080d335-18e1-4acc-93d4-ee2c8e86f2f3	---	2	---	4	Bomboro	4601	11	---	8.78109433	-10.7507947	466.0	4.55	Sia Kabba	2019-12-09	11:41:00.000Z	1	---	---	---	---	---	---	---	---	---	No	1	---													---	---	---	---	---	---	---	---
244	620263c0-c651-491f-b435-2e0ce06f15c0	---	8	---	4	Bomboro	4601	1	---	8.78103157	-10.75135371	475.0	4.55	Mariama Boya	2019-12-09	11:15:00.000Z	1	---	---	---	---	---	---	---	---	---	No	1	---													---	---	---	---	---	---	---	---
245	ce74629d-aec4-4253-8e80-8950e8515392	---	2	---	4	Kaliaya 1 & 2	4501	4	---	8.79786554	-10.67774134	566.0	4.55	Iye Sullay	2019-12-06	10:49:00.000Z	1	---	---	---	---	---	---	---	---	---	No	1	---													---	---	---	---	---	---	---	---
246	74af3a72-c037-40d1-b8ae-6409706e6533	70692	8	---	3	Koidu Buma	2101	over_20	21	8.42072778	-10.84633577	268.0	4.55	Kumba Ngandi	2020-01-09	12:55:00.000Z	1	---	---	---	---	---	---	---	---	---	No	1	---											1		ulser and Tieford	2	2	---	---	---	1	---
247	f31d4517-8488-4cd4-9b41-b2abd59d693a	87424	7	---	3	Gandorhun	2502	over_20	24	8.43762289	-10.8720487	283.0	4.55	Fatu Sam	2020-01-08	12:25:00.000Z	96	Not around	2020-01-08	13:34:00.000Z	1	---	---	---	---	---	no	1	---										1			---	4	3	---	---	---	0
248	4de90059-0758-4de3-be2a-12fbad619928	19682	10	---	3	Gandorhun	2503	4	---	8.43134239	-10.86087803	287.0	4.55	Isatu Josiah	2020-01-09	11:32:00.000Z	1	---	---	---	---	---	---	---	---	---		1	---											1		None	5	5	---	---	---	0
249	cf691f3d-0fdf-4a83-a317-3616f31ecf3a	10987	10	---	3	Koidu Buma	2101	over_20	26	8.4209062	-10.8463752	285.0	4.55	Sia Vandi	2020-01-09	14:01:00.000Z	1	---	---	---	---	---	---	---	---	---		1	---											1		None	5	5	---	---	---	0
250	e215a0b4-4da8-489c-afbc-6ba2b58c962d	70138	3	---	3	Koidu Buma	2101	3	---	8.4205703	-10.84578626	261.0	4.55	Finda Gborie	2020-01-10	10:08:00.000Z	1	---	---	---	---	---	---	---	---	---		1	---		1			1					1			---	2	2	---	---	---	1	---
251	995462a6-de36-428c-8129-c9f08594391f	10905	2	---	3	Koboma 1	2201	1	---	8.45390776	-10.86997137	299.0	4.55	Debora Yambasu	2020-01-10	10:05:00.000Z	1	---	---	---	---	---	---	---	---	---	No	1	---	1			1	1								---	2	2	2	---	4	1	---
252	5a2a3b1a-f902-4aa8-9d2d-dac8ed8a5ea3	11020	2	---	4	Yandama 1 & 2	4801	over_20	49	8.73527614	-10.73033567	486.0	4.55	Isata Komba	2020-01-06	12:16:00.000Z	1	---	---	---	---	---	---	---	---	---	No	1	---					1								---	4	4	---	---	---	1	---
253	a1d3dfc8-e775-435c-83bd-a00014053dfb	36854	4	---	3	Gandorhun	2501	6	---	8.43968253	-10.86247429	291.0	4.55	Isatu Turay	2020-01-07	11:38:00.000Z	1	---	---	---	---	---	---	---	---	---	No	1	---					1								---	2	2	---	---	---	1	---
254	f85ba3f1-e298-40db-b49a-67f75e517d99	165566	4	---	3	Gandorhun	2501	over_20	22	8.43869496	-10.86277647	305.0	4.55	Sia Tiafoe	2020-01-07	12:47:00.000Z	1	---	---	---	---	---	---	---	---	---	No	1	---		1			1								---	2	2	---	---	---	1	---
255	4974c8e0-ac50-4a49-80ab-68c48218b0b3	79153	1	---	3	Gandorhun	2501	4	---	8.43978884	-10.86233642	314.0	4.55	Amie Gbangi	2020-01-08	11:28:00.000Z	1	---	---	---	---	---	---	---	---	---		1	---					1				1				---	3	3	---	---	---	1	---
256	9cffa2e1-b69e-4f22-948c-4169e0765a7c	---	2	---	1	1	11111	8.643368 -10.97124 399.0 6.06	---	---	---	---	---	Ballay	2019-11-18	11:36:00.000Z	1	---	---	---	---	---	---	---	---	---	no	1	---	1												---	2	2	---	---	---	1	---
257	f282753a-0b84-49f4-b35b-c8ecf6adffce	---	96	Bockarie Hemore	1	Bassaya	1111	8.61003751 -11.03988119 423.0 4.55	---	---	---	---	---	Hawa Marrah	2019-11-21	12:28:00.000Z	1	---	---	---	---	---	---	---	---	---		1	---	1	1			1								---	4	4	---	---	---	1	---
258	323965fe-bfed-4072-a5c5-9f8cb6fb8309	---	2	---	1	Burn Farm	11111	8.61090384 -11.03923535 437.0 4.55	---	---	---	---	---	Mrs Veronica Boma	2019-11-21	11:06:00.000Z	1	---	---	---	---	---	---	---	---	---		1	---		1	1		1	1	1	1		1			---	2	2	---	---	---	1	---
259	354806c8-cd08-4136-ae7c-da4adfbf9bec	---	7	---	1	Bindika	11111	8.6448027 -10.9712071 0.0 110.0	---	---	---	---	---	Finda Gbandeh	2019-11-21	11:13:00.000Z	1	---	---	---	---	---	---	---	---	---	if there will be any good from pih	1	---	1	1	1		1		1			1			---	3	1	---	---	---	1	---
260	0c966253-e462-42d9-8c0b-c657bc7f7f58	---	13	---	2	Kayima	1211	8.610678333333334 -11.038936666666666 388.7 4.9	---	---	---	---	---	Kumba Sam	2019-11-21	12:36:00.000Z	1	---	---	---	---	---	---	---	---	---	no	1	---		1											---	2	2	---	---	---	1	---
261	1ddea196-7ddb-42b5-a428-2cf9401913f6	---	8	---	4	Forayah	11111	8.609354177446804 -11.039281651880417 402.65 16.0	---	---	---	---	---	Sia Ngaujah	2019-11-21	14:06:00.000Z	1	---	---	---	---	---	---	---	---	---		1	---	1	1	1		1								---	2	2	---	---	---	1	---
262	766d345d-3934-48da-8574-35c995769663	---	8	---	1	Bindika	11111	8.610043050411818 -11.039695376870167 437.9 32.0	---	---	---	---	---	Manie Labbie	2019-11-21	11:06:00.000Z	1	---	---	---	---	---	---	---	---	---		1	---		1	1		1					1			---	2	2	---	---	---	0	1
263	31480a46-4412-4b18-8ec7-7b5fcdf5c1a1	---	6	---	1	Bindika	1111	8.61116128 -11.03854637 415.0 4.55	---	---	---	---	---	Gbessay Johnbull	2019-11-21	10:43:00.000Z	1	---	---	---	---	---	---	---	---	---		1	---		1	1								1		---	2	2	---	---	---	1	---
264	befa28b1-00b6-4ef2-be0e-44b55c13762f	---	9	---	1	Bassaya	1111	8.60962836 -11.04013224 417.0 4.55	---	---	---	---	---	mariatu kargbo	2019-11-21	13:22:00.000Z	1	---	---	---	---	---	---	---	---	---		1	---	1				1								---	3	3	---	---	---	0
265	84c0c0c1-dda8-4755-8ae5-18c6aca7ef9f	---	2	---	1	Sewafe	1121	6	---	8.5365522	-11.25011089	314.0	4.55	Sia Kamara	2019-11-26	14:33:00.000Z	1	---	---	---	---	---	---	---	---	---	No	1	---		1	1		1								---	2	2	---	---	---	1	---
266	e2760a5f-bc59-41e4-89ef-b20287339e4e	---	7	---	1	Sewafe	1121	4	---	8.53682759	-11.24963167	317.0	4.55	Sera Kargbo	2019-11-26	14:13:00.000Z	1	---	---	---	---	---	---	---	---	---		1	---											1		Swollen Finger	2	3	---	---	---	1	---
267	017094cf-e0ba-4b06-98d5-c1dfc8554ef9	---	96	Emmanuel Bockarie	1	Sewafe	1121	12	---	8.53521793	-11.25006794	309.0	4.55	Kadiatu Pessima	2019-11-26	12:08:00.000Z	1	---	---	---	---	---	---	---	---	---	No	1	---		1	1		1								---	1	1	---	---	---	0	1
268	dfb3e675-3547-48e7-a3d4-ee82af5f8cae	---	8	---	1	Sewafe	1121	8	---	8.53638285	-11.24981341	310.0	4.55	Mabinty Kargbo	2019-11-26	09:13:00.000Z	1	---	---	---	---	---	---	---	---	---	Nol	1	---	1				1	1							---	2	2	---	---	---	1	---
269	f8c8e18d-1451-454e-8cb1-e84c1b68428b	---	10	---	1	Mondeya	1501	5	---	8.54583056	-11.26179704	319.0	4.55	Rosaline Gbougba	2019-11-27	13:44:00.000Z	1	---	---	---	---	---	---	---	---	---		1	---													---	---	---	---	---	---	---	---
270	d921da23-0732-448f-873e-0ecdf694d6b6	---	96	Umar Saccoh	1	Sewafe	1101	1	---	8.5438774	-11.242862	316.39	5.0	Lamrana Bah	2019-11-25	14:55:00.000Z	1	---	---	---	---	---	---	---	---	---		1	---											1		Typhoid	2	2	---	---	---	1	---
271	d9efa830-8abd-4d72-9b97-57b7c4517767	---	2	---	1	Sewafe	1111	2	---	8.543015285854079	-11.254757856114853	306.29	24.0	Isatu Segbendeh	2019-11-25	13:57:00.000Z	1	---	---	---	---	---	---	---	---	---		1	---		1	1		1	1	1	1	1	1			---	2	1	---	---	---	1	---
272	151c0d88-3bcf-4336-a0cf-30cde224efb2	---	96	Umar Saccoh	1	Mondeya	1501	6	---	8.5459231	-11.2615521	306.29	5.0	Adama . F.Sesay	2019-11-27	14:13:00.000Z	1	---	---	---	---	---	---	---	---	---	No	1	---											1		None	5	5	---	---	---	0
273	9aff3b49-f62c-4ea2-a332-177ad2e1213a	---	8	---	1	Sewafe	1121	8	---	8.53646413	-11.24988703	324.0	4.55	Abibatu Farma	2019-11-26	14:08:00.000Z	1	---	---	---	---	---	---	---	---	---	No	1	---											1		None	5	5	---	---	---	0
274	53b32852-1974-4b80-8e2e-b411dabd9b3f	---	8	---	1	Sewafe	1121	8	---	8.53671295	-11.25009817	313.0	4.55	Fatama Mathew	2019-11-26	10:43:00.000Z	1	---	---	---	---	---	---	---	---	---	No	1	---					1	1				1			---	4	4	---	---	---	1	---
275	c176ac24-c70c-4244-b166-76407ed92402	---	8	---	1	Sewafe	1121	9	---	8.53616676	-11.25020418	308.0	4.55	Aminata Kallon	2019-11-27	08:30:00.000Z	1	---	---	---	---	---	---	---	---	---		1	---	1				1								---	5	5	---	---	---	1	---
276	1d6251e4-8ed1-45e1-9c9f-4dd19a4b639d	---	96	Bockarie Hemore	1	Sewafe	1101	3	---	8.54381074	-11.24334367	320.0	4.55	Famata Jabbie	2019-11-27	08:55:00.000Z	1	---	---	---	---	---	---	---	---	---		1	---	1	1			1								---	2	2	---	---	---	1	---
277	5ecad1b1-5bb4-482a-b57b-b38038b14e0c	---	10	---	1	Sewafe	1141	8	---	8.54531398	-11.23970504	331.0	4.55	Yei Mindi	2019-11-27	08:52:00.000Z	1	---	---	---	---	---	---	---	---	---		1	---	1		1		1								---	3	3	---	---	---	1	---
278	28685764-eaeb-4abc-90b3-366406a87a03	11437	6	---	3	Waiyor	2401	15	---	8.463647001811013	-10.87264587379001	320.79	8.0	Finda Ellie.	2020-01-16	10:32:00.000Z	1	---	---	---	---	---	---	---	---	---	No.	1	---													---	---	---	---	---	---	---	---
279	55d0db6b-81c2-4959-bb41-f7c4ad912cb5	95027	13	---	2	Fensedu	3101	16	---	8.849459999999999	-11.095388333333336	437.6	10.0	Kadiatu Monjay	2020-01-22	13:33:00.000Z	1	---	---	---	---	---	---	---	---	---	No	1	---													---	---	---	---	---	---	---	---
280	9f1d5f70-9424-4b3d-a6b2-3ae3740e970d	15436	4	---	2	Fensedu	3101	7	---	8.84824292	-11.09541612	423.0	4.55	Naomie Sockity	2020-01-22	13:52:00.000Z	1	---	---	---	---	---	---	---	---	---	No	1	---		1			1								---	1	1	---	---	---	1	---
281	a638a9c5-f16b-4d66-961e-f5d4ee08aae3	84734	4	---	2	Kayima	3201	4	---	8.88290762	-11.15906827	391.0	4.55	Mary Mustapha	2020-01-20	12:54:00.000Z	1	---	---	---	---	---	---	---	---	---	No	1	---		1			1								---	2	1	---	---	---	1	---
282	c00c7931-b4ee-42ba-8871-328316812043	69592	3	---	2	Kayima	3202	4	---	8.88646926	-11.1587742	404.0	4.55	Isata Matutie	2020-01-20	14:09:00.000Z	1	---	---	---	---	---	---	---	---	---		1	---	1	1			1	1		1	1	1			---	2	2	---	---	---	1	---
283	8ecb0fcb-f692-48fd-b3f1-52b341dbd70f	51298	8	---	2	Yaryah	3701	10	---	8.92713839	-11.13760115	423.0	4.55	Kumba M Yambasu	2020-01-21	11:28:00.000Z	1	---	---	---	---	---	---	---	---	---	No	1	---													---	---	---	---	---	---	---	---
284	9b4acf60-bf6f-4919-8e23-d00f02efc98d	67798	9	---	2	Kayima	3201	5	---	8.8867177	-11.15898027	392.0	4.55	Alimatu Sahr Monda	2020-01-21	10:01:00.000Z	1	---	---	---	---	---	---	---	---	---	No	1	---		1			1	1							---	4	2	---	---	---	1	---
285	f31c92f5-134b-447b-ba19-0be6a92b9640	64049	2	---	2	Yaryah	3701	2	---	8.92697623	-11.13830131	425.0	4.55	Kumba Momohray	2020-01-21	11:24:00.000Z	96	Not available	2020-01-22	11:55:00.000Z	96	Not available	2020-01-23	12:55:00.000Z	96	Not available	---	---	---	---	---	---	---	---	---	---	---	---	---	---	---	---	---	---	---	---	---	---	---
286	3148bba0-45ab-4a18-8468-21db655598ad	89324	4	---	3	Gandorhun	2502	18	---	8.43787645	-10.87255454	309.0	4.55	Kumba Williams	2020-01-08	11:52:00.000Z	1	---	---	---	---	---	---	---	---	---	No	1	---					1								---	2	2	---	---	---	0	1
287	bae11349-5588-4a4c-83f5-b9c700c7b666	26134	1	---	3	Gandorhun	2502	9	---	8.43602897	-10.87048551	292.0	4.55	Finda Kumba	2020-01-08	11:03:00.000Z	1	---	---	---	---	---	---	---	---	---		1	---													---	---	---	---	---	---	---	---
288	46f827cc-6fdc-47b2-9d3b-b627b4949e47	82071	9	---	3	Gandorhun	2502	6	---	8.43545914	-10.87010446	324.0	4.55	Sia Charces	2020-01-08	10:46:00.000Z	1	---	---	---	---	---	---	---	---	---	No	1	---					1								---	2	2	---	---	---	1	---
289	b77958f5-cb28-4d85-bbce-a909839bc291	4221	1	---	3	Bandama	2601	5	---	8.3933732	-10.87628838	313.0	4.55	Mary Williams	2020-01-14	10:36:00.000Z	1	---	---	---	---	---	---	---	---	---		1	---													---	---	---	---	---	---	---	---
290	3ef13e87-85f7-4041-a21d-b41e059ebd7b	69845	1	---	3	Koidu Buma	2101	9	---	8.4201923	-10.84641022	274.0	4.55	Sia Nguajah	2020-01-09	12:14:00.000Z	1	---	---	---	---	---	---	---	---	---		1	---		1	1		1								---	3	3	---	---	---	1	---
291	7cde1630-633f-4b2b-ad9b-d7571ae0138d	85751	10	---	3	Gbatema Maakor	2701	12	---	8.41381181	-10.87150351	288.0	4.55	Yei James	2020-01-13	12:01:00.000Z	1	---	---	---	---	---	---	---	---	---		1	---	1	1			1								---	3	3	---	---	---	1	---
292	633d44fc-b87c-46cc-9b81-926027ee5ef2	4297	7	---	3	Waiyor	2401	2	---	8.46476392	-10.87317707	314.0	4.55	Mariama Mansaray	2020-01-10	10:39:00.000Z	96	went to Gandorhun	2020-01-10	10:40:00.000Z	1	---	---	---	---	---	now that my child has Ania and is seriously disturbing him ,is there any measure you are going to put in place.	1	---											1		Stomach ache	2	2	---	---	---	1	---
293	2da5276b-6ca7-4e39-825d-11e38e7ca102	97281	4	---	2	Kayima	3202	17	---	8.88769438	-11.1591948	411.0	4.55	Sia Amadu	2020-01-24	11:05:00.000Z	1	---	---	---	---	---	---	---	---	---	No	1	---					1								---	1	3	---	---	---	1	---
294	e11bfb93-5e4f-43e4-99c0-ef45baa5a817	90842	10	---	2	Yandu	3601	3	---	8.8191034	-11.12639115	447.0	4.55	Hawa Kamara	2020-01-28	10:08:00.000Z	1	---	---	---	---	---	---	---	---	---		1	---											1		None	5	5	---	---	---	0
295	b5f8f7e7-b0de-435b-85e1-bdb114c2b98c	55931	9	---	2	Njewadu	3501	12	---	8.91935063	-11.21958042	412.0	4.55	Sia Komba	2020-01-27	18:34:00.000Z	1	---	---	---	---	---	---	---	---	---	No	1	---					1			1					---	4	2	---	---	---	1	---
296	aa0cf2f4-f87c-4a3e-941f-3e69aa4d2086	73840	3	---	2	Baudu	3401	14	---	8.85357881	-11.13331828	387.0	4.55	Yei Fanta Mondeh	2020-01-23	11:22:00.000Z	96	Not Available	2020-01-24	10:25:00.000Z	96	Not Available	2020-01-29	11:59:00.000Z	96	Not Avaliable	---	---	---	---	---	---	---	---	---	---	---	---	---	---	---	---	---	---	---	---	---	---	---
297	6df9f27d-6825-4692-bb96-89aca1929909	89831	3	---	2	Njewadu	3501	4	---	8.91907328	-11.21848425	412.0	4.55	Fatama Sandi	2020-01-27	17:42:00.000Z	1	---	---	---	---	---	---	---	---	---		1	---					1	1		1	1	1			---	3	3	---	---	---	1	---
298	57c344fd-6754-4daf-8f95-b19a1df01c88	1153	3	---	2	Njewadu	3501	3	---	8.91906667	-11.2185116	404.0	4.55	Hannah Fonjah	2020-01-27	16:57:00.000Z	1	---	---	---	---	---	---	---	---	---		1	---			1		1	1				1			---	3	3	---	---	---	1	---
299	e9225545-62d1-4f24-b58d-3f0fd54e2baa	57258	8	---	2	Fensedu	3101	19	---	8.84908778	-11.09471919	423.0	4.55	Naomi Moinje	2020-01-22	13:52:00.000Z	96	Not Available	2020-01-23	11:52:00.000Z	96	Not Available	2020-01-29	12:35:00.000Z	96	Not Available on Third Visit Closed	---	---	---	---	---	---	---	---	---	---	---	---	---	---	---	---	---	---	---	---	---	---	---
300	2475f3b1-c3fe-4926-9496-2f3cb0c46887	40835	4	---	2	Bengumaya	3301	6	---	8.88640092	-11.10995363	405.0	4.55	Finda Benango	2020-01-28	10:30:00.000Z	1	---	---	---	---	---	---	---	---	---	No	1	---	1	1			1	1							---	2	2	---	---	---	0	1
301	efccf725-0f15-45da-97ee-abda62191b45	11089	4	---	2	Bengumaya	3301	17	---	8.8867369	-11.11008328	385.0	4.55	Kumba komba	2020-01-28	12:22:00.000Z	1	---	---	---	---	---	---	---	---	---	No	1	---	1				1				1				---	2	2	---	---	---	1	---
302	10558226-5f70-4e76-9f6b-de48a4b877f7	95641	1	---	2	Budu 2	3801	15	---	8.90079004	-11.2218072	421.0	4.55	Sia Lebbie	2020-01-27	17:54:00.000Z	1	---	---	---	---	---	---	---	---	---		1	---					1								---	2	2	---	---	---	1	---
303	9b1882fc-c62a-48b8-8577-ae41d8f8a83f	46080	1	---	2	Bengumaya	3301	4	---	8.88659138	-11.10982156	410.0	4.55	Naomi Sokeyti	2020-01-28	10:08:00.000Z	1	---	---	---	---	---	---	---	---	---		1	---			1		1								---	3	3	---	---	---	1	---
304	1d23f1ed-dade-41f5-8ba7-114e46196424	13000	7	---	2	Bengumaya	3301	3	---	8.88662188	-11.10960268	398.0	4.55	Kumba Noni	2020-01-28	11:43:00.000Z	2	---	2020-01-28	11:44:00.000Z	2	---	2020-01-28	12:18:00.000Z	96	not available	---	---	---	---	---	---	---	---	---	---	---	---	---	---	---	---	---	---	---	---	---	---	---
305	5d55fce9-3e15-4ff3-bedc-52870e35845f	62415	7	---	2	Yaryah	3701	17	---	8.92731044	-11.13677614	410.0	4.55	Sia Gbandawa	2020-01-24	12:37:00.000Z	2	---	2020-01-24	12:37:00.000Z	2	---	2020-01-29	11:57:00.000Z	96	Not available	---	---	---	---	---	---	---	---	---	---	---	---	---	---	---	---	---	---	---	---	---	---	---
306	b6d98400-a9f7-40d9-879a-d9a8f8f2ab17	75901	5	---	2	Njewadu	3501	10	---	8.919965	-11.219105000000003	424.9	7.7	Doris Komba	2020-01-27	17:58:00.000Z	1	---	---	---	---	---	---	---	---	---	no	1	---											1		none	5	5	---	---	---	0
307	ea13af0d-3e22-41f4-9d10-d290fe49cbcc	50970	5	---	2	Njewadu	3501	2	---	8.919258333333334	-11.219241666666669	371.8	5.09	Mariama Johnbull	2020-01-27	17:13:00.000Z	1	---	---	---	---	---	---	---	---	---	no	1	---					1	1							---	2	2	---	---	---	1	---
308	2b94502d-7341-444c-acdf-6c39b298f95d	---	8	---	1	Sewafe	1121	18	---	8.53633605	-11.24908227	311.0	53.09	Christana George	2019-11-25	13:46:00.000Z	1	---	---	---	---	---	---	---	---	---		1	---		1											---	4	4	---	---	---	1	---
309	66edf116-93d1-4e90-939f-60aa3cf1a1f4	---	1	---	4	Kombayende	4401	9	---	8.78341762	-10.71037248	587.0	4.55	Haja Bonsu	2019-12-03	15:07:00.000Z	1	---	---	---	---	---	---	---	---	---		1	---		1			1		1		1				---	2	2	---	---	---	1	---
310	aebc27f0-6f25-4e93-8580-e92c51e8b192	---	4	---	4	Kombayende	4401	16	---	8.78402605	-10.71017017	578.0	4.55	Sia Isaiah	2019-12-03	15:36:00.000Z	1	---	---	---	---	---	---	---	---	---	No	1	---			1		1				1				---	4	2	---	---	---	0	1
311	01690750-878d-41c0-b454-99a28593f254	---	8	---	4	Tumbeidu	4301	2	---	8.83832519	-10.69089478	576.0	4.55	Fatmata Maculy	2019-12-04	10:01:00.000Z	1	---	---	---	---	---	---	---	---	---		1	---													---	---	---	---	---	---	---	---
312	27d10e01-5b2e-4af0-854b-aa14e22970f6	---	2	---	4	Kombayende	4401	15	---	8.78385059	-10.71013159	579.0	4.55	Isata Maney	2019-12-03	15:42:00.000Z	2	---	2019-12-04	14:21:00.000Z	1	---	---	---	---	---	No	1	---											1		Typhoid	2	2	---	---	---	1	---
313	c0cf3d54-f04c-4907-b3e8-677bf015327c	---	4	---	4	Tumbeidu	4301	8	---	8.83805578	-10.69090939	577.0	4.55	Jeneba Mohamed	2019-12-04	09:20:00.000Z	1	---	---	---	---	---	---	---	---	---	No	1	---					1								---	4	3	---	---	---	1	---
314	0661f9f9-74f4-4bd7-9074-b2713d9fd088	---	1	---	4	Tumbeidu	4301	9	---	8.83797103	-10.69088569	568.0	4.55	Fatmata Foday	2019-12-04	09:41:00.000Z	1	---	---	---	---	---	---	---	---	---		1	---		1	1		1								---	2	2	---	---	---	1	---
315	f517d4c1-de9a-4143-aedd-99d9f1ef6e50	---	3	---	4	Tumbeidu	4301	20	---	8.83738813	-10.69084513	577.0	4.55	Hawa Jawara	2019-12-04	10:19:00.000Z	1	---	---	---	---	---	---	---	---	---		1	---			1		1		1	1	1				---	2	2	---	---	---	1	---
316	7a2ada51-e18c-460e-912c-65c7eb408c05	---	7	---	4	Kombayende	4401	1	---	8.79313292	-10.70773841	587.0	4.55	Sadie Jalloh	2019-12-06	12:06:00.000Z	1	---	---	---	---	---	---	---	---	---		1	---		1	1		1			1					---	2	2	---	---	---	1	---
317	2bfaf34c-6ef2-4711-9139-4ba21ccaede4	---	1	---	4	Kombayende	4401	18	---	8.78434704	-10.71046371	579.0	4.55	Betty Johnbul	2019-12-06	15:31:00.000Z	1	---	---	---	---	---	---	---	---	---	No	1	---											1		None	5	5	---	---	---	0
318	230f180d-0d30-456d-9f2d-24addb89958b	---	9	---	4	Kombayende	4401	over_20	24	8.78448132	-10.71042652	582.0	4.55	Sia Musa	2019-12-06	15:04:00.000Z	2	---	2019-12-06	15:19:00.000Z	1	---	---	---	---	---	No	1	---		1			1								---	4	2	---	---	---	1	---
319	9601c7ff-85e8-4f34-83bf-9188dfc89b31	---	7	---	4	Tumbeidu	4301	5	---	8.8380914	-10.69067056	566.0	4.55	Sia Komba	2019-12-04	09:53:00.000Z	96	Not around	2019-12-04	09:54:00.000Z	96	went to market	2019-12-06	12:36:00.000Z	96	Not Available	---	---	---	---	---	---	---	---	---	---	---	---	---	---	---	---	---	---	---	---	---	---	---
320	9ab21c19-91af-46fb-b8d2-4433777c1a74	---	10	---	4	Bomboro	4601	10	---	8.78123243	-10.75083265	483.0	4.55	Sia Kabba	2019-12-09	11:18:00.000Z	1	---	---	---	---	---	---	---	---	---		1	---	1												---	3	3	---	---	---	1	---
321	4b8b4a03-ac7f-46fc-b7b2-80d28ee9edd6	---	10	---	4	Bomboro	4601	3	---	8.78108716	-10.75116248	476.0	4.55	Fea Mustapha	2019-12-09	12:00:00.000Z	1	---	---	---	---	---	---	---	---	---		1	---		1											---	3	3	---	---	---	1	---
322	3569e654-cca7-47ed-9f5d-ab972a707ef5	---	1	---	4	Bomboro	4601	6	---	8.7812575	-10.75121963	472.0	4.55	Kumba Sam	2019-12-09	11:36:00.000Z	1	---	---	---	---	---	---	---	---	---		1	---		1	1		1								---	2	2	---	---	---	1	---
323	e05fba07-290b-443b-84b0-0ef84b3caf97	---	7	---	4	Bomboro	4601	12	---	8.78109974	-10.75065762	478.0	4.55	Hawa Sesay	2019-12-09	11:58:00.000Z	1	---	---	---	---	---	---	---	---	---	No	1	---	1							1					---	2	3	---	---	---	0
324	9aea576f-0c01-498f-b297-9c4ff168ce66	---	4	---	4	Kissidu	4701	9	---	8.82838583	-10.69297567	593.0	4.55	Yei Borbor	2019-12-05	10:28:00.000Z	1	---	---	---	---	---	---	---	---	---	No	1	---					1								---	4	4	---	---	---	0	1
325	79f35cf1-2319-420f-8605-b58d3d07ed7a	---	5	---	4	Kissidu	4701	5	---	8.827975652557305	-10.69297988849733	575.91	32.0	Kadiatu Konoboy	2019-12-05	09:32:00.000-05	1	---	---	---	---	---	---	---	---	---	No	1	---											1		None	5	5	---	---	---	0
326	f62ab284-0bff-4d61-931b-239e6739375d	---	5	---	4	Kissidu	4701	16	---	8.82897931387183	-10.692909219752558	580.05	6.0	Fatu Mansaray	2019-12-05	10:50:00.000-05	1	---	---	---	---	---	---	---	---	---	No	1	---											1		None	5	5	---	---	---	0
327	ac198111-aa60-4051-938f-981212a84809	---	3	---	4	Kissidu	4701	10	---	8.82849253	-10.69294986	581.0	4.55	Mariama Kamara	2019-12-05	10:33:00.000Z	1	---	---	---	---	---	---	---	---	---		1	---			1		1	1							---	4	4	---	---	---	1	---
328	d0ff99f6-101b-44d6-8a4a-372b7b9aa211	---	6	---	4	Kombayende	4401	9	---	8.790961306084156	-10.707889143871357	593.42	6.0	Aminata Yanga.	2019-12-05	13:05:00.000Z	1	---	---	---	---	---	---	---	---	---	No.	1	---													---	---	---	---	---	---	---	---
329	effb2ad8-5529-4b07-a37d-743c6168d5c5	---	8	---	4	Yandama 1 & 2	4801	17	---	8.73235597	-10.72862846	506.0	4.55	Fatmata Mansaray	2019-12-11	09:27:00.000Z	1	---	---	---	---	---	---	---	---	---	No	1	---													---	---	---	---	---	---	---	---
330	5744af54-bf86-4770-8eb3-f4b36f658bf8	---	9	---	4	Bomboro	4601	over_20	21	8.78056294	-10.74963958	486.0	4.55	Anita Labbie	2019-12-10	09:55:00.000Z	1	---	---	---	---	---	---	---	---	---	No	1	---											1		None	5	5	---	---	---	0
331	338f3aa9-c8f1-4262-8c7d-96cdbb0c106d	---	1	---	4	Yandama 1 & 2	4801	12	---	8.73217685	-10.72850341	504.0	4.55	Ya Martha	2019-12-11	10:39:00.000Z	1	---	---	---	---	---	---	---	---	---		1	---													---	---	---	---	---	---	---	---
332	dd739d07-04df-4c5f-87ef-8cc1045d2d9b	---	10	---	4	Yandama 1 & 2	4801	5	---	8.73527748	-10.73060088	484.0	4.55	Kumba Mansaray	2019-12-11	14:00:00.000Z	1	---	---	---	---	---	---	---	---	---		1	---											1		None	5	5	---	---	---	0
333	9ffa27ea-ac2a-4ffc-b009-de396a019587	---	10	---	4	Wordu	4101	4	---	8.72552962	-10.77738972	475.0	4.55	Aminata Mansaray	2019-12-11	09:34:00.000Z	1	---	---	---	---	---	---	---	---	---		1	---													---	---	---	---	---	---	---	---
334	ec185cd8-c68c-489f-a12d-49070584b0a2	---	4	---	4	Yandama 1 & 2	4801	over_20	52	8.73556061	-10.73128265	479.0	4.55	Kumba Marrah	2019-12-12	10:16:00.000Z	1	---	---	---	---	---	---	---	---	---	No	1	---											1		No sick	5	5	---	---	---	0
335	9907639f-f440-44dc-90a9-bc579f2bd1ca	---	6	---	4	Yandama 1 & 2	4801	over_20	22	8.73600018138148	-10.731601410879687	456.46	8.0	Fatmata Turay.	2019-12-12	09:38:00.000Z	1	---	---	---	---	---	---	---	---	---	No.	1	---													---	---	---	---	---	---	---	---
336	a1d89960-51dd-45fc-a536-5b3638a20cf2	---	4	---	2	Baudu	3401	2	---					woman2	2019-11-22	18:26:00.000-05	1	---	---	---	---	---	---	---	---	---		1	---	1	1											---	1	2	---	---	---	0	1
337	d442bca3-6ecf-47ad-b01c-89ff9538b32b	---	96	Umar Saccoh	1	Bassaya	11111	8.6105485 -11.03872412 429.0 4.55	---	---	---	---	---	Finda Pessima	2019-11-21	12:03:00.000Z	1	---	---	---	---	---	---	---	---	---		1	---						1							---	3	3	---	---	---	1	---
338	2fdde854-0356-4dc9-9935-f6a8f25db201	---	6	---	1	Bassaya	11111	8.61158802 -11.03915971 413.0 4.55	---	---	---	---	---	margret kellie	2019-11-21	12:29:00.000Z	1	---	---	---	---	---	---	---	---	---		1	---		1			1			1					---	3	3	---	---	---	1	---
339	63106868-d271-4376-a70d-b1e7f14d98c7	---	96	Emmanuel Bockarie	1	Bassaya	1111	8.61077008 -11.04033772 427.0 6.06	---	---	---	---	---	Foidia Sesay	2019-11-21	14:03:00.000Z	1	---	---	---	---	---	---	---	---	---	no	1	---		1	1		1	1			1	1			---	2	2	---	---	---	1	---
340	7495eec0-41c0-4d9a-b180-24337c0498e1	---	8	---	1	Mondeya	1501	8	---	8.54555618	-11.26135834	334.0	4.55	Memunatu Barrie	2019-11-28	08:09:00.000Z	1	---	---	---	---	---	---	---	---	---		1	---											1		Head Ache	5	5	---	---	---	0
341	8bd668f6-5f24-4878-ae34-d3445f9991cf	---	1	---	1	Sewafe	1111	12	---	8.54280213	-11.25627827	311.0	4.55	Mariama Bangura	2019-11-28	08:38:00.000Z	1	---	---	---	---	---	---	---	---	---		1	---									1	1			---	3	3	---	---	---	1	---
342	e5a5ebd2-cc80-4ccf-b961-9a27d0e2e8d7	---	10	---	1	Sewafe	1131	1	---	8.54185092	-11.24781157	321.0	4.55	Fanta Kandeh	2019-11-28	09:47:00.000Z	1	---	---	---	---	---	---	---	---	---		1	---		1											---	3	3	---	---	---	1	---
343	8841fd64-12d2-4ee9-a6c8-37fdb65619f7	---	7	---	1	Bassaya	1401	1	---	8.53906087	-11.20853035	398.0	4.55	Faith Lamin	2019-11-28	13:58:00.000Z	1	---	---	---	---	---	---	---	---	---		1	---								1					---	3	2	---	---	---	1	---
344	0fe1fef7-6ccb-4671-bc68-f739d2367758	---	7	---	1	Sewafe	1131	7	---	8.54172107	-11.24838892	323.0	4.55	Zainab Kamara	2019-11-28	11:22:00.000Z	1	---	---	---	---	---	---	---	---	---		1	---		1			1					1			---	3	3	---	---	---	1	---
345	36bb1651-a050-4991-94cd-3278007f4c66	---	5	---	1	Bassaya	1401	9	---	8.539469285677987	-11.208602749318962	401.58	4.0	Hawa Gbondo	2019-11-29	09:09:00.000-05	1	---	---	---	---	---	---	---	---	---	No	1	---											1		None	5	5	---	---	---	0
346	52c363b5-6dfe-4de3-81db-a40a854d59b4	---	9	---	1	Njorpowahun	1301	2	---	8.56475322	-11.25720834	310.0	4.55	Yie Pessima	2019-11-29	16:04:00.000Z	1	---	---	---	---	---	---	---	---	---	No	1	---					1					1			---	4	2	---	---	---	1	---
347	9f11b4cb-ee99-4465-b79e-b05850e7b4b8	---	3	---	1	Njorpowahun	1301	3	---	8.56470483	-11.2571319	314.0	4.55	Mariama Kabba	2019-11-29	15:53:00.000Z	1	---	---	---	---	---	---	---	---	---		1	---											1		None	5	5	---	---	---	0
348	f4b4c48f-948d-4614-b2b0-27cd81f7f853	---	96	Bockarie Hemore	1	Sewafe	1101	3	---	8.54378987	-11.24310277	327.0	4.55	Salamatu Kabiey	2019-11-25	13:10:00.000Z	1	---	---	---	---	---	---	---	---	---		1	---	1	1			1		1		1	1			---	2	2	---	---	---	1	---
349	ae99d4ee-fca8-46a4-bcb6-b303f2358e54	---	6	---	1	Sewafe	1111	10	---	8.542829268664152	-11.255881667240251	314.32	16.0	Ramatulai Barrie	2019-11-27	12:21:00.000Z	1	---	---	---	---	---	---	---	---	---	No.	1	---		1	1		1								---	3	3	---	---	---	1	---
350	b4fe0fdd-42a6-4ae6-a3ad-7ea3992cba78	---	14	---	1	Mondeya	1501	3	---	8.546186666666667	-11.262271666666667	293.6	4.8	Isata Sam	2019-11-27	14:20:00.000Z	1	---	---	---	---	---	---	---	---	---	No	1	---					1								---	2	2	---	---	---	1	---
351	f25326d6-b9ce-4ff1-9ef6-de6507bab25f	---	8	---	1	Sewafe	1121	8	---	8.53633803	-11.24985424	305.0	4.55	Fatmata mathew	2019-11-26	11:15:00.000Z	1	---	---	---	---	---	---	---	---	---	No	1	---					1					1			---	4	2	---	---	---	1	---
352	688b495b-5033-4355-8756-341d2cb109ed	---	2	---	1	Sewafe	1141	5	---	8.54526467	-11.23906942	330.0	4.55	Mariama Kamara	2019-11-27	09:41:00.000Z	1	---	---	---	---	---	---	---	---	---	No	1	---	1	1			1			1		1			---	2	2	---	---	---	1	---
353	22fa5122-a46a-47e2-8956-150579bd51ed	---	2	---	1	Sewafe	1141	3	---	8.54558182	-11.23918643	321.0	4.55	Hannah	2019-11-26	09:48:00.000Z	1	---	---	---	---	---	---	---	---	---	No	1	---		1			1			1	1	1			---	3	3	---	---	---	1	---
354	6cf92111-f4ed-4d82-95a4-9b12252e48cd	---	7	---	1	Sewafe	1121	3	---					Zainab Bangura	2019-11-26	11:29:00.000Z	1	---	---	---	---	---	---	---	---	---		1	---								1		1			---	3	3	---	---	---	1	---
355	7354424a-0a26-4ff6-bc16-73a55d2ae132	---	6	---	1	Sewafe	1121	16	---	8.53576514	-11.24867506	305.0	4.55	Bintu Mustapha	2019-11-26	09:51:00.000Z	1	---	---	---	---	---	---	---	---	---		1	---	1	1						1					---	2	2	---	---	---	1	---
356	7993d5c3-8666-4768-a86b-81b106a3ec40	---	96	Emmanuel Bockarie	1	Sewafe	1121	11	---	8.53555672	-11.24960119	312.0	4.55	Isatu Turay	2019-11-26	08:38:00.000Z	1	---	---	---	---	---	---	---	---	---	Non	1	---					1			1			1		Severe Head Ache	1	1	---	---	---	1	---
357	b381303c-b03c-4267-89e1-0b2f21da4fa8	---	12	---	1	Sewafe	1121	11	---	8.53516724	-11.24954887	293.0	4.55	Finda Thollie	2019-11-26	09:41:00.000Z	1	---	---	---	---	---	---	---	---	---	Non	1	---					1								---	4	4	---	---	---	0
358	02eb1e06-bc1b-429d-a155-334b68674846	56425	7	---	2	Fensedu	3101	10	---	8.84803742	-11.09552268	426.0	4.55	Haja Sokity	2020-01-22	13:54:00.000Z	1	---	---	---	---	---	---	---	---	---	no	1	---					1								---	2	3	---	---	---	0	1
359	21c87ae6-9edc-4315-8b60-24b20c115ad4	20650	1	---	3	Bandama	2601	9	---	8.39321151	-10.87598433	334.0	4.55	Christiana Summa	2020-01-14	11:09:00.000Z	1	---	---	---	---	---	---	---	---	---		1	---		1	1		1								---	2	2	---	---	---	1	---
360	e816fe04-6df3-4c51-b097-604cf1ea78a6	39640	4	---	3	Koidu Buma	2101	6	---	8.42028886	-10.84615777	276.0	4.55	Mariatu Kamara	2020-01-09	12:03:00.000Z	96	Not available	2020-01-09	12:04:00.000Z	96	Not available	2020-01-10	10:47:00.000Z	1	---	No	1	---		1	1		1				1				---	1	1	---	---	---	1	---
361	454ac660-678c-46c2-8937-883720c62d39	29404	9	---	3	Gbatema Maakor	2701	16	---	8.41089183	-10.87337203	307.0	4.55	Kadiatu Samul	2020-01-14	11:02:00.000Z	1	---	---	---	---	---	---	---	---	---	No	1	---	1	1			1								---	2	2	---	---	---	1	---
362	b8d7d604-0a96-4ad9-9369-3cf7aa115fe8	174	7	---	3	Bandama	2601	10	---	8.39332745	-10.87575963	295.0	4.55	Agness Kaigbanja	2020-01-14	10:59:00.000Z	1	---	---	---	---	---	---	---	---	---	no	1	---								1					---	4	2	---	---	---	1	---
363	13150b1b-33be-45ef-82af-6b5c9243d4d3	51948	9	---	3	Gbatema Maakor	2701	14	---	8.41089316	-10.87343502	287.0	4.55	Bondu Joe	2020-01-14	10:17:00.000Z	1	---	---	---	---	---	---	---	---	---	No	1	---	1	1	1		1					1			---	2	2	---	---	---	1	---
364	1a81ce05-e934-496d-b925-ca440d1dc9d8	98478	8	---	3	Bandama	2601	12	---	8.39365127	-10.87562375	298.0	4.55	Finda Gborie	2020-01-14	11:52:00.000Z	1	---	---	---	---	---	---	---	---	---	No	1	---													---	---	---	---	---	---	---	---
365	be800539-04fc-4453-babc-b0017b6d7b86	50093	9	---	2	Yandu	3601	2	---	8.81909409	-11.12626593	432.0	4.55	Fenna Koroma	2020-01-28	10:12:00.000Z	1	---	---	---	---	---	---	---	---	---	No	1	---	1	1			1								---	2	2	---	---	---	0	1
366	9f0415b6-0b99-44b7-be0d-415485e500b1	96001	7	---	2	Bengumaya	3301	1	---	8.8863897	-11.10967157	389.0	4.55	Fanta Ansumana	2020-01-28	10:05:00.000Z	1	---	---	---	---	---	---	---	---	---	no	1	---					1					1			---	2	3	---	---	---	1	---
367	a6302ea2-3bf3-4dbe-814e-f410233d6573	20010	8	---	2	Bengumaya	3301	14	---	8.88687778	-11.11036331	405.0	4.55	Finda Fengai	2020-01-28	12:31:00.000Z	1	---	---	---	---	---	---	---	---	---	No	1	---													---	---	---	---	---	---	---	---
368	50f0bfca-4a50-41c6-bbc7-48d78cb8312d	91475	14	---	2	Bengumaya	3301	9	---	8.886455859881734	-11.110010050231292	396.93	4.0	Mary Sandi	2020-01-28	10:47:00.000Z	1	---	---	---	---	---	---	---	---	---	No	1	---					1								---	4	4	---	---	---	1	---
369	50b906b9-9c47-4367-85ef-a80cee8f01e7	64713	9	---	2	Fensedu	3101	20	---	8.84910234	-11.09466096	420.0	4.55	Sia Moinjeh	2020-01-22	14:22:00.000Z	96	Not Available	2020-01-23	12:23:00.000Z	96	NotAvailable	2020-01-29	12:31:00.000Z	96	Not Available on Third Visit Form Closed	---	---	---	---	---	---	---	---	---	---	---	---	---	---	---	---	---	---	---	---	---	---	---
370	d62ea536-3075-459f-a584-e8d7b06bca63	60342	9	---	2	Njewadu	3501	9	---	8.91935656	-11.2191191	415.0	4.55	Fatu Sande	2020-01-27	17:28:00.000Z	1	---	---	---	---	---	---	---	---	---	No	1	---											1		None	5	5	---	---	---	0
371	3bc5fcd8-5be1-4ad9-8599-9f4ef34e69b7	99677	5	---	4	Yandama 1 & 2	4801	over_20	48	8.735657476537757	-10.731191643312929	469.95	6.0	Kumba Sesay	2020-01-06	11:59:00.000-05	1	---	---	---	---	---	---	---	---	---	None	1	---											1		none	5	5	---	---	---	0
372	83de3a0d-5917-4605-bd7d-e110603f6f37	22154	7	---	4	Yandama 1 & 2	4801	over_20	42	8.73594738	-10.73148829	477.0	4.55	Hawa Turay	2018-12-12	10:01:00.000Z	96	Not available at the moment	2018-12-12	14:02:00.000Z	96	Not available again	2020-01-06	12:02:00.000Z	96	Not available	---	---	---	---	---	---	---	---	---	---	---	---	---	---	---	---	---	---	---	---	---	---	---
373	c106a7fa-f0df-460c-bef5-074827db0f19	33239	1	---	4	Yandama 1 & 2	4801	over_20	57	8.73539533	-10.73055014	470.0	4.55	Finda Sundu	2020-01-06	12:06:00.000Z	1	---	---	---	---	---	---	---	---	---		1	---		1											---	3	3	---	---	---	1	---
374	fc02b6ce-e2b9-4a53-a0ca-7c07c1457e15	57930	5	---	3	Gandorhun	2501	over_20	21	8.439061937083563	-10.863491525051034	314.77	8.0	Elizabeth Kandeh	2020-01-07	12:11:00.000-05	1	---	---	---	---	---	---	---	---	---	none	1	---					1								---	3	2	---	---	---	1	---
375	ed64a862-7592-4a1b-831d-fe2e6e2b5baa	65039	2	---	3	Gandorhun	2501	11	---	8.43939321	-10.86137188	313.0	4.55	Matenneh Marah	2020-01-07	11:44:00.000Z	1	---	---	---	---	---	---	---	---	---	No	1	---		1	1					1					---	3	3	---	---	---	1	---
376	c0376ccf-b991-46dc-a533-1f1abeb1ccdd	36825	3	---	3	Gandorhun	2501	9	---	8.43964649	-10.86162299	303.0	4.55	Bondu Koroma	2020-01-07	11:26:00.000Z	1	---	---	---	---	---	---	---	---	---		1	---		1	1		1		1		1	1			---	2	2	---	---	---	1	---
377	705cb932-2765-429a-80e6-e82f8254c3e0	45396	3	---	3	Gandorhun	2501	10	---	8.43966185	-10.86172915	304.0	4.55	Jestina Kandeh	2020-01-07	12:21:00.000Z	1	---	---	---	---	---	---	---	---	---		1	---		1	1		1	1							---	2	2	---	---	---	1	---
378	26b2698d-d821-4cc3-b116-56aa887f2a94	12557	5	---	3	Gandorhun	2501	5	---	8.431464322491184	-10.860307735868396	276.29	6.0	Jeneba Ellie Turay	2020-01-07	14:51:00.000-05	96	not Available	2020-01-08	09:49:00.000-05	1	---	---	---	---	---	none	1	---											1		none	5	5	---	---	---	0
379	22ba343e-cfe1-4e7e-933c-5b20e189efb5	85638	2	---	3	Gandorhun	2502	5	---	8.43537152	-10.87022281	291.0	4.55	Fatmata Thaboy	2020-01-09	12:02:00.000Z	1	---	---	---	---	---	---	---	---	---	No	1	---								1					---	3	4	---	---	---	1	---
380	88774eb2-f36a-4aca-8560-18802c4f0af6	36538	9	---	3	Koidu Buma	2101	over_20	24	8.4206	-10.84648805	287.0	4.55	Nama James	2020-01-09	13:40:00.000Z	1	---	---	---	---	---	---	---	---	---	No	1	---		1			1								---	2	2	---	---	---	0
381	0aa7bb6c-c0f6-4574-a77b-7ca1e4ed8741	26465	1	---	3	Gandorhun	2503	12	---	8.43049389	-10.85971564	274.0	4.55	Sarah Kamara	2020-01-08	10:03:00.000Z	1	---	---	---	---	---	---	---	---	---		1	---		1	1		1								---	3	3	---	---	---	1	---
382	823078f3-d257-4f8c-9425-750ceeee8f7a	21959	2	---	3	Gandorhun	2502	3	---	8.43577716	-10.87025467	270.0	4.55	Kumba Pessema	2020-01-08	09:38:00.000Z	1	---	---	---	---	---	---	---	---	---	No	1	---		1						1					---	2	2	---	---	---	1	---
383	83c26234-6894-447f-9c56-e7dd8644bc20	36096	4	---	3	Gandorhun	2502	16	---	8.43776466	-10.87220841	281.0	4.55	Kadiatu Ngegba	2020-01-08	10:12:00.000Z	1	---	---	---	---	---	---	---	---	---	No	1	---					1								---	2	2	---	---	---	1	---
384	70cb3cdc-a57d-43ca-88ca-8d2214302284	83984	5	---	3	Gandorhun	2503	20	---	8.432039912566855	-10.860253442846878	265.52	48.0	Susan Ansumana	2020-01-08	11:28:00.000-05	1	---	---	---	---	---	---	---	---	---	none	1	---											1		none	5	5	---	---	---	0
385	4b1c0d5a-39c2-4ef1-9297-e75ab0bbcfe3	85801	14	---	3	Gandorhun	2503	17	---	8.431317507696697	-10.860078429675852	274.66	4.0	Fea Gborie	2020-01-08	11:09:00.000Z	1	---	---	---	---	---	---	---	---	---	No	1	---					1								---	3	4	---	---	---	1	---
386	880ace8c-1893-42fb-9ca0-a80ae3ac27f5	41211	7	---	3	Waiyor	2401	1	---	8.46466142	-10.8732075	298.0	4.55	Fatmata Koroma	2020-01-10	09:43:00.000Z	1	---	---	---	---	---	---	---	---	---	no	1	---						1		1			1		Thairod	2	2	---	---	---	1	---
387	f2d3158d-6bb5-4376-9c47-d8408a26d02d	50582	10	---	3	Koboma 1	2201	2	---	8.45426081	-10.86990796	295.0	4.55	Kumba Yambasu	2020-01-10	10:10:00.000Z	1	---	---	---	---	---	---	---	---	---		1	---		1											---	5	5	---	---	---	0
388	f0d834cd-c32a-42a5-be7f-464bd5c6927f	81257	10	---	3	Koboma 1	2201	5	---	8.45425709	-10.86989855	291.0	4.55	Finda Lebbie	2020-01-10	10:48:00.000Z	1	---	---	---	---	---	---	---	---	---		1	---											1		None	5	5	---	---	---	0
389	a937329a-66f0-471d-a2db-c1e4fb9b5917	72315	7	---	3	Gandorhun	2502	20	---	8.43794993	-10.87321953	278.0	4.55	Bintu Bonga	2020-01-08	13:21:00.000Z	1	---	---	---	---	---	---	---	---	---	No	1	---											1		Stomach pain	3	3	---	---	---	0	1
390	4e1c216f-4e18-4c90-9e22-535c91e001c7	14770	3	---	3	Gbatema Maakor	2701	10	---	8.4139369	-10.87126686	308.0	4.55	Therisa Momoh	2020-01-13	10:44:00.000Z	1	---	---	---	---	---	---	---	---	---		1	---	1	1	1		1				1				---	2	2	---	---	---	1	---
391	cb5fe6e7-0447-46d7-9c4e-64ea9453f6a6	17935	10	---	3	Gbatema Maakor	2701	7	---	8.41423616	-10.87130626	309.0	4.55	Sia Mohamed Mansaray	2020-01-13	11:19:00.000Z	1	---	---	---	---	---	---	---	---	---		1	---											1		None	5	5	---	---	---	0
392	798c5002-b96c-48d1-ad3b-b0c9cc18fc0d	55368	9	---	3	Gbatema Maakor	2701	2	---	8.41421774	-10.87090745	281.0	4.55	Matta Sesay	2020-01-13	11:33:00.000Z	1	---	---	---	---	---	---	---	---	---	No	1	---		1			1								---	4	2	---	---	---	1	---
393	a772a0d1-e9ae-4054-bfff-ee1f5a28b0fc	89172	7	---	3	Waiyor	2401	13	---	8.4645202	-10.87341873	313.0	4.55	Sia Mohamed	2020-01-13	11:40:00.000Z	1	---	---	---	---	---	---	---	---	---	not at all	1	---				1	1				1		1		Stomach pain	2	2	96	Ulsers	5	0	1
394	4cceb0f4-ba1f-45d4-819d-b8503843eb9b	67384	1	---	3	Waiyor	2401	12	---	8.46390406	-10.87346024	307.0	4.55	Elizabeth Kabba	2020-01-13	10:13:00.000Z	1	---	---	---	---	---	---	---	---	---		1	---													---	---	---	---	---	---	---	---
395	9f1b33dc-cad1-48a1-992b-6b096ee896d3	95523	5	---	3	Gbatema Maakor	2701	8	---	8.413910222351163	-10.871140764234083	276.67	12.0	Martha Mansaray	2020-01-13	11:48:00.000-05	1	---	---	---	---	---	---	---	---	---	none	1	---			1										---	4	2	---	---	---	1	---
396	f0cec792-da64-42d0-8d37-66db42b17e5e	61545	7	---	2	Budu 2	3801	4	---	8.8878083	-11.15943752	400.0	4.55	Doris Mattia	2020-01-27	17:27:00.000Z	2	---	2020-01-30	09:09:00.000Z	2	---	2020-01-30	09:09:00.000Z	96	not available	---	---	---	---	---	---	---	---	---	---	---	---	---	---	---	---	---	---	---	---	---	---	---
397	ca18e542-2589-45c5-a1a1-c56f11d83db6	51501	4	---	2	Bengumaya	3301	19	---	8.88657974	-11.10997578	401.0	4.55	Kumba Mohamed	2020-01-28	11:23:00.000Z	1	---	---	---	---	---	---	---	---	---	No	1	---					1	1							---	2	2	---	---	---	0	1
398	4e768a04-7c45-40d6-bc5b-e91f7d17d05a	19355	4	---	2	Yaryah	3701	4	---	8.9270073	-11.1381742	421.0	4.55	Yie Koroma	2020-01-21	10:42:00.000Z	1	---	---	---	---	---	---	---	---	---	No	1	---		1			1								---	2	2	---	---	---	1	---
399	e39f4e46-29ab-4ede-bc3c-67fe3ebbafeb	38571	1	---	2	Kayima	3201	3	---	8.88361732	-11.15863924	415.0	4.55	Hawa Betuwa	2020-01-20	12:22:00.000Z	1	---	---	---	---	---	---	---	---	---		1	---		1	1		1								---	3	3	---	---	---	1	---
400	24aa824b-1a48-4b34-a510-168dfd3bc7a5	80240	9	---	2	Kayima	3201	14	---	8.88780848	-11.15905639	398.0	4.55	Kumba Karim	2020-01-20	14:23:00.000Z	1	---	---	---	---	---	---	---	---	---	No	1	---	1				1								---	4	2	---	---	---	1	---
401	92986ff1-998a-43a9-a491-153f81369c86	11913	5	---	2	Kayima	3202	6	---	8.886778333333332	-11.158825000000002	359.8	4.9	Fatmata Condeh	2020-01-20	13:55:00.000Z	1	---	---	---	---	---	---	---	---	---	no	1	---													---	---	---	---	---	---	---	---
402	28f97c9c-178f-4280-af01-5d431a7ead66	53672	1	---	2	Kayima	3202	10	---	8.88701685	-11.15891567	410.0	4.55	SIA Amadu	2020-01-20	13:36:00.000Z	1	---	---	---	---	---	---	---	---	---		1	---													---	---	---	---	---	---	---	---
403	73c75706-9ba9-42a5-b5ec-8573302d3dda	39694	9	---	2	Kayima	3201	2	---	8.88391477	-11.15851062	383.0	4.55	Magrate Kamanda	2020-01-20	12:30:00.000Z	1	---	---	---	---	---	---	---	---	---	No	1	---	1	1			1					1			---	2	2	---	---	---	1	---
404	71b68984-97f7-40a3-a906-3e661510d117	41601	2	---	2	Kayima	3202	16	---	8.88784708	-11.15915493	392.0	4.55	Musu Karim	2020-01-20	14:51:00.000Z	1	---	---	---	---	---	---	---	---	---	No	1	---	1	1											---	2	2	---	---	---	1	---
405	8374fae6-0f82-473d-8ed8-37057e0c96bf	72874	3	---	3	Kotuma	2301	3	---	8.46180595	-10.88476853	293.0	4.55	Yei Allieu	2020-01-15	10:42:00.000Z	1	---	---	---	---	---	---	---	---	---		1	---		1			1	1		1		1			---	2	2	---	---	---	1	---
406	d858b9e2-7626-47da-aaaa-678d6dc6bc2e	58840	10	---	3	Kotuma	2301	8	---	8.46194182	-10.88452876	312.0	4.55	Jestina Sam	2020-01-15	10:55:00.000Z	1	---	---	---	---	---	---	---	---	---		1	---											1		None	5	5	---	---	---	0
407	56a925b6-8805-42a7-bb29-8e7f1826a3aa	84	7	---	3	Kotuma	2301	1	---	8.46208865	-10.88477456	340.0	4.55	Sia Ellie	2020-01-15	11:01:00.000Z	1	---	---	---	---	---	---	---	---	---	No	1	---											1		Stomach ache	3	2	---	---	---	1	---
408	29c6ffa7-cedb-4e1c-aeed-728755c1b4ba	14037	4	---	3	Kotuma	2301	7	---	8.46210671	-10.88453138	307.0	4.55	Finda Sam	2020-01-15	10:53:00.000Z	1	---	---	---	---	---	---	---	---	---	No	1	---					1								---	2	2	---	---	---	1	---
409	a1c3ad29-bff8-4a5b-b686-1b66bb42c0b3	25293	1	---	3	Kotuma	2301	2	---	8.46180978	-10.88478159	289.0	4.55	Umba Boring	2020-01-15	10:47:00.000Z	1	---	---	---	---	---	---	---	---	---		1	---			1		1								---	2	2	---	---	---	1	---
410	105ec67d-e899-4bc9-891e-54165e797de4	---	11	---	1	1	11111	8.6433619 -10.9712954 413.5 20.0	---	---	---	---	---	koisay koroma	2019-11-18	11:37:00.000Z	1	---	---	---	---	---	---	---	---	---	0	1	---	1												---	2	3	---	---	---	1	---
411	4c6ed1fd-65a6-4aae-9d39-e0fdc2672745	---	4	---	1	1	1111	8.64345827 -10.97130037 413.0 13.65	---	---	---	---	---	M	2019-11-18	11:50:00.000Z	1	---	---	---	---	---	---	---	---	---		1	---	1												---	1	2	---	---	---	1	---
412	4f92d7e6-bbf1-4244-a7fc-b0b77bcc4e0e	---	8	---	1	Bindika	11111	8.64339927 -10.97125953 406.0 12.13	---	---	---	---	---	ballay kamara	2019-11-20	11:42:00.000Z	1	---	---	---	---	---	---	---	---	---		1	---					1				1	1			---	2	2	---	---	---	1	---
413	9e28643e-7864-43a2-8c3d-31c1881941f9	---	5	---	1	Sewafe	1101	11	---	8.5447668	-11.2394481	321.2	5.0	Regina Kai	2019-11-28	15:16:00.000Z	1	---	---	---	---	---	---	---	---	---	No	1	---		1			1								---	2	2	---	---	---	1	---
414	dbd274ce-8315-409f-bb05-6b99fdfcb70f	---	9	---	1	Mondeya	1501	3	---	8.54607986	-11.26236727	323.0	4.55	Mary Turay	2019-11-28	09:23:00.000Z	1	---	---	---	---	---	---	---	---	---	No	1	---											1		None	5	5	---	---	---	0
415	6f628675-eb6a-4960-811a-a0f8e0be36f2	---	96	Alie Kamara	1	Sewafe	1141	6	---	8.54488286	-11.23908653	329.0	4.55	Kumba Gborie	2019-11-25	14:08:00.000Z	1	---	---	---	---	---	---	---	---	---	No	1	---													---	---	---	---	---	---	---	---
416	ff55455d-a456-412e-b3b9-35c416d5a09e	---	2	---	1	Sewafe	1141	7	---	8.54525158	-11.23945477	322.0	4.55	Isata Mbayoh	2019-11-26	12:08:00.000Z	1	---	---	---	---	---	---	---	---	---	No	1	---					1			1					---	5	5	---	---	---	1	---
417	0e290ad6-de8d-4b62-9de4-90908e0cd1e4	---	6	---	1	Sewafe	1121	17	---	8.53629638	-11.24896888	309.0	4.55	yeiyi kamara	2019-11-26	10:14:00.000Z	1	---	---	---	---	---	---	---	---	---		1	---								1					---	4	5	---	---	---	0
418	c04b01f3-5e00-450e-b3f9-f5dfdc259a76	---	96	Ballay Kamara	1	Sewafe	1111	3	---	8.54307845	-11.25478621	314.0	4.55	Mrs Isatu Sesay	2019-11-26	09:10:00.000Z	1	---	---	---	---	---	---	---	---	---		1	---	1	1	1		1		1			1			---	2	2	---	---	---	1	---
419	9560efb3-7f92-43ac-a1a6-0bc3f6ee952c	---	10	---	1	Sewafe	1141	1	---	8.5457793	-11.23890486	324.0	4.55	Adama Koroma	2019-11-26	09:05:00.000Z	1	---	---	---	---	---	---	---	---	---		1	---				1									---	1	1	2	---	4	1	---
420	5a83b263-79e5-4389-939d-a15f96fb5bc2	---	9	---	1	Bassaya	1401	7	---	8.53922272	-11.20841823	404.0	4.55	Kumba Sesay	2019-11-29	08:48:00.000Z	1	---	---	---	---	---	---	---	---	---	No	1	---					1								---	4	2	---	---	---	0	1
421	e4381d16-a15d-4deb-8348-21ff42ab12a1	---	4	---	1	Tioma	1201	7	---	8.54010313	-11.21782925	381.0	4.55	Ishia Fofanah	2019-11-29	11:11:00.000Z	1	---	---	---	---	---	---	---	---	---	No	1	---	1	1	1		1				1				---	1	1	---	---	---	0	1
422	4f3f6de9-6e00-4f14-a075-e517831d88ab	---	7	---	1	Tioma	1201	10	---	8.53991073	-11.21784484	345.0	4.55	Alice Kamara	2019-11-29	10:28:00.000Z	1	---	---	---	---	---	---	---	---	---	No	1	---					1			1					---	2	2	---	---	---	1	---
423	43ae31e4-ebd6-489c-bc78-df21bf633fb7	---	6	---	1	Tioma	1201	14	---	8.540009265629669	-11.21835674462376	362.28	6.0	Yeanoh Nyama.	2019-11-29	08:37:00.000Z	1	---	---	---	---	---	---	---	---	---	No.	1	---	1	1	1		1		1	1	1	1			---	1	2	---	---	---	1	---
424	5806ac2c-6822-4623-88d7-706900324f15	---	7	---	1	Tioma	1201	9	---	8.54002235	-11.21776662	396.0	4.55	Sia Mustapha	2019-11-29	08:31:00.000Z	1	---	---	---	---	---	---	---	---	---		1	---		1			1			1			1		Stomach pain	3	3	---	---	---	1	---
425	89ad1d2a-010c-4984-add6-565efb70b70b	---	10	---	4	Kombayende	4401	10	---	8.78357569	-10.71036323	590.0	4.55	Hawa Mohamed	2019-12-03	14:59:00.000Z	1	---	---	---	---	---	---	---	---	---		1	---		1	1										---	2	2	---	---	---	1	---
426	51587b0b-7c82-4be9-afe1-76e8f90b15b2	---	7	---	4	Kombayende	4401	11	---	8.78368459	-10.71040141	574.0	4.55	MUSU MOMOH	2019-12-03	15:40:00.000Z	1	---	---	---	---	---	---	---	---	---		1	---		1			1			1					---	3	3	---	---	---	1	---
427	64e1ac30-268c-4dce-b8f1-80c58e680870	---	2	---	1	Sewafe	1141	6	---	8.5448559	-11.23910299	320.0	4.55	Yaih Komba	2019-12-02	11:07:00.000Z	1	---	---	---	---	---	---	---	---	---	No	1	---													---	---	---	---	---	---	---	---
428	f41cd35d-1d23-466e-a64d-e2dd0ba4e38e	---	96	Umar Saccoh	1	Sewafe	1101	1	---	8.5438807	-11.2427157	325.2	5.0	Lamrana Bah	2019-11-25	14:03:00.000Z	1	---	---	---	---	---	---	---	---	---		1	---		1											---	2	2	---	---	---	1	---
429	928ce0ef-0dea-41b4-a6c7-3638be83b693	---	1	---	1	Sewafe	1111	9	---	8.54279787	-11.25576522	316.0	4.55	Aminata Barrie	2019-11-27	10:01:00.000Z	1	---	---	---	---	---	---	---	---	---		1	---	1	1			1	1							---	2	2	---	---	---	0
430	e9a2be1f-b0f6-4ad0-9b99-151b758ce2e4	---	8	---	1	Sewafe	1121	18	---	8.53648729	-11.24931787	309.0	4.55	Christiana S George	2019-11-27	10:03:00.000Z	1	---	---	---	---	---	---	---	---	---	No	1	---					1								---	4	2	---	---	---	1	---
431	f4b7b676-dad0-45c1-b982-e571352d13ca	---	6	---	1	Sewafe	1111	6	---	8.639279	-10.9750043	0.0	64.09	Isata Kamara	2019-11-26	14:40:00.000Z	1	---	---	---	---	---	---	---	---	---		1	---													---	---	---	---	---	---	---	---
432	2d4908d9-983c-44ed-8fec-d9b7f565c3fe	---	96	Bockarie Hemore	1	Sewafe	1101	2	---	8.54378334	-11.24290075	314.0	4.55	Aminata Conteh	2019-11-26	08:56:00.000Z	1	---	---	---	---	---	---	---	---	---		1	---	1	1			1	1							---	2	2	---	---	---	1	---
433	c6301eff-ce7e-49d2-86e0-942ca85501c3	---	2	---	1	Sewafe	1131	3	---	8.54190703	-11.24823764	318.0	4.55	Florences Kamara	2019-11-28	09:50:00.000Z	1	---	---	---	---	---	---	---	---	---	No	1	---	1	1				1			1	1			---	3	3	---	---	---	1	---
434	a684e116-2202-42dd-a556-e862ad8c9743	---	9	---	4	Bomboro	4601	2	---	8.78107669	-10.75133723	488.0	4.55	Bondu Musa	2019-12-09	11:20:00.000Z	1	---	---	---	---	---	---	---	---	---	No	1	---											1		None	5	5	---	---	---	0
435	69aa21a0-8d56-4232-89bf-dd2de14853ea	---	9	---	4	Kissy Town	4201	6	---	8.77484712	-10.7242724	473.0	4.55	Fatmata Komba	2019-12-09	10:01:00.000Z	1	---	---	---	---	---	---	---	---	---	No	1	---											1		None	5	5	---	---	---	0
436	f7caff01-b499-4154-9c2e-8204377a14e2	---	2	---	4	Bomboro	4601	17	---	8.7808947	-10.75023954	476.0	4.55	Princess Dauda	2019-12-09	12:34:00.000Z	1	---	---	---	---	---	---	---	---	---	No	1	---													---	---	---	---	---	---	---	---
437	9ca82053-1aa4-421f-a6a1-1eabe40045e7	---	8	---	4	Kissy Town	4201	2	---	8.77497597	-10.72490223	490.0	4.55	Theressa Sumanah	2019-12-09	09:57:00.000Z	1	---	---	---	---	---	---	---	---	---		1	---											1		Stomach pain	2	2	---	---	---	1	---
438	bd88d84e-49b7-4232-b9a8-7f09fc1e1eca	---	10	---	4	Kissy Town	4201	4	---	8.77484946	-10.72446314	477.0	4.55	Sia Jawara	2019-12-09	10:01:00.000Z	1	---	---	---	---	---	---	---	---	---		1	---											1		None	5	5	---	---	---	0
439	cfd45579-4e73-4126-9e69-1af8afa1e8fb	---	10	---	4	Yandama 1 & 2	4801	over_20	31	8.73553145	-10.73073809	480.0	4.55	Fanta Turay	2019-12-12	09:54:00.000Z	1	---	---	---	---	---	---	---	---	---		1	---											1		None	5	5	---	---	---	0
440	744903ff-26a7-46d4-aa1d-32801e3d5c5a	---	8	---	4	Yandama 1 & 2	4801	over_20	21	8.73602958	-10.73127887	471.0	4.55	Kadiatu Marrah	2019-12-12	10:19:00.000Z	1	---	---	---	---	---	---	---	---	---		1	---													---	---	---	---	---	---	---	---
441	4787445f-96d4-4c26-8ec8-0051265c0650	---	1	---	4	Yandama 1 & 2	4801	20	---	8.73478963	-10.73026257	475.0	4.55	Kumba Mannie	2019-12-12	10:54:00.000Z	1	---	---	---	---	---	---	---	---	---		1	---													---	---	---	---	---	---	---	---
442	98ac595a-819e-44ab-91ca-f3216f1db914	---	1	---	4	Yandama 1 & 2	4801	over_20	40	8.73515559	-10.73025117	484.0	4.55	Hawanatu Fomba	2019-12-12	09:30:00.000Z	1	---	---	---	---	---	---	---	---	---		1	---													---	---	---	---	---	---	---	---
443	0582ed28-8325-4efd-846e-027a590202f6	---	4	---	4	Yandama 1 & 2	4801	over_20	38	8.73539424	-10.73079066	474.0	4.55	Fatmata Kayta	2019-12-11	14:14:00.000Z	1	---	---	---	---	---	---	---	---	---	No	1	---											1		None of the above	5	5	---	---	---	0	1
444	395e4703-20b1-43b2-af79-ab448dce122e	---	1	---	4	Tumbeidu	4301	11	---	8.83761823	-10.6913891	572.0	4.55	Fatmata Sesay	2019-12-10	13:10:00.000Z	1	---	---	---	---	---	---	---	---	---		1	---													---	---	---	---	---	---	---	---
445	e73840e3-4225-426d-a27e-df8cd2f518a1	---	7	---	4	Kaliaya 1 & 2	4501	5	---	8.79784932	-10.67726235	565.0	4.55	Finda Sorie	2019-12-06	11:30:00.000Z	96	Not Available	2019-12-10	11:31:00.000Z	96	Not Available	2019-12-10	11:38:00.000Z	96	Three times call back ,Not Available	---	---	---	---	---	---	---	---	---	---	---	---	---	---	---	---	---	---	---	---	---	---	---
446	e0c724e0-1edc-4d40-8b2a-1fca785a1eb8	---	4	---	4	Yandama 1 & 2	4801	8	---	8.73238546	-10.7283871	508.0	4.55	Sia Gbandeba	2019-12-11	10:28:00.000Z	1	---	---	---	---	---	---	---	---	---	No	1	---					1								---	2	2	---	---	---	1	---
447	298657db-fd86-4537-8a62-87480b7906e9	---	6	---	4	Yandama 1 & 2	4801	4	---	8.73252946550708	-10.728028791684963	529.28	8.0	Fanta Tommy.	2019-12-11	10:08:00.000Z	1	---	---	---	---	---	---	---	---	---	No.	1	---													---	---	---	---	---	---	---	---
448	61f8d238-e285-4945-aa23-bc47ec025f53	---	1	---	4	Yandama 1 & 2	4801	1	---	8.73236936	-10.72767447	520.0	4.55	Finda Mannie	2019-12-11	09:44:00.000Z	1	---	---	---	---	---	---	---	---	---		1	---					1				1				---	3	3	---	---	---	1	---
449	2c11765f-8066-4714-bc4a-d3021d04aed8	---	2	---	4	Tumbeidu	4301	4	---	8.83815184	-10.69080182	580.0	4.55	Aminata Gborie	2019-12-04	09:30:00.000Z	1	---	---	---	---	---	---	---	---	---	No	1	---				1	1								---	1	1	2	---	4	1	---
450	283be5b4-acc0-4272-b677-f3a4bb27f620	---	7	---	4	Tumbeidu	4301	6	---	8.83806701	-10.69060769	572.0	4.55	Fanta Wulalay	2019-12-04	09:39:00.000Z	1	---	---	---	---	---	---	---	---	---	No	1	---		1	1		1			1					---	2	3	---	---	---	1	---
451	37770c33-8435-4fc3-93db-3949842288e0	---	6	---	4	Tumbeidu	4301	over_20	24	8.83727358477681	-10.691339330655433	624.26	8.0	Sia Musa.	2019-12-04	10:48:00.000Z	1	---	---	---	---	---	---	---	---	---	No.	1	---					1			1					---	3	3	---	---	---	1	---
452	848cfa09-10d6-467a-9815-be351ca7d302	---	7	---	4	Tumbeidu	4301	over_20	21	8.83731701	-10.69071558	573.0	4.55	Fatmata Jawara	2019-12-04	10:51:00.000Z	1	---	---	---	---	---	---	---	---	---	No	1	---													---	---	---	---	---	---	---	---
453	63b4a3a0-65ca-4f08-815d-4f3b8db76891	---	6	---	4	Kombayende	4401	7	---	8.78345045077709	-10.710288479309853	566.54	12.0	Kadiatu Sawaneh.	2019-12-04	12:22:00.000Z	1	---	---	---	---	---	---	---	---	---	No.	1	---											1		None.	5	5	---	---	---	0
454	316fd85d-e965-41de-ad20-6ee52be59263	---	7	---	4	Kombayende	4401	8	---	8.79116479	-10.70823388	581.0	4.55	Sia Conteh	2019-12-05	13:19:00.000Z	1	---	---	---	---	---	---	---	---	---		1	---													---	---	---	---	---	---	---	---
455	71e14c1c-856b-4016-8e2c-420e1d96ff0f	---	5	---	4	Tumbeidu	4301	18	---	8.837446968014435	-10.690727889201373	576.02	4.0	Manty Jawara	2019-12-04	10:43:00.000-05	1	---	---	---	---	---	---	---	---	---	No	1	---											1		None	5	5	---	---	---	0
456	0ca54346-c6b3-412b-866f-d7c94617546e	---	1	---	4	Kissidu	4701	14	---	8.82875825	-10.69292136	583.0	4.55	Kumba Alieu	2019-12-05	10:36:00.000Z	1	---	---	---	---	---	---	---	---	---		1	---													---	---	---	---	---	---	---	---
457	3555dc04-7b09-4d70-ba70-b4bff50aced7	---	5	---	4	Tumbeidu	4301	17	---	8.837503088890177	-10.690723050402841	578.11	4.0	Kumba Desay	2019-12-04	09:42:00.000-05	1	---	---	---	---	---	---	---	---	---	No	1	---								1					---	4	3	---	---	---	1	---
458	91154b64-3cd8-4d83-97a0-c4ba2d5e5e0f	---	3	---	4	Kaliaya 1 & 2	4501	1	---	8.79794362	-10.67754529	572.0	4.55	Aminata Borbo	2019-12-06	10:53:00.000Z	1	---	---	---	---	---	---	---	---	---		1	---	1	1	1		1	1	1	1					---	2	2	---	---	---	1	---
459	3b5f70a5-cce1-4858-ba56-bdcd74cb90ad	---	11	---	1	1	1111	8.64336404 -10.97125885 403.0 4.55	---	---	---	---	---	koisay koroma	2019-11-18	11:13:00.000Z	1	---	---	---	---	---	---	---	---	---		1	---		1			1								---	3	3	---	---	---	1	---
460	fffde312-2678-4a58-9e7b-3ba212b88917	---	6	---	1	4	11111	8.64337848 -10.9711659 416.0 4.55	---	---	---	---	---	Mohamed kamara	2019-11-19	10:24:00.000Z	1	---	---	---	---	---	---	---	---	---		1	---	1	1						1					---	2	3	---	---	---	1	---
461	8fd20bdf-4d48-4bfc-b5fa-5fd0f9af8a75	---	96	Alie Kamara	1	Kamandaya	2222	8.61108811 -11.03905086 436.0 4.55	---	---	---	---	---	Mariama Saffia	2019-11-21	10:38:00.000Z	1	---	---	---	---	---	---	---	---	---	what is the benefit i will get	1	---		1			1		1	1	1	1			---	3	3	---	---	---	1	---
462	7d676bc5-bf02-4a15-aab0-22240f9c7e05	---	7	---	1	Bassaya	11111	8.6432773 -10.9712954 413.1 20.0	---	---	---	---	---	MH	2019-11-22	13:56:00.000Z	1	---	---	---	---	---	---	---	---	---		1	---		1											---	3	3	---	---	---	1	---
463	4ed4a2de-0ff9-4b0c-9cf9-eaef710510c3	---	9	---	1	Bassaya	1111	8.61126167 -11.03927086 419.0 4.55	---	---	---	---	---	mariama komba	2019-11-21	12:11:00.000Z	1	---	---	---	---	---	---	---	---	---		1	---					1								---	1	1	---	---	---	1	---
464	d0c60a1c-0396-4c8a-a445-7618596fd110	29656	10	---	2	Kayima	3201	7	---	8.87989184	-11.15995905	392.0	4.55	Adama Conteh	2020-01-21	09:40:00.000Z	1	---	---	---	---	---	---	---	---	---		1	---		1											---	3	3	---	---	---	1	---
465	7789f98e-8694-48bd-8e8d-f6cf18cec818	54749	2	---	2	Yaryah	3701	13	---	8.92735293	-11.13727686	411.0	4.55	Sahrlomey Musa Mondeh	2020-01-21	12:07:00.000Z	1	---	---	---	---	---	---	---	---	---	No	1	---													---	---	---	---	---	---	---	---
466	3b8fd151-7d0c-4be3-a386-cb094a36b343	75303	7	---	2	Yaryah	3701	16	---	8.9273777	-11.13690049	426.0	4.55	Finda Gbandawa	2020-01-21	11:50:00.000Z	1	---	---	---	---	---	---	---	---	---	Are you going to supply us with tent	1	---						1					1		stomach ache	3	3	---	---	---	0	1
467	455a8e02-754e-4b14-8d79-bde9d672a50a	97815	4	---	3	Waiyor	2401	16	---	8.46388622	-10.87299612	325.0	4.55	Magriate Tailor	2020-01-16	10:27:00.000Z	1	---	---	---	---	---	---	---	---	---	No	1	---											1		Nothing at all	5	5	---	---	---	0
468	74da0038-b1fa-4392-88e1-7c663fd93a30	8860	13	---	3	Kotuma	2301	9	---	8.46210283	-10.88458079	309.0	4.55	Mary Kabba	2020-01-15	10:51:00.000Z	1	---	---	---	---	---	---	---	---	---	Non	1	---													---	---	---	---	---	---	---	---
469	72631144-f2dc-47d6-b1ce-4e59e0db1b6b	2301	5	---	3	Kotuma	2301	6	---	8.462050910649578	-10.884283237614735	306.38	1.5	Finda Sam	2020-01-15	11:03:00.000-05	2	---	2020-01-16	12:16:00.000-05	2	---	2020-01-16	14:21:00.000-05	96	Not available	---	---	---	---	---	---	---	---	---	---	---	---	---	---	---	---	---	---	---	---	---	---	---
470	2cce2356-cd09-4e59-b186-250169a6e370	86996	2	---	3	Gandorhun	2501	20	---	8.43943115	-10.86296116	312.0	4.55	Finda Kamara	2020-01-07	12:53:00.000Z	1	---	---	---	---	---	---	---	---	---	No	1	---			1		1								---	4	4	---	---	---	1	---
471	6c5ea9de-d194-4aa9-a115-33cd7254a2d1	78392	8	---	3	Waiyor	2401	4	---	8.46430291	-10.87326416	297.0	4.55	Finda Gborie	2020-01-10	09:58:00.000Z	1	---	---	---	---	---	---	---	---	---	No	1	---													---	---	---	---	---	---	---	---
472	2ad62fd3-cae6-4997-8972-d80ae903382c	45520	1	---	3	Koidu Buma	2101	12	---	8.42041329	-10.84660102	276.0	4.55	Iye Nabeyu	2020-01-09	12:44:00.000Z	1	---	---	---	---	---	---	---	---	---		1	---		1											---	3	3	---	---	---	1	---
473	8aa8a054-b9d1-4459-806c-8f8956f669ad	93774	2	---	3	Gandorhun	2502	4	---	8.4358607	-10.87038472	305.0	4.55	Sia Wadeia	2020-01-09	10:52:00.000Z	1	---	---	---	---	---	---	---	---	---	No	1	---													---	---	---	---	---	---	---	---
474	ba89467b-3908-457a-8de5-55d0c8808cbf	46574	1	---	3	Gandorhun	2503	over_20	21	8.43196047	-10.86025091	287.0	4.55	Kumba Musa	2020-01-09	11:36:00.000Z	1	---	---	---	---	---	---	---	---	---		1	---											1		None	5	5	---	---	---	0
475	22f2207f-d13d-4bfc-838d-16c2744ca982	24765	7	---	3	Koidu Buma	2101	over_20	22	8.42081094	-10.84628034	286.0	4.55	Yei Marka	2020-01-09	12:51:00.000Z	1	---	---	---	---	---	---	---	---	---	no	1	---													---	---	---	---	---	---	---	---
476	d6e0c58d-0eb3-41b5-aa81-86db19baa817	91875	3	---	3	Gandorhun	2501	12	---	8.43942753	-10.86109014	297.0	4.55	Sia Joseph	2020-01-08	09:59:00.000Z	1	---	---	---	---	---	---	---	---	---		1	---	1	1	1		1	1			1				---	2	2	---	---	---	1	---
477	145dd13c-08d2-43ee-bff9-e56e36501578	52654	3	---	3	Gandorhun	2503	15	---	8.43111822	-10.86006873	280.0	4.55	Eve Jimissa	2020-01-07	14:33:00.000Z	2	---	2020-01-08	11:05:00.000Z	1	---	---	---	---	---		1	---		1	1		1	1	1		1	1			---	2	2	---	---	---	1	---
478	a1aa1ef2-74aa-444b-a847-c280a63903f1	63641	8	---	3	Gandorhun	2501	15	---	8.43892482	-10.86123855	304.0	4.55	Hassanatu Musa	2020-01-08	10:10:00.000Z	1	---	---	---	---	---	---	---	---	---	No	1	---		1			1								---	3	3	---	---	---	1	---
479	5018dcc7-6712-4e31-829a-20fda51d2b3f	25692	9	---	4	Yandama 1 & 2	4801	over_20	46	8.73521346	-10.73056586	485.0	4.55	Hawa Brima	2020-01-06	12:20:00.000Z	1	---	---	---	---	---	---	---	---	---	No	1	---											1		None	5	5	---	---	---	0
480	2d0b4a61-3f8d-425c-89ea-6b2bfcbe6c04	59693	10	---	4	Yandama 1 & 2	4801	over_20	58	8.73524322	-10.73063934	482.0	4.55	Kumba Abu	2020-01-06	12:19:00.000Z	1	---	---	---	---	---	---	---	---	---		1	---	1	1			1								---	1	1	---	---	---	1	---
481	11cca407-11ef-4e43-9379-888711390488	70435	7	---	4	Yandama 1 & 2	4801	2	---	8.73228675	-10.72849689	492.0	4.55	Sia lebbie	2019-12-11	09:08:00.000Z	96	not available	2019-12-12	12:03:00.000Z	96	not available	2020-01-06	13:04:00.000Z	96	Not available	---	---	---	---	---	---	---	---	---	---	---	---	---	---	---	---	---	---	---	---	---	---	---
482	74bc119d-84ab-4be6-bc88-59175f3bfe8a	80337	7	---	4	Yandama 1 & 2	4801	over_20	27	8.73599078	-10.7314779	478.0	4.55	Mariama Marrah	2020-01-06	11:39:00.000Z	96	Not available	2019-12-12	09:40:00.000Z	96	Not available	2020-01-06	11:41:00.000Z	1	---	no	1	---					1			1					---	3	4	---	---	---	0
483	f46c21b7-698d-4dfc-b05a-17b77df6ac18	58677	6	---	3	Bandama	2601	1	---	8.6432628	-10.9712824	412.6	22.87	Mary Gbanya.	2020-01-14	10:54:00.000Z	1	---	---	---	---	---	---	---	---	---	No.	1	---													---	---	---	---	---	---	---	---
484	51e033aa-3763-44bb-bc73-e300ee4aeb45	58055	7	---	2	Kayima	3201	6	---	8.88177236	-11.15932402	368.0	4.55	Elizabeth Mattia	2020-01-20	12:35:00.000Z	1	---	---	---	---	---	---	---	---	---	no	1	---													---	---	---	---	---	---	---	---
485	64c1ae32-15f8-4db0-b163-a3874eb552e6	63331	8	---	2	Kayima	3202	2	---	8.88643163	-11.15899517	397.0	4.55	Condeh Mansaray	2020-01-20	13:15:00.000Z	1	---	---	---	---	---	---	---	---	---	No	1	---											1		Head Ache	2	2	---	---	---	1	---
486	ea587248-681a-4ffa-bcb7-420e4036bae8	46433	9	---	2	Kayima	3201	15	---	8.88781936	-11.15912041	394.0	4.55	Fanta Karim	2020-01-20	13:30:00.000Z	1	---	---	---	---	---	---	---	---	---	No	1	---	1	1			1	1				1			---	2	2	---	---	---	1	---
487	d398aeec-247e-4db6-8340-acd724dc0804	68080	7	---	3	Waiyor	2401	17	---	8.4642156	-10.87305263	313.0	4.55	Margret	2020-01-13	12:58:00.000Z	1	---	---	---	---	---	---	---	---	---	no	1	---								1					---	4	4	---	---	---	0
488	2314b140-9296-448a-ac6e-10da83b77384	20397	2	---	3	Koboma 1	2201	4	---	8.45449978	-10.86984253	314.0	4.55	Fatmata Yambasu	2020-01-10	11:29:00.000Z	96	Not available	2020-01-13	14:42:00.000Z	1	---	---	---	---	---	No	1	---								1					---	5	5	---	---	---	1	---
489	062f0527-375c-4a8a-a09b-81b5172d44d2	58988	2	---	3	Gbatema Maakor	2701	6	---	8.41414305	-10.87130295	284.0	4.55	Esther Jalloh	2020-01-13	10:55:00.000Z	1	---	---	---	---	---	---	---	---	---	No	1	---							1						---	3	3	---	---	---	0	1
490	813cf1f7-e762-4239-ab7b-1317f528aa39	63007	2	---	3	Koidu Buma	2101	over_20	28	8.42095283	-10.84659551	264.0	4.55	Isata Lahai	2020-01-09	13:27:00.000Z	96	Not available	2020-01-10	12:03:00.000Z	96	Not available	2020-01-13	12:20:00.000Z	96	Not available	---	---	---	---	---	---	---	---	---	---	---	---	---	---	---	---	---	---	---	---	---	---	---
491	251bbe34-f894-4c93-bf38-9b832cf456ed	51284	3	---	3	Gbatema Maakor	2701	11	---	8.41387722	-10.87145369	279.0	4.55	Mary Mafinda	2020-01-13	11:20:00.000Z	1	---	---	---	---	---	---	---	---	---		1	---	1	1			1				1	1			---	2	2	---	---	---	0	1
492	e2280010-9c98-428d-8fd2-0200341c42dd	68330	3	---	3	Koidu Buma	2101	10	---	8.42021043	-10.8465116	258.0	4.55	Mariama Koroma	2020-01-09	10:48:00.000Z	96	Not Avaliable	2020-01-10	13:49:00.000Z	96	Not Available	2020-01-13	13:50:00.000Z	96	Not Available	---	---	---	---	---	---	---	---	---	---	---	---	---	---	---	---	---	---	---	---	---	---	---
493	24041908-e8d8-4b9d-9564-1cd8f3d34598	35301	3	---	2	Yaryah	3701	12	---	8.92712332	-11.1371512	418.0	4.55	Kumba Mondeh 1	2020-01-21	12:24:00.000Z	96	Not Available	2020-01-23	12:43:00.000Z	96	Not Available	2020-01-24	12:14:00.000Z	1	---		1	---					1								---	4	4	---	---	---	1	---
494	4af1fb42-7c8d-4d1b-a528-070044e16e1b	52585	2	---	2	Yaryah	3701	3	---	8.92711451	-11.13825256	421.0	4.55	Aminata Kargbo	2020-01-24	12:32:00.000Z	1	---	---	---	---	---	---	---	---	---	No	1	---													---	---	---	---	---	---	---	---
495	fb32544b-66d9-4253-88c2-746022759b52	98091	9	---	2	Baudu	3401	1	---	8.85358452	-11.13355307	388.0	4.55	Elizabeth Kamanda	2020-01-23	10:46:00.000Z	1	---	---	---	---	---	---	---	---	---	No	1	---											1		None	5	5	---	---	---	0
496	b0787ccb-e678-4911-9249-3311350c9feb	88239	2	---	2	Baudu	3401	11	---	8.8540937	-11.13368349	394.0	4.55	Sia Essequee	2020-01-23	10:57:00.000Z	1	---	---	---	---	---	---	---	---	---	No	1	---		1	1		1	1		1	1				---	2	2	---	---	---	1	---
497	4051106d-32fc-47e6-9a12-3fd01eb39c60	56650	5	---	2	Baudu	3401	10	---	8.854206666666666	-11.13333	360.6	5.0	Isatta Foday	2020-01-23	11:14:00.000Z	1	---	---	---	---	---	---	---	---	---	no	1	---											1		none	5	5	---	---	---	0
498	420919a4-34d0-4538-a5b6-77557c01751d	4711	4	---	2	Baudu	3401	4	---	8.85374377	-11.13368276	390.0	4.55	Alice Foday	2020-01-23	11:00:00.000Z	1	---	---	---	---	---	---	---	---	---	No	1	---					1				1				---	1	1	---	---	---	1	---
499	582f27e8-ac2a-4675-9cda-d47be0c0145a	14673	1	---	2	Fensedu	3101	15	---	8.84886493	-11.09520832	417.0	4.55	Fatmata Sandy	2020-01-22	13:21:00.000Z	1	---	---	---	---	---	---	---	---	---		1	---													---	---	---	---	---	---	---	---
500	4554d030-400f-458c-9797-3b8366e587f6	18979	1	---	2	Fensedu	3101	over_20	21	8.84885842	-11.09514156	420.0	4.55	Abibatu Sandy	2020-01-22	13:54:00.000Z	1	---	---	---	---	---	---	---	---	---		1	---													---	---	---	---	---	---	---	---
501	c90b038e-b9cc-456e-b4fb-ff37e8f267f6	80576	3	---	2	Fensedu	3101	6	---	8.84829701	-11.09544402	430.0	4.55	Hawa Sorkoity	2020-01-22	13:14:00.000Z	1	---	---	---	---	---	---	---	---	---		1	---		1			1				1	1			---	2	2	---	---	---	1	---
502	4e141f62-9c66-4412-a0e7-4094a88959c2	79169	5	---	2	Fensedu	3101	18	---	8.849356666666667	-11.094568333333333	372.5	5.7	Yei Menjor	2020-01-22	14:32:00.000Z	1	---	---	---	---	---	---	---	---	---	no	1	---					1								---	2	2	---	---	---	1	---
503	7109b2e0-917d-4ae8-8335-0e3cd6a6c185	14383	9	---	2	Fensedu	3101	1	---	8.84896926	-11.09536846	421.0	4.55	Hawa Fanday	2020-01-22	12:57:00.000Z	1	---	---	---	---	---	---	---	---	---	No	1	---		1			1					1			---	4	2	---	---	---	0	1
504	b5588e1b-ee46-490a-a738-e125a2a4860d	6112	10	---	2	Fensedu	3101	13	---	8.84859586	-11.09522595	424.0	4.55	Marian Sorkity	2020-01-22	13:15:00.000Z	1	---	---	---	---	---	---	---	---	---		1	---											1		None	5	5	---	---	---	0
505	1dc088d1-7db3-4783-b36e-3d6f81554225	75740	7	---	2	Bengumaya	3301	over_20	28	8.88669865	-11.11011662	397.0	4.55	Sia Seisay	2020-01-28	12:31:00.000Z	1	---	---	---	---	---	---	---	---	---	no	1	---													---	---	---	---	---	---	---	---
506	339b383e-e4e8-48ec-a69c-4f8a77efa8c5	37643	8	---	2	Bengumaya	3301	10	---	8.88637173	-11.11022552	401.0	4.55	Adama Jacob	2020-01-28	11:14:00.000Z	1	---	---	---	---	---	---	---	---	---	No	1	---													---	---	---	---	---	---	---	---
507	5509f67f-dc91-47f4-8151-a6536c450389	12232	4	---	2	Budu 2	3801	8	---	8.9010159	-11.22116415	430.0	4.55	Elizabeth Kassey Kpama	2020-01-27	17:52:00.000Z	1	---	---	---	---	---	---	---	---	---	No	1	---											1		I dont know the sick that is afecting me	1	2	---	---	---	1	---
508	310dfc4c-d044-44da-9603-bdfd21afe90e	63794	7	---	2	Bengumaya	3301	3	---	8.8865829	-11.10960491	397.0	4.55	Kumba Simana	2020-01-28	11:46:00.000Z	1	---	---	---	---	---	---	---	---	---	no	1	---													---	---	---	---	---	---	---	---
509	9b57e05a-314b-41cf-9d7a-f624ea45f73d	13011	9	---	2	Njewadu	3501	15	---	8.91933901	-11.21962542	395.0	4.55	Kumba Musa	2020-01-27	18:07:00.000Z	1	---	---	---	---	---	---	---	---	---	No	1	---					1	1							---	4	2	---	---	---	1	---
510	5223c3ec-b8cb-48c0-a46d-f3622013fa8f	69977	1	---	2	Bengumaya	3301	15	---	8.88658919	-11.11004296	401.0	4.55	Sia Numuneh	2020-01-28	11:35:00.000Z	1	---	---	---	---	---	---	---	---	---		1	---													---	---	---	---	---	---	---	---
511	32267d66-9aa8-40f2-8dd6-594b06833584	75603	7	---	2	Budu 2	3801	6	---	8.88790061	-11.15935001	398.0	4.55	Sia Sumana	2020-01-27	17:53:00.000Z	2	---	2020-01-27	16:56:00.000Z	2	---	2020-01-27	18:05:00.000Z	96	Not available	---	---	---	---	---	---	---	---	---	---	---	---	---	---	---	---	---	---	---	---	---	---	---
512	f50e9eef-2d27-46a7-8cfe-db4fc3d2074b	2314	7	---	2	Budu 2	3801	10	---	8.90119667	-11.22099368	415.0	4.55	Esther jacob	2020-01-27	18:01:00.000Z	1	---	---	---	---	---	---	---	---	---	no	1	---		1											---	3	4	---	---	---	1	---
513	c30f0bb8-739b-47c7-a571-2404b2f77968	73539	4	---	2	Fensedu	3101	5	---	8.84827935	-11.09550959	434.0	4.55	Bondu Sockity	2020-01-22	13:20:00.000Z	96	Not available	2020-01-23	14:20:00.000Z	96	Not available	2020-01-23	16:07:00.000Z	96	Not available	---	---	---	---	---	---	---	---	---	---	---	---	---	---	---	---	---	---	---	---	---	---	---
514	9224d382-7d4f-46a1-a804-ecb49c362cfa	71376	14	---	2	Budu 2	3801	3	---	8.900916596589923	-11.22183408047553	424.5	4.0	Esther Wottey	2020-01-27	17:17:00.000Z	1	---	---	---	---	---	---	---	---	---	No	1	---		1			1								---	3	3	---	---	---	1	---
515	c2df09a6-e985-4d95-8161-2bd07d424c32	15254	14	---	2	Bengumaya	3301	20	---	8.886915992309197	-11.11027652771315	421.63	4.0	Sia Sumana	2020-01-28	12:47:00.000Z	1	---	---	---	---	---	---	---	---	---	No	1	---					1								---	4	4	---	---	---	1	---
516	ae75db72-31ca-41ca-92b9-062669a12800	27625	10	---	2	Baudu	3401	13	---	8.85367263	-11.13341033	412.0	4.55	Hannah K Kondeh	2020-01-23	11:10:00.000Z	96	Not Available	2020-01-24	11:10:00.000Z	96	Not Available	2020-01-29	11:58:00.000Z	1	---		1	---											1		None	5	5	---	---	---	0
517	d67f001e-eb56-45b0-b11c-fbb5d9d82ed0	29762	1	---	2	Bengumaya	3301	16	---	8.88660727	-11.11009585	394.0	4.55	Finda Numuneh	2020-01-28	12:01:00.000Z	1	---	---	---	---	---	---	---	---	---		1	---					1								---	2	2	---	---	---	1	---
518	85eecaeb-1427-449e-a07e-2b9b64474c27	60429	8	---	2	Budu 2	3801	1	---	8.90079383	-11.22202421	423.0	4.55	Elizbeth Pessima	2020-01-27	17:19:00.000Z	1	---	---	---	---	---	---	---	---	---	No	1	---					1								---	2	2	---	---	---	1	---
519	0f9fa432-a7e9-4d2c-b165-1affa9af1383	41605	3	---	2	Njewadu	3501	13	---	8.91935371	-11.21971844	398.0	4.55	Mariama Komba	2020-01-27	18:43:00.000Z	1	---	---	---	---	---	---	---	---	---		1	---					1					1			---	2	2	---	---	---	1	---
520	7bd41366-b96f-4b52-9810-97ded45bc2eb	91069	5	---	2	Kayima	3202	13	---	8.887473333333332	-11.158961666666668	326.0	7.5	Aminata Karim	2020-01-29	09:26:00.000Z	1	---	---	---	---	---	---	---	---	---	no	1	---											1		cold	2	2	---	---	---	1	---
521	90343fac-0811-4607-89d1-3043661bd514	42960	2	---	2	Njewadu	3501	8	---	8.91944873	-11.21876517	414.0	4.55	Mariatu Fornah	2020-01-27	17:59:00.000Z	1	---	---	---	---	---	---	---	---	---	No	1	---								1					---	3	3	---	---	---	0	1
[truncated: 495 more columns]
