# Supplementary material for: Community and facility-level barriers to achieving UHC in Kono District, Sierra Leone and Maryland County, Liberia
Source: PLOS Glob Public Health. 2023 Jun 26;3(6):e0002045. doi: 10.1371/journal.pgph.0002045 (PMC10292700; doi:10.1371/journal.pgph.0002045)
Supplement: S1 Data — (ZIP) [file pgph.0002045.s002.zip › Sierra Leone HHS/Raw data/Impact Surveys - Household Surveys - Child Survey (0-59 months) (created 2020-01-16) 2020-03-20.xlsx]

## Sheet: Forms
1. number	1. formid	1. Household ID	1. Field worker details	1. Other (Specify)	1. Catchment area	1. Village	1. Segment ID	1. Household number	1. Specify household number over 20	1. Capture location: latitude (degrees)	1. Capture location: longitude (degrees)	1. Capture location: altitude (meters)	1. Capture location: accuracy (meters)	1. What is the child's name?	1. What is the respondant's name?	1. First (1st) Interview Attempt DATE OF INTERVIEW	1. First Start Time	1. First RESULT OF INTERVIEW	1. First Other (Specify)	1. Second(2nd) Interview Attempt DATE OF INTERVIEW	1. Second Start Time	1. Second RESULT OF INTERVIEW	1. Second Other (Specify)	1. Third(3rd) Interview Attempt DATE OF INTERVIEW (Third attempt)	1. Third Start Time	1. Third RESULT OF INTERVIEW	1. Third Other (Specify)	1. Do you have any questions at this time? Record if any:	1. May I begin the interview now?	1. X.1: Why don't you consent to be interviewed?	Q3101. Has x experienced any of the following conditions in the last month? | 1	Q3101. Has x experienced any of the following conditions in the last month? | 2	Q3101. Has x experienced any of the following conditions in the last month? | 3	Q3101. Has x experienced any of the following conditions in the last month? | 4	Q3101. Has x experienced any of the following conditions in the last month? | 5	Q3101. Has x experienced any of the following conditions in the last month? | 6	Q3101. Has x experienced any of the following conditions in the last month? | 7	Q3101. Has x experienced any of the following conditions in the last month? | 8	Q3101. Has x experienced any of the following conditions in the last month? | 9	Q3101. Has x experienced any of the following conditions in the last month? | 10	Q3101. Has x experienced any of the following conditions in the last month? | 96	Q3101. Has x experienced any of the following conditions in the last month? | extra	Q3101. Other (specify)	Q3102. How much did the illness affect x's day-to-day life?	Q3103. How concerned were you about the illness?	Q3104. Was x given any of the following since she/he started having diarrhoea? | 1	Q3104. Was x given any of the following since she/he started having diarrhoea? | 2	Q3104. Was x given any of the following since she/he started having diarrhoea? | 3	Q3104. Was x given any of the following since she/he started having diarrhoea? | 4
0	e0d92c29-0aee-410b-abbe-a99428689161	---	8	---	1	1	1111	8.64335784 -10.97117828 407.0 21.23	---	---	---	---	---	Abu Bakarr Saccoh	Pa Saccoh	2019-11-18	15:45:00.000Z	1	---	---	---	---	---	---	---	---	---		1	---		1					1	1					---	2	2	---	---	---	---
1	e31d300e-6fb8-48bc-aa65-d1c97e5fc208	---	9	---	1	Sewafe	1141	5	---	8.54533199	-11.23909967	321.0	4.55	Emmanuel James	Yei James	2019-11-25	14:01:00.000Z	1	---	---	---	---	---	---	---	---	---		1	---	1	1			1	1							---	3	3	1			1
2	987d1780-c493-4a77-99e4-3de8b5c09a84	---	7	---	1	Bassaya	11111	8.6448027 -10.9712071 0.0 110.0	---	---	---	---	---	Daniel kalokoh	Finda Gbandeh	2019-11-21	11:41:00.000Z	1	---	---	---	---	---	---	---	---	---	no	1	---	1	1	1		1	1			1				---	1	2		1
3	a7fe057a-19d5-4ed7-b721-0b8c930166cf	---	13	---	2	Kayima	1211	8.609705 -11.040908333333334 378.7 4.9	---	---	---	---	---	kai tumoi	no	2019-11-21	13:31:00.000Z	1	---	---	---	---	---	---	---	---	---	no	1	---	1												---	3	3		1
4	9411ba71-44ea-4775-b1ce-2282bc90dbda	---	6	---	1	Bindika	11111	8.61114175 -11.03858 409.0 4.55	---	---	---	---	---	Rebecca payee Johnbull	Sahr steven johnbull	2019-11-21	11:08:00.000Z	1	---	---	---	---	---	---	---	---	---		1	---		1	1				1	1					---	2	2	---	---	---	---
5	b2c36147-2b50-4843-9b14-66bbbe83f098	81257	10	---	3	Koboma 1	2201	5	---	8.45417927	-10.86992657	284.0	4.55	Francis Pewa	Finda Lebbie	2020-01-10	10:59:00.000Z	1	---	---	---	---	---	---	---	---	---		1	---		1							1	1			---	3	3	---	---	---	---
6	e5cb44fc-a3bf-43c3-afea-32cb17d25ac9	10902	10	---	3	Gandorhun	2503	11	---	8.43049627	-10.8597294	278.0	4.55	Murie Barrie	Chernor Barrie	2020-01-08	10:24:00.000Z	1	---	---	---	---	---	---	---	---	---		1	---		1											---	3	2	---	---	---	---
7	c1d6c56c-42c4-4e01-8077-7ca87f778f01	72315	7	---	3	Gandorhun	2502	20	---	8.43824738	-10.87337343	296.0	4.55	Gibrilla Bonga	Sahr Mohamed Bonga	2020-01-08	13:17:00.000Z	1	---	---	---	---	---	---	---	---	---	No	1	---		1									1		convosion	2	2	---	---	---	---
8	732db089-122c-45dd-9554-d79746af19c4	49639	9	---	3	Gandorhun	2502	1	---	8.43605768	-10.87059078	290.0	4.55	James Ellie	Isata Jimissa	2020-01-08	09:48:00.000Z	1	---	---	---	---	---	---	---	---	---	No	1	---	1												---	4	2		1
9	e5fe2c37-da03-47e2-95d6-4bc01a31400e	82071	9	---	3	Gandorhun	2502	6	---	8.43544161	-10.87008386	297.0	4.55	Edna Joe	Sia Charces	2020-01-08	10:57:00.000Z	1	---	---	---	---	---	---	---	---	---	No	1	---					1								---	2	2	---	---	---	---
10	0eb496fb-9b87-422d-b94c-80a9e3521e30	76401	9	---	3	Gandorhun	2503	3	---	8.43127383	-10.86047281	280.0	4.55	Finda Ngaujah	Bonda Yanda	2020-01-07	14:01:00.000Z	1	---	---	---	---	---	---	---	---	---	No	1	---		1			1								---	4	2	---	---	---	---
11	52a75325-b0c1-4433-bf2d-9de9e32e5e23	59693	10	---	4	Yandama 1 & 2	4801	over_20	58	8.73521344	-10.73060603	481.0	4.55	Hawa Abu	Kumba Abu	2020-01-06	13:33:00.000Z	1	---	---	---	---	---	---	---	---	---		1	---	1	1											---	3	3				1
12	455a6eaa-e2e8-490d-ac42-e862bec67f8a	69080	7	---	3	Waiyor	2401	17	---	8.46427217	-10.87280328	317.0	4.55	Elizabeth Konoboy	Margret Taylor	2020-01-13	13:12:00.000Z	1	---	---	---	---	---	---	---	---	---	no	1	---		1	1					1					---	2	2	---	---	---	---
13	af75ffd0-e6bb-4bcf-be1f-b1f0af4118c1	89172	7	---	3	Waiyor	2401	13	---	8.46454261	-10.8733898	325.0	4.55	Yei Mohamed	Finda Mohamed	2020-01-13	11:18:00.000Z	1	---	---	---	---	---	---	---	---	---	no	1	---		1				1	1						---	2	2	---	---	---	---
14	7095868c-360a-48cf-8fe4-02c532c607b0	---	5	---	4	Kombayende	4401	19	---	8.787276246668783	-10.706927733757034	585.61	6.0	Hannah Lebbie	Rugiatu Ibrahim	2019-12-06	15:14:00.000-05	1	---	---	---	---	---	---	---	---	---	No	1	---											1		None	5	5	---	---	---	---
15	50e39e81-d51b-466b-aaa0-8a6628ab8147	---	5	---	4	Kombayende	4401	20	---	8.783888688851977	-10.709865523561106	574.82	4.0	Michael Momoh	Mariama Jalloh	2019-12-03	15:43:00.000-05	1	---	---	---	---	---	---	---	---	---	No	1	---		1											---	3	5	---	---	---	---
16	de6b6ffc-8ed2-430d-9dd2-6b93412b4a8f	---	7	---	4	Kombayende	4401	11	---	8.78366869	-10.71038122	579.0	4.55	ISSERLA MUSU ADA MOMOH	SAHR SOLOMON MOMOH	2019-12-03	15:31:00.000Z	1	---	---	---	---	---	---	---	---	---	No	1	---		1	1										---	3	2	---	---	---	---
17	201aafd5-5e19-4163-af7d-44592cb1737f	---	4	---	4	Kissy Town	4201	10	---	8.77525914	-10.72423153	487.0	4.55	Hawa Momorie	Mabalu Ansumana	2019-12-09	10:28:00.000Z	1	---	---	---	---	---	---	---	---	---	No	1	---		1			1								---	2	2	---	---	---	---
18	e8edd964-c5f0-48db-bfa4-c0cfc1264f2b	---	7	---	4	Kombayende	4401	8	---	8.79114735	-10.7082219	585.0	4.55	Hawa Kamara	Isata Mansaray	2019-12-05	13:39:00.000Z	1	---	---	---	---	---	---	---	---	---		1	---													---	---	---	---	---	---	---
19	f7c207b1-b600-4e81-98c1-7f8b36bc98b8	---	5	---	4	Tumbeidu	4301	17	---	8.837476766787717	-10.69075355355093	575.77	4.0	Jakka Kabba	Kumba Desay	2019-12-04	09:59:00.000-05	1	---	---	---	---	---	---	---	---	---	No	1	---			1										---	4	4	---	---	---	---
20	1978976f-0bdd-44f6-8d7a-9d8a31d6cf31	---	1	---	4	Yandama 1 & 2	4801	over_20	40	8.73512674	-10.73027678	480.0	4.55	Mariama Fomba	Hawanatu Fomba	2019-12-12	09:44:00.000Z	1	---	---	---	---	---	---	---	---	---		1	---													---	---	---	---	---	---	---
21	aa14ad76-bbb0-4d10-9ed9-9d29a3cf6452	---	5	---	4	Yandama 1 & 2	4801	over_20	28	8.736012318710461	-10.731500897371053	487.35	8.0	Kumba Sesay	Musa Sesay	2019-12-12	11:06:00.000-05	1	---	---	---	---	---	---	---	---	---	No	1	---											1		None	5	5	---	---	---	---
22	a39c4213-854b-4d15-8cb3-5da354c6f8e6	---	10	---	4	Tumbeidu	4301	15	---	8.83768911	-10.69074427	573.0	4.55	Aiah Gbembo	Adama Gbembo	2019-12-04	09:27:00.000Z	1	---	---	---	---	---	---	---	---	---		1	---		1											---	3	3	---	---	---	---
23	e6f232f0-b842-4592-9b78-ff48fe542e5b	---	9	---	4	Bomboro	4601	20	---	8.78116976	-10.75113038	480.0	4.55	Sahr Alie	Kumba Alie	2019-12-09	12:06:00.000Z	2	---	2019-12-10	10:13:00.000Z	96	Not available	2019-12-10	12:14:00.000Z	96	Not available	---	---	---	---	---	---	---	---	---	---	---	---	---	---	---	---	---	---	---	---	---	---
24	2c47c126-0640-4f7f-b9e6-9448d07507ee	---	10	---	4	Yandama 1 & 2	4801	5	---	8.73528123	-10.73059247	488.0	4.55	Fasalie Mansaray	Kumba Mansaray	2019-12-11	14:05:00.000Z	1	---	---	---	---	---	---	---	---	---		1	---											1		None	5	5	---	---	---	---
25	6afddaa5-7345-4dfd-9c0b-efabe3591906	---	5	---	4	Yandama 1 & 2	4801	over_20	34	8.735444855648351	-10.730370647645634	483.03	16.0	Sahr Nyama	Aiah Nyama	2019-12-11	14:17:00.000-05	1	---	---	---	---	---	---	---	---	---	No	1	---											1		None	5	5	---	---	---	---
26	9634a853-a143-41bb-a1f4-077d6f5c907e	---	2	---	1	Sewafe	1131	3	---	8.54187798	-11.24817351	340.0	4.55	Yassie Manseray	Jaria Franklyn	2019-11-28	10:10:00.000Z	1	---	---	---	---	---	---	---	---	---	What is the outcome of this program that i will benefit	1	---		1	1			1	1	1		1			---	4	4	---	---	---	---
27	c7ad1a2b-a536-4c72-acf5-17400ae9f3a4	---	9	---	1	Mondeya	1501	3	---	8.54600818	-11.26238187	316.0	4.55	Kadiatu Bangura	Mary Turay	2019-11-28	09:34:00.000Z	1	---	---	---	---	---	---	---	---	---		1	---		1											---	5	5	---	---	---	---
28	dee1a396-5af0-45dc-ac44-0aa218381db9	---	4	---	1	Sewafe	1111	11	---	8.54291664	-11.25588395	308.0	4.55	Isata Bangura	Salamatu Kargbo	2019-11-28	08:55:00.000Z	1	---	---	---	---	---	---	---	---	---	No	1	---	1	1	1		1				1				---	1	1		1	1
29	7f8be017-6c2d-43d1-a22d-b774a7194bd5	---	7	---	1	Sewafe	1121	3	---	8.53702482	-11.24993012	315.0	4.55	Hawanatu Bangura	Zainab Bangura	2019-11-26	13:03:00.000Z	1	---	---	---	---	---	---	---	---	---		1	---											1		Vominting	3	3	---	---	---	---
30	ffff76ba-ef47-4db9-8ff4-b8effcfa0906	---	7	---	1	Sewafe	1121	4	---	8.53681271	-11.24969256	313.0	6.06	Salay Sesay	Hawa Turay	2019-11-26	09:50:00.000Z	1	---	---	---	---	---	---	---	---	---		1	---	1	1											---	3	3		1
31	a8f6d6d8-a0f1-46cf-89a4-77c464c0c0d4	---	12	---	1	Sewafe	1121	11	---	8.53516254	-11.24953596	292.0	4.55	Abu Ngauja	Kumba Yamba	2019-11-26	09:32:00.000Z	1	---	---	---	---	---	---	---	---	---	Non	1	---					1						1		Under gone Circumsission	2	2	---	---	---	---
32	691940a1-66ca-434f-88e5-1427281e41d6	---	7	---	1	Mondeya	1501	2	---	8.54643336	-11.26253043	309.0	4.55	Issata Tallawally	Adamsay Kamara	2019-11-27	13:48:00.000Z	1	---	---	---	---	---	---	---	---	---		1	---		1	1				1	1					---	2	3	---	---	---	---
33	0ba017e2-5243-4e91-a17c-59374a00a040	---	2	---	1	Sewafe	1111	2	---	8.543105445025365	-11.254643080656448	333.3	24.0	Steven Segbendeh	Isatu Segbendeh	2019-11-25	14:21:00.000Z	1	---	---	---	---	---	---	---	---	---		1	---		1	1										---	1	1	---	---	---	---
34	5cfff5d3-82ec-452c-bfaa-b9f3ee39ad7f	---	8	---	1	Sewafe	1121	8	---	8.5364126	-11.24987944	320.0	4.55	Tindankay Farma	Abibatu Farma	2019-11-26	14:22:00.000Z	1	---	---	---	---	---	---	---	---	---	No	1	---					1								---	4	2	---	---	---	---
35	ac1ec828-053d-4353-b0af-125f9d7690fe	---	4	---	1	Tioma	1201	5	---	8.54012065	-11.21765887	383.0	4.55	Edward Komba	Kumba Komeh	2019-11-29	08:39:00.000Z	1	---	---	---	---	---	---	---	---	---	No	1	---					1					1			---	2	2	---	---	---	---
36	6e2203e9-f58a-4c2d-9e25-4a0cf8132a55	---	4	---	1	Tioma	1201	3	---	8.53999471	-11.21757477	394.0	4.55	Fatmata Conteh	Sarah Conteh	2019-11-29	10:23:00.000Z	1	---	---	---	---	---	---	---	---	---	No	1	---		1	1		1								---	1	1	---	---	---	---
37	3f16742f-0313-495e-9da6-5f2af356a534	---	7	---	1	Tioma	1201	9	---	8.53996108	-11.21771703	381.0	4.55	Fatmata Bangura	Sia Mustapha	2019-11-29	08:48:00.000Z	1	---	---	---	---	---	---	---	---	---	No	1	---	1	1					1	1					---	3	3		1		1
38	bc22450e-8188-4ccc-96ab-4d69448d5cf8	---	10	---	1	Bassaya	1401	10	---	8.53946971	-11.20867908	401.0	4.55	Daniel Kamara	Sallay Kamara	2019-11-29	09:24:00.000Z	1	---	---	---	---	---	---	---	---	---		1	---	1	1							1				---	3	3				1
39	c05d8180-7e91-4e84-b470-a05561c69f69	---	96	Umar Saccoh	1	Bassaya	11111	8.6105996 -11.03879071 427.0 4.55	---	---	---	---	---	Emmanuel Pessima	Finda Pessima	2019-11-21	12:35:00.000Z	1	---	---	---	---	---	---	---	---	---		1	---		1											---	1	1	---	---	---	---
40	0b013221-3f83-4f0f-bc5b-497b90e0b14e	---	7	---	1	Bindika	11111	8.608815 -11.0400628 438.89 12.5	---	---	---	---	---	Zainba Ellie	Fatmata kamara	2019-11-21	13:53:00.000Z	1	---	---	---	---	---	---	---	---	---		1	---		1			1								---	4	3	---	---	---	---
41	348287d0-db5b-4d3d-81c4-6ff8ede28ecd	3862	7	---	3	Bandama	2601	18	---	8.39431554	-10.87521306	294.0	4.55	Tenork Moiwo	Aiah Moiwo	2020-01-16	13:01:00.000Z	1	---	---	---	---	---	---	---	---	---	Are Pih going to supply the children?	1	---													---	---	---	---	---	---	---
42	5c7ce0b5-2c42-4401-8202-0716382fbeae	58840	10	---	3	Kotuma	2301	8	---	8.46190788	-10.88447775	313.0	4.55	Abu Tamba	Hawa Tamba	2020-01-15	11:08:00.000Z	1	---	---	---	---	---	---	---	---	---		1	---		1											---	2	2	---	---	---	---
43	024f4cf6-e8d9-47bc-8f9e-21e1913996f1	72702	5	---	2	Yandu	3601	7	---	8.81957	-11.126086666666668	401.3	8.3	Finah Kamara	Feremusu Kamara	2020-01-28	10:13:00.000Z	1	---	---	---	---	---	---	---	---	---	no	1	---						1							---	2	2	---	---	---	---
44	f3e179ad-1e7b-4567-a005-148d96dc009b	75901	5	---	2	Njewadu	3501	10	---	8.91996	-11.219018333333334	420.7	10.9	Aiah Komba	Doris Komba	2020-01-27	18:12:00.000Z	1	---	---	---	---	---	---	---	---	---	no	1	---											1		none	5	5	---	---	---	---
45	3f706929-156d-4377-88ea-9b45c9b8f072	42960	2	---	2	Njewadu	3501	8	---	8.91941549	-11.21881605	397.0	4.55	Alex Sesay	Mariatu Fornah	2020-01-27	18:13:00.000Z	1	---	---	---	---	---	---	---	---	---	No	1	---				1									---	2	2	---	---	---	---
46	74355f80-0dbf-42bb-8bd5-0518e0461127	20745	10	---	2	Njewadu	3501	5	---	8.91899728	-11.21760883	354.0	4.55	Fatmata Fonjah	Susan Fonjah	2020-01-27	17:01:00.000Z	1	---	---	---	---	---	---	---	---	---		1	---		1											---	3	3	---	---	---	---
47	bf134cd5-1678-4774-be5a-c4ccd7790002	63794	7	---	2	Bengumaya	3301	3	---	8.88667401	-11.10960171	410.0	4.55	Fatmata	Tamba Simana	2020-01-28	11:43:00.000Z	1	---	---	---	---	---	---	---	---	---	no	1	---		1						1					---	2	3	---	---	---	---
48	8b5aa8de-45a3-4d4f-b02b-317f14b7b6ee	22273	4	---	2	Budu 2	3801	13	---	8.90141767	-11.22119105	425.0	4.55	Fanta Abdulai	Haja Abdulia	2020-01-27	18:39:00.000Z	1	---	---	---	---	---	---	---	---	---	No	1	---		1			1				1				---	2	2	---	---	---	---
49	50cf0bd3-aaae-4865-be70-b78b37e7d4f8	60342	9	---	2	Njewadu	3501	9	---	8.91935723	-11.21912269	407.0	4.55	Joseph Koroma	Fatu Sande	2020-01-27	17:33:00.000Z	1	---	---	---	---	---	---	---	---	---	No	1	---											1		None	5	5	---	---	---	---
50	a8826b0b-81d9-4974-8be5-c22cc5b4c636	42713	1	---	2	Bengumaya	3301	12	---	8.886641	-11.10998626	400.0	4.55	Bondu Micheal	Finda Micheal	2020-01-28	11:12:00.000Z	1	---	---	---	---	---	---	---	---	---		1	---													---	---	---	---	---	---	---
51	a37b0dbb-afde-4659-aee0-e66188563e70	5812	9	---	2	Njewadu	3501	1	---	8.91929282	-11.21914612	406.0	4.55	Elijeh Sedekie	Seray Sande	2020-01-27	17:06:00.000Z	1	---	---	---	---	---	---	---	---	---	No	1	---		1											---	4	2	---	---	---	---
52	697040a8-7baf-4358-ba7d-2a40d64490bb	75740	7	---	2	Bengumaya	3301	over_20	28	8.88669895	-11.11012103	400.0	4.55	Finda Seisay	Sia Seisay	2020-01-28	12:42:00.000Z	1	---	---	---	---	---	---	---	---	---	no	1	---		1						1					---	3	3	---	---	---	---
53	4bc6a708-d4fa-4a88-a867-ec2fd2c44547	4711	4	---	2	Baudu	3401	4	---	8.85374327	-11.13363491	391.0	4.55	Mary Foday	Alice Foday	2020-01-23	11:15:00.000Z	1	---	---	---	---	---	---	---	---	---	No	1	---			1		1								---	2	2	---	---	---	---
54	b92bbe5d-3be2-4360-bbff-165cdec41538	59541	7	---	2	Baudu	3401	6	---	8.85391853	-11.13382086	379.0	4.55	Komba Mondeh	Finda Mondeh	2020-01-23	11:04:00.000Z	1	---	---	---	---	---	---	---	---	---	no	1	---		1									1		warm body	3	2	---	---	---	---
55	47557a08-1001-42f6-94a2-f02377286687	35301	3	---	2	Yaryah	3701	12	---	8.9271423	-11.13713221	416.0	4.55	Aiah Mondeh	Kumba Mondeh	2020-01-21	12:25:00.000Z	96	Not Available	2020-01-23	12:44:00.000Z	96	Not Available	2020-01-24	12:27:00.000Z	1	---		1	---					1								---	4	4	---	---	---	---
56	3a7aca59-d147-4918-8af3-9f169e61ade8	18979	1	---	2	Fensedu	3101	over_20	21	8.84892277	-11.09524179	419.0	4.55	Foday Sandy	Abibatu Sandy	2020-01-22	14:03:00.000Z	1	---	---	---	---	---	---	---	---	---		1	---													---	---	---	---	---	---	---
57	031487b9-1e8e-48f0-b20b-04de11772b47	19355	4	---	2	Yaryah	3701	4	---	8.92698916	-11.1382125	423.0	4.55	Sia Koroma	Yie Koroma	2020-01-21	10:56:00.000Z	1	---	---	---	---	---	---	---	---	---	No	1	---		1			1								---	4	4	---	---	---	---
58	0a9641b5-0627-45db-9e5c-2a5d45f6c58a	38571	1	---	2	Kayima	3201	3	---	8.883554	-11.15866331	408.0	4.55	Adama Mansaray	Hawa Betuwa	2020-01-20	12:31:00.000Z	1	---	---	---	---	---	---	---	---	---		1	---		1											---	3	3	---	---	---	---
59	95621d0f-5293-4eb4-9b4e-0f930644751b	40953	10	---	3	Gandorhun	2502	19	---	8.43788182	-10.8727028	294.0	4.55	Solomon Kambay	Yei Yarjah	2020-01-08	12:02:00.000Z	1	---	---	---	---	---	---	---	---	---		1	---		1											---	3	3	---	---	---	---
60	2dcad2b6-7805-427a-a02d-10420f501219	45520	1	---	3	Koidu Buma	2101	12	---	8.42035959	-10.84658026	279.0	4.55	Gibila Nabeyu	Iye Nabeyu	2020-01-09	12:54:00.000Z	1	---	---	---	---	---	---	---	---	---		1	---		1											---	3	3	---	---	---	---
61	eed6b860-5bf1-457c-9677-126523b27727	39640	4	---	3	Koidu Buma	2101	6	---	8.42027287	-10.84615265	270.0	4.55	Alahaji Kamara	Ishail Kamara	2020-01-09	12:06:00.000Z	1	---	---	---	---	---	---	---	---	---	No	1	---					1								---	4	4	---	---	---	---
62	6f97106c-191b-47b8-893b-bffba7b80291	10987	10	---	3	Koidu Buma	2101	over_20	26	8.42090015	-10.84641907	274.0	4.55	Mohamed Marrah	Sia Vandi	2020-01-09	14:31:00.000Z	1	---	---	---	---	---	---	---	---	---		1	---											1		None	5	5	---	---	---	---
63	22faa0f2-a9cd-4fc9-bca4-3b02dafd0b6e	99421	8	---	3	Gandorhun	2503	1	---	8.431625	-10.86062546	289.0	4.55	Fanta Alpha	Naomi Jimissa	2020-01-07	13:59:00.000Z	1	---	---	---	---	---	---	---	---	---	No	1	---		1											---	2	2	---	---	---	---
64	909028ca-1fa6-4204-965b-1c92f1a8c5ff	72198	7	---	3	Gandorhun	2501	7	---	8.43955868	-10.86209	300.0	4.55	Hawa Tallawalie	Hawa Tallawalie	2020-01-07	11:26:00.000Z	1	---	---	---	---	---	---	---	---	---	no	1	---		1	1		1	1			1				---	2	2	---	---	---	---
65	52be57a4-d26f-4528-a4f3-ff4cf2daa859	368225	3	---	3	Gandorhun	2501	9	---	8.43966679	-10.86172562	295.0	4.55	Fanta Koroma	Bondu Koroma(mother)	2020-01-07	11:52:00.000Z	1	---	---	---	---	---	---	---	---	---		1	---	1	1	1		1			1					---	2	2		1	1
66	79b99cdb-b712-4336-a55e-bf2e5db65fd0	71537	3	---	4	Yandama 1 & 2	4801	over_20	54	8.7352393	-10.73050233	477.0	4.55	Tamba Marrah	Sia Marrah(mother)	2020-01-06	12:24:00.000Z	1	---	---	---	---	---	---	---	---	---		1	---		1	1		1	1			1				---	2	2	---	---	---	---
67	c2137021-f20f-4ea1-b46b-de2faca91d9e	33239	1	---	4	Yandama 1 & 2	4801	over_20	57	8.73542955	-10.73059146	489.0	4.55	Aiah Sundu	Finda Sundu	2020-01-06	12:17:00.000Z	1	---	---	---	---	---	---	---	---	---		1	---		1											---	3	3	---	---	---	---
68	71999c42-be1d-43d7-aa44-e161829635fa	85801	14	---	3	Gandorhun	2503	17	---	8.43132333162477	-10.860091631825208	284.95	2.0	Alice Gborie	No	2020-01-08	11:23:00.000Z	1	---	---	---	---	---	---	---	---	---	No	1	---					1								---	3	3	---	---	---	---
69	98d54f76-bb2b-45e2-bad0-118964be9134	6112	10	---	2	Fensedu	3101	13	---	8.84857479	-11.09525778	424.0	4.55	Sia Sorkity	Marian S Sorkity	2020-01-22	13:23:00.000Z	1	---	---	---	---	---	---	---	---	---		1	---		1											---	3	3	---	---	---	---
70	89f213a3-8765-4fdd-806b-7cfdc5d2b276	79169	5	---	2	Fensedu	3101	18	---	8.847808333333335	-11.093446666666667	163.4	16.39	Kumba Menjor	Yei Menjor	2020-01-22	14:50:00.000Z	1	---	---	---	---	---	---	---	---	---	no	1	---											1		no sickness	5	5	---	---	---	---
71	12308c22-cf29-4b48-b78c-082e3ec8eb69	64713	9	---	2	Fensedu	3101	20	---	8.84916537	-11.09465112	429.0	4.55	Gladish Moinjeh	Shaku Moinjeh	2020-01-22	14:18:00.000Z	1	---	---	---	---	---	---	---	---	---	No	1	---											1		None	5	5	---	---	---	---
72	5d5a817b-1308-4516-b6ae-68861fd98933	51298	8	---	2	Yaryah	3701	10	---	8.92717857	-11.13758861	425.0	4.55	Alfred Yambasu	Mohamed Yambasu	2020-01-21	11:54:00.000Z	1	---	---	---	---	---	---	---	---	---	No	1	---													---	---	---	---	---	---	---
73	348be57a-97f8-4f32-90b4-0f2813ce1047	51463	8	---	2	Yaryah	3701	8	---	8.9270347	-11.1378747	419.0	4.55	Hannah Mondeh	Paul Mondeh	2020-01-21	11:06:00.000Z	1	---	---	---	---	---	---	---	---	---	No	1	---		1											---	3	3	---	---	---	---
74	a0cec329-c9fa-47c3-8f27-d35ed72f72ce	56650	5	---	2	Baudu	3401	10	---	8.853956666666667	-11.133586666666668	390.2	11.4	Hannah Foday	Isatta Foday	2020-01-23	11:33:00.000Z	1	---	---	---	---	---	---	---	---	---	no	1	---											1		cold	2	2	---	---	---	---
75	c4a3a807-437b-4c4c-bc58-1eddc8393c2c	52585	2	---	2	Yaryah	3701	3	---	8.92707308	-11.13827183	411.0	4.55	Sahr Mondeh	Aminata Kargbo	2020-01-24	12:49:00.000Z	1	---	---	---	---	---	---	---	---	---	No	1	---								1					---	4	4	---	---	---	---
76	bea17142-2a2c-4fb5-a3d9-ce074ee81080	80240	9	---	2	Kayima	3201	14	---	8.88781949	-11.15910707	395.0	4.55	Komba Karim	Fanba Karim	2020-01-20	14:30:00.000Z	1	---	---	---	---	---	---	---	---	---	No	1	---	1	1											---	4	2		1
77	78dd2b90-e91a-426f-9577-9cbd3cd3b28b	95523	5	---	3	Gbatema Maakor	2701	8	---	8.413870099252154	-10.871150165644261	276.93	16.0	Deborah Mansaray	Martha Mansaray	2020-01-13	12:08:00.000-05	1	---	---	---	---	---	---	---	---	---	no	1	---											1		headaches	2	2	---	---	---	---
78	ea45a093-3b17-4ead-a5f9-5bb2586d3703	51948	9	---	3	Gbatema Maakor	2701	14	---	8.41091567	-10.87340758	296.0	4.55	Lansana Joe	Bondu Joe	2020-01-14	10:31:00.000Z	1	---	---	---	---	---	---	---	---	---	No	1	---		1	1		1					1			---	2	2	---	---	---	---
79	9b054b6d-e5b1-47c0-bd87-19bc39c31b27	97815	4	---	3	Waiyor	2401	16	---	8.46397316	-10.87291815	339.0	4.55	Elizabeth Konoboy	Magriate Tailor	2020-01-16	10:37:00.000Z	1	---	---	---	---	---	---	---	---	---	No	1	---		1			1								---	4	4	---	---	---	---
80	dd6fe74f-5bdb-496b-a104-1529334579af	11437	6	---	3	Waiyor	2401	15	---	8.463767637727777	-10.872680533614822	332.95	16.0	Dauda Moiwa.	Finda Ellie.	2020-01-16	15:25:00.000Z	1	---	---	---	---	---	---	---	---	---	No.	1	---													---	---	---	---	---	---	---
81	887d0b77-6f06-43ba-bdf9-1d82ef2a7aa1	93758	9	---	3	Gbatema Maakor	2701	1	---	8.41423274	-10.87090535	299.0	4.55	Machael Matter	Sahr Matter	2020-01-13	11:01:00.000Z	1	---	---	---	---	---	---	---	---	---	No	1	---		1			1	1				1			---	2	2	---	---	---	---
82	7d4ee708-24c9-4a8f-81c5-3c2603aefe7f	58988	2	---	3	Gbatema Maakor	2701	6	---	8.41413663	-10.87126218	286.0	4.55	Isata Mansaray	Jeneba Mansaray	2020-01-13	11:21:00.000Z	1	---	---	---	---	---	---	---	---	---	No	1	---	1	1											---	3	3				1
83	e2a973f8-1172-4489-aa5d-6246d6a6a289	37649	8	---	2	Bengumaya	3301	10	---	8.88637541	-11.11025801	410.0	4.55	Sahr Jacob	Adama Jacob	2020-01-28	11:32:00.000Z	1	---	---	---	---	---	---	---	---	---	No	1	---		1											---	3	3	---	---	---	---
84	bea9ca56-b8e8-4797-9420-14c788182732	71376	14	---	2	Budu 2	3801	3	---	8.900944189418892	-11.221787650373175	422.92	4.0	Mani Wottey	Esther Wottey	2020-01-27	17:35:00.000Z	1	---	---	---	---	---	---	---	---	---	No	1	---									1				---	5	5	---	---	---	---
85	b724016f-4dae-49c0-9d8c-2a28e612f1ce	89831	3	---	2	Njewadu	3501	4	---	8.91911721	-11.21846776	422.0	4.55	Mohamed Kamara	Famata Sandi	2020-01-27	17:53:00.000Z	1	---	---	---	---	---	---	---	---	---		1	---		1			1	1							---	4	4	---	---	---	---
86	65408f71-19a3-41c6-8d0f-16b2e5fa1059	90842	10	---	2	Yandu	3601	3	---	8.81906645	-11.12635418	439.0	4.55	Mohamed Kamara2	Hawa Kamara	2020-01-28	10:15:00.000Z	1	---	---	---	---	---	---	---	---	---		1	---											1		None	5	5	---	---	---	---
87	d4e8ee02-39da-44c8-8d6b-1d7e31884018	45507	10	---	2	Njewadu	3501	11	---	8.91921451	-11.21954267	409.0	4.55	Kemoh Mondeh	Regina Mondeh	2020-01-27	18:15:00.000Z	1	---	---	---	---	---	---	---	---	---		1	---		1											---	3	3	---	---	---	---
88	7953e31b-99ac-48fc-9e34-7afe700e4548	69977	1	---	2	Bengumaya	3301	15	---	8.88673473	-11.11018334	374.0	4.55	Kumba Numuneh	Sia Numuneh	2020-01-28	11:40:00.000Z	1	---	---	---	---	---	---	---	---	---		1	---													---	---	---	---	---	---	---
89	1956b7d4-a32f-46c1-8014-0fed8799100a	13011	9	---	2	Njewadu	3501	15	---	8.91933929	-11.2196415	398.0	4.55	Fanta Musa	Sahr musa	2020-01-27	18:02:00.000Z	1	---	---	---	---	---	---	---	---	---	No	1	---		1	1		1								---	4	2	---	---	---	---
90	451dbd77-d361-4ff1-b38d-d47215ef36eb	---	4	---	4	Kombayende	4401	16	---	8.78404068	-10.71020174	580.0	4.55	Shar Peter Tima	Sia Isaiah	2019-12-03	15:49:00.000Z	1	---	---	---	---	---	---	---	---	---	No	1	---		1	1		1				1				---	2	1	---	---	---	---
91	89016623-6a0b-4d4e-8eb0-96526a9479fd	---	3	---	4	Kombayende	4401	over_20	24	8.78416321	-10.70967362	578.0	4.55	Franciss Ansumana	Hawa Kabba (Mother)	2019-12-03	15:17:00.000Z	1	---	---	---	---	---	---	---	---	---		1	---											1		None	5	5	---	---	---	---
92	d711a93f-9277-4a39-8fd5-0ffd418752a1	---	10	---	4	Tumbeidu	4301	16	---	8.8376342	-10.69072906	573.0	4.55	Jeneba Gbembo	Finda Peter	2019-12-04	10:01:00.000Z	1	---	---	---	---	---	---	---	---	---		1	---		1											---	3	3	---	---	---	---
93	9e12aea4-717c-4269-8a84-50013b95b66c	---	7	---	4	Tumbeidu	4301	over_20	21	8.83731139	-10.69072364	575.0	4.55	Kallie Jawara	Adarma Jawara	2019-12-04	10:42:00.000Z	1	---	---	---	---	---	---	---	---	---	No	1	---					1								---	3	3	---	---	---	---
94	598b0008-4441-41c9-9d58-097dd0811986	---	4	---	4	Tumbeidu	4301	8	---	8.83805881	-10.6909437	568.0	4.55	Alie Kamara	Jeneba Mohamed	2019-12-04	09:45:00.000Z	1	---	---	---	---	---	---	---	---	---	No	1	---		1			1								---	4	4	---	---	---	---
95	b77fc303-d72a-4d1b-b405-9481cd02b20d	---	8	---	4	Tumbeidu	4301	2	---	8.83830721	-10.69092235	583.0	4.55	Mariama Foday	Fatmata Maculy	2019-12-04	10:15:00.000Z	1	---	---	---	---	---	---	---	---	---		1	---						1					1		Cough	2	2	---	---	---	---
96	38a57329-cc09-4111-9ef7-ff01bafa7bd2	---	8	---	4	Tumbeidu	4301	1	---	8.83828905	-10.69098676	579.0	4.55	Manty Mansaray	Isata Amadu	2019-12-04	09:35:00.000Z	1	---	---	---	---	---	---	---	---	---		1	---													---	---	---	---	---	---	---
97	4866d3af-d65d-4ce4-bb53-a5c2c3143aa6	---	10	---	4	Bomboro	4601	3	---	8.78107817	-10.75113439	481.0	4.55	Aminata Mustapha	Fea Mustapha	2019-12-09	12:11:00.000Z	1	---	---	---	---	---	---	---	---	---		1	---		1											---	3	3	---	---	---	---
98	c2bc669e-877f-4956-8294-81e9230d1bc5	---	5	---	4	Bomboro	4601	4	---	8.78122224681008	-10.751255401505114	457.99	64.0	Finda Foday	YeiFoday	2019-12-09	12:17:00.000-05	1	---	---	---	---	---	---	---	---	---	No	1	---											1		None	5	5	---	---	---	---
99	4b2196b5-4509-4518-8d82-abac8424cea0	---	2	---	4	Bomboro	4601	17	---	8.78090818	-10.7503033	488.0	4.55	Richard Dauda	Princess Dauda	2019-12-09	12:49:00.000Z	1	---	---	---	---	---	---	---	---	---	No	1	---											1		Received immunization	5	5	---	---	---	---
100	dd7da724-2343-4e8f-909d-742a2ed5a5c1	---	6	---	4	Kombayende	4401	9	---	8.790952469895444	-10.707898988061999	595.35	8.0	Amadu Yanga.	Aminata Yanga.	2019-12-05	13:15:00.000Z	1	---	---	---	---	---	---	---	---	---	No.	1	---													---	---	---	---	---	---	---
101	1d5ed980-55c2-4e14-a1bc-e0a197edd9c2	---	2	---	4	Kissidu	4701	2	---	8.82751366	-10.69295993	584.0	4.55	Salan Alie	Kumba Alie	2019-12-05	10:12:00.000Z	1	---	---	---	---	---	---	---	---	---	No	1	---													---	---	---	---	---	---	---
102	482292cf-8329-4c13-840d-9c05b984ab34	---	9	---	4	Kaliaya 1 & 2	4501	10	---					Kumba Fayia	Bondu Fayia	2019-12-06	10:20:00.000Z	1	---	---	---	---	---	---	---	---	---	No	1	---					1								---	4	2	---	---	---	---
103	892514bc-beb9-414f-8f59-7fa0e21a0a2d	---	9	---	4	Kombayende	4401	over_20	23	8.78403591	-10.70992932	592.0	4.55	Kai Kabba	Sis Kabba	2019-12-03	15:25:00.000Z	1	---	---	---	---	---	---	---	---	---	No	1	---											1		None	5	5	---	---	---	---
104	0591b389-c3b8-4d05-aef1-9fa1ac1c8198	---	96	Ballay Kamara	1	Sewafe	1111	4	---	8.54299459	-11.25485731	320.0	4.55	Yankan Bangura	Sarah Bangura	2019-11-26	10:23:00.000Z	1	---	---	---	---	---	---	---	---	---		1	---	1	1				1							---	2	2		1
105	01e53430-cd01-4e7f-9a91-bd8c1ef308ce	---	10	---	1	Sewafe	1141	6	---	8.54494865	-11.23899172	321.0	4.55	Sahr Gborie	Sia Gborie	2019-11-26	11:49:00.000Z	1	---	---	---	---	---	---	---	---	---		1	---	1	1	1		1								---	2	2				1
106	c6e53208-f7e3-4eef-801d-52382f64da7d	---	96	Emmanuel Bockarie	1	Sewafe	1121	11	---	8.53555931	-11.24952023	310.0	4.55	Momoh Turay	Isatu Turay	2019-11-26	09:05:00.000Z	1	---	---	---	---	---	---	---	---	---	No	1	---										1	1		Headache	4	4	---	---	---	---
107	22ec7a49-ca2c-4c30-b76c-6ae8c50f3642	---	2	---	1	Sewafe	1141	2	---	8.5456914	-11.23905551	330.0	4.55	Bondu Sesay	Ballay Koroma	2019-11-26	09:15:00.000Z	1	---	---	---	---	---	---	---	---	---	No	1	---													---	---	---	---	---	---	---
108	15e20156-0f07-4173-8185-69ee725822fb	---	8	---	1	Mondeya	1501	8	---	8.54553739	-11.26128792	309.0	4.55	Memunatu Barrie	Memunatu Barrie	2019-11-28	08:39:00.000Z	1	---	---	---	---	---	---	---	---	---		1	---		1											---	5	5	---	---	---	---
109	0e5e5481-2eb7-480a-9387-a2795f6c4854	---	9	---	1	Mondeya	1501	3	---	8.54615802	-11.26231968	318.0	4.55	Mohamed Fofanah	Isata Jalloh	2019-11-28	08:21:00.000Z	1	---	---	---	---	---	---	---	---	---	No	1	---		1	1										---	2	2	---	---	---	---
110	4494bcd7-c8b3-424b-b601-b0320e4206d8	---	7	---	1	Mondeya	1501	9	---	8.54548032	-11.26118398	310.0	4.55	Ibrahim Mondeh	KOMBA MONDEH	2019-11-28	09:15:00.000Z	1	---	---	---	---	---	---	---	---	---		1	---		1	1		1		1	1	1				---	3	3	---	---	---	---
111	21ec17d4-fb23-4a48-a2ee-0b233172f374	---	10	---	1	Bassaya	1401	8	---	8.53933843	-11.208431	392.0	4.55	Alie Kamara	Isatu Kamara	2019-11-28	14:16:00.000Z	1	---	---	---	---	---	---	---	---	---		1	---		1											---	3	3	---	---	---	---
112	b2d7c538-1ee5-49a3-883c-0db717d37bc5	---	9	---	1	Bassaya	1401	5	---	8.53930794	-11.2082874	411.0	4.55	Salamatu Sow	Hawa Sow	2019-11-28	14:05:00.000Z	1	---	---	---	---	---	---	---	---	---	No	1	---	1	1	1		1	1							---	2	2		1
113	e5a41213-a97c-4bb4-94a1-7c2ed4387dfd	---	9	---	1	Sewafe	1121	3	---	8.53921167	-11.20840656	404.0	4.55	Amie Sesay	Kumba Sesay	2019-11-29	08:58:00.000Z	1	---	---	---	---	---	---	---	---	---	No	1	---	1		1										---	4	2		1
114	b209394f-2498-473c-92c6-d67dc505f368	---	7	---	1	Tioma	1201	10	---	8.54007131	-11.21771157	394.0	4.55	Foday Conteh	Sia Alie	2019-11-29	09:28:00.000Z	1	---	---	---	---	---	---	---	---	---	No	1	---											1		Not Sick	5	5	---	---	---	---
115	979d0207-d654-4fc1-a24e-ce88d45f9926	---	8	---	1	Tioma	1201	8	---	8.5399718	-11.21774278	391.0	4.55	Osman Kargbo	2	2019-11-29	08:51:00.000Z	1	---	---	---	---	---	---	---	---	---		1	---	1	1									1		Malaria	3	3		1
116	922fa134-440b-4cfb-8833-49339801432f	---	14	---	1	Tioma	1201	11	---	8.53987404	-11.21785667	386.0	4.55	Mamusu Kargbo	Alice Kamara	2019-11-29	10:17:00.000Z	1	---	---	---	---	---	---	---	---	---	No	1	---		1											---	4	4	---	---	---	---
117	e7570bb8-d159-4276-b680-f54e0c770749	---	4	---	1	Sewafe	1121	5	---	8.53672144	-11.25034488	310.0	4.55	Musa Bangura	Sia Bangura	2019-11-27	09:03:00.000Z	1	---	---	---	---	---	---	---	---	---	No	1	---			1		1				1				---	1	1	---	---	---	---
118	e55d8c37-1fea-4614-a87f-79e307126390	---	8	---	1	Mondeya	1501	3	---	8.54632647	-11.26234912	306.0	4.55	Osman Barrie	Ramatulay Barrie	2019-11-27	13:44:00.000Z	1	---	---	---	---	---	---	---	---	---	No	1	---			1										---	4	2	---	---	---	---
119	ffffa357-22b4-450b-85c7-1cb73288b2aa	---	96	Bockarie Hemore	1	Sewafe	1101	3	---	8.54377337	-11.24330415	329.0	4.55	Osman kamara	Famata Jabbie (Grand Mother)	2019-11-27	09:19:00.000Z	1	---	---	---	---	---	---	---	---	---		1	---	1	1	1	1	1								---	2	2		1	1
120	c523e7c0-45ed-4e91-9a10-c10eff220764	---	96	Umar Saccoh	1	Sewafe	1101	7	---	8.5432982	-11.2433633	309.2	4.5	Iye Conteh	Saidu Conteh	2019-11-26	09:03:00.000Z	1	---	---	---	---	---	---	---	---	---		1	---		1	1			1							---	2	2	---	---	---	---
121	06ddb087-d373-4478-beb4-93ce3f0fb942	---	8	---	1	Sewafe	1121	9	---	8.5362408	-11.25016956	322.0	4.55	Alimatu Kulubaly	Aminata Kallon	2019-11-27	08:52:00.000Z	1	---	---	---	---	---	---	---	---	---		1	---		1											---	5	5	---	---	---	---
122	5a8f16d8-77a4-436a-8511-27090fb03092	---	10	---	1	Sewafe	1141	8	---	8.54532512	-11.23969439	329.0	4.55	Gina Mindi	Yei Mindi	2019-11-27	09:02:00.000Z	1	---	---	---	---	---	---	---	---	---		1	---	1												---	3	3				1
123	029467cb-f7ab-4554-befb-52585e7ce2e0	---	96	Umar Saccoh	1	Sewafe	1101	1	---	8.5438831	-11.2427701	314.29	5.0	Kadijatu Bah	Lamrana Bah	2019-11-25	14:28:00.000Z	1	---	---	---	---	---	---	---	---	---		1	---											1		malaria	2	2	---	---	---	---
124	448a5c8b-5490-49d5-a7e1-62b2300bffb3	---	96	Umar Saccoh	1	Sewafe	1101	5	---	8.5434018	-11.2432916	326.2	5.0	Lama Bah	Fatmata Bah	2019-11-26	10:17:00.000Z	1	---	---	---	---	---	---	---	---	---	no	1	---											1		none	5	5	---	---	---	---
125	c759c91f-8403-41eb-a4f9-43e8a4c4c662	---	6	---	1	Sewafe	1111	6	---	8.54279446574173	-11.255058871242086	338.31	12.0	Rugiatu Sesay	Isata Kamara	2019-11-26	14:54:00.000Z	1	---	---	---	---	---	---	---	---	---		1	---													---	---	---	---	---	---	---
126	21710534-2184-4041-a0b7-c0b7f2e33572	---	9	---	4	Yandama 1 & 2	4801	over_20	32	8.73518874	-10.73017093	465.0	4.55	Sulaman Turay	Hawa Turay	2019-12-12	09:25:00.000Z	1	---	---	---	---	---	---	---	---	---	No	1	---											1		None	5	5	---	---	---	---
127	d331b2b7-9ac8-47ba-a2b0-21f2fc8f6b3b	---	2	---	4	Yandama 1 & 2	4801	over_20	36	8.73552607	-10.73115892	482.0	4.55	Mariama Marah	Finda Marah	2019-12-12	11:14:00.000Z	1	---	---	---	---	---	---	---	---	---	No	1	---											1		vaccination	5	5	---	---	---	---
128	98b87875-056a-436b-8f83-93d5afa74ac6	---	7	---	4	Yandama 1 & 2	4801	over_20	44	8.73521309	-10.73088854	481.0	4.55	Mariama Mansaray	Mariama Mansaray	2019-12-12	09:51:00.000Z	1	---	---	---	---	---	---	---	---	---	no	1	---													---	---	---	---	---	---	---
129	67b9e147-1d01-40b2-83c9-191a6833a17f	---	9	---	4	Kombayende	4401	7	---	8.78344645	-10.71049529	577.0	4.55	Mariama Jalloh	Zainba Jalloh	2019-12-10	13:44:00.000Z	1	---	---	---	---	---	---	---	---	---	No	1	---											1		None	5	5	---	---	---	---
130	21df11f9-f450-4f0d-a875-780289c7a83c	---	8	---	4	Yandama 1 & 2	4801	over_20	33	8.73544556	-10.73051436	494.0	4.55	MUSA JAWARA	Abdulraman Jawara	2019-12-11	13:56:00.000Z	1	---	---	---	---	---	---	---	---	---		1	---													---	---	---	---	---	---	---
131	1db8fd94-5ceb-4c9b-a6fd-b46fb3e7b3f7	---	4	---	4	Yandama 1 & 2	4801	7	---	8.73233724	-10.72838377	504.0	4.55	Sahr Manie	Bondu Bonga	2019-12-11	09:43:00.000Z	1	---	---	---	---	---	---	---	---	---	No	1	---											1		Child not sick	5	5	---	---	---	---
132	57810041-8221-4295-b0da-2b5d6f3ffd6c	---	7	---	4	Yandama 1 & 2	4801	2	---	8.73231359	-10.72808407	515.0	4.55	Remon Kamachendeh	Aiah lebbie	2019-12-11	09:40:00.000Z	1	---	---	---	---	---	---	---	---	---	no	1	---											1		Not at all	5	5	---	---	---	---
133	9eecf9a1-fdda-4cd4-b4ce-7f61802ca3a9	---	4	---	4	Kombayende	4401	6	---					djfjdjdhd	djridnwh	2019-11-22	18:46:00.000-05	1	---	---	---	---	---	---	---	---	---		1	---		1											---	4	2	---	---	---	---
134	bcaed985-46ea-49e0-881c-153ae6c2cdc3	---	7	---	4	Yandama 1 & 2	4801	over_20	44	8.7351514	-10.73088211	478.0	4.55	Hawa Turay	Mohamed Turay	2019-12-12	10:20:00.000Z	1	---	---	---	---	---	---	---	---	---	no	1	---													---	---	---	---	---	---	---
135	1dc0a5a8-e257-40ac-b2c6-dc3c42e93b4b	---	8	---	4	Yandama 1 & 2	4801	over_20	22	8.735214471817017	-10.733111500740051	489.0	4.55	Alie Sesay	Mariama Sesay	2019-12-12	11:04:00.000Z	1	---	---	---	---	---	---	---	---	---		1	---													---	---	---	---	---	---	---
136	9779dc5f-0723-46cf-8d07-45dc2313eb1f	---	10	---	4	Yandama 1 & 2	4801	over_20	31	8.73549535	-10.73073365	488.0	4.55	Kumba Turay	Fanta Turay	2019-12-12	10:00:00.000Z	1	---	---	---	---	---	---	---	---	---		1	---		1											---	3	3	---	---	---	---
137	0af5b4b0-039e-43b7-a26e-7804fc06389f	---	1	---	4	Yandama 1 & 2	4801	1	---	8.732411	-10.72770197	507.0	4.55	Moses Yaman	Kumba Mannie	2019-12-11	09:55:00.000Z	1	---	---	---	---	---	---	---	---	---		1	---													---	---	---	---	---	---	---
138	80a6e3e6-a4f9-4c4c-9ad9-76b8b3d2b952	---	1	---	4	Kissidu	4701	14	---	8.82873254	-10.69288897	581.0	4.55	Sara Alieu	Komba Alieu	2019-12-05	10:50:00.000Z	1	---	---	---	---	---	---	---	---	---		1	---													---	---	---	---	---	---	---
139	7867853d-c5cf-4426-9c6a-82b9b7856916	---	9	---	4	Kissidu	4701	12	---	8.82864717	-10.69299019	587.0	4.55	Sia Soloko	Sia Soloko	2019-12-05	10:37:00.000Z	1	---	---	---	---	---	---	---	---	---	No	1	---		1			1								---	4	2	---	---	---	---
140	38934f89-6221-451a-a41f-6a3653d812be	---	10	---	4	Kissidu	4701	11	---	8.82863527	-10.69294364	582.0	4.55	Sahr Foday	Kumba Foday	2019-12-05	10:29:00.000Z	1	---	---	---	---	---	---	---	---	---		1	---		1											---	3	3	---	---	---	---
141	03b54ef9-92c3-4aa7-a613-c9279ca268d1	---	1	---	4	Kombayende	4401	9	---	8.78337751	-10.71036851	585.0	4.55	Alhaji Bonsu	Haja Bonsu	2019-12-03	15:26:00.000Z	1	---	---	---	---	---	---	---	---	---		1	---		1			1		1						---	2	2	---	---	---	---
142	a121ca05-e055-431a-b8c8-7fd42f9c87cf	---	10	---	1	Njorpowahun	1301	4	---	8.56428354	-11.2569875	314.0	4.55	Osman Pessima	Hawa Fornah	2019-11-29	16:05:00.000Z	1	---	---	---	---	---	---	---	---	---		1	---		1											---	3	3	---	---	---	---
143	8e049deb-d5d6-40c6-a5b1-51131455f134	---	2	---	4	Bomboro	4601	11	---	8.78110245	-10.75079763	483.0	4.55	Binta Jalloh	Aminata Kabba	2019-12-09	11:55:00.000Z	1	---	---	---	---	---	---	---	---	---	No	1	---											1		Received maklet	5	5	---	---	---	---
144	de3e4f5c-1465-4d92-aa11-a2b33723e09c	---	8	---	4	Bomboro	4601	15	---	8.78081298	-10.75059492	494.0	4.55	Amidu Koroma	Finda Kamanda	2019-12-09	12:21:00.000Z	1	---	---	---	---	---	---	---	---	---	No	1	---		1											---	2	2	---	---	---	---
145	e0c6871d-4da4-422e-88cc-8c6847996f2f	---	9	---	4	Bomboro	4601	2	---	8.78105093	-10.75137384	473.0	4.55	Shaku Jawara	Bondu Musa	2019-12-09	11:29:00.000Z	1	---	---	---	---	---	---	---	---	---	No	1	---					1								---	4	2	---	---	---	---
146	20cb53a8-215c-4853-a59d-fd945cb34b73	---	10	---	4	Kissy Town	4201	4	---	8.77489187	-10.72446231	472.0	4.55	Ishmael Jawara	Sia Jawara	2019-12-09	10:09:00.000Z	1	---	---	---	---	---	---	---	---	---		1	---		1											---	3	3	---	---	---	---
147	de5e729a-5d3d-4c82-83ef-b204bf08551c	---	1	---	4	Kaliaya 1 & 2	4501	12	---	8.7950836	-10.68210032	589.0	4.55	Finda Lahai	Tamba Lahai	2019-12-06	10:55:00.000Z	1	---	---	---	---	---	---	---	---	---		1	---		1											---	2	2	---	---	---	---
148	af720b10-6b43-47f8-a881-05f987a143c0	---	7	---	4	Kaliaya 1 & 2	4501	5	---	8.79795025	-10.67783042	572.0	4.55	Faya Abu	Sia Sorie	2019-12-06	10:38:00.000Z	1	---	---	---	---	---	---	---	---	---	Will there be help for this child	1	---		1	1										---	2	2	---	---	---	---
149	ba0f30f2-aa09-48cf-a36b-2594c50aa241	46574	1	---	3	Gandorhun	2503	over_20	21	8.42721136	-10.85544088	270.0	4.55	Adama Musa	Kumba Musa	2020-01-09	11:41:00.000Z	1	---	---	---	---	---	---	---	---	---		1	---		1											---	3	3	---	---	---	---
150	13db6f41-5987-4761-95ae-7cc63719a219	93774	2	---	3	Gandorhun	2502	4	---	8.43587358	-10.87037523	309.0	4.55	Kadiatu Joe	Sia Wadeia	2020-01-09	11:05:00.000Z	1	---	---	---	---	---	---	---	---	---	No	1	---		1											---	3	3	---	---	---	---
151	1ce111c7-ebc8-4258-8496-d7ad51baee44	72431	1	---	3	Gandorhun	2503	10	---	8.43046974	-10.85984368	270.0	4.55	Mariama Kamara	Theresa Kamara	2020-01-07	14:38:00.000Z	1	---	---	---	---	---	---	---	---	---		1	---													---	---	---	---	---	---	---
152	20ef5065-9cd1-4a3e-b77d-2a2cd8f9cd0a	---	2	---	1	Sewafe	1111	8.61005918 -11.03869472 414.0 4.55	---	---	---	---	---	Fatmata Sufar	Martha Sufar	2019-11-21	13:06:00.000Z	1	---	---	---	---	---	---	---	---	---		1	---		1	1			1		1	1	1			---	2	2	---	---	---	---
153	33896c21-924f-416c-b7d5-ae7cd14f26b1	---	96	Emmanuel Bockarie	1	Bassaya	1111	8.61159474 -11.03911071 417.0 9.1	---	---	---	---	---	Margert Kailley	Margert Kailley	2019-11-21	13:05:00.000Z	1	---	---	---	---	---	---	---	---	---		1	---											1		no	5	5	---	---	---	---
154	7b9dc1b7-64f4-486a-ad65-535137dc4cd8	---	8	---	1	Kongoromaya	12245	8.609467540096487 -11.039186441847379 419.62 12.0	---	---	---	---	---	Daniel Ngaujah	Sia Ngaujah	2019-11-21	13:52:00.000Z	1	---	---	---	---	---	---	---	---	---		1	---		1	1		1								---	4	2	---	---	---	---
155	6fa7c530-62b0-4e83-b9e8-9faa4a426329	---	9	---	1	Bassaya	1111	8.61125097 -11.03921339 419.0 4.55	---	---	---	---	---	magret komba	regina komba	2019-11-21	12:30:00.000Z	1	---	---	---	---	---	---	---	---	---		1	---		1				1			1				---	1	1	---	---	---	---
156	fe28b355-87d9-4c74-aaaf-8096487a44ab	---	2	---	1	Sewafe	1141	7	---	8.54522071	-11.23945786	327.0	4.55	Christina Ramatu Mbayoh	Isata Mbayoh	2019-11-26	12:24:00.000Z	1	---	---	---	---	---	---	---	---	---	No	1	---		1			1			1					---	5	5	---	---	---	---
157	3e1ecc8d-914f-44a2-8f56-5483e22098ab	---	2	---	1	Sewafe	1141	3	---	8.545433	-11.2390846	323.0	4.55	Fatmata Saw	Francess Saw	2019-11-26	11:16:00.000Z	1	---	---	---	---	---	---	---	---	---	No	1	---	1	1	1		1			1					---	2	2		1
158	bee540e6-d45d-4f68-a119-cea8bb10414a	---	10	---	1	Sewafe	1121	8	---	8.53641808	-11.24987949	312.0	4.55	Umaru Amidu	Fatmata Bangura	2019-11-26	14:23:00.000Z	1	---	---	---	---	---	---	---	---	---		1	---		1	1										---	3	3	---	---	---	---
159	1b0e8a46-de8c-4d19-8410-610123ea58a3	---	96	Emmanuel Bockarie	1	Sewafe	1121	10	---	8.5358105	-11.24976207	312.0	4.55	Abduraman Mansaray	Isatu Mansaray	2019-11-26	10:40:00.000Z	1	---	---	---	---	---	---	---	---	---	No	1	---		1	1		1								---	1	1	---	---	---	---
160	c0c01a40-4e77-4165-b7be-2f7b475a9d68	---	7	---	1	Bindika	11111	8.64337371 -10.97126222 398.0 4.55	---	---	---	---	---	Sorie Sesay	Mohamed Sesay	2019-11-20	11:31:00.000Z	1	---	---	---	---	---	---	---	---	---		1	---		1	1			1							---	3	2	---	---	---	---
161	dbb522be-f776-4121-a2df-e7dc8ae4679c	---	4	---	1	Mondeya	1501	4	---	8.54589112	-11.26175392	314.0	4.55	Umanru Mondah	Aminata Mondah	2019-11-27	14:04:00.000Z	1	---	---	---	---	---	---	---	---	---	No	1	---		1			1				1				---	1	1	---	---	---	---
162	b79c5614-92e9-4b2d-bac0-cde156612ad6	---	10	---	1	Mondeya	1501	5	---	8.54582782	-11.26172119	326.0	4.55	Agnes Gbougba	Rosaline Gbougba	2019-11-27	13:55:00.000Z	1	---	---	---	---	---	---	---	---	---		1	---	1	1											---	3	3				1
163	eb27939d-f0a9-4e33-abb8-577156edc727	---	96	Umar Saccoh	1	Mondeya	1501	6	---	8.5458578	-11.2616011	312.6	5.0	Aminata Sessay	Adama.F.Sesay	2019-11-27	14:29:00.000Z	1	---	---	---	---	---	---	---	---	---	No	1	---											1		None	5	5	---	---	---	---
164	02d9b286-d14a-4eba-b5f2-0bb9b2146481	---	8	---	1	Sewafe	1121	8	---	8.53644701	-11.24977477	314.0	4.55	Umaru Contech	Ibrahim Contech	2019-11-26	09:38:00.000Z	1	---	---	---	---	---	---	---	---	---	No	1	---					1								---	4	4	---	---	---	---
165	68483cda-5153-4ed2-9ee6-b6459a658cae	8860	13	---	3	Kotuma	2301	9	---	8.46212031	-10.8845779	302.0	4.55	Steven Kabba	Mary Kabba	2020-01-15	11:11:00.000Z	1	---	---	---	---	---	---	---	---	---	No	1	---											1		Cold	4	3	---	---	---	---
166	8e25133b-7ba1-4969-9dfc-e1df545d6fcb	15436	4	---	2	Fensedu	3101	7	---	8.84826759	-11.0954702	409.0	4.55	Amos Sockity	Naomie Sockity	2020-01-22	14:07:00.000Z	1	---	---	---	---	---	---	---	---	---	No	1	---					1								---	2	2	---	---	---	---
167	2942fe31-a7d0-4b91-82f8-49728409848a	11913	5	---	2	Kayima	3202	6	---	8.887210000000001	-11.158551666666664	391.8	8.69	Martha Condeh	Fatmata Condeh	2020-01-20	14:09:00.000Z	1	---	---	---	---	---	---	---	---	---	no	1	---		1											---	2	2	---	---	---	---
168	c3451912-1bc1-415f-8d35-9972c7865e5d	84734	4	---	2	Kayima	3201	4	---	8.88287852	-11.15906916	396.0	4.55	Peter Mustapha	Mary Mustapha	2020-01-20	13:09:00.000Z	1	---	---	---	---	---	---	---	---	---	No	1	---	1	1			1								---	2	2	1	1		1
169	eb950e4e-4865-4381-bd81-d14fb8e228e5	46433	9	---	2	Kayima	3201	15	---	8.8878241	-11.1591187	397.0	4.55	Fanta Karim	Fanta Karim	2020-01-20	13:48:00.000Z	1	---	---	---	---	---	---	---	---	---	No	1	---	1	1			1								---	2	2		1
170	cd538138-3c82-4181-a48f-674fbfe5d479	69592	3	---	2	Kayima	3202	4	---	8.88645705	-11.15880678	400.0	4.55	Mohammed Marrah	Mariama Sillah(mother)	2020-01-20	13:58:00.000Z	1	---	---	---	---	---	---	---	---	---		1	---		1			1	1			1	1			---	2	2	---	---	---	---
171	1e91f963-057a-4ba6-b9f6-11f5623d6242	59191	3	---	2	Yaryah	3701	6	---	8.92696391	-11.13803236	420.0	4.55	Betty Lebbie	Soko Lebbie(mother)	2020-01-21	11:02:00.000Z	1	---	---	---	---	---	---	---	---	---		1	---	1	1	1		1								---	2	2		1	1
172	24eac657-7ff9-4863-9afd-9438255bc97f	54749	2	---	2	Yaryah	3701	13	---	8.92735625	-11.13726578	408.0	4.55	Alice Mondeh	Sahrlomey Musa Mondeh	2020-01-21	12:27:00.000Z	1	---	---	---	---	---	---	---	---	---	No	1	---													---	---	---	---	---	---	---
173	ced997c6-0457-4352-b53e-0c6733a68585	75303	7	---	2	Yaryah	3701	16	---	8.92727279	-11.13691379	412.0	4.55	Gborie Gbandawa	Finda Gbandawa	2020-01-21	11:43:00.000Z	1	---	---	---	---	---	---	---	---	---	no	1	---		1											---	2	2	---	---	---	---
174	3aca5357-3e97-4a28-a41c-d06abf685fd9	4599	6	---	2	Yaryah	3701	7	---	8.926916918542258	-11.138045091415597	425.39	48.0	Small Kumba Mathiah.	Kumba Mathiah.	2020-01-21	10:45:00.000Z	1	---	---	---	---	---	---	---	---	---	No.	1	---													---	---	---	---	---	---	---
175	85e50bcb-d5f7-4598-abd2-101104624b68	98091	9	---	2	Baudu	3401	1	---	8.85358991	-11.133534	381.0	4.55	Aiah Kamanda	Tamba Kamanda	2020-01-23	10:55:00.000Z	1	---	---	---	---	---	---	---	---	---	No	1	---											1		None	5	5	---	---	---	---
176	e461a690-76bf-48b0-bd0d-4309625cd2d7	36096	4	---	3	Gandorhun	2502	16	---	8.43771978	-10.87229237	284.0	4.55	Fanta Ngegba	Kadiatu Ngegba	2020-01-08	10:21:00.000Z	1	---	---	---	---	---	---	---	---	---	No	1	---											1		None	5	5	---	---	---	---
177	4e7722d3-ec67-43bd-9ecf-b64da3456285	84803	7	---	3	Gandorhun	2502	12	---					Sia Bayoh	Finda Gbonia	2020-01-08	09:55:00.000Z	1	---	---	---	---	---	---	---	---	---	no	1	---													---	---	---	---	---	---	---
178	ceec1f78-5fec-4e27-b6f9-88b4959c3e59	4221	1	---	3	Bandama	2601	5	---	8.39337326	-10.87627817	326.0	4.55	Sia Williams	Mary williams	2020-01-14	10:47:00.000Z	1	---	---	---	---	---	---	---	---	---		1	---													---	---	---	---	---	---	---
179	24129248-6864-4d55-979b-e53f9c88d15a	83677	4	---	3	Bandama	2601	11	---	8.39371187	-10.87573828	287.0	4.55	Elishe Bendu	Rebecca Bendu	2020-01-14	11:52:00.000Z	1	---	---	---	---	---	---	---	---	---	No	1	---	1	1			1								---	1	1	1	1
180	dbc03439-b833-49af-89ce-14fd69bd3762	56937	8	---	3	Bandama	2601	4	---	8.39342093	-10.87626231	295.0	4.55	Elaiza Williams	Abie Williams	2020-01-14	10:30:00.000Z	1	---	---	---	---	---	---	---	---	---	No	1	---													---	---	---	---	---	---	---
181	5a11397a-2b08-46ce-882c-271a56f59669	174	7	---	3	Bandama	2601	10	---	8.3933707	-10.87575191	295.0	4.55	Doda kaigbanja	Sarrah Kaigbanja	2020-01-14	10:51:00.000Z	1	---	---	---	---	---	---	---	---	---	no	1	---		1									1		Warm body	2	2	---	---	---	---
182	1d7733a8-8739-4430-918a-cc1ef8cacc81	55368	9	---	3	Gbatema Maakor	2701	2	---	8.41419346	-10.8708877	293.0	4.55	Fatmata Sesay	Matta Sesay	2020-01-13	11:42:00.000Z	1	---	---	---	---	---	---	---	---	---	No	1	---		1			1								---	4	2	---	---	---	---
183	07835979-28c5-4d0b-92af-a7378083ca0b	90898	7	---	3	Waiyor	2401	3	---	8.46470383	-10.87323175	312.0	4.55	Alusine Turay	Mariama Turay	2020-01-13	10:18:00.000Z	1	---	---	---	---	---	---	---	---	---	no	1	---			1					1			1		worm body	2	3	---	---	---	---
184	2b5f5f80-a7a5-4323-b77c-5c7fcc9239c8	12106	14	---	2	Bengumaya	3301	13	---	8.88670250537894	-11.1103150314436	400.58	4.0	Small Finda Boima	Finda Boima	2020-01-28	12:15:00.000Z	1	---	---	---	---	---	---	---	---	---	No	1	---											1		None	5	5	---	---	---	---
185	507c3d77-c7fe-4e40-b8c5-bfedafdaf87a	73840	3	---	2	Baudu	3401	14	---	8.8535513	-11.13333505	393.0	4.55	Ibriham Mondeh	Yei Fanta Mondeh(mother)	2020-01-23	11:23:00.000Z	96	Not Available	2020-01-24	10:26:00.000Z	96	Not Available	2020-01-29	11:58:00.000Z	96	Not Available	---	---	---	---	---	---	---	---	---	---	---	---	---	---	---	---	---	---	---	---	---	---
186	e01f4cb1-aee3-4557-b1ff-c08af4ca9cae	29762	1	---	2	Bengumaya	3301	16	---	8.88657046	-11.11005515	397.0	4.55	Martha Numuneh	Finda Numuneh	2020-01-28	12:09:00.000Z	1	---	---	---	---	---	---	---	---	---		1	---													---	---	---	---	---	---	---
187	2fede6ec-694a-49ca-a918-338fe68e0cf0	1153	3	---	2	Njewadu	3501	3	---	8.91907944	-11.21856102	416.0	4.55	Phlip Fonjah	Hannah Fonjah(mother)	2020-01-27	17:13:00.000Z	1	---	---	---	---	---	---	---	---	---		1	---					1	1	1						---	2	2	---	---	---	---
188	6030ca70-f12e-4ae1-ab61-33d506a3a032	91069	5	---	2	Kayima	3202	13	---	8.887358333333333	-11.158840000000001	339.1	6.7	Elijah Karim	Aminata Karim	2020-01-29	09:38:00.000Z	1	---	---	---	---	---	---	---	---	---	no	1	---											1		cold	2	2	---	---	---	---
189	13e936a2-ac5a-451b-a038-ad41cca0c31c	---	8	---	4	Kombayende	4401	2	---	8.78350266	-10.71072878	602.0	4.55	Fasalie Fofanah	Hawa Gibrilla	2019-12-03	15:54:00.000Z	1	---	---	---	---	---	---	---	---	---		1	---													---	---	---	---	---	---	---
190	8ba04d8b-bfca-43ce-93dc-e845b49d1e60	---	2	---	4	Tumbeidu	4301	4	---	8.83811997	-10.69085399	562.0	4.55	Fatmata Gborie	Aminata Gborie	2019-12-04	10:00:00.000Z	1	---	---	---	---	---	---	---	---	---	No	1	---		1											---	4	4	---	---	---	---
191	de0d76e8-e5da-4395-af19-2d9dd7edd891	---	3	---	4	Tumbeidu	4301	20	---	8.83741084	-10.69083153	570.0	4.55	Hawa Jawara 2	Hawa Jawara 1(Mother)	2019-12-04	10:39:00.000Z	1	---	---	---	---	---	---	---	---	---		1	---	1		1		1		1						---	2	2		1
192	07b2f4e6-81a5-42da-9562-5d972b71024c	---	9	---	4	Kombayende	4401	4	---	8.78346083	-10.71079003	577.0	4.55	Gibrilla Fofannah	Sia Fofannah	2019-12-04	12:40:00.000Z	1	---	---	---	---	---	---	---	---	---	No	1	---					1								---	4	2	---	---	---	---
193	a74a3223-3775-4d4e-a03c-f9395c8c8057	---	2	---	4	Kaliaya 1 & 2	4501	4	---	8.79787978	-10.67774533	570.0	4.55	Finda Sullay	Iye Sullay	2019-12-06	11:00:00.000Z	1	---	---	---	---	---	---	---	---	---	No	1	---													---	---	---	---	---	---	---
194	6095d952-433a-4cc9-97a0-45c6464fff18	---	8	---	4	Kissy Town	4201	2	---	8.77493065	-10.72492152	498.0	4.55	Hannah Sumanah	Anita Sumanah	2019-12-09	09:46:00.000Z	1	---	---	---	---	---	---	---	---	---	No	1	---						1							---	5	5	---	---	---	---
195	633c126a-73de-4421-9498-4f44b806d251	---	7	---	4	Bomboro	4601	12	---	8.78095048	-10.7505751	498.0	4.55	Sarh Borbor	Hawa Sesay	2019-12-09	12:11:00.000Z	1	---	---	---	---	---	---	---	---	---		1	---		1						1					---	2	2	---	---	---	---
196	3d1ebc90-25b2-4a23-ae1c-7ac77db5ae2b	---	8	---	4	Kissidu	4701	7	---	8.82821957	-10.69294089	591.0	4.55	Bondu Bockarie	Finda Bockarie	2019-12-05	10:01:00.000Z	1	---	---	---	---	---	---	---	---	---		1	---		1											---	4	4	---	---	---	---
197	91df0590-c73e-4253-a2fd-2df9a7cc8b19	---	4	---	4	Kissidu	4701	9	---	8.8283454	-10.6929632	582.0	4.55	Ishmael Turay	Yei Borbor	2019-12-05	10:45:00.000Z	1	---	---	---	---	---	---	---	---	---	No	1	---					1								---	4	2	---	---	---	---
198	afc15702-81fa-46f2-be23-a6d466fcac89	---	9	---	4	Yandama 1 & 2	4801	over_20	39	8.7351942	-10.73045526	480.0	4.55	Sayoeh Samba	Sundu Samba	2019-12-11	13:53:00.000Z	1	---	---	---	---	---	---	---	---	---	No	1	---											1		None	5	5	---	---	---	---
199	06c3b240-715d-4a1d-a149-63e7c88031ff	---	7	---	4	Yandama 1 & 2	4801	10	---	8.7323723	-10.72856061	503.0	4.55	Sahr Tantia	Sia Tantia	2019-12-11	10:38:00.000Z	1	---	---	---	---	---	---	---	---	---	no	1	---													---	---	---	---	---	---	---
200	bca4bd11-8154-4f3e-ae7c-6dd3f14e224f	---	7	---	4	Yandama 1 & 2	4801	9	---					Saffea Man	Kumba Lebbie	2019-12-11	10:24:00.000Z	1	---	---	---	---	---	---	---	---	---	no	1	---													---	---	---	---	---	---	---
201	2f3c1888-98cd-458d-8a8d-93701679da8d	---	96	EmmanueBockarie	1	Bassaya	1111	8.61118641 -11.0385102 419.0 7.58	---	---	---	---	---	Rebecca Johnbull	Mr Shar Johnbull	2019-11-21	11:09:00.000Z	1	---	---	---	---	---	---	---	---	---	non	1	---		1			1		1						---	2	2	---	---	---	---
202	505d9c38-07cc-4b85-9127-4e4e342ed1b1	---	6	---	1	Bassaya	11111	8.61064588 -11.04011918 431.0 4.55	---	---	---	---	---	Sheku Ansumana	yei Ansumana	2019-11-21	13:48:00.000Z	1	---	---	---	---	---	---	---	---	---		1	---		1						1					---	2	2	---	---	---	---
203	50e40a83-fb3b-4de5-869f-7042493babaa	---	8	---	1	Bindika	11111	8.609934011016223 -11.039723417458298 398.83 2.0	---	---	---	---	---	Kadiatu Kamara	Manie Labie	2019-11-21	10:49:00.000Z	1	---	---	---	---	---	---	---	---	---		1	---	1	1	1										---	2	4				1
204	5e4ea71f-09b1-482a-81f6-120b64498300	---	96	Alie kamara	1	Bindika	2222	8.61228593 -11.03913028 414.0 4.55	---	---	---	---	---	Kadiatu kamara	Roke Kamara	2019-11-21	13:46:00.000Z	1	---	---	---	---	---	---	---	---	---	No	1	---		1											---	3	3	---	---	---	---
205	6efdad59-0127-44f0-9ba0-f3117b11f121	---	3	---	1	Bassaya	1401	5	---	8.53936564	-11.20837271	393.0	4.55	Komba Gbondo	Christina Gbondo (mother)	2019-11-28	14:22:00.000Z	1	---	---	---	---	---	---	---	---	---		1	---		1	1										---	1	1	---	---	---	---
206	10fe70de-06c5-4476-a38a-439ec94ec23c	---	7	---	1	Sewafe	1131	7	---	8.54169199	-11.24841537	323.0	4.55	Abdul Kamara	Zainab Kamara	2019-11-28	11:09:00.000Z	1	---	---	---	---	---	---	---	---	---		1	---													---	---	---	---	---	---	---
207	b5e8b9bc-8ee4-434f-b04f-f185666ca333	---	7	---	1	Bassaya	1401	1	---	8.53906189	-11.20848096	399.0	4.55	Mariama Lamin	Faith Lamin	2019-11-28	14:14:00.000Z	1	---	---	---	---	---	---	---	---	---		1	---								1					---	3	3	---	---	---	---
208	9cd0cb13-f5a8-41a3-9d4e-8c7f90b21dee	---	5	---	1	Bassaya	1401	9	---	8.539483238972661	-11.208616572463677	406.56	4.0	Benjamin Gbondo	Benjamin Gbondo	2019-11-29	09:25:00.000-05	1	---	---	---	---	---	---	---	---	---	No	1	---											1		None	5	5	---	---	---	---
209	d8e77706-3b61-4c99-8d18-97afc871eef9	---	6	---	1	Tioma	1201	12	---	8.539928172643547	-11.217876827318893	385.65	4.0	Sahr Conteh.	Alie Conteh.	2019-11-29	10:41:00.000Z	1	---	---	---	---	---	---	---	---	---	No.	1	---	1	1	1		1			1					---	2	2	1	1		1
210	44e54dac-3846-46c2-8240-67302773b674	---	1	---	1	Sewafe	1111	9	---	8.54275902	-11.25577636	303.0	4.55	Alhaji Ishmel Barrie	Aminata Binta Barrie	2019-11-27	10:23:00.000Z	1	---	---	---	---	---	---	---	---	---		1	---		1	1		1	1							---	2	2	---	---	---	---
211	6e354d0b-90cf-470d-8853-a1e8622f1a76	---	6	---	1	Sewafe	1111	1	---	8.543134521419278	-11.254560728353958	308.94	16.0	Rugiatu Jalloh	Mammy Jalloh	2019-11-26	09:48:00.000Z	1	---	---	---	---	---	---	---	---	---		1	---	1	1	1		1				1	1			---	1	1		1		1
212	228364b1-fa8c-4a61-b86a-73558787624e	---	6	---	1	Sewafe	1111	10	---	8.542864823192458	-11.255936166232896	322.24	8.0	Isata Barrie	Ramatulai Barrie	2019-11-27	12:39:00.000Z	1	---	---	---	---	---	---	---	---	---	No.	1	---	1		1						1				---	1	2		1		1
213	fb172c6e-16fa-4e82-9ed4-5d2f212a4c39	---	96	Alie Kamara	4	3	1111	8.644116666666667 -10.968588333333333 367.5 5.9	---	---	---	---	---	isata kamara	Hawa kallon	2019-11-21	16:26:00.000Z	1	---	---	---	---	---	---	---	---	---	No	1	---		1											---	3	3	---	---	---	---
214	89271eef-c248-4313-bfe1-0408f3f42b17	---	7	---	1	Sewafe	1121	13	---	8.53489778	-11.2506806	296.0	6.06	Hawa Morsay	Sia Morsay	2019-11-26	08:49:00.000Z	1	---	---	---	---	---	---	---	---	---		1	---	1	1											---	5	5		1
215	81f8d833-7bb3-4a3d-9078-320ef5a2410e	---	7	---	1	Sewafe	1121	4	---	8.53681282	-11.2496286	326.0	4.55	Yankani Kargbo	Sera Koroma	2019-11-26	14:28:00.000Z	1	---	---	---	---	---	---	---	---	---		1	---		1											---	5	3	---	---	---	---
216	db05cd74-28fd-486e-8fda-1390e68d1a6a	---	96	Emmanuel Bockarie	1	Sewafe	1121	12	---	8.53521847	-11.25002332	309.0	4.55	Maraima Pessima	Kadiatu Pessima	2019-11-26	12:25:00.000Z	1	---	---	---	---	---	---	---	---	---	No	1	---		1	1		1								---	1	1	---	---	---	---
217	baf1c279-51b9-4c6f-831d-edcd319ff423	---	6	---	1	Sewafe	1121	16	---	8.53574882	-11.24874511	316.0	4.55	Fatmata mansaray	Salematu Talaralley	2019-11-26	09:04:00.000Z	1	---	---	---	---	---	---	---	---	---		1	---		1						1					---	2	2	---	---	---	---
218	17b17e60-3a44-4dcd-9b79-d934c62a2b37	---	10	---	1	Sewafe	1141	1	---	8.5457608	-11.23891303	321.0	4.55	Peter Turay	Fatmata Turay	2019-11-26	08:41:00.000Z	1	---	---	---	---	---	---	---	---	---		1	---		1											---	3	3	---	---	---	---
219	54a8a6bb-4e60-4234-8a7f-a62d5465599a	---	96	Emmanuel Bockarie	1	Sewafe	1121	7	---	8.53645008	-11.24973031	332.0	4.55	Alusine Kamara	Kadiatu Sesay	2019-11-26	14:29:00.000Z	1	---	---	---	---	---	---	---	---	---	No	1	---	1		1		1								---	1	2		1		1
220	9c91aec1-36cd-4886-be9d-468a876ec600	73949	9	---	2	Fensedu	3101	2	---	8.84899658	-11.09539118	422.0	4.55	Komba Mattia	Feyia Mattia	2020-01-22	13:42:00.000Z	1	---	---	---	---	---	---	---	---	---	No	1	---		1			1								---	4	2	---	---	---	---
221	ba006550-01a6-4950-bcd9-5dd1d160e2ab	64083	2	---	2	Fensedu	3101	9	---	8.84802364	-11.09555143	411.0	4.55	Aiah Sorgitee	Haja Sorgitee	2020-01-22	13:26:00.000Z	1	---	---	---	---	---	---	---	---	---	No	1	---		1											---	3	3	---	---	---	---
222	81d03201-f561-4759-8c0d-fc2e3ef5408d	11093	8	---	2	Fensedu	3101	12	---	8.84795912	-11.09514508	429.0	4.55	Komba Musa	Kumba Musa	2020-01-22	13:10:00.000Z	1	---	---	---	---	---	---	---	---	---	No	1	---													---	---	---	---	---	---	---
223	c9b70f77-6f6f-46f0-afd0-8eb8d96da656	4249	5	---	2	Fensedu	3101	3	---	8.848790000000001	-11.095536666666666	446.5	8.6	Isatta Buakarie	Finda Buakarie	2020-01-22	13:23:00.000Z	1	---	---	---	---	---	---	---	---	---	no	1	---			1				1						---	2	2	---	---	---	---
224	95253baa-ce86-45c5-b1b4-76700a8e4ab1	92832	7	---	2	Fensedu	3101	8	---	8.84790071	-11.09549297	441.0	4.55	Komba Ansumana	Tamba Ansumana	2020-01-22	13:09:00.000Z	1	---	---	---	---	---	---	---	---	---	no	1	---		1						1					---	2	2	---	---	---	---
225	48c98d31-3b32-4cce-9f45-e3cf675c79c4	26311	13	---	2	Fensedu	3101	over_20	22	8.848848333333333	-11.094581666666667	391.1	5.0	Saidu Yusuf	Fatmata Yusuf 1	2020-01-22	14:42:00.000Z	1	---	---	---	---	---	---	---	---	---	Why undertaking this interviw	1	---			1					1					---	4	4	---	---	---	---
226	3ad95e1b-5089-433b-b33a-0843c6479fc3	80576	3	---	2	Fensedu	3101	6	---	8.84830378	-11.09536672	412.0	4.55	Finda Sorkoity	Hawa Sorkoity(mother)	2020-01-22	13:40:00.000Z	1	---	---	---	---	---	---	---	---	---		1	---		1											---	2	2	---	---	---	---
227	a6614820-0bb1-4855-a565-f03f31a06a96	509	4	---	3	Bandama	2601	8	---	8.39321337	-10.87599847	299.0	4.55	Grace Gborie	Kumba Gborie	2020-01-14	10:58:00.000Z	1	---	---	---	---	---	---	---	---	---	No	1	---	1	1	1		1		1		1				---	2	2	1	1	1
228	b6f46f8e-8edc-4a6b-a4d4-bea7cce5f395	50093	9	---	2	Yandu	3601	2	---	8.81910832	-11.12624871	430.0	4.55	Aminata Koroma	Fenna Koroma	2020-01-28	10:20:00.000Z	1	---	---	---	---	---	---	---	---	---	No	1	---											1		None	5	5	---	---	---	---
229	339bbd88-c919-4ffe-95ba-c86e67717fdf	41605	3	---	2	Njewadu	3501	13	---	8.91936536	-11.21963936	413.0	4.55	Mary Komba	Marima komba	2020-01-27	18:52:00.000Z	1	---	---	---	---	---	---	---	---	---		1	---					1			1					---	3	3	---	---	---	---
230	5e45cb90-c938-48cc-b75e-f122887a7cf4	88819	14	---	2	Bengumaya	3301	11	---	8.886423379056298	-11.110275764290842	397.01	4.0	Kai Sokity	Alice Sokity	2020-01-28	11:34:00.000Z	1	---	---	---	---	---	---	---	---	---	No	1	---		1											---	3	3	---	---	---	---
231	fa55250e-a1f9-4886-8a8f-63e0d374529c	44036	10	---	2	Yandu	3601	4	---	8.81912265	-11.12641964	452.0	4.55	Sarah Kamara	Sayoh Marrah	2020-01-28	10:23:00.000Z	1	---	---	---	---	---	---	---	---	---		1	---		1											---	2	2	---	---	---	---
232	ae4cf336-a579-437f-8759-5ca7b90338b4	61601	9	---	2	Yandu	3601	1	---	8.81909225	-11.12624078	430.0	4.55	Sayoh Koroma	Shriff Koroma	2020-01-28	09:47:00.000Z	1	---	---	---	---	---	---	---	---	---	No	1	---	1	1			1			1		1			---	2	2	1	1		1
233	407abce0-f3a8-4721-8077-e74a52c1a82f	96001	7	---	2	Bengumaya	3301	1	---	8.88649208	-11.10963736	400.0	4.55	Abu Seisay	Samuel T .Ansumana	2020-01-28	10:34:00.000Z	1	---	---	---	---	---	---	---	---	---	no	1	---		1	1					1					---	2	2	---	---	---	---
234	f141004e-b0be-4a56-8418-73e83b490837	11020	2	---	4	Yandama 1 & 2	4801	over_20	49	8.73531147	-10.73029918	484.0	4.55	John Komba	Isata Komba	2020-01-06	12:28:00.000Z	1	---	---	---	---	---	---	---	---	---	No	1	---											1		Received vaccination	5	5	---	---	---	---
235	51e5d5ac-bdf2-4c33-b5da-296aeddd4a4b	99677	5	---	4	Yandama 1 & 2	4801	over_20	48	8.735697698390291	-10.731172374462238	461.67	12.0	Nyaferema Mansaray	Kumba Sesay	2020-01-06	12:10:00.000-05	1	---	---	---	---	---	---	---	---	---	No	1	---											1		None	5	5	---	---	---	---
236	17b077f3-c1be-4de8-beb2-ce9390abe513	44530	10	---	3	Gandorhun	2503	8	---	8.43058279	-10.85992918	255.0	4.55	Fatmata Sesay	Aminata Sesay	2020-01-07	14:12:00.000Z	1	---	---	---	---	---	---	---	---	---		1	---		1											---	2	2	---	---	---	---
237	2079fa17-4086-4fa4-b40a-dbd7b0bd90cb	83665	8	---	3	Gandorhun	2501	14	---	8.43890513	-10.86126079	307.0	4.55	Haja Momoh	Sia Momoh	2020-01-07	11:38:00.000Z	1	---	---	---	---	---	---	---	---	---	No	1	---	1	1			1								---	2	2				1
238	ece5d4dc-d3fd-40b2-bf22-b5375ca13d4c	24765	7	---	3	Koidu Buma	2101	over_20	22	8.42083236	-10.84628267	278.0	4.55	Christopher Marka	Yei Marka	2020-01-09	13:15:00.000Z	1	---	---	---	---	---	---	---	---	---	no	1	---													---	---	---	---	---	---	---
239	13189353-8dca-4637-a8dd-d77ebe79a134	24055	3	---	3	Koidu Buma	2101	2	---	8.42030121	-10.8459032	278.0	4.55	Sia Fofana	Sia Musu Koefese(mother)	2020-01-09	11:38:00.000Z	1	---	---	---	---	---	---	---	---	---		1	---	1	1				1			1				---	2	2		1		1
240	8e4e7a72-b059-4c4c-853f-ec03fbe60275	41211	7	---	3	Waiyor	2401	1	---	8.46466749	-10.87317153	293.0	4.55	Amie Koroma	Sayor Koroma	2020-01-10	10:00:00.000Z	1	---	---	---	---	---	---	---	---	---	no	1	---		1						1					---	2	3	---	---	---	---
241	7d9cbf7d-5686-4562-800c-3fe3c5767642	64049	2	---	2	Yaryah	3701	2	---	8.92694578	-11.13828721	430.0	4.55	Salamatu Momohray	Komba Momohray	2020-01-21	10:51:00.000Z	1	---	---	---	---	---	---	---	---	---	No	1	---		1											---	4	4	---	---	---	---
242	4693fbdd-6cbc-4959-bf16-9d812a5508d0	4218	9	---	2	Baudu	3401	12	---	8.85373989	-11.13341208	407.0	4.55	Yie Sobeh	Fatmata Sobeh	2020-01-23	11:32:00.000Z	1	---	---	---	---	---	---	---	---	---	No	1	---	1				1								---	4	2		1
243	5735a906-e346-44c1-93f7-794bef1881d5	25293	1	---	3	Kotuma	2301	2	---	8.46188127	-10.88465849	306.0	4.55	Eliagath Boring	Umba Boring	2020-01-15	10:58:00.000Z	1	---	---	---	---	---	---	---	---	---		1	---						1							---	3	3	---	---	---	---
244	bd8d8553-a33f-4ccd-b4ce-bc064f221d11	---	4	---	2	5	1111	8.6433619 -10.9712954 413.5 20.0	---	---	---	---	---	Abubaker Sankoh	Pa sakoh7	2019-11-18	15:50:00.000Z	1	---	---	---	---	---	---	---	---	---	0	1	---	1	1											---	2	1		1		1
245	f8511820-ee7d-4cab-9d5b-02997e98403a	---	8	---	1	Sewafe	1131	5	---	8.54209492	-11.24832134	337.0	4.55	Yayah Janneh	Fanta Janneh	2019-11-28	11:27:00.000Z	1	---	---	---	---	---	---	---	---	---		1	---	1	1											---	5	3		1
246	7d239f05-bc19-4c68-a31a-3f60d86cb666	---	3	---	1	Sewafe	1131	2	---	8.54202317	-11.24792457	322.0	4.55	ISHEMIL KANU	NO	2019-11-28	10:31:00.000Z	1	---	---	---	---	---	---	---	---	---		1	---		1			1		1						---	2	2	---	---	---	---
247	7807f079-ed3a-4dd9-980f-63f81d0baf55	---	96	Alie Kamara	1	Sewafe	1141	6	---	8.5448585	-11.23911678	328.0	4.55	Mariama Jenneh Joe	Kumba Gborie	2019-11-25	14:35:00.000Z	1	---	---	---	---	---	---	---	---	---	No	1	---													---	---	---	---	---	---	---
248	ec9982ac-139a-4d08-bd20-2340b39ece44	---	96	Ballay Kamara	1	Sewafe	1111	5	---	8.54297933	-11.25498567	320.0	4.55	Ya Yeabu Kamara	Mariatu Mansaray	2019-11-25	14:07:00.000Z	1	---	---	---	---	---	---	---	---	---		1	---		1		1									---	2	2	---	---	---	---
249	557840fb-62be-465e-a1b2-06d7beb27e37	---	6	---	1	Sewafe	1121	17	---	8.5362689	-11.24881008	315.0	4.55	Zainab Bangura	Abu Bangura	2019-11-25	13:36:00.000Z	1	---	---	---	---	---	---	---	---	---		1	---	1	1	1				1	1	1				---	3	2		1
250	eb1d1f02-e759-4383-aee8-0382320f9084	---	96	Ballay Kamara	1	Sewafe	1111	3	---	8.54303087	-11.25476737	313.0	4.55	Isatu Domboyah	Mrs Isatu Sesay	2019-11-26	09:34:00.000Z	1	---	---	---	---	---	---	---	---	---		1	---	1	1	1		1	1							---	2	2		1		1
251	d1749388-9f4b-438d-a3d0-d303934f50c6	---	10	---	1	Sewafe	1141	1	---	8.54579081	-11.23894013	321.0	4.55	Ennoh Koroma	Adama Koroma	2019-11-26	09:18:00.000Z	1	---	---	---	---	---	---	---	---	---		1	---		1											---	3	3	---	---	---	---
252	a408de3d-bc0f-4ef8-a074-55115643ccae	---	14	---	1	Tioma	1201	2	---	8.53982249	-11.21771374	392.0	4.55	Zainab Kargbo	Jeneba Mansaray	2019-11-29	09:06:00.000Z	1	---	---	---	---	---	---	---	---	---	No	1	---													---	---	---	---	---	---	---
253	03f3cf14-45d5-4641-99c0-54d8623a8669	---	4	---	1	Tioma	1201	7	---	8.54014346	-11.21788607	377.0	4.55	Aminata Kamara	Ishia Fofanah	2019-11-29	11:24:00.000Z	1	---	---	---	---	---	---	---	---	---	No	1	---	1	1			1								---	2	4	1
254	7d9a0e29-c5cb-4318-b579-bbbe78af9b7c	---	6	---	1	Tioma	1201	14	---	8.539987459584337	-11.218376213914983	371.23	8.0	Paul Nyama	David Nyama.	2019-11-29	08:56:00.000Z	1	---	---	---	---	---	---	---	---	---	No.	1	---			1		1	1							---	3	2	---	---	---	---
255	4ae11b4f-0789-4040-bad5-8b81229fb1e6	---	8	---	1	Tioma	1201	1	---	8.53980072	-11.21780731	391.0	4.55	Osman Kamara	Kadiatu Conteh	2019-11-29	09:55:00.000Z	1	---	---	---	---	---	---	---	---	---		1	---	1			1							1		Malaria	5	3		1
256	8e3c6d09-0b4b-42dc-85f7-eb2fd03a6d07	---	10	---	4	Kombayende	4401	10	---	8.78364251	-10.71036292	578.0	4.55	Ibrahim Mohamed	Hawa Mohamed	2019-12-03	15:11:00.000Z	1	---	---	---	---	---	---	---	---	---		1	---		1											---	3	3	---	---	---	---
257	acfe3cca-1fe9-4141-9644-872c5d45ed12	---	2	---	1	Sewafe	1141	4	---	8.54534305	-11.23921991	322.0	4.55	Richad Mbaina	Komba Mbaina	2019-11-27	08:34:00.000Z	1	---	---	---	---	---	---	---	---	---	No	1	---		1	1		1			1		1			---	2	2	---	---	---	---
258	f32b2b4b-ed6a-43e3-92dc-6b74cc1ff715	---	8	---	1	Sewafe	1121	8	---	8.53633955	-11.24983497	310.0	4.55	Alushine Kanneh	Fatmata Mathew	2019-11-26	11:01:00.000Z	1	---	---	---	---	---	---	---	---	---	No	1	---	1	1	1		1					1			---	4	2		1
259	de1e0b9e-c1a4-4231-9537-6c91e4a28e81	---	3	---	4	Bomboro	4601	8	---	8.78134022	-10.75118688	471.0	4.55	Isanatu Boiya	Reginal Boiya (mother)	2019-12-09	12:05:00.000Z	1	---	---	---	---	---	---	---	---	---		1	---		1			1								---	2	2	---	---	---	---
260	c2025105-d734-4f75-b7a2-6b96b656156b	---	9	---	4	Yandama 1 & 2	4801	19	---	8.73548035	-10.73065147	476.0	4.55	Umory Mansaray	Kumba Mansaray	2019-12-12	09:57:00.000Z	1	---	---	---	---	---	---	---	---	---	No	1	---											1		None	5	5	---	---	---	---
261	61ada9ca-a2c7-4e85-b4bf-0aa6a7e4018a	---	8	---	4	Yandama 1 & 2	4801	17	---	8.73226484	-10.72866312	512.0	4.55	Kadiatu Mansaray	Fatmata Mansaray	2019-12-11	09:42:00.000Z	1	---	---	---	---	---	---	---	---	---	No	1	---													---	---	---	---	---	---	---
262	c849e4fe-110f-49e0-b3a5-86c0263a0146	---	7	---	4	Yandama 1 & 2	4801	over_20	27	8.7356534	-10.73091597	482.0	4.55	Abubakar Marrah	Mariama Marrah	2019-12-11	14:09:00.000Z	1	---	---	---	---	---	---	---	---	---	No	1	---													---	---	---	---	---	---	---
263	01c57d0f-f69b-4f9e-9e57-3339c0abb0c9	---	6	---	4	Yandama 1 & 2	4801	13	---	8.732493566744232	-10.728546381948128	525.7	12.0	Saffiatu Lahai	Kumba Nyagba.	2019-12-11	10:49:00.000Z	1	---	---	---	---	---	---	---	---	---	No.	1	---													---	---	---	---	---	---	---
264	ab68cd72-8f8c-419e-80f7-3922cdace442	---	9	---	4	Bomboro	4601	over_20	21	8.78063414	-10.74962758	478.0	4.55	Kadia Kpakema	Anita Labbie	2019-12-10	10:03:00.000Z	1	---	---	---	---	---	---	---	---	---	No	1	---											1		None	5	5	---	---	---	---
265	ad72880d-ac41-4360-a907-9110104128ec	---	9	---	4	Tumbeidu	4301	12	---	8.83778468	-10.69069178	569.0	4.55	Safea Jonny	Finda Jonny	2019-12-04	10:08:00.000Z	1	---	---	---	---	---	---	---	---	---	No	1	---					1								---	2	2	---	---	---	---
266	bc9a98dc-c2f6-412c-8de0-12eee7390f44	---	9	---	4	Tumbeidu	4301	13	---	8.83767806	-10.69073764	579.0	4.55	Kono Dauda	Kumba Dauda	2019-12-04	09:37:00.000Z	1	---	---	---	---	---	---	---	---	---	No	1	---											1		None	5	5	---	---	---	---
267	d9ebfb19-3487-4fca-a16d-ee39d69faf71	---	6	---	4	Tumbeidu	4301	over_20	24	8.837001794567767	-10.691022031586565	550.42	32.0	Kumba Musa.	Sia Musa.	2019-12-04	11:05:00.000Z	1	---	---	---	---	---	---	---	---	---	No.	1	---	1		1		1		1						---	1	1		1		1
268	8a62aa37-7fba-4bf3-a9fb-0948fe4d0716	---	6	---	4	Kissidu	4701	3	---	8.827887503305709	-10.692908021074668	581.69	6.0	Kadija Foday.	Hawa Foday.	2019-12-05	09:57:00.000Z	1	---	---	---	---	---	---	---	---	---	No.	1	---													---	---	---	---	---	---	---
269	99cfdfd6-0c02-493e-a859-758402e72515	---	5	---	4	Tumbeidu	4301	18	---	8.837470864412904	-10.690770869268535	575.16	4.0	Sahr Gegba	Manty Jawara	2019-12-04	10:57:00.000-05	1	---	---	---	---	---	---	---	---	---	No	1	---											1		None	5	5	---	---	---	---
270	b0087239-3df9-4c82-8f2a-f4ecb7848dec	---	2	---	4	Kissidu	4701	13	---	8.82868229	-10.69289218	595.0	4.55	Kumba Saffa	Kumba Saffa 1	2019-12-05	11:00:00.000Z	1	---	---	---	---	---	---	---	---	---	No	1	---													---	---	---	---	---	---	---
271	766bd76e-1ce8-4a12-be8b-f3a55b89b2b7	---	2	---	4	Kombayende	4401	14	---	8.79021587	-10.70844764	575.0	4.55	Finda Bockarie	Kumba Bockarie	2019-12-05	13:35:00.000Z	1	---	---	---	---	---	---	---	---	---	No	1	---											1		Went for maklet	5	5	---	---	---	---
272	8e3bb91d-6351-4d94-b9a4-c1168a88d44c	---	10	---	4	Wordu	4101	4	---	8.72551236	-10.77737334	461.0	4.55	Fatim Jawara	Aminata Mansaray	2019-12-11	09:41:00.000Z	1	---	---	---	---	---	---	---	---	---		1	---		1											---	3	3	---	---	---	---
273	bf5c10d6-e5d6-484c-b5a5-de7f35bf22a9	---	1	---	4	Tumbeidu	4301	11	---	8.83764456	-10.69136718	583.0	4.55	Adama Sesay	Fatmata Sesay	2019-12-10	13:19:00.000Z	1	---	---	---	---	---	---	---	---	---	No	1	---											1		None	5	5	---	---	---	---
274	d92d130f-11f4-48f5-9b5c-d1b0bc02cbaa	---	8	---	1	1	11111	8.6432773 -10.9712954 413.1 20.0	---	---	---	---	---	Mohamed sesay	hawa kamara	2019-11-21	21:11:00.000Z	1	---	---	---	---	---	---	---	---	---		1	---	1	1	1		1								---	4	4		1
275	25bc0869-bcd2-43f4-9d3c-431082834415	---	6	---	1	3	11111	8.64339062 -10.97117851 410.0 4.55	---	---	---	---	---	Sulaiman sesay	mohamed sesay	2019-11-18	15:40:00.000Z	1	---	---	---	---	---	---	---	---	---		1	---		1											---	4	2	---	---	---	---
276	31072c53-fbb4-43f5-8aad-4c7d9f975fe8	---	96	Bockarie Hemore	1	Bassaya	11111	8.61005755 -11.03985993 419.0 4.55	---	---	---	---	---	Abdulai Marrah	Hawa marrah	2019-11-21	12:12:00.000Z	1	---	---	---	---	---	---	---	---	---		1	---		1	1		1	1	1						---	2	3	---	---	---	---
277	d2ba1843-4423-44be-919f-e65c864dedac	---	96	Alie Kamara	1	Kamandaya	2222	8.61113859 -11.0391008 423.0 4.55	---	---	---	---	---	Victor M. Saffia	Mariama Saffia	2019-11-21	11:14:00.000Z	1	---	---	---	---	---	---	---	---	---	No	1	---		1	1		1			1					---	4	4	---	---	---	---
278	7ed56723-0dc1-46f2-863b-cc6f6df36214	---	6	---	1	Bassaya	11111	8.6115917 -11.03913897 412.0 4.55	---	---	---	---	---	margret kellie	margret kellie	2019-11-21	13:04:00.000Z	1	---	---	---	---	---	---	---	---	---		1	---											1		0	5	5	---	---	---	---
279	cacf9842-904b-48d4-911d-05decad0b963	---	4	---	1	Bassaya	1111	8.6449432 -10.9692644 0.0 87.6	---	---	---	---	---	Aminata Bockarie	Hawanatu Vandi	2019-11-22	17:01:00.000Z	1	---	---	---	---	---	---	---	---	---	no	1	---		1			1								---	2	3	---	---	---	---
280	c6c4444e-5fac-4af9-9942-79f7ad0e3e7d	---	8	---	1	1	11111	8.6433314 -10.97119393 392.0 50.06	---	---	---	---	---	abubakar sakor	pa sakor	2019-11-18	15:44:00.000Z	1	---	---	---	---	---	---	---	---	---	0	1	---	1	1											---	2	4			1
281	9b947881-9341-4c20-af23-94f9e3b1b2ed	29656	10	---	2	Kayima	3201	7	---	8.87991683	-11.15992163	402.0	4.55	Mohamed Conteh	Alie Conteh	2020-01-21	09:55:00.000Z	1	---	---	---	---	---	---	---	---	---		1	---		1	1										---	3	3	---	---	---	---
282	8c5869ea-77e2-4215-b79e-712505234790	12665	5	---	3	Kotuma	2301	6	---	8.462070704424963	-10.884290439971938	307.07	12.0	Allie Sam	Kai Sam	2020-01-15	10:55:00.000-05	1	---	---	---	---	---	---	---	---	---	no	1	---											1		Malaria	3	2	---	---	---	---
283	a63b776a-8257-4235-a98c-79ed10f142d8	65039	2	---	3	Gandorhun	2501	11	---	8.43948052	-10.86134841	316.0	4.55	Mariama Marah	Matenneh Marah	2020-01-07	12:04:00.000Z	1	---	---	---	---	---	---	---	---	---	No	1	---											1		Vaccination	5	5	---	---	---	---
284	4edc8c3e-d588-4678-8c6d-ae1f43937990	57930	5	---	3	Gandorhun	2501	over_20	21	8.438939055726552	-10.86347497865621	294.05	12.0	Hawa Kandeh	Elizabeth Kandeh	2020-01-07	12:42:00.000-05	1	---	---	---	---	---	---	---	---	---	none	1	---	1					1							---	4	2		1
285	f89221fb-46de-4494-827e-8c72d67d550d	165566	4	---	3	Gandorhun	2501	over_20	22	8.43870447	-10.86275091	310.0	4.55	Veronica Tiafoe	Sia Tiafoe	2020-01-07	13:00:00.000Z	1	---	---	---	---	---	---	---	---	---	No	1	---					1								---	2	2	---	---	---	---
286	5e46cb8a-1cfb-47d7-b194-36d82a97cbed	50582	10	---	3	Koboma 1	2201	2	---	8.45420033	-10.86989591	284.0	4.55	Njor Njor Yambasu	Kumba Yambasu	2020-01-10	10:25:00.000Z	1	---	---	---	---	---	---	---	---	---		1	---		1											---	3	3	---	---	---	---
287	8c4b047a-62cc-4ae5-8f7f-f7d7a0b0dffd	81257	4	---	3	Koidu Buma	2101	8	---	8.4201764	-10.84637032	269.0	4.55	Umu Sesay	Kumba Daniel	2020-01-10	10:35:00.000Z	1	---	---	---	---	---	---	---	---	---	No	1	---		1			1								---	2	2	---	---	---	---
288	63768c9c-9d98-4b58-a8db-6e7326e0af70	70138	3	---	3	Koidu Buma	2101	3	---	8.42052541	-10.84586968	257.0	4.55	Ibriham Gborie	Finda Gborie(mother)	2020-01-10	10:27:00.000Z	1	---	---	---	---	---	---	---	---	---		1	---			1		1			1					---	2	2	---	---	---	---
289	4cb03835-3e4f-4866-a21c-5b1242b79150	78392	8	---	3	Waiyor	2401	4	---	8.46425534	-10.87329825	299.0	4.55	Edward Charles	Finda Gborie	2020-01-10	10:16:00.000Z	1	---	---	---	---	---	---	---	---	---	No	1	---		1											---	5	5	---	---	---	---
290	3c960fa5-8467-4d2d-a37e-12e733972120	4297	7	---	3	Waiyor	2401	2	---	8.46475862	-10.87312614	312.0	4.55	Mariama Mansaray	Keffala Mansaray	2020-01-10	10:48:00.000Z	1	---	---	---	---	---	---	---	---	---	no	1	---													---	---	---	---	---	---	---
291	3ed0d7e1-2953-4304-b106-cd95d6ea056b	63007	2	---	3	Koidu Buma	2101	over_20	28	8.4209454	-10.84655931	269.0	4.55	Nessie Lahai	Aiah Lahai	2020-01-09	13:05:00.000Z	1	---	---	---	---	---	---	---	---	---	No	1	---		1											---	5	5	---	---	---	---
292	c2f6bf9b-24df-420c-b9cd-a71a9298fd94	86837	9	---	3	Koidu Buma	2101	1	---	8.42001173	-10.84557649	269.0	4.55	Musu Lamin	Victoria	2020-01-09	11:43:00.000Z	1	---	---	---	---	---	---	---	---	---	No	1	---		1			1								---	4	2	---	---	---	---
293	03bd0d8c-314b-4ce0-81c6-dc7ca8170cd9	64669	3	---	3	Koidu Buma	2101	14	---	8.42050298	-10.84634339	281.0	4.55	Fatimata James	Kumba James(mother)	2020-01-09	13:23:00.000Z	1	---	---	---	---	---	---	---	---	---		1	---		1	1		1					1			---	2	2	---	---	---	---
294	61ba38a2-5411-4f51-b909-d67f08d71108	83984	5	---	3	Gandorhun	2503	20	---	8.432128318035268	-10.860160028990233	294.87	4.0	Kadiatu Ansumana	Hawa Ansumana	2020-01-08	11:43:00.000-05	1	---	---	---	---	---	---	---	---	---	none	1	---											1		none	5	5	---	---	---	---
295	bdb91372-f10e-4a06-886a-d662e2c0d8c4	48543	4	---	3	Gandorhun	2502	14	---	8.43773819	-10.87244292	278.0	4.55	Amie Kabba	Gudeth Johnny	2020-01-08	11:01:00.000Z	1	---	---	---	---	---	---	---	---	---	No	1	---													---	---	---	---	---	---	---
296	5bf2268d-cca4-4df4-b93a-bb7031d901ff	57876	7	---	3	Gandorhun	2502	11	---	8.43752125	-10.87207992	271.0	4.55	Sia Kamanda	Sahr Kamanda	2020-01-08	10:50:00.000Z	1	---	---	---	---	---	---	---	---	---	no	1	---		1	1					1					---	3	3	---	---	---	---
297	db83790b-ee40-436f-82cd-5fb50af1194c	24284	8	---	4	Yandama 1 & 2	4801	over_20	56	8.73538487	-10.73035574	480.0	4.55	Jeneba Marrah	Manty Marrah	2020-01-06	12:41:00.000Z	1	---	---	---	---	---	---	---	---	---	No	1	---	1												---	4	4		1
298	9f07092f-a9cb-4fbe-b88b-3cd643174584	25692	9	---	4	Yandama 1 & 2	4801	over_20	46	8.73530397	-10.7305654	480.0	4.55	Kai Brima	Hawa Brima	2020-01-06	12:29:00.000Z	1	---	---	---	---	---	---	---	---	---	No	1	---		1			1								---	4	2	---	---	---	---
299	6b3e6f98-5864-4e35-8f8f-31bea111aace	66103	7	---	3	Bandama	2601	13	---	8.39380674	-10.87577954	314.0	4.55	Rogiatu Karim	Steven Karim	2020-01-14	12:00:00.000Z	1	---	---	---	---	---	---	---	---	---	no	1	---		1			1								---	3	2	---	---	---	---
300	24066cf0-a0d4-458f-9571-370cff52ccc7	9362	8	---	3	Bandama	2601	7	---	8.39340588	-10.87604171	292.0	4.55	Naomi Ngaujah	Esther Ngaujah	2020-01-14	11:20:00.000Z	1	---	---	---	---	---	---	---	---	---	No	1	---													---	---	---	---	---	---	---
301	6c0a426c-2271-452d-85c8-c631cb7f9295	23299	2	---	3	Bandama	2601	15	---	8.39365414	-10.87592133	297.0	4.55	Ezekiel Gbanya	Rebecca Gbanya	2020-01-14	11:57:00.000Z	1	---	---	---	---	---	---	---	---	---	No	1	---	1	1	1		1			1					---	2	2				1
302	c8db5aa1-dd01-4c77-ba46-4dad443061af	29404	9	---	3	Gbatema Maakor	2701	16	---	8.41095494	-10.87336478	299.0	4.55	Bintu Joe	Kadiatu Samul	2020-01-14	11:14:00.000Z	1	---	---	---	---	---	---	---	---	---	No	1	---	1	1			1								---	2	2	1
303	fd5c3b71-b257-47f7-8350-422cb1c520db	52137	2	---	3	Bandama	2601	2	---	8.39312433	-10.87647256	309.0	4.55	Daniel Bendu	Elizabeth Bendu	2020-01-14	11:01:00.000Z	1	---	---	---	---	---	---	---	---	---	No	1	---													---	---	---	---	---	---	---
304	c5ca0f8a-b8f8-4dff-9435-8f594b07bd80	61039	3	---	3	Bandama	2601	3	---	8.39336976	-10.87646621	305.0	4.55	Rachel F Finoh	Nacy Finoh(mother)	2020-01-14	10:57:00.000Z	1	---	---	---	---	---	---	---	---	---		1	---		1				1							---	2	2	---	---	---	---
305	4f1bbd5c-b9ec-4551-b0a5-aa09242abc52	58055	7	---	2	Kayima	3201	6	---	8.88172656	-11.15934365	356.0	4.55	Sahr Mattia	Elizabeth Mattia	2020-01-20	12:46:00.000Z	1	---	---	---	---	---	---	---	---	---	no	1	---		1						1					---	2	2	---	---	---	---
306	99c91018-1478-431f-8d37-ca934e486f0d	63331	8	---	2	Kayima	3202	2	---	8.88636993	-11.15895772	395.0	4.55	Abdul Rahaman Mansaray	Condeh Mansaray	2020-01-20	13:31:00.000Z	1	---	---	---	---	---	---	---	---	---	No	1	---													---	---	---	---	---	---	---
307	bb764169-98eb-4dec-a93a-870e6476f901	24067	6	---	2	Kayima	3201	8	---	8.879485393000863	-11.160417018427177	409.52	16.0	Finda Lansana.	Joseph Lansana.	2020-01-20	13:14:00.000Z	1	---	---	---	---	---	---	---	---	---	No.	1	---			1					1					---	3	2	---	---	---	---
308	5660b87e-65ea-4740-bf03-ccae8a7ed2f0	20397	2	---	3	Koboma 1	2201	4	---	8.45453799	-10.8699466	304.0	4.55	Sheku Yambasu	Fatmata Yambasu	2020-01-10	11:31:00.000Z	96	Not available	2020-01-13	14:59:00.000Z	1	---	---	---	---	---	No	1	---													---	---	---	---	---	---	---
309	9d67e022-9e38-471e-beb3-3897f4324e7d	17935	10	---	3	Gbatema Maakor	2701	7	---	8.41430897	-10.87128097	289.0	4.55	Musa Mansaray	Sia Mohamed Mansaray	2020-01-13	11:35:00.000Z	1	---	---	---	---	---	---	---	---	---		1	---		1											---	2	2	---	---	---	---
310	b52ed250-577f-45b1-a4a6-5bd43d59723f	77453	1	---	3	Waiyor	2401	10	---	8.46393667	-10.87365047	321.0	4.55	Hannah Kayojah	Sia Kayojah	2020-01-13	11:08:00.000Z	1	---	---	---	---	---	---	---	---	---		1	---			1										---	3	3	---	---	---	---
311	4a857a32-67bb-45e3-8042-ac5377919480	51284	3	---	3	Gbatema Maakor	2701	11	---	8.41389645	-10.87147968	276.0	4.55	Aminata Gbendo	Mary Mafinda(mother)	2020-01-13	11:42:00.000Z	1	---	---	---	---	---	---	---	---	---		1	---		1							1				---	2	2	---	---	---	---
312	0567405e-539b-44aa-908c-4b34f3a87310	16752	14	---	2	Fensedu	3101	17	---	8.849275534855414	-11.094812477829342	431.26	4.0	Kumba Menjor	Mariama Menjor	2020-01-22	14:24:00.000Z	1	---	---	---	---	---	---	---	---	---	No	1	---											1		None	5	5	---	---	---	---
313	155edd4e-b387-4148-843d-46b8d67c9b31	88484	3	---	2	Fensedu	3101	over_20	23	8.84894388	-11.09462447	434.0	4.55	Tamba Yusufu 2	Fatama Fanday(mother)	2020-01-22	14:43:00.000Z	1	---	---	---	---	---	---	---	---	---		1	---	1	1			1								---	2	2		1	1
314	ffe30cb0-5891-4174-96a8-1577be2b208b	41383	9	---	2	Fensedu	3101	1	---	8.84903965	-11.09550503	408.0	4.55	Sia Fanday	Hawa Fanday	2020-01-22	13:05:00.000Z	1	---	---	---	---	---	---	---	---	---	No	1	---					1								---	4	2	---	---	---	---
315	3e0b9a14-779a-4dcd-96ac-ed8fdb70eb1e	73539	4	---	2	Fensedu	3101	5	---	8.84829366	-11.09549535	429.0	4.55	Komba Sockity	Aiah Sockity	2020-01-22	13:09:00.000Z	1	---	---	---	---	---	---	---	---	---	No	1	---		1			1								---	1	2	---	---	---	---
316	fc448173-23d1-45e1-b746-d85acc1ed3db	13000	7	---	2	Bengumaya	3301	2	---	8.88644289	-11.10966005	393.0	4.55	Bundu Noni	Sahr Noni	2020-01-28	11:04:00.000Z	1	---	---	---	---	---	---	---	---	---	no	1	---		1	1					1					---	3	3	---	---	---	---
317	39e996c1-dadb-4769-b551-5223f2ffdbe9	75603	7	---	2	Budu 2	3801	6	---	8.90074933	-11.22165201	434.0	4.55	Finda Sumana	Tambasumana	2020-01-27	17:34:00.000Z	1	---	---	---	---	---	---	---	---	---	no	1	---		1	1								1		Marcus	3	3	---	---	---	---
318	ecda23b4-c612-48ab-9dfe-66ab7eb45a6b	15632	10	---	2	Njewadu	3501	6	---	8.91939411	-11.21855777	413.0	4.55	Daniel Fonjah	Bondu Fonjah	2020-01-27	17:29:00.000Z	1	---	---	---	---	---	---	---	---	---		1	---		1											---	3	3	---	---	---	---
319	25da6078-54d5-4a81-8525-0a13bf69b6ff	82544	3	---	2	Yandu	3601	6	---	8.81935042	-11.12618559	431.0	4.55	Feremusu Kondeh	Hawa Kamara	2020-01-28	10:18:00.000Z	1	---	---	---	---	---	---	---	---	---		1	---													---	---	---	---	---	---	---
320	e9ece1a0-c743-4cd0-a845-2414d3ef78f2	46080	1	---	2	Bengumaya	3301	4	---	8.88658053	-11.10978745	402.0	4.55	Mizzack Sokeyti	Naomi Sokeyti	2020-01-28	10:22:00.000Z	1	---	---	---	---	---	---	---	---	---		1	---													---	---	---	---	---	---	---
321	78c1ca1c-740e-41ab-934e-d46f69c7fea1	14277	2	---	2	Yandu	3601	5	---	8.81931623	-11.12632007	445.0	4.55	Ibrahim Kamara	Mariama Sesay	2020-01-28	10:01:00.000Z	1	---	---	---	---	---	---	---	---	---	No	1	---								1					---	4	4	---	---	---	---
322	243415f5-8d87-4022-9363-673469199548	60429	8	---	2	Budu 2	3801	1	---	8.90082733	-11.22209014	434.0	4.55	Fanta Pessima	Elizbeth Pessima	2020-01-27	17:29:00.000Z	1	---	---	---	---	---	---	---	---	---	No	1	---													---	---	---	---	---	---	---
323	50c2ad5e-cccf-4d0e-ad0d-015a382d1cfc	73797	8	---	2	Budu 2	3801	11	---	8.90123639	-11.22089504	420.0	4.55	confort Kassegbama	Theressa Kassigbama	2020-01-27	18:14:00.000Z	1	---	---	---	---	---	---	---	---	---	No	1	---		1											---	3	3	---	---	---	---
324	0b95b08b-156c-4499-9168-e9d716c77c75	43898	14	---	2	Budu 2	3801	14	---	8.901296703909269	-11.221233332941496	421.43	4.0	Elizabeth Kasseykpama	Mattah Kasseykpama	2020-01-27	18:38:00.000Z	1	---	---	---	---	---	---	---	---	---	No	1	---								1					---	4	5	---	---	---	---
325	9012f12f-ffc3-4552-be19-a38f3dcb255a	79482	2	---	2	Njewadu	3501	7	---	8.91945481	-11.218777	411.0	4.55	Mohamed Sankoh	Fatmata Jalloh	2020-01-27	17:25:00.000Z	1	---	---	---	---	---	---	---	---	---	No	1	---		1											---	5	5	---	---	---	---
326	320b38f9-bb9c-4ce1-b922-b6b798118e00	15254	14	---	2	Bengumaya	3301	20	---	8.886917157877754	-11.1102970846905	409.25	4.0	Kai Sumana	Sia Sumana	2020-01-28	12:57:00.000Z	1	---	---	---	---	---	---	---	---	---	No	1	---		1											---	3	3	---	---	---	---
[truncated: 211 more columns]
