# Supplementary material for: Community and facility-level barriers to achieving UHC in Kono District, Sierra Leone and Maryland County, Liberia
Source: PLOS Glob Public Health. 2023 Jun 26;3(6):e0002045. doi: 10.1371/journal.pgph.0002045 (PMC10292700; doi:10.1371/journal.pgph.0002045)
Supplement: S1 Data — (ZIP) [file pgph.0002045.s002.zip › Sierra Leone HHS/Raw data/Impact Surveys - Household Surveys - Household Survey (for the Head of the Household) (created 2020-01-16) 2020-03-20.xlsx]

## Sheet: Forms
1. number	1. formid	1. Field worker details	1. Other (Specify)	1. Catchment area	1. Village	1. Segment ID	1. Household number	1. Specify household number over 20	1. How many households reside in this structure?	1. Ethnic Group of Respondent	1. Other ethnic group	1. Capture location: latitude (degrees)	1. Capture location: longitude (degrees)	1. Capture location: altitude (meters)	1. Capture location: accuracy (meters)	2. First (1st) Interview Attempt DATE OF INTERVIEW	2. First Start Time	2. First RESULT OF INTERVIEW	2. First result Other (Specify)	2. Second(2nd) Interview Attempt DATE OF INTERVIEW	2. Second Start Time	2. Second RESULT OF INTERVIEW	2. Second result Other (Specify)	2. Third(3rd) Interview Attempt DATE OF INTERVIEW (Third attempt)	2. Third Start Time	2. Third RESULT OF INTERVIEW	2. Third Other (Specify)	2. Do you have any questions at this time? Record if any:	3. May I begin the interview now?	X.1: Why don't you consent to be interviewed?	Q108. Is there any member of your household who has died in the last year?	Q301. What is the main source of drinking water for members of your household?	Q301. Other (Specify)	Q302. Where is that water source located?	Q303. How long does it take to go there, get water, and come back?	Q304. Do you share this source with other households?	Q305. How many households use this source of water? [No. of households if less than 10]	Q306. Do you do anything to the water to make it safer to drink?	Q307. What do you usually do to make the water safer to drink? Anything else? | 1	Q307. What do you usually do to make the water safer to drink? Anything else? | 2	Q307. What do you usually do to make the water safer to drink? Anything else? | 3	Q307. What do you usually do to make the water safer to drink? Anything else? | 4	Q307. What do you usually do to make the water safer to drink? Anything else? | 5	Q307. What do you usually do to make the water safer to drink? Anything else? | 6	Q307. What do you usually do to make the water safer to drink? Anything else? | 7	Q307. What do you usually do to make the water safer to drink? Anything else? | 96	Q307. What do you usually do to make the water safer to drink? Anything else? | extra	Q307. Other (Specify)	Q308. What kind of toilet facility do members of your household usually use? | 1
0	4cfd2c3c-8c39-4562-b507-1d3d1c696c69	8	---	2	Kayima	11111	2	---	8.64333284 -10.9712093 401.0 13.65	---	---	---	---	---	---	2019-11-20	10:11:00.000Z	1	---	---	---	---	---	---	---	---	---		1	---	0	7	---	3	5	1	1	1	1									---
1	2f24f8d5-3711-4f55-9714-44303335f527	13	---	1	Tomiya	1211	2	---	8.6432773 -10.9712954 413.1 20.0	---	---	---	---	---	---	2019-11-20	10:28:00.000Z	1	---	---	---	---	---	---	---	---	---	no	1	---	1	3	---	1	---	---	---	1				1						---
2	bf74f491-9c25-4bb5-bbd3-38b80fb85d7e	1	---	3	Bagbema	1111	6	---	8.6432773 -10.9712954 413.1 20.0	---	---	---	---	---	---	2019-11-22	09:26:00.000Z	1	---	---	---	---	---	---	---	---	---		1	---	1	5	---	3	5	1	95	1							1			---
3	cdbab0ce-8ec0-47d1-9a16-ccf8f968b28e	96	Bockarie Hemore	1	Bassaya	14144	14144	---	8.61144762 -11.03990564 419.0 4.55	---	---	---	---	---	---	2019-11-21	13:07:00.000Z	1	---	---	---	---	---	---	---	---	---		1	---	0	5	---	3	5	1	10	0	---	---	---	---	---	---	---	---	---	---
4	bb091934-1d1f-40b5-a535-8ee326e69800	3	---	3	Baroma	46431	1	---	42.3470591 -71.0828049 -10.8 20.37	---	---	---	---	---	---	2019-11-20	14:43:00.000-05	1	---	---	---	---	---	---	---	---	---		1	---	0	1	---	---	---	---	---	1			1							---
5	1b227d87-5ee2-487f-9071-a8ff7d42be97	3	---	2	Bengumaya	1232	1	---	42.3472688 -71.0826286 -1.81 20.01	---	---	---	---	---	---	2019-11-21	14:01:00.000-05	1	---	---	---	---	---	---	---	---	---		1	---	0	1	---	---	---	---	---	1	1									---	1
6	3ac7e4e2-30e2-4dfb-948d-155c7883c65a	9	---	3	Koidu Buma	2101	17	---	1	---	---	8.42040801	-10.84579645	276.0	4.55	2020-01-10	10:34:00.000Z	1	---	---	---	---	---	---	---	---	---	No	1	---	0	3	---	2	---	---	---	1		1								---
7	7611c6ca-2da6-4fb5-9a9f-a00e71b19b1e	3	---	3	Koidu Buma	2101	4	---	1	---	---	8.42042957	-10.84562209	274.0	4.55	2020-01-10	10:40:00.000Z	1	---	---	---	---	---	---	---	---	---		1	---	0	3	---	3	5	1	95	1							1			---
8	b4a5207d-27c0-408a-a05e-715ff39b3bfb	10	---	3	Koboma 1	2201	2	---	1	---	---	8.45426453	-10.86987633	288.0	4.55	2020-01-10	09:26:00.000Z	1	---	---	---	---	---	---	---	---	---		1	---	0	12	---	3	1	1	95	0	---	---	---	---	---	---	---	---	---	---
9	8126f1c3-e274-43d8-9f0c-115b47df3117	4	---	3	Koidu Buma	2101	8	---	1	---	---	8.42015183	-10.84629845	272.0	4.55	2020-01-10	09:50:00.000Z	1	---	---	---	---	---	---	---	---	---	No	1	---	0	3	---	1	---	---	---	98	---	---	---	---	---	---	---	---	---	---
10	1773955e-8c23-4844-b5cd-05cb7b7a8d07	2	---	3	Gandorhun	2502	5	---	3	---	---	8.43541808	-10.87020084	295.0	4.55	2020-01-09	11:40:00.000Z	1	---	---	---	---	---	---	---	---	---	No	1	---	0	3	---	3	8	1	95	0	---	---	---	---	---	---	---	---	---	---
11	9d4b5901-2ef7-45d9-b629-74c596632c73	1	---	3	Koidu Buma	2101	9	---	1	---	---	8.42019021	-10.84634163	279.0	4.55	2020-01-09	12:01:00.000Z	1	---	---	---	---	---	---	---	---	---		1	---	1	3	---	2	---	---	---	0	---	---	---	---	---	---	---	---	---	---
12	85a610b9-d424-4eaa-8cce-54cc1751b2cf	4	---	3	Koidu Buma	2101	5	---	1	---	---	8.42016051	-10.84602054	275.0	4.55	2020-01-09	12:42:00.000Z	1	---	---	---	---	---	---	---	---	---	No	1	---	0	3	---	3	2	1	95	98	---	---	---	---	---	---	---	---	---	---
13	a479086c-a809-424e-a87f-f09eb0a50ad9	7	---	3	Gandorhun	2502	20	---	2	---	---	8.43790831	-10.87341719	250.0	4.55	2020-01-08	12:42:00.000Z	1	---	---	---	---	---	---	---	---	---	no	1	---	0	12	---	3	20	1	95	1								1		Clean it
14	a417b089-5e63-4b8a-874e-cf2dc423d125	5	---	3	Gandorhun	2503	20	---	9	---	---	8.432133787530134	-10.860231642869028	283.35	3.0	2020-01-08	11:05:00.000-05	1	---	---	---	---	---	---	---	---	---	none	1	---	0	3	---	3	8	1	98	1		1								---
15	532ac4d6-e733-4764-9dd2-e023689770ab	1	---	3	Gandorhun	2503	12	---	1	---	---	8.43054677	-10.85963379	265.0	4.55	2020-01-08	09:49:00.000Z	1	---	---	---	---	---	---	---	---	---		1	---	1	4	---	3	4	1	95	1		1								---
16	c0819116-3f9f-4b1c-b315-e314833adfd9	10	---	3	Gandorhun	2502	19	---	1	---	---	8.43790268	-10.8727581	278.0	4.55	2020-01-08	11:10:00.000Z	1	---	---	---	---	---	---	---	---	---		1	---	0	12	---	3	10	1	98	0	---	---	---	---	---	---	---	---	---	---
17	fa3f749a-fd0b-46ec-a6ae-9aa73a1142c9	4	---	3	Gandorhun	2501	over_20	22	1	---	---	8.43868391	-10.86283921	309.0	4.55	2020-01-07	12:05:00.000Z	1	---	---	---	---	---	---	---	---	---	No	1	---	0	5	---	3	5	1	95	1		1	1							---
18	30d7b445-272f-4ed7-87fe-d84959c84700	3	---	3	Gandorhun	2503	15	---	1	---	---	8.43105991	-10.86014195	284.0	4.55	2020-01-07	14:07:00.000Z	1	---	---	---	---	---	---	---	---	---		1	---	0	3	---	2	---	---	---	1	1						1			---
19	9907a507-3f68-42a0-92c7-d9226938e52b	8	---	3	Gandorhun	2501	14	---	3	---	---	8.43896698	-10.86123153	320.0	4.55	2020-01-07	11:23:00.000Z	1	---	---	---	---	---	---	---	---	---	No	1	---	0	3	---	3	5	1	95	1		1								---
20	07b4524b-2289-4bd8-ab54-cd7a2c57ff8a	2	---	3	Gandorhun	2501	11	---	1	---	---	8.43943515	-10.86132435	305.0	4.55	2020-01-07	11:08:00.000Z	1	---	---	---	---	---	---	---	---	---	What is the benefit out of this interview	1	---	0	3	---	3	10	1	95	1			1							---
21	ec5828e7-3d3e-49ba-abf8-7f80b5ee2ab4	9	---	3	Gandorhun	2503	3	---	1	---	---	8.43132691	-10.86042128	284.0	4.55	2020-01-07	13:33:00.000Z	1	---	---	---	---	---	---	---	---	---	No	1	---	0	3	---	3	10	1	5	0	---	---	---	---	---	---	---	---	---	---
22	df64199c-e561-490a-8c57-4a81face7889	5	---	3	Gandorhun	2503	8	---	7	---	---	8.430957452884432	-10.860115013706864	276.12	6.0	2020-01-07	14:24:00.000-05	1	---	---	---	---	---	---	---	---	---	none	1	---	0	3	---	3	3	1	98	1		1								---
23	b30fb13c-4694-4de3-a0e6-e54dec416b4a	5	---	4	Yandama 1 & 2	4801	over_20	48	8	---	---	8.735743556997352	-10.731138530559145	480.08	0.75	2020-01-06	11:37:00.000-05	1	---	---	---	---	---	---	---	---	---	no	1	---	0	3	---	3	998	1	95	1		1								---
24	e2aa8f08-3332-49ab-aba4-ad85db975f43	10	---	3	Gbatema Maakor	2701	12	---	1	---	---	8.41378253	-10.87149367	289.0	4.55	2020-01-13	11:51:00.000Z	1	---	---	---	---	---	---	---	---	---		1	---	0	12	---	3	40	1	95	0	---	---	---	---	---	---	---	---	---	---
25	13ce1fe8-887d-4786-b8a7-583f7f4d78bd	2	---	4	Kaliaya 1 & 2	4501	4	---	1	---	---	8.79789372	-10.67770712	573.0	4.55	2019-12-06	10:05:00.000Z	1	---	---	---	---	---	---	---	---	---	No	1	---	0	12	---	3	45	1	95	1			1			1				---
26	3808fd98-3723-4f52-8cbf-45f14d363efe	3	---	4	Kombayende	4401	16	---	2	---	---	8.78982411	-10.70829423	581.0	4.55	2019-12-05	12:00:00.000Z	3	---	2019-12-06	12:46:00.000Z	3	---	2019-12-06	16:07:00.000Z	3	---	---	---	---	---	---	---	---	---	---	---	---	---	---	---	---	---	---	---	---	---	---	---
27	6e4072e2-3b6d-4b79-b0c1-52873bfe97c6	1	---	4	Kaliaya 1 & 2	4501	12	---	1	---	---	8.79515236	-10.68200816	598.0	4.55	2019-12-06	10:25:00.000Z	1	---	---	---	---	---	---	---	---	---		1	---	0	6	---	3	95	1	95	0	---	---	---	---	---	---	---	---	---	---
28	9a2f4c0c-9155-4498-a794-45b8d05bf095	3	---	4	Kaliaya 1 & 2	4501	1	---	1	---	---	8.79784278	-10.67753767	566.0	4.55	2019-12-06	10:03:00.000Z	1	---	---	---	---	---	---	---	---	---		1	---	1	12	---	3	30	1	95	1			1				1			---
29	c4e8cffe-7fa0-40d5-9b2e-18b04e609791	4	---	4	Kissidu	4701	18	---	1	---	---	8.82921894	-10.69289611	575.0	4.55	2019-12-04	12:36:00.000Z	96	Not available	2019-12-05	10:37:00.000Z	96	Not avaible	2019-12-06	14:38:00.000Z	96	Not available	---	---	---	---	---	---	---	---	---	---	---	---	---	---	---	---	---	---	---	---	---	---
30	22192230-cdac-4be7-81b9-75850c735dc9	7	---	4	Kaliaya 1 & 2	4501	5	---	1	---	---	8.7979667	-10.6777635	581.0	4.55	2019-12-06	10:00:00.000Z	1	---	---	---	---	---	---	---	---	---		1	---	0	12	---	3	10	1	98	0	---	---	---	---	---	---	---	---	---	---
31	dad7c542-c582-4243-bcdd-bdf18d7d26d6	10	---	4	Kombayende	4401	over_20	21	1	---	---	8.78749795	-10.7073286	575.0	4.55	2019-12-03	14:51:00.000Z	96	Not available	2019-12-04	13:06:00.000Z	96	Not available	2019-12-06	14:08:00.000Z	96	Not available	---	---	---	---	---	---	---	---	---	---	---	---	---	---	---	---	---	---	---	---	---	---
32	3fb7a590-4048-4939-a3cb-f06666e82a2f	9	---	4	Bomboro	4601	20	---	1	---	---	8.78120459	-10.75114728	488.0	4.55	2019-12-09	11:39:00.000Z	1	---	---	---	---	---	---	---	---	---	No	1	---	0	8	---	3	30	1	98	0	---	---	---	---	---	---	---	---	---	---
33	bec68112-a6ab-432b-87f9-ca932492271d	3	---	4	Kissy Town	4201	7	---	1	---	---	8.77491915	-10.72423766	487.0	4.55	2019-12-09	09:47:00.000Z	1	---	---	---	---	---	---	---	---	---		1	---	1	3	---	3	4	1	95	1						1	1			---
34	03f9e8fc-22b1-4f31-abbd-b1090360a741	2	---	4	Bomboro	4601	17	---	1	---	---	8.78083982	-10.75031499	481.0	4.55	2019-12-09	12:10:00.000Z	1	---	---	---	---	---	---	---	---	---	No	1	---	0	12	---	3	2	1	95	1			1			1				---
35	fe43069d-1165-444d-89e0-7893a031ef28	2	---	4	Kombayende	4401	14	---	2	---	---					2019-12-05	12:44:00.000Z	1	---	---	---	---	---	---	---	---	---	No	1	---	0	12	---	3	45	1	95	1			1			1				---
36	b952838c-def2-4507-a310-866b2bb6922e	1	---	4	Kissidu	4701	14	---	1	---	---	8.82876877	-10.69298943	578.0	4.55	2019-12-05	10:19:00.000Z	1	---	---	---	---	---	---	---	---	---		1	---	0	6	---	3	3	1	95	0	---	---	---	---	---	---	---	---	---	---
37	e462d542-7f7a-42d8-b4a6-cf49dc34d0cf	9	---	4	Kissidu	4701	12	---	1	---	---	8.82863013	-10.69300096	591.0	4.55	2019-12-05	10:02:00.000Z	1	---	---	---	---	---	---	---	---	---	No	1	---	0	12	---	3	15	1	98	1							1			---
38	c9f9aa68-4d64-4bab-b792-83092a428dcb	6	---	4	Kissidu	4701	3	---	1	---	---	8.827904652608561	-10.692926116895997	596.53	4.0	2019-12-05	09:22:00.000Z	1	---	---	---	---	---	---	---	---	---	No.	1	---	0	3	---	3	1	1	95	1		1				1	1			---
39	5ce07fa3-8642-4cee-9264-d9cf3c341e80	7	---	4	Kombayende	4401	8	---	1	---	---	8.79116926	-10.70823922	582.0	4.55	2019-12-05	12:46:00.000Z	1	---	---	---	---	---	---	---	---	---	No	1	---	0	5	---	3	60	1	98	1		1								---
40	d05f025d-db05-4c89-9a91-abac816ebc58	5	---	4	Yandama 1 & 2	4801	over_20	29	2	---	---	8.735507437280777	-10.730835937440924	460.83	6.0	2019-12-12	09:56:00.000-05	3	---	2019-12-12	14:35:00.000-05	3	---	2019-12-12	14:36:00.000-05	3	---	---	---	---	---	---	---	---	---	---	---	---	---	---	---	---	---	---	---	---	---	---	---
41	c27307b2-1129-4173-b822-a91de2f41f93	9	---	4	Yandama 1 & 2	4801	over_20	26	1	---	---	8.73528144	-10.73121262	482.0	4.55	2019-12-12	10:18:00.000Z	1	---	---	---	---	---	---	---	---	---	No	1	---	0	3	---	3	25	1	98	0	---	---	---	---	---	---	---	---	---	---
42	0e201705-07a0-4937-bf64-048318b05bdc	9	---	4	Yandama 1 & 2	4801	over_20	32	1	---	---	8.73514239	-10.73012526	478.0	4.55	2019-12-12	09:08:00.000Z	1	---	---	---	---	---	---	---	---	---	No	1	---	0	3	---	3	25	1	98	0	---	---	---	---	---	---	---	---	---	---
43	95e96350-799c-41c7-bfa5-a6eef901d2e9	1	---	4	Tumbeidu	4301	over_20	23	1	---	---	8.83713785	-10.69090092	579.0	4.55	2019-12-04	10:16:00.000Z	1	---	---	---	---	---	---	---	---	---		1	---	1	3	---	3	15	1	95	1		1								---
44	25586fc3-85a7-4614-9048-c080edf39eb2	1	---	4	Tumbeidu	4301	9	---	1	---	---	8.83792309	-10.69090682	570.0	4.55	2019-12-04	09:00:00.000Z	1	---	---	---	---	---	---	---	---	---		1	---	1	4	---	3	2	1	95	1		1								---
45	8f982c91-fa9b-48c6-8db6-aed13d4dd859	7	---	4	Tumbeidu	4301	over_20	21	2	---	---					2019-12-04	10:12:00.000Z	1	---	---	---	---	---	---	---	---	---		1	---	0	5	---	3	5	1	98	1		1								---
46	c5e12e91-d26a-4d38-97d3-02a91d9b5bee	10	---	4	Tumbeidu	4301	16	---	2	---	---	8.83766765	-10.69072524	575.0	4.55	2019-12-04	09:40:00.000Z	1	---	---	---	---	---	---	---	---	---		1	---	0	3	---	3	5	1	95	1		1								---
47	11b77af0-42be-4c10-b21d-e3b83c220274	4	---	4	Tumbeidu	4301	7	---	1	---	---	8.8379758	-10.69067838	581.0	4.55	2019-12-04	10:37:00.000Z	96	Not available	2019-12-06	11:38:00.000Z	96	Not availale	2019-12-10	12:40:00.000Z	3	---	---	---	---	---	---	---	---	---	---	---	---	---	---	---	---	---	---	---	---	---	---	---
48	879e03c6-c2b5-4c05-bf04-e403ca4329cf	7	---	4	Bomboro	4601	14	---	2	---	---	8.78114877	-10.75062482	484.0	4.55	2019-12-09	12:18:00.000Z	96	Not Available	2019-12-09	12:18:00.000Z	96	Not Available	2019-12-10	10:07:00.000Z	96	Three times call back but not Available	---	---	---	---	---	---	---	---	---	---	---	---	---	---	---	---	---	---	---	---	---	---
49	3ef3853d-e200-45d3-968a-c3bb25a4ce94	7	---	4	Yandama 1 & 2	4801	over_20	27	1	---	---	8.73562275	-10.73095084	487.0	4.55	2019-12-11	13:34:00.000Z	1	---	---	---	---	---	---	---	---	---	No	1	---	0	5	---	2	---	---	---	1		1								---
50	7dff097e-5759-49dd-8074-c849c9a5ad67	8	---	4	Kissy Town	4201	9	---	1	---	---	8.77504451	-10.72398753	484.0	4.55	2019-12-09	09:30:00.000Z	96	Not available	2019-12-10	10:35:00.000Z	96	Not Available	2019-12-10	17:45:00.000Z	96	Not Available	---	---	---	---	---	---	---	---	---	---	---	---	---	---	---	---	---	---	---	---	---	---
51	db322a74-d596-4d7a-94eb-f0bdd8e835f9	7	---	4	Yandama 1 & 2	4801	10	---	1	---	---	8.73238277	-10.72851498	497.0	4.55	2019-12-11	10:27:00.000Z	1	---	---	---	---	---	---	---	---	---	No	1	---	0	5	---	3	98	1	98	98	---	---	---	---	---	---	---	---	---	---
52	b3387c72-cd04-4102-b644-0886b99ebc77	8	---	4	Yandama 1 & 2	4801	17	---	1	---	---	8.73231908	-10.72862009	501.0	4.55	2019-12-11	09:16:00.000Z	1	---	---	---	---	---	---	---	---	---	No	1	---	1	4	---	3	2	1	95	1		1								---
53	8c86b6f9-599f-4a42-8775-e0d00eef9f23	2	---	4	Kombayende	4401	18	---	1	---	---	8.78750008	-10.70729306	601.0	4.55	2019-12-06	14:45:00.000Z	96	Not available	2019-12-09	14:40:00.000Z	96	Not available	2019-12-10	15:46:00.000Z	96	Not available	---	---	---	---	---	---	---	---	---	---	---	---	---	---	---	---	---	---	---	---	---	---
54	c93af311-8b81-4617-80f7-17531a5a31b7	10	---	4	Yandama 1 & 2	4801	5	---	1	---	---	8.73520697	-10.7306171	480.0	4.55	2019-12-11	13:44:00.000Z	1	---	---	---	---	---	---	---	---	---	No	1	---	0	3	---	3	5	1	95	1		1								---
55	e463bbf8-20f5-4195-bd7d-bbe27ab53829	5	---	4	Yandama 1 & 2	4801	over_20	34	4	---	---	8.735370864469603	-10.730381621685034	471.41	1.5	2019-12-11	13:29:00.000-05	1	---	---	---	---	---	---	---	---	---	No	1	---	0	5	---	3	998	1	95	1		1								---
56	741f812b-8bc3-48a2-909c-6666db0e29cd	7	---	4	Yandama 1 & 2	4801	over_20	44	1	---	---	8.73527378	-10.73089897	484.0	4.55	2019-12-12	09:14:00.000Z	1	---	---	---	---	---	---	---	---	---		1	---	0	5	---	2	---	---	---	1		1								---
57	6debb62f-c151-4efe-b999-ff9a76d4950e	2	---	4	Yandama 1 & 2	4801	over_20	36	1	---	---	8.73571778	-10.73101937	475.0	4.55	2019-12-12	10:56:00.000Z	1	---	---	---	---	---	---	---	---	---	No	1	---	1	4	---	3	5	1	95	1		1								---
58	2b6a2880-0a02-42ba-8ce1-2455f355de45	5	---	1	Mondeya	1501	1	---	11	---	---	8.546563	-11.2625316	289.6	5.0	2019-11-28	08:57:00.000Z	1	---	---	---	---	---	---	---	---	---	No	1	---	0	6	---	3	998	1	95	1		1								---
59	8c6525c2-4129-40de-9ee1-5ce24de6c0da	7	---	1	Mondeya	1501	9	---	3	---	---	8.54541046	-11.26117513	346.0	4.55	2019-11-28	08:09:00.000Z	1	---	---	---	---	---	---	---	---	---		1	---	0	6	---	2	---	---	---	1		1								---
60	90655174-74ea-4fb7-bf58-d6c613e2dac3	3	---	1	Bassaya	1401	5	---	2	---	---	8.53938598	-11.20834936	412.0	4.55	2019-11-28	13:40:00.000Z	1	---	---	---	---	---	---	---	---	---		1	---	1	12	---	3	20	1	95	0	---	---	---	---	---	---	---	---	---	---
61	43191f7e-732a-4892-a21d-17e4c934c2d3	10	---	1	Sewafe	1131	4	---	2	---	---	8.54196824	-11.24847161	333.0	4.55	2019-11-28	10:07:00.000Z	1	---	---	---	---	---	---	---	---	---		1	---	0	3	---	3	2	1	95	1		1								---
62	16105bf7-b85e-4764-973c-f023792aee77	10	---	1	Bassaya	1401	8	---	2	---	---	8.53931626	-11.2085333	397.0	4.55	2019-11-28	13:58:00.000Z	1	---	---	---	---	---	---	---	---	---		1	---	0	96	Stream Water	3	10	1	98	0	---	---	---	---	---	---	---	---	---	---
63	a0ca7c01-05bf-4976-8597-7bbd67cb1b2b	7	---	1	Bassaya	1401	1	---	1	---	---	8.53910388	-11.20847192	421.0	4.55	2019-11-28	13:36:00.000Z	1	---	---	---	---	---	---	---	---	---		1	---	1	12	---	3	4	1	95	0	---	---	---	---	---	---	---	---	---	---
64	b8ca0ad4-f533-4548-8ef0-84138ab133fb	3	---	1	Sewafe	1131	2	---	2	---	---	8.54193137	-11.24795733	311.0	4.55	2019-11-28	09:17:00.000Z	1	---	---	---	---	---	---	---	---	---		1	---	0	3	---	2	---	---	---	1			1				1			---
65	ee3303e0-85ce-421e-956c-d739405746db	6	---	1	Sewafe	1121	1	---	2	---	---	8.53693492	-11.24956207	315.0	4.55	2019-11-26	11:09:00.000Z	1	---	---	---	---	---	---	---	---	---		1	---	0	3	---	3	998	1	95	1		1								---
66	0d7209c7-a04a-47a6-bf80-c9310be04295	12	---	1	Sewafe	1121	15	---	1	---	---	8.53518114	-11.2495094	301.0	4.55	2019-11-26	09:15:00.000Z	1	---	---	---	---	---	---	---	---	---	Not	1	---	0	5	---	3	95	1	98	0	---	---	---	---	---	---	---	---	---	---
67	5267660d-f0fe-479a-b905-8a5ca300199e	10	---	1	Sewafe	1141	1	---	2	---	---	8.54577737	-11.2389109	315.0	4.55	2019-11-26	08:50:00.000Z	1	---	---	---	---	---	---	---	---	---		1	---	1	3	---	3	4	1	95	1		1								---
68	d9f12a2e-dbe6-464c-8e36-803b6ecee4c7	96	Ballay Kamara	1	Sewafe	1111	4	---	1	---	---	8.54291359	-11.2548266	314.0	4.55	2019-11-26	09:51:00.000Z	1	---	---	---	---	---	---	---	---	---		1	---	1	6	---	3	2	1	95	0	---	---	---	---	---	---	---	---	---	---
69	d4f65687-5f66-43d7-a991-88a25da5406c	96	Ballay Kamara	1	Sewafe	1111	5	---	1	---	---	8.54273343	-11.25499843	339.0	4.55	2019-11-26	13:14:00.000Z	1	---	---	---	---	---	---	---	---	---		1	---	0	5	---	3	10	1	95	0	---	---	---	---	---	---	---	---	---	---
70	fec0dfae-0341-4407-b554-bbf1d49301ba	7	---	1	Sewafe	1121	4	---	2	---	---	8.53680566	-11.24966704	313.0	4.55	2019-11-26	09:13:00.000Z	1	---	---	---	---	---	---	---	---	---		1	---	0	4	---	3	1	1	30	0	---	---	---	---	---	---	---	---	---	---
71	471aae8c-1c13-49ab-92e5-bf0fb3c82881	7	---	1	Sewafe	1121	19	---	2	---	---	8.53683075	-11.24878901	321.0	4.55	2019-11-27	09:25:00.000Z	1	---	---	---	---	---	---	---	---	---		1	---	0	3	---	3	30	1	98	1		1								---
72	8c402a1c-fbd5-4b4e-8427-8d458d2d2ebd	7	---	1	Sewafe	1121	18	---	2	---	---	8.53649861	-11.2493143	306.0	4.55	2019-11-27	10:08:00.000Z	1	---	---	---	---	---	---	---	---	---		1	---	1	5	---	3	60	1	98	1		1				1	1			---
73	b4f2fa42-787c-4349-9ab0-27adc661256c	8	---	1	Sewafe	1121	8	---	1	---	---	8.53641272	-11.24980196	317.0	4.55	2019-11-26	10:08:00.000Z	1	---	---	---	---	---	---	---	---	---	No	1	---	0	1	---	---	---	---	---	1							1			---
74	52933118-c6df-4d5c-b518-2ba13fd9444c	96	Bockarie Hemore	1	Sewafe	1101	10	---	1	---	---	8.54319006	-11.24359593	309.0	4.55	2019-11-26	13:05:00.000Z	1	---	---	---	---	---	---	---	---	---		1	---	1	3	---	3	4	1	95	0	---	---	---	---	---	---	---	---	---	---
75	155165da-1405-405f-af7b-35b43125e2f2	96	Umar Saccoh	1	Sewafe	1101	1	---	1	---	---	8.5440086	-11.2426878	300.7	5.0	2019-11-25	15:08:00.000Z	1	---	---	---	---	---	---	---	---	---		1	---	0	3	---	2	---	---	---	1		1								---
76	d3fba30f-9a36-44fd-a21b-16dbc07ba7a3	96	Umar Saccoh	1	Sewafe	1101	11	---	4	---	---	8.5431665	-11.243708	326.7	5.0	2019-11-26	12:59:00.000Z	1	---	---	---	---	---	---	---	---	---	No	1	---	0	3	---	3	998	1	95	1		1								---
77	43b4cd25-34ca-4a2d-9929-34d86896e79e	6	---	1	Sewafe	1111	7	---	1	---	---	8.542781579239797	-11.255271374442975	303.22	12.0	2019-11-27	08:38:00.000Z	1	---	---	---	---	---	---	---	---	---		1	---	0	3	---	3	10	1	80	1						1	1			---
78	4202019d-a48b-4cfb-87af-aad4db9e15f6	6	---	1	Sewafe	1111	10	---	1	---	---	8.542819203192966	-11.255892091086563	336.03	16.0	2019-11-27	10:15:00.000Z	1	---	---	---	---	---	---	---	---	---	No.	1	---	1	3	---	3	30	1	70	1						1	1			---
79	2059fad4-be6f-4379-8234-1ee09d73787e	14	---	1	Mondeya	1501	3	---	4	---	---	8.546286666666667	-11.262536666666666	305.2	8.5	2019-11-27	13:55:00.000Z	1	---	---	---	---	---	---	---	---	---	No	1	---	0	12	---	3	30	1	95	1			1							---
80	75a542cd-de7a-4076-8a61-665e2c85824c	6	---	1	Sewafe	1111	6	---	1	---	---	8.542751687967737	-11.25504314719982	333.22	8.0	2019-11-26	14:06:00.000Z	1	---	---	---	---	---	---	---	---	---		1	---	0	5	---	3	5	1	60	1			1			1	1			---
81	72ab75c0-1221-4949-92bd-a1a7663532fb	7	---	1	Tioma	1201	10	---	2	---	---	8.54009738	-11.21799909	392.0	4.55	2019-11-29	08:57:00.000Z	1	---	---	---	---	---	---	---	---	---		1	---	0	12	---	3	6	1	98	0	---	---	---	---	---	---	---	---	---	---
82	cb593cf7-1dfd-49e0-b5ce-a007ee5dd5d3	3	---	1	Njorpowahun	1301	3	---	1	---	---	8.564741	-11.25720621	316.0	4.55	2019-11-29	15:38:00.000Z	1	---	---	---	---	---	---	---	---	---		1	---	0	12	---	3	30	1	95	1			1				1			---
83	c3ce5ed3-6786-4aa4-99a9-f26d9c0dc499	3	---	1	Bassaya	1401	2	---	1	---	---	8.53904089	-11.20840756	406.0	4.55	2019-11-29	08:34:00.000Z	1	---	---	---	---	---	---	---	---	---		1	---	0	12	---	3	10	1	95	0	---	---	---	---	---	---	---	---	---	---
84	49567b57-4df1-4131-8234-e9d303330cd2	2	---	1	Bassaya	1401	6	---	1	---	---	8.53909473	-11.20852387	402.0	4.55	2019-11-29	08:34:00.000Z	1	---	---	---	---	---	---	---	---	---	No	1	---	0	12	---	3	30	1	95	1						1				---
85	8b3b9a60-ecab-444a-a28a-a8529c08ca6d	2	---	1	Bassaya	1401	3	---	1	---	---	8.53905688	-11.20838982	404.0	4.55	2019-11-29	09:20:00.000Z	3	---	2019-11-29	12:19:00.000Z	3	---	2019-11-29	15:07:00.000Z	3	---	---	---	---	---	---	---	---	---	---	---	---	---	---	---	---	---	---	---	---	---	---	---
86	a26900a6-216d-4832-9c34-5695cf431576	96	Emmanuel Bockarie	1	Bassaya	1111	11111	---	8.6115913 -11.03912396 420.0 6.06	---	---	---	---	---	---	2019-11-21	11:51:00.000Z	1	---	---	---	---	---	---	---	---	---	what is the benifite	1	---	0	1	---	---	---	---	---	1		1		1						---
87	08f32a5b-76a5-418f-9dba-264acf863223	10	---	3	Gandorhun	2503	19	---	1	---	---	8.43169297	-10.86007486	282.0	4.55	2020-01-10	11:21:00.000Z	96	Not Available	2020-01-13	14:17:00.000Z	96	Not Available	2020-01-14	16:22:00.000Z	96	Not Available	---	---	---	---	---	---	---	---	---	---	---	---	---	---	---	---	---	---	---	---	---	---
88	5d63607a-b9f3-441e-8f1c-33bf6d9a6499	7	---	3	Gandorhun	2502	17	---	1	---	---	8.43785764	-10.87237848	284.0	4.55	2020-01-10	14:36:00.000Z	96	not available	2020-01-13	13:36:00.000Z	96	not available	2020-01-14	12:37:00.000Z	96	Not available	---	---	---	---	---	---	---	---	---	---	---	---	---	---	---	---	---	---	---	---	---	---
89	54bb6e77-c9eb-49e7-8b3c-339ae9aab18f	3	---	3	Koidu Buma	2101	11	---	1	---	---	8.42016106	-10.84653494	253.0	4.55	2020-01-10	11:27:00.000Z	96	Not Available	2020-01-13	13:45:00.000Z	96	Not Available	2020-01-14	14:43:00.000Z	96	Not Avialable	---	---	---	---	---	---	---	---	---	---	---	---	---	---	---	---	---	---	---	---	---	---
90	add1e961-20b9-46c2-9af1-53261cda0695	1	---	3	Bandama	2601	9	---	1	---	---	8.393185	-10.87594577	317.0	4.55	2020-01-14	10:57:00.000Z	1	---	---	---	---	---	---	---	---	---		1	---	0	8	---	3	30	1	95	0	---	---	---	---	---	---	---	---	---	---
91	b5c08af5-5b63-4cb1-acdc-494dfc94e0dd	4	---	3	Gandorhun	2503	16	---	2	---	---	8.43136301	-10.8600243	271.0	4.55	2020-01-14	09:30:00.000Z	96	Not available	2020-01-13	10:10:00.000Z	96	Not available	2020-01-14	15:22:00.000Z	96	Not available	---	---	---	---	---	---	---	---	---	---	---	---	---	---	---	---	---	---	---	---	---	---
92	8e942ec9-2a54-46be-9fde-e7bc35ca30ae	8	---	3	Bandama	2601	12	---	2	---	---	8.39369315	-10.87560458	302.0	4.55	2020-01-14	11:39:00.000Z	1	---	---	---	---	---	---	---	---	---	No	1	---	0	8	---	3	30	1	95	0	---	---	---	---	---	---	---	---	---	---
93	5789db39-4325-44bf-b100-9633d8904305	6	---	3	Bandama	2601	18	---	1	---	---	8.6432628	-10.9712824	412.6	22.87	2020-01-14	12:43:00.000Z	96	Not available.	2020-01-14	17:31:00.000Z	96	Not abailable.	2020-01-14	17:32:00.000Z	96	Not available.	---	---	---	---	---	---	---	---	---	---	---	---	---	---	---	---	---	---	---	---	---	---
94	8ea55c79-0bc9-40ee-9b27-20cf050a84a0	6	---	3	Bandama	2601	1	---	1	---	---	8.6432628	-10.9712824	412.6	22.87	2020-01-14	10:11:00.000Z	1	---	---	---	---	---	---	---	---	---	No.	1	---	0	12	---	2	---	---	---	0	---	---	---	---	---	---	---	---	---	---
95	9453d97d-0676-4d42-976c-3565a7980d79	2	---	3	Bandama	2601	2	---	1	---	---	8.3931065	-10.87651421	292.0	4.55	2020-01-14	10:07:00.000Z	1	---	---	---	---	---	---	---	---	---	Why we the old age dont have access to the medical facility?	1	---	0	12	---	3	50	1	95	0	---	---	---	---	---	---	---	---	---	---
96	30533cca-df11-42b3-89c3-6da6cf988fbf	2	---	3	Bandama	2601	15	---	1	---	---	8.39368644	-10.8759199	296.0	4.55	2020-01-14	11:18:00.000Z	1	---	---	---	---	---	---	---	---	---	No	1	---	0	12	---	3	50	1	95	1			1			1				---
97	77446bfb-cea7-427f-b076-6c243ab26c94	2	---	3	Gandorhun	2502	10	---	1	---	---	8.43615621	-10.87076362	273.0	4.55	2020-01-14	14:39:00.000Z	1	---	---	---	---	---	---	---	---	---	No	1	---	0	12	---	3	10	1	95	1			1			1				---
98	06ab56bb-1dfb-4b54-9549-52c2d041f7dc	6	---	3	Waiyor	2401	15	---	1	---	---	8.463873288248557	-10.872669199583301	333.85	6.0	2020-01-16	10:12:00.000Z	1	---	---	---	---	---	---	---	---	---	No.	1	---	0	5	---	3	1	1	21	1		1								---
99	0595f809-fbca-44c1-ac62-ea20f2bf7680	3	---	3	Waiyor	2401	14	---	1	---	---	8.46396827	-10.87328201	294.0	4.55	2020-01-16	10:12:00.000Z	1	---	---	---	---	---	---	---	---	---		1	---	1	5	---	3	3	1	95	1			1				1			---
100	5bed3202-65fd-4523-9469-268ce3315096	13	---	3	Kotuma	2301	4	---	1	---	---	8.46190932	-10.88441623	322.0	4.55	2020-01-15	10:25:00.000Z	96	Non of the Household members available	2020-01-16	12:16:00.000Z	1	---	---	---	---	---	no	1	---	1	8	---	3	30	1	95	0	---	---	---	---	---	---	---	---	---	---
101	1ca06ecf-3d88-4737-950c-87ab6d94b98e	7	---	3	Koidu Buma	2101	20	---	3	---	---	8.42065804	-10.84611001	254.0	4.55	2020-01-10	09:48:00.000Z	96	not available	2020-01-13	13:48:00.000Z	96	Not available for the second time	2020-01-16	14:35:00.000Z	96	not available for the last time	---	---	---	---	---	---	---	---	---	---	---	---	---	---	---	---	---	---	---	---	---	---
102	aebebaa4-dfbf-4042-aa46-6984e8a8ebc8	10	---	3	Kotuma	2301	8	---	1	---	---	8.4619011	-10.88461187	312.0	4.55	2020-01-15	10:28:00.000Z	1	---	---	---	---	---	---	---	---	---		1	---	0	12	---	3	40	1	95	0	---	---	---	---	---	---	---	---	---	---
103	548216e2-d6cb-46d3-ae56-ad78f595af4e	5	---	2	Njewadu	3501	2	---	2	kono	---	8.919248333333334	-11.219339999999999	406.0	7.4	2020-01-27	16:55:00.000Z	1	---	---	---	---	---	---	---	---	---	no	1	---	1	12	---	3	11	1	95	0	---	---	---	---	---	---	---	---	---	---
104	bfa14b74-690a-4f7f-9883-2a9a51eadeb4	5	---	2	Yandu	3601	7	---	3	kuranko	---	8.819655000000001	-11.126026666666666	406.4	7.4	2020-01-28	09:39:00.000Z	1	---	---	---	---	---	---	---	---	---	no	1	---	0	12	---	3	40	1	98	0	---	---	---	---	---	---	---	---	---	---
105	3e4b4358-ff59-4091-8208-7fea28880d26	14	---	2	Budu 2	3801	14	---	1	kono	---	8.90127991803788	-11.221210092974005	425.53	4.0	2020-01-27	18:12:00.000Z	1	---	---	---	---	---	---	---	---	---	No	1	---	0	12	---	3	10	1	95	0	---	---	---	---	---	---	---	---	---	---
106	92bce419-32b3-41e3-9774-f18e2cdabf60	10	---	2	Njewadu	3501	11	---	1	kono	---	8.91931209	-11.2195103	405.0	4.55	2020-01-27	17:44:00.000Z	1	---	---	---	---	---	---	---	---	---		1	---	0	12	---	3	20	1	95	0	---	---	---	---	---	---	---	---	---	---
107	7d361788-d7e4-428d-a8cc-1c78bbf46bc5	10	---	2	Njewadu	3501	6	---	1	kono	---	8.91936199	-11.21851999	417.0	4.55	2020-01-27	17:08:00.000Z	1	---	---	---	---	---	---	---	---	---		1	---	0	12	---	3	30	1	95	0	---	---	---	---	---	---	---	---	---	---
108	d32448cb-3fd2-4323-85a3-7a0315027546	7	---	2	Bengumaya	3301	1	---	3	kono	---	8.88656289	-11.10969219	403.0	4.55	2020-01-28	09:50:00.000Z	1	---	---	---	---	---	---	---	---	---	no	1	---	1	12	---	3	5	1	98	0	---	---	---	---	---	---	---	---	---	---
109	02400648-5f27-4c44-a97b-ad6263a2d015	1	---	2	Budu 2	3801	5	---	1	kono	---	8.90077387	-11.22177541	424.0	4.55	2020-01-27	16:59:00.000Z	1	---	---	---	---	---	---	---	---	---		1	---	1	8	---	3	2	1	95	0	---	---	---	---	---	---	---	---	---	---
110	d77415b7-6ba5-48ee-8101-e0f9e1c9fe33	1	---	2	Bengumaya	3301	15	---	1	kono	---	8.88655615	-11.10995817	396.0	4.55	2020-01-28	11:16:00.000Z	1	---	---	---	---	---	---	---	---	---		1	---	1	8	---	3	95	1	95	0	---	---	---	---	---	---	---	---	---	---
111	6dabc30c-6709-4561-a6de-a2383eaba429	9	---	2	Baudu	3401	5	---	1	kono	---	8.85386347	-11.13384495	387.0	4.55	2020-01-24	10:32:00.000Z	96	Not Available	2020-01-27	13:42:00.000Z	96	All Resident in this Struture are not Available	2020-01-29	11:49:00.000Z	96	Not Available	---	---	---	---	---	---	---	---	---	---	---	---	---	---	---	---	---	---	---	---	---	---
112	50af83aa-e1cd-4b54-8ea4-24c4b06a8d3f	9	---	2	Yandu	3601	2	---	1	kuranko	---	8.81911701	-11.12625992	426.0	4.55	2020-01-28	10:01:00.000Z	1	---	---	---	---	---	---	---	---	---	No	1	---	0	12	---	3	15	1	98	0	---	---	---	---	---	---	---	---	---	---
113	8b81a2f9-abcf-4bbd-91ef-9862d224814e	9	---	2	Njewadu	3501	12	---	1	kono	---	8.9193882	-11.21961079	393.0	4.55	2020-01-27	18:17:00.000Z	1	---	---	---	---	---	---	---	---	---	No	1	---	0	12	---	3	15	1	98	0	---	---	---	---	---	---	---	---	---	---
114	cacbe75b-37de-4c0f-aeb3-ab4df9e6d730	8	---	2	Bengumaya	3301	10	---	1	kono	---	8.88635023	-11.11026114	402.0	4.55	2020-01-28	11:03:00.000Z	1	---	---	---	---	---	---	---	---	---	No	1	---	0	8	---	3	8	1	95	0	---	---	---	---	---	---	---	---	---	---
115	ab724b05-59b5-4a1f-b11d-33d981aa3415	9	---	2	Yandu	3601	1	---	1	kuranko	---	8.81912475	-11.12629047	441.0	4.55	2020-01-28	09:28:00.000Z	1	---	---	---	---	---	---	---	---	---	No	1	---	0	12	---	3	15	1	98	0	---	---	---	---	---	---	---	---	---	---
116	fa792985-e6fc-4d45-a376-8f18ecebed87	1	---	2	Bengumaya	3301	16	---	1	kono	---	8.88658617	-11.1101002	394.0	4.55	2020-01-28	11:47:00.000Z	1	---	---	---	---	---	---	---	---	---		1	---	1	8	---	3	10	1	95	0	---	---	---	---	---	---	---	---	---	---
117	f1fc94f6-e868-42a3-bc78-61c70cf54d7f	4	---	2	Bengumaya	3301	18	---	2	kono	---	8.88656662	-11.10994843	397.0	4.55	2020-01-28	11:29:00.000Z	1	---	---	---	---	---	---	---	---	---	No	1	---	0	12	---	3	15	1	95	0	---	---	---	---	---	---	---	---	---	---
118	fd1097e7-5824-4eea-9046-d74760c748d6	7	---	2	Bengumaya	3301	3	---	3	kono	---	8.88648291	-11.1096403	395.0	4.55	2020-01-28	11:10:00.000Z	1	---	---	---	---	---	---	---	---	---	no	1	---	0	12	---	3	4	1	98	0	---	---	---	---	---	---	---	---	---	---
119	da412606-1552-4285-93ef-ace3ff0daa09	7	---	2	Budu 2	3801	10	---	1	kono	---	8.90122102	-11.22102612	423.0	4.55	2020-01-27	17:49:00.000Z	1	---	---	---	---	---	---	---	---	---	no	1	---	0	12	---	3	9	1	98	1								1		clean it
120	f9bbaeee-19c2-4d7a-92ca-ae864a00bf73	9	---	2	Baudu	3401	1	---	1	kono	---	8.85360826	-11.13357862	392.0	4.55	2020-01-23	10:27:00.000Z	1	---	---	---	---	---	---	---	---	---	No	1	---	0	3	---	3	5	1	98	1		1								---
121	daff5fdf-4c1d-42d2-a90c-49b38abf224f	10	---	2	Baudu	3401	13	---	1	kono	---	8.85353355	-11.13345502	381.0	4.55	2020-01-23	10:39:00.000Z	1	---	---	---	---	---	---	---	---	---		1	---	0	12	---	3	10	1	95	0	---	---	---	---	---	---	---	---	---	---
122	18044ad7-d1d9-47bb-b467-73a9cf0256f0	3	---	2	Baudu	3401	14	---	1	kono	---	8.85353055	-11.1333571	392.0	4.55	2020-01-23	10:35:00.000Z	1	---	---	---	---	---	---	---	---	---		1	---	1	12	---	3	20	1	95	0	---	---	---	---	---	---	---	---	---	---
123	a02db509-3bfe-4b0e-bcbe-53519f6f3b62	1	---	2	Baudu	3401	3	---	1	kono	---	8.85362793	-11.13383414	393.0	4.55	2020-01-23	10:51:00.000Z	1	---	---	---	---	---	---	---	---	---		1	---	0	6	---	3	5	1	95	1		1								---
124	340d5ddc-d6ab-4991-91fa-bfb15ad3c3f3	2	---	2	Baudu	3401	11	---	1	---	---	8.85409661	-11.13367989	389.0	4.55	2020-01-23	10:40:00.000Z	1	---	---	---	---	---	---	---	---	---	No	1	---	0	4	---	3	45	1	95	0	---	---	---	---	---	---	---	---	---	---
125	b485c793-9699-494f-8a23-4e8f0debdb4b	1	---	2	Baudu	3401	2	---	1	kono	---	8.85360922	-11.13365938	389.0	4.55	2020-01-23	10:26:00.000Z	1	---	---	---	---	---	---	---	---	---		1	---	0	6	---	3	15	0	---	0	---	---	---	---	---	---	---	---	---	---
126	3e731c2c-a650-47ad-9e74-7fa0c2f62397	4	---	2	Baudu	3401	4	---	1	kono	---	8.85375069	-11.13366228	392.0	4.55	2020-01-23	10:27:00.000Z	1	---	---	---	---	---	---	---	---	---	No	1	---	0	1	---	---	---	---	---	1							1			---
127	87b5f1a1-fead-4144-bc0c-4343d6f226ed	1	---	2	Baudu	3401	8	---	1	kono	---	8.85428154	-11.13406562	391.0	4.55	2020-01-24	10:33:00.000Z	1	---	---	---	---	---	---	---	---	---		1	---	1	12	---	3	20	1	95	0	---	---	---	---	---	---	---	---	---	---
128	c211ac12-f09d-445b-9a77-16bb4a48fab8	5	---	2	Kayima	3202	12	---	4	kono	---	8.887323333333335	-11.158901666666669	306.6	5.0	2020-01-20	09:57:00.000Z	96	not available	2020-01-21	09:57:00.000Z	96	not available	2020-01-24	11:44:00.000Z	1	---	no	1	---	0	12	---	3	35	1	95	0	---	---	---	---	---	---	---	---	---	---
129	47ab9531-6f8f-407f-9a1f-ef682b84da09	13	---	2	Fensedu	3101	16	---	1	---	---	8.849169999999999	-11.094968333333334	382.8	8.3	2020-01-22	12:58:00.000Z	1	---	---	---	---	---	---	---	---	---	No	1	---	0	5	---	3	5	1	98	1							1			---
130	685ca016-d83b-434c-a920-b1dccbaa31f4	3	---	2	Fensedu	3101	6	---	3	kono	---	8.84836015	-11.09542616	443.0	4.55	2020-01-22	12:32:00.000Z	1	---	---	---	---	---	---	---	---	---		1	---	1	5	---	3	10	1	95	0	---	---	---	---	---	---	---	---	---	---
131	fc032809-41a1-404c-a045-51b44a3f4554	4	---	2	Fensedu	3101	7	---	3	kono	---	8.84831339	-11.09551575	442.0	4.55	2020-01-22	13:26:00.000Z	1	---	---	---	---	---	---	---	---	---	No	1	---	1	1	---	---	---	---	---	1		1	1							---
132	781d6bec-2b9d-4740-b47e-b96e4221b7f8	4	---	2	Yaryah	3701	15	---	2	kono	---	8.92725611	-11.13695561	423.0	4.55	2020-01-21	14:55:00.000Z	96	Not available	2020-01-23	14:56:00.000Z	96	Not available	2020-01-24	12:15:00.000Z	1	---	No	1	---	0	12	---	3	60	1	95	0	---	---	---	---	---	---	---	---	---	---
133	a8e811d6-2972-4c19-bb6c-849c3d1ab4bf	4	---	2	Kayima	3202	17	---	1	kono	---	8.88772274	-11.15928022	423.0	4.55	2020-01-24	10:50:00.000Z	1	---	---	---	---	---	---	---	---	---	No	1	---	0	12	---	3	30	1	95	0	---	---	---	---	---	---	---	---	---	---
134	fcacea0c-2bd6-40ec-88e7-eb5be18b76e1	10	---	2	Kayima	3202	8	---	1	kono	---	8.88692235	-11.15893372	390.0	4.55	2020-01-20	13:17:00.000Z	1	---	---	---	---	---	---	---	---	---		1	---	1	12	---	3	30	1	98	1		1								---
135	554a00cc-8bd0-4e85-80f4-472bdfdb7c5f	4	---	2	Kayima	3202	18	---	1	kono	---	8.88616002	-11.15876761	389.0	4.55	2020-01-20	13:46:00.000Z	1	---	---	---	---	---	---	---	---	---	No	1	---	0	12	---	3	30	1	95	0	---	---	---	---	---	---	---	---	---	---
136	54545963-854d-4ce2-abfb-705c2b5d18c4	10	---	3	Gandorhun	2503	11	---	1	---	---	8.43043315	-10.8597004	269.0	4.55	2020-01-08	09:14:00.000Z	1	---	---	---	---	---	---	---	---	---		1	---	0	4	---	3	5	1	95	0	---	---	---	---	---	---	---	---	---	---
137	174f8f53-5af0-4843-b263-07f60e5efaf7	9	---	3	Gandorhun	2502	6	---	1	---	---	8.43538688	-10.87014606	307.0	4.55	2020-01-08	10:29:00.000Z	1	---	---	---	---	---	---	---	---	---	No	1	---	0	8	---	3	45	1	6	0	---	---	---	---	---	---	---	---	---	---
138	9db7d86f-c2e5-4766-8c09-49c829a15e07	9	---	3	Gandorhun	2502	1	---	1	---	---	8.43591347	-10.87057208	263.0	4.55	2020-01-08	09:15:00.000Z	1	---	---	---	---	---	---	---	---	---	No	1	---	0	8	---	3	5	1	6	0	---	---	---	---	---	---	---	---	---	---
139	729cecbd-bfd0-4efa-bf37-8fddc8afb91f	8	---	3	Gandorhun	2503	2	---	1	---	---	8.4314627	-10.86048607	286.0	4.55	2020-01-08	11:10:00.000Z	1	---	---	---	---	---	---	---	---	---	No	1	---	0	3	---	3	5	1	95	0	---	---	---	---	---	---	---	---	---	---
140	f3585adb-5788-435a-8162-5f4719fda9bf	4	---	3	Gandorhun	2502	16	---	1	---	---	8.43770757	-10.87233564	291.0	4.55	2020-01-08	09:49:00.000Z	1	---	---	---	---	---	---	---	---	---	No	1	---	0	12	---	3	5	1	95	0	---	---	---	---	---	---	---	---	---	---
141	fba39c10-4846-45b0-8863-1d3bb6b4fc2d	1	---	3	Gandorhun	2502	9	---	1	---	---	8.43608755	-10.87040241	287.0	4.55	2020-01-08	10:47:00.000Z	1	---	---	---	---	---	---	---	---	---		1	---	1	5	---	3	6	1	95	0	---	---	---	---	---	---	---	---	---	---
142	2c83bba0-c6c6-4ee0-a729-1ff2609028cb	4	---	3	Gandorhun	2502	14	---	1	---	---	8.4377234	-10.87241408	286.0	4.55	2020-01-08	10:31:00.000Z	1	---	---	---	---	---	---	---	---	---	No	1	---	0	12	---	3	5	1	95	0	---	---	---	---	---	---	---	---	---	---
143	252c14fd-bc1d-46f4-bf48-1ec8f1d4fc05	4	---	3	Koidu Buma	2101	15	---	1	---	---	8.4203769	-10.84624479	285.0	4.55	2020-01-09	11:08:00.000Z	1	---	---	---	---	---	---	---	---	---	No	1	---	0	3	---	3	2	1	95	98	---	---	---	---	---	---	---	---	---	---
144	928a21a6-86c2-4479-8233-bd002ca737c7	7	---	3	Koidu Buma	2101	over_20	22	1	---	---	8.42086235	-10.84630357	270.0	4.55	2020-01-09	12:38:00.000Z	1	---	---	---	---	---	---	---	---	---	no	1	---	0	3	---	2	---	---	---	1		1								---
145	06e16157-d0a8-4a7f-b001-f646b416f500	4	---	3	Koidu Buma	2101	7	---	2	---	---	8.42033655	-10.84618297	281.0	4.55	2020-01-09	12:21:00.000Z	1	---	---	---	---	---	---	---	---	---	No	1	---	0	3	---	1	---	---	---	98	---	---	---	---	---	---	---	---	---	---
146	3b6f5691-dac9-41e7-96a0-f1b163f5d99e	10	---	3	Gandorhun	2503	4	---	1	---	---	8.43129629	-10.86085519	284.0	4.55	2020-01-09	10:38:00.000Z	1	---	---	---	---	---	---	---	---	---		1	---	0	4	---	3	30	1	95	1		1								---
147	6e6a7f2c-6b85-4764-a669-1bdff39e4508	2	---	3	Gandorhun	2502	4	---	3	---	---	8.43586643	-10.87039959	299.0	4.55	2020-01-09	10:27:00.000Z	1	---	---	---	---	---	---	---	---	---	No	1	---	0	12	---	3	45	1	95	1			1			1				---
148	9058d469-2d0a-4606-a784-b0d4836a4906	7	---	3	Gandorhun	2501	18	---	1	---	---	8.43935903	-10.86213108	318.0	4.55	2020-01-07	12:07:00.000Z	1	---	---	---	---	---	---	---	---	---	no	1	---	0	5	---	3	20	1	98	1		1								---
149	de3eec97-dbea-4a4e-ad55-9c7bf69d10f3	8	---	3	Gandorhun	2501	2	---	1	---	---	8.44048575	-10.86193821	314.0	4.55	2020-01-07	10:53:00.000Z	1	---	---	---	---	---	---	---	---	---	No	1	---	0	2	---	---	---	---	---	0	---	---	---	---	---	---	---	---	---	---
150	19879fc1-c795-43fe-a959-5f1247ca5c6b	1	---	3	Gandorhun	2503	10	---	1	---	---	8.43042686	-10.85967175	275.0	4.55	2020-01-07	13:57:00.000Z	1	---	---	---	---	---	---	---	---	---		1	---	1	3	---	3	95	1	95	0	---	---	---	---	---	---	---	---	---	---
151	6a94e5e1-ed54-4881-9d3b-3998ec492a26	1	---	3	Gandorhun	2503	9	---	1	---	---	8.43046528	-10.85962689	285.0	4.55	2020-01-07	13:46:00.000Z	1	---	---	---	---	---	---	---	---	---		1	---	1	3	---	3	10	1	95	0	---	---	---	---	---	---	---	---	---	---
152	7c491695-3e35-49de-98d4-923358f0ce45	5	---	3	Gandorhun	2501	over_20	21	3	---	---	8.438975299622104	-10.86345957946012	312.81	4.0	2020-01-07	11:52:00.000-05	1	---	---	---	---	---	---	---	---	---	no	1	---	0	3	---	3	8	1	7	1		1								---
153	30cbf3ef-2cbb-40e4-a666-b2bd895fe10f	10	---	4	Yandama 1 & 2	4801	over_20	58	1	---	---	8.73525593	-10.73066229	488.0	4.55	2020-01-06	11:47:00.000Z	1	---	---	---	---	---	---	---	---	---		1	---	0	6	---	3	998	1	95	1		1								---
154	ac9d8bd3-edcf-47f5-aa2a-173117613cf7	5	---	3	Gandorhun	2503	over_20	22	5	---	---	8.432203384154201	-10.860107639596947	272.76	32.0	2020-01-08	12:02:00.000-05	1	---	---	---	---	---	---	---	---	---	no	1	---	0	3	---	3	5	1	98	98	---	---	---	---	---	---	---	---	---	---
155	9c081d18-8811-473d-b482-59e9fccc918f	1	---	3	Gandorhun	2503	13	---	1	---	---	8.43068975	-10.85984526	278.0	4.55	2020-01-08	09:15:00.000Z	1	---	---	---	---	---	---	---	---	---		1	---	0	3	---	3	3	1	95	0	---	---	---	---	---	---	---	---	---	---
156	bd4979b0-8c41-4c7a-94c9-14aa58aa6c9f	13	---	3	Gandorhun	2501	1	---	2	---	---	8.646771666666666	-10.980115000000001	358.4	4.8	2018-01-09	07:27:00.000Z	1	---	---	---	---	---	---	---	---	---		1	---	0	1	---	---	---	---	---	0	---	---	---	---	---	---	---	---	---	---	1
157	a0004a7e-9469-490b-9b26-c03db7e4b9e6	9	---	2	Fensedu	3101	1	---	1	kono	---	8.84901527	-11.09542087	416.0	4.55	2020-01-22	12:31:00.000Z	1	---	---	---	---	---	---	---	---	---	No	1	---	0	3	---	3	10	1	98	1	1	1								---
158	3c47b312-3253-4f5f-ab38-24a96733fd59	13	---	2	Fensedu	3101	over_20	22	2	---	---	8.848896666666667	-11.094835	429.3	4.9	2020-01-22	13:52:00.000Z	1	---	---	---	---	---	---	---	---	---	No	1	---	0	5	---	3	998	1	98	1		1					1			---
159	cbb57d7e-bbb4-42b1-91e5-2712f21434a3	10	---	2	Fensedu	3101	14	---	1	kono	---	8.84856765	-11.09523154	413.0	4.55	2020-01-22	13:28:00.000Z	1	---	---	---	---	---	---	---	---	---		1	---	0	12	---	3	30	1	98	0	---	---	---	---	---	---	---	---	---	---
160	4c49aa15-3fdb-412d-b6a7-dfdb039a8195	1	---	2	Fensedu	3101	over_20	21	1	kono	---	8.84877791	-11.0950898	419.0	4.55	2020-01-22	13:32:00.000Z	1	---	---	---	---	---	---	---	---	---		1	---	1	4	---	3	30	1	95	1		1								---
161	da4fa8cd-61f9-4340-a3af-4e2bceda1baa	3	---	2	Yaryah	3701	12	---	2	kono	---	8.92711051	-11.13714065	420.0	4.55	2020-01-21	12:16:00.000Z	1	---	---	---	---	---	---	---	---	---		1	---	0	2	---	---	---	---	---	1							1			---
162	b8d1b732-f4af-443f-a453-182ffe3544cd	6	---	2	Yaryah	3701	7	---	1	kono	---	8.927009788364751	-11.137973800618994	415.82	16.0	2020-01-21	10:24:00.000Z	1	---	---	---	---	---	---	---	---	---	No.	1	---	0	3	---	3	3	1	10	1		1								---
163	7a75eaf1-cf0c-4850-a023-8c080888cad5	8	---	2	Yaryah	3701	8	---	1	kono	---	8.92705365	-11.13789211	412.0	4.55	2020-01-21	10:27:00.000Z	1	---	---	---	---	---	---	---	---	---	No	1	---	1	8	---	3	20	1	95	0	---	---	---	---	---	---	---	---	---	---
164	7d57b011-b00a-4dae-8d8a-40777ab69119	7	---	2	Yaryah	3701	9	---	1	kono	---	8.92716174	-11.13782508	411.0	4.55	2020-01-21	11:02:00.000Z	1	---	---	---	---	---	---	---	---	---	no	1	---	1	96	Protected well but dry up so we go the stream	3	10	1	98	0	---	---	---	---	---	---	---	---	---	---
165	90168eb7-25f2-4b6d-bddc-c1749447dd58	7	---	2	Yaryah	3701	16	---	2	kono	---	8.92726985	-11.13691441	409.0	4.55	2020-01-21	11:32:00.000Z	1	---	---	---	---	---	---	---	---	---	no	1	---	0	12	---	3	998	1	98	0	---	---	---	---	---	---	---	---	---	---
166	6d941ce3-3d8e-422a-a37e-4d300dc8e49f	6	---	2	Yaryah	3701	11	---	1	kono	---	8.92716466976449	-11.137263304674478	378.56	16.0	2020-01-21	10:55:00.000Z	1	---	---	---	---	---	---	---	---	---	No.	1	---	1	12	---	3	60	1	35	0	---	---	---	---	---	---	---	---	---	---
167	5446299b-f820-433a-af8a-b54c2cc97f00	8	---	2	Baudu	3401	7	---	1	kono	---	8.85409743	-11.13408799	392.0	4.55	2020-01-23	10:31:00.000Z	1	---	---	---	---	---	---	---	---	---	No	1	---	0	8	---	3	12	1	95	0	---	---	---	---	---	---	---	---	---	---
168	c778dfc1-a2a1-49ba-a671-82c4a09b1f91	7	---	2	Baudu	3401	6	---	2	kono	---	8.85393163	-11.13385984	386.0	4.55	2020-01-23	10:32:00.000Z	1	---	---	---	---	---	---	---	---	---	why asking for pot	1	---	1	5	---	3	30	1	98	0	---	---	---	---	---	---	---	---	---	---
169	505e127a-8829-4319-bc5b-4b35d1ca9ab6	5	---	2	Yaryah	3701	18	---	7	kono	---	8.927226666666666	-11.136384999999999	371.3	9.9	2020-01-21	12:55:00.000Z	1	---	---	---	---	---	---	---	---	---	no	1	---	0	3	---	2	---	---	---	1		1								---
170	ec966360-4a74-4db7-b094-38a2fa6f95ac	5	---	2	Baudu	3401	10	---	10	kono	---	8.85431	-11.133276666666665	361.2	6.8	2020-01-23	10:35:00.000Z	1	---	---	---	---	---	---	---	---	---	no	1	---	1	12	---	3	30	1	95	0	---	---	---	---	---	---	---	---	---	---
171	5ef1a6e7-b8d7-49cc-bf7f-ae3b717c4e84	5	---	2	Kayima	3202	7	---	3	kono	---	8.887210000000001	-11.158993333333335	306.0	4.7	2020-01-20	10:37:00.000Z	96	not available	2020-01-21	10:37:00.000Z	96	not available	2020-01-24	11:43:00.000Z	96	not available	---	---	---	---	---	---	---	---	---	---	---	---	---	---	---	---	---	---	---	---	---	---
172	18053635-663e-47b1-9f71-65519d762a43	7	---	2	Yaryah	3701	17	---	2	kono	---	8.92729863	-11.13689515	416.0	4.55	2020-01-21	12:47:00.000Z	96	Not available	2020-01-23	13:51:00.000Z	1	---	---	---	---	---	no	1	---	0	12	---	3	30	1	98	1								1		they usually clean it
173	6f8785dd-07ef-4b98-a1c1-d62154281510	9	---	2	Kayima	3201	2	---	1	---	---	8.88392023	-11.15851139	380.0	4.55	2020-01-20	12:12:00.000Z	1	---	---	---	---	---	---	---	---	---	No	1	---	0	6	---	3	15	1	98	0	---	---	---	---	---	---	---	---	---	---
174	65af561c-c238-4903-966e-fb4d4fd58069	5	---	2	Kayima	3201	1	---	7	---	---	8.884083333333333	-11.158096666666665	306.0	11.0	2020-01-20	12:08:00.000Z	1	---	---	---	---	---	---	---	---	---	no	1	---	1	12	---	3	1	1	95	1		1								---
175	aafc0f94-185c-4f38-82d2-34508656f38d	1	---	2	Kayima	3201	3	---	1	kono	---	8.88362009	-11.15865711	398.0	4.55	2020-01-20	12:11:00.000Z	1	---	---	---	---	---	---	---	---	---		1	---	1	3	---	3	2	1	95	0	---	---	---	---	---	---	---	---	---	---
176	f0809130-6384-4e86-8341-b40a43191b87	2	---	2	Kayima	3201	5	---	1	---	---	8.88202582	-11.15936864	410.0	4.55	2020-01-20	12:19:00.000Z	1	---	---	---	---	---	---	---	---	---	No	1	---	0	12	---	3	35	1	95	0	---	---	---	---	---	---	---	---	---	---
177	ce6e9544-82c7-43bb-ba70-15b17933618b	3	---	2	Kayima	3202	4	---	4	susu	---	8.88646717	-11.15880594	392.0	4.55	2020-01-20	13:44:00.000Z	1	---	---	---	---	---	---	---	---	---		1	---	0	12	---	3	30	1	95	1			1			1	1			---
178	22cc6047-6b4b-4a3e-8dc2-a49d3a1e1a03	1	---	3	Waiyor	2401	10	---	1	---	---	8.46391494	-10.87367839	310.0	4.55	2020-01-13	10:36:00.000Z	1	---	---	---	---	---	---	---	---	---		1	---	1	4	---	3	40	1	95	0	---	---	---	---	---	---	---	---	---	---
179	8077cefd-8eea-4559-9325-9a929974563d	7	---	3	Waiyor	2401	3	---	1	---	---	8.46472669	-10.87316771	301.0	4.55	2020-01-13	09:43:00.000Z	1	---	---	---	---	---	---	---	---	---	no	1	---	0	5	---	3	5	1	95	1		1								---
180	37a49f2e-8857-4936-a519-f576b84a1187	4	---	3	Gandorhun	2503	5	---	1	---	---	8.43150494	-10.86045873	270.0	4.55	2020-01-10	10:31:00.000Z	96	Not available	2020-01-13	11:30:00.000Z	96	Not available	2020-01-14	15:32:00.000Z	96	Not available	---	---	---	---	---	---	---	---	---	---	---	---	---	---	---	---	---	---	---	---	---	---
181	f30bc348-c54c-4e8a-b9a6-85614433fc0b	3	---	3	Gandorhun	2503	6	---	1	---	---	8.4314412	-10.8601687	271.0	4.55	2020-01-10	09:29:00.000Z	96	Not Available	2020-01-13	10:31:00.000Z	96	Not Available	2020-01-14	15:32:00.000Z	96	Not Avaliable	---	---	---	---	---	---	---	---	---	---	---	---	---	---	---	---	---	---	---	---	---	---
182	c66b853f-fd0c-4108-9a72-30890212ab23	6	---	3	Bandama	2601	17	---	1	---	---	8.39343455530896	-10.876342797136287	315.14	8.0	2020-01-14	12:42:00.000Z	96	Not available.	2020-01-14	12:42:00.000Z	96	Not available.	2020-01-14	17:33:00.000Z	96	Not available.	---	---	---	---	---	---	---	---	---	---	---	---	---	---	---	---	---	---	---	---	---	---
183	27b831ad-aa33-4491-a1a1-2dfa42f5c74d	9	---	3	Koidu Buma	2101	19	---	1	---	---	8.42058392	-10.84617334	263.0	4.55	2020-01-13	13:49:00.000Z	96	Not available	2020-01-14	17:24:00.000Z	96	not available	2020-01-14	17:24:00.000Z	96	not available	---	---	---	---	---	---	---	---	---	---	---	---	---	---	---	---	---	---	---	---	---	---
184	b1c78b67-9679-49bf-9c4d-392fca4a8de6	9	---	3	Gbatema Maakor	2701	16	---	1	---	---	8.41091511	-10.87341657	294.0	4.55	2020-01-14	10:39:00.000Z	1	---	---	---	---	---	---	---	---	---	No	1	---	0	12	---	3	35	1	4	0	---	---	---	---	---	---	---	---	---	---
185	3e86c753-8f84-4785-ba6f-3080bbd85761	4	---	3	Bandama	2601	8	---	1	---	---	8.3931928	-10.87594744	293.0	4.55	2020-01-14	10:07:00.000Z	1	---	---	---	---	---	---	---	---	---	No	1	---	0	12	---	3	40	1	94	0	---	---	---	---	---	---	---	---	---	---
186	d9666103-eb30-4e9f-a31f-48153abf390c	7	---	3	Bandama	2601	13	---	2	---	---	8.39380651	-10.87575106	300.0	4.55	2020-01-14	11:20:00.000Z	1	---	---	---	---	---	---	---	---	---	no	1	---	0	12	---	3	45	1	98	1								1		clean it
187	38cac85e-b6de-42af-899b-c24c74b0bb56	7	---	3	Gandorhun	2502	15	---	1	---	---	8.4376917	-10.87218055	268.0	4.55	2020-01-10	13:39:00.000Z	96	not available	2020-01-13	13:44:00.000Z	96	not available	2020-01-14	14:49:00.000Z	96	not available at all	---	---	---	---	---	---	---	---	---	---	---	---	---	---	---	---	---	---	---	---	---	---
188	2456e158-3d67-45b0-8205-dea24734714d	5	---	3	Kotuma	2301	6	---	4	---	---	8.462046389250693	-10.88424167509617	300.05	32.0	2020-01-15	10:25:00.000-05	1	---	---	---	---	---	---	---	---	---	no	1	---	0	12	---	3	5	1	95	0	---	---	---	---	---	---	---	---	---	---
189	e9c43b56-6211-44f4-a8b0-0a5a60b0c853	4	---	3	Waiyor	2401	16	---	1	---	---	8.46389647	-10.87301908	306.0	4.55	2020-01-16	10:10:00.000Z	1	---	---	---	---	---	---	---	---	---	No	1	---	0	3	---	3	3	1	95	1		1								---
190	b7ebb83b-2586-47a5-9d8c-e21b274a2b10	7	---	3	Bandama	2601	18	---	1	---	---	8.39422807	-10.87523233	301.0	4.55	2020-01-16	12:32:00.000Z	1	---	---	---	---	---	---	---	---	---	no	1	---	1	12	---	3	35	1	98	0	---	---	---	---	---	---	---	---	---	---
191	679d860e-20aa-409a-b08c-cbbf5382e2e8	1	---	3	Waiyor	2401	8	---	1	---	---	8.46415904	-10.87335563	303.0	4.55	2020-01-10	10:11:00.000Z	1	---	---	---	---	---	---	---	---	---		1	---	1	4	---	3	10	1	95	1		1								---
192	d661e147-41e4-452e-ae5f-587777d64117	7	---	3	Waiyor	2401	1	---	1	---	---	8.46463268	-10.87320781	293.0	4.55	2020-01-10	09:25:00.000Z	1	---	---	---	---	---	---	---	---	---	no	1	---	0	5	---	2	---	---	---	1		1								---
193	e3769e57-69a5-4d32-9042-3a642928978a	4	---	3	Koidu Buma	2101	13	---	1	---	---	8.42045528	-10.84533468	274.0	4.55	2020-01-10	10:53:00.000Z	1	---	---	---	---	---	---	---	---	---	No	1	---	0	3	---	3	2	1	95	98	---	---	---	---	---	---	---	---	---	---
194	7d084e81-ee35-49a3-b533-61baef3335c2	9	---	3	Gbatema Maakor	2701	1	---	1	---	---	8.41418452	-10.87085547	280.0	4.55	2020-01-13	10:22:00.000Z	1	---	---	---	---	---	---	---	---	---	No	1	---	0	12	---	3	30	1	98	0	---	---	---	---	---	---	---	---	---	---
195	8d96cb5e-9ad7-403c-89e9-823d3fe40837	8	---	3	Waiyor	2401	6	---	1	---	---	8.46408576	-10.87300134	313.0	4.55	2020-01-13	09:46:00.000Z	1	---	---	---	---	---	---	---	---	---	No	1	---	0	4	---	2	---	---	---	1		1								---
196	220ff592-54e5-4a26-9e5a-0dae98a3d8ba	14	---	2	Bengumaya	3301	11	---	1	kono	---	8.886409098011411	-11.110308910400468	395.45	4.0	2020-01-28	11:06:00.000Z	1	---	---	---	---	---	---	---	---	---	No	1	---	0	12	---	3	15	1	95	0	---	---	---	---	---	---	---	---	---	---
197	607346ff-1143-4c16-a905-a58f44d37d01	8	---	2	Budu 2	3801	1	---	2	kono	---	8.90083255	-11.22202322	418.0	4.55	2020-01-27	16:58:00.000Z	1	---	---	---	---	---	---	---	---	---	No	1	---	0	8	---	3	6	1	95	0	---	---	---	---	---	---	---	---	---	---
198	532dd9b5-cb56-4959-83fd-47c89b00e65d	1	---	2	Bengumaya	3301	12	---	1	kono	---	8.88659106	-11.11008812	401.0	4.55	2020-01-28	10:41:00.000Z	1	---	---	---	---	---	---	---	---	---		1	---	1	8	---	3	10	1	95	0	---	---	---	---	---	---	---	---	---	---
199	e807d8c9-a113-4006-9b2c-5f958bfed28b	5	---	2	Njewadu	3501	10	---	7	kono	---	8.91942	-11.218735	392.3	9.3	2020-01-27	17:41:00.000Z	1	---	---	---	---	---	---	---	---	---	no	1	---	0	12	---	3	10	1	95	0	---	---	---	---	---	---	---	---	---	---
200	b4a3eec3-b914-4899-b413-329c124a6aa1	9	---	2	Njewadu	3501	1	---	1	kono	---	8.91930694	-11.21915987	395.0	4.55	2020-01-27	16:38:00.000Z	1	---	---	---	---	---	---	---	---	---	No	1	---	0	12	---	3	10	1	98	0	---	---	---	---	---	---	---	---	---	---
201	9e16c907-e618-47fb-b5e1-8fdbff04f74c	8	---	2	Bengumaya	3301	8	---	2	kono	---	8.88629588	-11.11002469	408.0	4.55	2020-01-28	10:27:00.000Z	1	---	---	---	---	---	---	---	---	---	No	1	---	0	8	---	3	6	1	95	0	---	---	---	---	---	---	---	---	---	---
202	bdb667b9-b9c6-4d75-b849-39bfe0e231bb	2	---	1	Sewafe	1141	6	---	3	---	---	8.5448526	-11.23906546	321.0	4.55	2019-12-02	10:21:00.000Z	1	---	---	---	---	---	---	---	---	---	NO	1	---	0	3	---	3	7	1	95	1			1							---
203	ba820d8a-2da2-44e6-9d1f-52dcac9677a6	7	---	4	Kombayende	4401	6	---	1	---	---	8.78356502	-10.71054901	576.0	4.55	2019-12-04	12:01:00.000Z	1	---	---	---	---	---	---	---	---	---	no	1	---	0	4	---	3	8	1	95	0	---	---	---	---	---	---	---	---	---	---
204	54fbd022-a0ef-40f6-b501-9bc525fb364f	7	---	4	Tumbeidu	4301	6	---	2	---	---	8.83811564	-10.69063368	568.0	4.55	2019-12-04	09:22:00.000Z	1	---	---	---	---	---	---	---	---	---	No	1	---	0	5	---	3	10	1	98	1		1				1				---
205	a78bf586-5fc1-44ff-8048-e8c7b2858a2e	9	---	4	Kombayende	4401	4	---	1	---	---	8.78347165	-10.71085543	571.0	4.55	2019-12-04	12:01:00.000Z	1	---	---	---	---	---	---	---	---	---		1	---	0	3	---	3	30	1	98	1		1								---
206	80f7b1a8-07c9-4460-a282-0780496a4a33	4	---	4	Tumbeidu	4301	over_20	25	1	---	---	8.83704774	-10.69087154	583.0	4.55	2019-12-04	10:11:00.000Z	1	---	---	---	---	---	---	---	---	---	No	1	---	0	5	---	3	45	1	95	1		1								---
207	1c0487dd-084c-412e-998a-2670212ffcf3	4	---	4	Tumbeidu	4301	8	---	1	---	---	8.83807851	-10.6908883	569.0	4.55	2019-12-04	08:58:00.000Z	1	---	---	---	---	---	---	---	---	---	No	1	---	0	5	---	3	20	1	95	1		1								---
208	e3f33366-85e9-4f77-978d-adb4e6c3a141	7	---	4	Tumbeidu	4301	5	---	2	---	---	8.83814918	-10.690564	561.0	4.55	2019-12-04	08:57:00.000Z	1	---	---	---	---	---	---	---	---	---	No	1	---	1	5	---	3	10	1	98	1		1				1	1			---
209	80295c05-880d-4333-9553-feb28a786391	7	---	4	Bomboro	4601	9	---	1	---	---	8.78136381	-10.75104975	483.0	4.55	2019-12-09	11:06:00.000Z	1	---	---	---	---	---	---	---	---	---		1	---	0	12	---	3	60	1	98	0	---	---	---	---	---	---	---	---	---	---
210	428fe218-c187-4674-8e38-e7d4509e145c	7	---	4	Kissy Town	4201	1	---	2	---	---	8.7748934	-10.72496222	494.0	4.55	2019-12-09	09:32:00.000Z	1	---	---	---	---	---	---	---	---	---	what is the help for widow	1	---	0	3	---	3	998	1	98	0	---	---	---	---	---	---	---	---	---	---
211	dd0704a1-7411-4e2a-b79c-27eec80e17ee	3	---	4	Kissidu	4701	10	---	1	---	---	8.82844526	-10.69293878	569.0	4.55	2019-12-05	09:59:00.000Z	1	---	---	---	---	---	---	---	---	---		1	---	0	12	---	3	60	1	95	1			1			1	1			---
212	76b646da-d88b-4279-8438-5c4147e8f2c6	6	---	4	Kombayende	4401	9	---	1	---	---	8.790990779788489	-10.707886128764631	572.41	6.0	2019-12-05	12:48:00.000Z	1	---	---	---	---	---	---	---	---	---	No.	1	---	0	3	---	3	5	1	5	1							1			---
213	69aeb6fd-054b-4294-bf9d-9d78d15d8672	5	---	4	Tumbeidu	4301	17	---	5	---	---	8.837560421625927	-10.690796689896768	569.23	4.0	2019-12-04	08:55:00.000-05	1	---	---	---	---	---	---	---	---	---	No	1	---	1	3	---	3	5	1	95	1		1								---
214	cd243f21-1aa1-4d8a-986e-c57e606f0574	8	---	4	Kaliaya 1 & 2	4501	11	---	1	---	---	8.79503364	-10.68206766	554.0	4.55	2019-12-06	10:09:00.000Z	1	---	---	---	---	---	---	---	---	---		1	---	0	8	---	3	4	1	6	0	---	---	---	---	---	---	---	---	---	---
215	3556a2c4-a038-4bec-8912-262549bfa6e0	1	---	4	Kombayende	4401	18	---	1	---	---	8.78435522	-10.71048148	582.0	4.55	2019-12-06	15:07:00.000Z	1	---	---	---	---	---	---	---	---	---	No	1	---	0	3	---	3	10	1	95	1			1							---
216	4583738d-203f-4b67-b6db-2fa20f5ba601	3	---	4	Kombayende	4401	17	---	1	---	---	8.78982992	-10.70827129	582.0	4.55	2019-12-05	12:01:00.000Z	3	---	2019-12-06	12:01:00.000Z	3	---	2019-12-06	16:06:00.000Z	3	---	---	---	---	---	---	---	---	---	---	---	---	---	---	---	---	---	---	---	---	---	---	---
217	e933214e-b732-4cb8-85d4-6c61a9145b67	9	---	4	Kaliaya 1 & 2	4501	10	---	1	---	---	8.79544272	-10.6818315	600.0	4.55	2019-12-06	09:57:00.000Z	1	---	---	---	---	---	---	---	---	---	No	1	---	0	12	---	3	30	1	98	0	---	---	---	---	---	---	---	---	---	---
218	9c3147b5-5b9e-4bbe-abb7-3da8802d0a50	4	---	4	Kaliaya 1 & 2	4501	6	---	1	---	---	8.79780409	-10.67778694	576.0	4.55	2019-12-06	10:03:00.000Z	1	---	---	---	---	---	---	---	---	---	No	1	---	0	12	---	3	10	1	95	0	---	---	---	---	---	---	---	---	---	---
219	83ec36c3-e677-457b-a7e2-c31d364a9d1e	10	---	4	Kombayende	4401	6	---	1	---	---	8.79246736	-10.70782848	588.0	4.55	2019-12-04	10:50:00.000Z	96	Not Available	2019-11-05	12:49:00.000Z	96	Not available	2019-12-06	16:06:00.000Z	3	---	---	---	---	---	---	---	---	---	---	---	---	---	---	---	---	---	---	---	---	---	---	---
220	a8a056ea-2157-4d11-89be-1dd6de1c28ab	2	---	4	Kombayende	4401	15	---	1	---	---	8.78384684	-10.71016045	575.0	4.55	2019-12-03	14:47:00.000Z	1	---	---	---	---	---	---	---	---	---	No	1	---	0	12	---	3	45	1	95	0	---	---	---	---	---	---	---	---	---	---
221	b09415e7-f763-4820-9d76-35a18104b9b3	7	---	4	Kombayende	4401	11	---	2	---	---	8.78354088	-10.71047797	573.0	4.55	2019-12-03	14:50:00.000Z	1	---	---	---	---	---	---	---	---	---	What the survey questions will look like	1	---	0	5	---	3	35	1	98	1		1				1	1			---
222	04fe742c-d8ef-467c-8fd9-a109c361b45a	9	---	4	Kombayende	4401	over_20	23	1	---	---	8.78412552	-10.70993902	574.0	4.55	2019-12-03	14:52:00.000Z	1	---	---	---	---	---	---	---	---	---	No	1	---	0	3	---	3	30	1	98	1		1								---
223	a3e38881-0bd4-4d39-9ec8-558aa2f73ae2	6	---	1	Sewafe	1121	2	---	1	---	---	8.53720217	-11.24996614	316.0	4.55	2019-11-26	13:06:00.000Z	1	---	---	---	---	---	---	---	---	---		1	---	0	5	---	3	25	1	98	1		1								---
224	96a43084-5091-46b2-bebb-c08c77db08ca	6	---	1	Sewafe	1121	16	---	2	---	---	8.53568313	-11.24865911	307.0	4.55	2019-11-26	09:17:00.000Z	1	---	---	---	---	---	---	---	---	---	no	1	---	0	5	---	3	998	1	95	1		1								---
225	a6d97ae4-773b-450a-a464-a45ff67d065e	2	---	1	Sewafe	1141	2	---	1	---	---	8.54562395	-11.23904948	320.0	4.55	2019-11-26	08:21:00.000Z	1	---	---	---	---	---	---	---	---	---	No	1	---	0	3	---	3	5	1	95	0	---	---	---	---	---	---	---	---	---	---
226	f80d2ad1-dc3c-4f77-9c45-4163225bbfea	7	---	1	Sewafe	1121	3	---	2	---	---	8.53703433	-11.25004146	301.0	4.55	2019-11-26	10:11:00.000Z	1	---	---	---	---	---	---	---	---	---		1	---	0	4	---	3	90	1	30	1			1							---
227	b32cd269-f7bb-4bf7-9d2b-367a99ad6cb6	2	---	1	Sewafe	1141	7	---	1	---	---	8.5452581	-11.23943328	332.0	4.55	2019-11-26	11:41:00.000Z	1	---	---	---	---	---	---	---	---	---	No	1	---	0	3	---	3	15	1	95	0	---	---	---	---	---	---	---	---	---	---
228	7af587dd-5a3a-49e4-a936-c9591fcf0adb	4	---	1	Bassaya	1111	2	---	8.6442794 -10.9702798 0.0 1700.0	---	---	---	---	---	---	2019-11-23	22:03:00.000Z	1	---	---	---	---	---	---	---	---	---	proceed	1	---	1	5	---	3	2	1	95	1	1		1	1						---
229	a458d206-50d5-486f-aca4-802f4e30bdf7	14	---	1	Tioma	1201	2	---	1	---	---	8.53980065	-11.2177321	387.0	4.55	2019-11-29	08:04:00.000Z	1	---	---	---	---	---	---	---	---	---	No	1	---	0	8	---	3	5	1	95	1			1							---
230	17182537-2986-40fa-ac79-ef757052ad46	4	---	1	Tioma	1201	3	---	1	---	---	8.54002674	-11.21756634	379.0	4.55	2019-11-29	09:47:00.000Z	1	---	---	---	---	---	---	---	---	---	No	1	---	0	12	---	3	10	1	95	0	---	---	---	---	---	---	---	---	---	---
231	a3d633c9-0799-4af4-b5e0-cf38dfc76bf8	6	---	1	Tioma	1201	12	---	1	---	---	8.53985750003292	-11.218069163805215	365.63	12.0	2019-11-29	10:12:00.000Z	1	---	---	---	---	---	---	---	---	---	No.	1	---	0	6	---	3	2	1	14	0	---	---	---	---	---	---	---	---	---	---
232	dbccf4f0-2121-45d5-8819-25b66b775a99	6	---	1	Tioma	1201	14	---	1	---	---	8.54011028606502	-11.218567721152839	398.02	24.0	2019-11-29	07:59:00.000Z	1	---	---	---	---	---	---	---	---	---	No.	1	---	1	12	---	3	5	1	14	0	---	---	---	---	---	---	---	---	---	---
233	5acceab4-b0f6-4f7c-ba0e-88707c90e4d4	10	---	1	Njorpowahun	1301	4	---	1	---	---	8.56429228	-11.25693152	305.0	4.55	2019-11-29	15:41:00.000Z	1	---	---	---	---	---	---	---	---	---		1	---	0	12	---	3	10	1	95	0	---	---	---	---	---	---	---	---	---	---
234	730ec641-a9d3-436c-ab53-291f986bf5e5	96	Bockarie Hemore	1	Sewafe	1101	2	---	1	---	---	8.54379052	-11.24294528	318.0	4.55	2019-11-26	08:43:00.000Z	1	---	---	---	---	---	---	---	---	---		1	---	1	2	---	---	---	---	---	1					1		1			---
235	277d9933-e829-4669-aac9-887599b92504	7	---	1	Sewafe	1121	19	---	2	---	---	8.53684075	-11.24891018	329.0	4.55	2019-11-27	08:46:00.000Z	1	---	---	---	---	---	---	---	---	---		1	---	0	3	---	3	30	1	98	1		1								---
236	a3a868c3-fbe8-4d71-8d0a-bd7acdac2e79	96	Bockarie Hemore	1	Sewafe	1101	4	---	2	---	---	8.54383067	-11.24332628	325.0	4.55	2019-11-26	09:48:00.000Z	1	---	---	---	---	---	---	---	---	---		1	---	1	5	---	3	15	1	95	1			1							---
237	32e01b76-1aca-452e-870a-fac55e99d5d6	96	Bockarie Hemore	1	Sewafe	1101	8	---	1	---	---	8.54353057	-11.24363756	330.0	4.55	2019-11-25	14:50:00.000Z	1	---	---	---	---	---	---	---	---	---		1	---	0	2	---	---	---	---	---	1			1				1			---
238	50540766-0d6e-45c2-a295-ac7218cf2bd9	96	Umar Saccoh	1	Sewafe	1101	9	---	6	---	---	8.5431139	-11.2434365	323.89	5.0	2019-11-26	11:14:00.000Z	1	---	---	---	---	---	---	---	---	---	no	1	---	0	6	---	3	15	1	95	98	---	---	---	---	---	---	---	---	---	---
239	d532f4f4-125d-4c14-84e1-31ddc1ea04b6	96	Umar Saccoh	1	Sewafe	1101	6	---	4	---	---	8.5434038	-11.243225	321.89	5.0	2019-11-27	08:12:00.000Z	1	---	---	---	---	---	---	---	---	---	no	1	---	0	3	---	2	---	---	---	1		1								---
240	38733d66-1dc2-46d3-ac8c-448e80239e25	1	---	1	Sewafe	1111	8	---	1	---	---	8.54280303	-11.25545888	319.0	4.55	2019-11-27	07:54:00.000Z	1	---	---	---	---	---	---	---	---	---		1	---	1	5	---	3	20	1	95	1	1	1	1							---
241	98781c0b-b080-4abc-aa93-4c70fa9f099f	8	---	1	Sewafe	1121	18	---	2	---	---	8.53655055	-11.24924031	317.0	4.55	2019-11-27	09:43:00.000Z	1	---	---	---	---	---	---	---	---	---	No	1	---	0	6	---	3	50	1	98	1		1								---
242	17392c9c-6293-47ab-9a61-bdd303d5606c	96	Umar Saccoh	1	Sewafe	1101	5	---	9	---	---	8.5434488	-11.2431228	327.7	4.0	2019-11-26	09:23:00.000Z	1	---	---	---	---	---	---	---	---	---		1	---	0	3	---	2	---	---	---	1		1								---	1
243	97f3fdd9-8191-46de-a011-29ed668cae0d	6	---	1	Sewafe	1111	7	---	1	---	---	8.54279483756912	-11.25533350275769	336.47	8.0	2019-11-27	07:56:00.000Z	1	---	---	---	---	---	---	---	---	---		1	---	0	3	---	3	10	1	70	0	---	---	---	---	---	---	---	---	---	---
244	25c52657-bbaf-4bc6-98fb-d30fe878ddd1	6	---	1	Sewafe	1111	6	---	1	---	---	8.542855313667848	-11.255111965096194	311.39	8.0	2019-11-26	13:12:00.000Z	1	---	---	---	---	---	---	---	---	---		1	---	0	5	---	3	5	1	60	1	1		1			1	1			---
245	761d9936-fe54-427c-a45c-e56d9219e609	1	---	4	Yandama 1 & 2	4801	over_20	53	1	---	---	8.73563135	-10.73115016	471.0	4.55	2019-12-12	10:07:00.000Z	1	---	---	---	---	---	---	---	---	---		1	---	1	3	---	2	---	---	---	0	---	---	---	---	---	---	---	---	---	---
246	2dd53e31-1b87-4cf9-a3a9-21b203df084d	8	---	4	Yandama 1 & 2	4801	over_20	22	1	---	---	8.73614876	-10.73141838	478.0	4.55	2019-12-12	10:45:00.000Z	1	---	---	---	---	---	---	---	---	---	No	1	---	0	4	---	3	95	1	5	0	---	---	---	---	---	---	---	---	---	---
247	d751036a-2375-424d-81ce-8572d9dfef60	9	---	4	Yandama 1 & 2	4801	19	---	1	---	---	8.73543762	-10.73055374	476.0	4.55	2019-12-12	09:42:00.000Z	1	---	---	---	---	---	---	---	---	---	No	1	---	0	3	---	3	20	1	98	0	---	---	---	---	---	---	---	---	---	---
248	b381cfc5-0b13-4fb2-8ff9-fb3505bc1120	4	---	4	Yandama 1 & 2	4801	over_20	35	1	---	---	8.73580203	-10.73094651	486.0	4.55	2019-12-12	11:07:00.000Z	1	---	---	---	---	---	---	---	---	---	No	1	---	0	1	---	---	---	---	---	1		1								---
249	f92d2a4a-64d2-498c-87c1-75a67f14f386	10	---	4	Kaliaya 1 & 2	4501	9	---	1	---	---	8.79515284	-10.68227317	591.0	4.55	2019-12-06	09:40:00.000Z	96	Not available	2019-12-09	09:45:00.000Z	96	Not available	2019-12-10	11:49:00.000Z	96	Not available	---	---	---	---	---	---	---	---	---	---	---	---	---	---	---	---	---	---	---	---	---	---
250	16faf82b-df43-4897-ae7e-139291f7a396	9	---	4	Wordu	4101	6	---	1	---	---	8.72515915	-10.77725982	446.0	4.55	2019-12-11	09:26:00.000Z	1	---	---	---	---	---	---	---	---	---	No	1	---	0	12	---	3	15	1	98	0	---	---	---	---	---	---	---	---	---	---
251	9db015c6-3875-4ae9-ad9c-cb632fcb0459	2	---	4	Wordu	4101	5	---	2	---	---	8.7251276	-10.77738804	463.0	4.55	2019-12-11	09:22:00.000Z	1	---	---	---	---	---	---	---	---	---	No	1	---	0	12	---	3	20	1	95	0	---	---	---	---	---	---	---	---	---	---
252	5f256477-ab98-453c-ad7f-dcc9770ff819	1	---	4	Tumbeidu	4301	11	---	1	---	---	8.83761104	-10.69139206	561.0	4.55	2019-12-10	12:44:00.000Z	1	---	---	---	---	---	---	---	---	---		1	---	0	3	---	3	5	1	95	0	---	---	---	---	---	---	---	---	---	---
253	1551a092-cdba-4301-9c88-f4a0112744e4	3	---	4	Kaliaya 1 & 2	4501	2	---	1	---	---	8.79792521	-10.67755141	552.0	4.55	2019-12-10	11:36:00.000Z	96	Not available	2019-12-09	11:33:00.000Z	96	Not available	2019-12-10	11:36:00.000Z	96	Not available	---	---	---	---	---	---	---	---	---	---	---	---	---	---	---	---	---	---	---	---	---	---
254	0c40c9a6-ad5d-425a-931c-8263e5707724	2	---	4	Bomboro	4601	over_20	23	1	---	---	8.78067592	-10.74937868	495.0	4.55	2019-12-09	12:59:00.000Z	2	---	2019-12-10	09:45:00.000Z	96	Respondent were not available	2019-12-10	12:00:00.000Z	96	Not available	---	---	---	---	---	---	---	---	---	---	---	---	---	---	---	---	---	---	---	---	---	---
255	8d3acd0d-e312-4491-9ca9-167e63f4d68d	5	---	4	Wordu	4101	3	---	4	---	---	8.725439313228586	-10.777220781237846	446.81	64.0	2019-12-11	09:23:00.000-05	1	---	---	---	---	---	---	---	---	---	No	1	---	0	8	---	3	7	1	7	0	---	---	---	---	---	---	---	---	---	---
256	f59e05a6-0ad6-478c-ad25-d4a795367deb	8	---	4	Kissidu	4701	17	---	1	---	---	8.82912652	-10.69290185	581.0	4.55	2019-12-05	10:34:00.000Z	96	Not avalable	2019-12-06	12:37:00.000Z	96	Not avalable	2019-12-10	12:25:00.000Z	96	Third visit Not available	---	---	---	---	---	---	---	---	---	---	---	---	---	---	---	---	---	---	---	---	---	---
257	1fbb8c8a-9b07-49b3-9045-8919a8a8e3c8	8	---	4	Bomboro	4601	13	---	1	---	---	8.78122492	-10.75058774	487.0	4.55	2019-12-09	11:45:00.000Z	96	Not avalable	2019-12-09	11:45:00.000Z	96	Receive report that all members in this house are dead	2019-12-10	09:42:00.000Z	96	Not Available	---	---	---	---	---	---	---	---	---	---	---	---	---	---	---	---	---	---	---	---	---	---
258	314fe36d-ee52-4c85-b3f3-d501124ce174	9	---	4	Yandama 1 & 2	4801	over_20	33	1	---	---	8.73542351	-10.73045304	477.0	4.55	2019-12-11	13:34:00.000Z	1	---	---	---	---	---	---	---	---	---	No	1	---	0	4	---	3	5	1	95	1		1								---
259	24182f74-849a-48e3-a1ff-6ae8e282652b	7	---	4	Kombayende	4401	5	---	1	---	---	8.79288247	-10.70856953	599.0	4.55	2019-12-10	13:00:00.000Z	96	Not Available	2019-12-10	13:01:00.000Z	96	Not Available	2019-12-10	17:00:00.000Z	96	Not Available	---	---	---	---	---	---	---	---	---	---	---	---	---	---	---	---	---	---	---	---	---	---
260	0995e3e1-89ed-467b-8639-cb9e8f3c8648	6	---	4	Yandama 1 & 2	4801	over_20	37	1	---	---	8.735902437526653	-10.731632557031006	419.76	4.0	2019-12-11	13:29:00.000Z	1	---	---	---	---	---	---	---	---	---	No.	1	---	0	3	---	3	3	1	58	0	---	---	---	---	---	---	---	---	---	---
261	d7f41663-2222-4563-8486-cfa6e44ab9b1	8	---	4	Yandama 1 & 2	4801	15	---	1	---	---	8.73214554	-10.72882132	506.0	4.55	2019-12-11	10:01:00.000Z	1	---	---	---	---	---	---	---	---	---	No	1	---	0	4	---	3	2	1	95	0	---	---	---	---	---	---	---	---	---	---
262	fa0c214e-9fc3-4d7d-81d8-81051ec101f1	1	---	4	Kombayende	4401	3	---	1	---	---	8.79263284	-10.70786131	593.0	4.55	2019-12-06	11:50:00.000Z	96	Not Avaliable	2019-12-06	11:50:00.000Z	96	Not Available	2019-12-10	16:38:00.000Z	2	---	---	---	---	---	---	---	---	---	---	---	---	---	---	---	---	---	---	---	---	---	---	---
263	d92033dd-5a53-480f-9d16-495773a35f04	3	---	4	Yandama 1 & 2	4801	over_20	23	1	---	---	8.73596838	-10.73124375	490.0	4.55	2019-12-11	13:30:00.000Z	1	---	---	---	---	---	---	---	---	---		1	---	0	5	---	3	5	1	95	0	---	---	---	---	---	---	---	---	---	---
264	3b6f563d-9d0c-4079-b805-d627b1d2178d	7	---	1	Bassaya	11111	2	---	8.64337613 -10.9711697 409.0 6.06	---	---	---	---	---	---	2019-11-20	10:10:00.000Z	1	---	---	---	---	---	---	---	---	---		1	---	0	4	---	2	---	---	---	1		1								---
265	72dcb7de-0f0b-4911-a6cf-98810e46730f	96	Alie kamara	1	Kongoromaya	2222	1	---	8.61116083 -11.0391113 424.0 4.55	---	---	---	---	---	---	2019-11-21	10:14:00.000Z	1	---	---	---	---	---	---	---	---	---	No	1	---	0	5	---	3	30	1	9	1		1				1				---
266	8c06e10c-7abe-484a-961e-56981bcb5962	2	---	1	Sewafe	11111	5	---	8.61001002 -11.0386355 423.0 15.17	---	---	---	---	---	---	2019-11-21	12:47:00.000Z	1	---	---	---	---	---	---	---	---	---	What do we want to know about his Family.	1	---	0	5	---	3	15	1	50	1							1			---
267	7562cb7c-6fea-4293-81be-458f1012e931	96	e	1	Bassaya	1111	5	---	8.61096619 -11.0385839 401.0 19.72	---	---	---	---	---	---	2019-11-21	10:15:00.000Z	1	---	---	---	---	---	---	---	---	---	what the survey is all about	1	---	1	3	---	2	---	---	---	1		1								---
268	e8e495b0-5d9a-4f84-8214-eea5e6f9f229	96	Umar Saccoh	1	Bassaya	11111	6	---	8.64334265 -10.97119792 400.0 51.57	---	---	---	---	---	---	2019-11-22	09:24:00.000Z	1	---	---	---	---	---	---	---	---	---		1	---	1	5	---	3	20	1	95	1		1								---
269	30a73034-258a-4165-89f1-008dad5bc019	9	---	1	Bassaya	1111	1	---	8.6112492 -11.03921363 435.0 4.55	---	---	---	---	---	---	2019-11-21	11:33:00.000Z	1	---	---	---	---	---	---	---	---	---		1	---	0	5	---	3	3	1	95	1		1								---
270	ad10ccec-5cd0-4f29-8ee1-e56dd909089c	9	---	1	Bassaya	1111	6	---	8.64339559 -10.97123247 424.0 4.55	---	---	---	---	---	---	2019-11-22	09:25:00.000Z	1	---	---	---	---	---	---	---	---	---		1	---	1	5	---	3	5	1	95	1		1								---
271	c564124d-d561-4f34-adfe-14014b8e164f	10	---	4	Yandama 1 & 2	4801	over_20	31	1	---	---	8.73549854	-10.73073733	481.0	4.55	2019-12-12	09:37:00.000Z	1	---	---	---	---	---	---	---	---	---		1	---	0	12	---	3	20	1	95	0	---	---	---	---	---	---	---	---	---	---
272	0e62aa8d-d513-4a87-8dc8-a6edad0cd071	8	---	4	Yandama 1 & 2	4801	over_20	41	1	---	---	8.73242112	-10.72823672	497.0	4.55	2019-12-12	09:22:00.000Z	1	---	---	---	---	---	---	---	---	---	No	1	---	0	4	---	3	6	1	95	1		1								---
273	24f6f80a-1b46-4710-9ecb-6c48bf48a466	6	---	4	Yandama 1 & 2	4801	over_20	22	1	---	---	8.735471846704296	-10.731087921510426	485.17	4.0	2019-12-12	10:27:00.000Z	1	---	---	---	---	---	---	---	---	---	No.	1	---	0	3	---	3	2	1	59	0	---	---	---	---	---	---	---	---	---	---
274	3a994b99-38ac-4a58-825c-3a57b94165ef	1	---	4	Yandama 1 & 2	4801	20	---	1	---	---	8.73477942	-10.73022841	479.0	4.55	2019-12-12	10:38:00.000Z	1	---	---	---	---	---	---	---	---	---		1	---	0	3	---	3	6	1	95	0	---	---	---	---	---	---	---	---	---	---
275	1989ec5f-9426-4f1a-a74b-dcbd44dc2984	7	---	4	Yandama 1 & 2	4801	over_20	30	1	---	---	8.73516259	-10.73087516	480.0	4.55	2019-12-12	10:23:00.000Z	1	---	---	---	---	---	---	---	---	---		1	---	0	5	---	3	10	1	98	1		1								---
276	8d0523e9-e428-41fa-9075-5812507b7f28	8	---	4	Yandama 1 & 2	4801	over_20	21	1	---	---	8.73598104	-10.73127627	481.0	4.55	2019-12-12	10:05:00.000Z	1	---	---	---	---	---	---	---	---	---	No	1	---	0	4	---	3	5	1	95	1		1								---
277	44de1c65-2bc7-4505-ba02-ac68ffcfb0fd	4	---	4	Yandama 1 & 2	4801	over_20	52	1	---	---	8.73557849	-10.73126601	477.0	4.55	2019-12-12	09:53:00.000Z	1	---	---	---	---	---	---	---	---	---	No	1	---	0	12	---	3	5	1	95	0	---	---	---	---	---	---	---	---	---	---
278	6e80112e-6b96-49ea-ba28-7546c8ee56d2	10	---	4	Wordu	4101	4	---	1	---	---	8.72551108	-10.77732803	455.0	4.55	2019-12-11	09:24:00.000Z	1	---	---	---	---	---	---	---	---	---		1	---	0	12	---	3	20	1	95	0	---	---	---	---	---	---	---	---	---	---
279	b81794a9-19ff-4acc-aa97-3be959c69c65	6	---	4	Yandama 1 & 2	4801	3	---	1	---	---	8.732315240950829	-10.728096857911186	510.21	16.0	2019-12-11	09:07:00.000Z	1	---	---	---	---	---	---	---	---	---	No.	1	---	0	3	---	3	3	1	95	0	---	---	---	---	---	---	---	---	---	---
280	c6c4d582-b69e-4ddc-b459-049c252ff1f0	6	---	4	Yandama 1 & 2	4801	4	---	1	---	---	8.732368762990301	-10.728075023844731	543.67	2.0	2019-12-11	09:44:00.000Z	1	---	---	---	---	---	---	---	---	---	No.	1	---	0	3	---	3	3	1	95	0	---	---	---	---	---	---	---	---	---	---
281	8352b5c4-5c38-4636-8779-4e3da6e7f3d5	8	---	4	Yandama 1 & 2	4801	16	---	1	---	---	8.73231237	-10.72872253	529.0	4.55	2019-12-11	09:50:00.000Z	1	---	---	---	---	---	---	---	---	---	No	1	---	1	4	---	3	2	1	95	1		1								---
282	ba484ce6-1982-4da0-9b54-b8c6fb56861c	3	---	4	Wordu	4101	2	---	2	---	---	8.725102	-10.77732489	435.0	4.55	2019-12-11	09:16:00.000Z	1	---	---	---	---	---	---	---	---	---		1	---	0	12	---	3	5	1	95	1			1			1	1			---
283	aadd16d6-18e2-4527-95a8-917678c9b563	4	---	4	Yandama 1 & 2	4801	over_20	38	1	---	---	8.7354067	-10.73080458	470.0	4.55	2019-12-11	13:48:00.000Z	1	---	---	---	---	---	---	---	---	---	No	1	---	0	4	---	3	2	1	95	1		1								---
284	421ffd14-6716-43fc-a310-56a0ba48fafd	2	---	4	Kombayende	4401	15	---	2	---	---	8.79022586	-10.70831047	587.0	4.55	2019-12-06	09:15:00.000Z	96	Not available	2019-12-09	11:40:00.000Z	96	Not available	2019-12-10	13:41:00.000Z	96	Not available	---	---	---	---	---	---	---	---	---	---	---	---	---	---	---	---	---	---	---	---	---	---
285	dbdb3ed1-aed2-4716-b319-d8e86d65c3ae	3	---	4	Kissy Town	4201	5	---	1	---	---	8.77467043	-10.72432514	480.0	4.55	2019-12-09	10:36:00.000Z	96	Not available	2019-12-10	10:39:00.000Z	96	Not available	2019-12-10	14:50:00.000Z	96	Not available	---	---	---	---	---	---	---	---	---	---	---	---	---	---	---	---	---	---	---	---	---	---
286	3d9cbadb-f171-42d0-a35a-74ebc12b780d	4	---	4	Kissy Town	4201	11	---	1	---	---	8.7752948	-10.72420758	483.0	4.55	2019-12-08	09:44:00.000Z	96	Not Available	2019-12-10	11:44:00.000Z	96	Not available	2019-12-11	11:45:00.000Z	96	Not Available	---	---	---	---	---	---	---	---	---	---	---	---	---	---	---	---	---	---	---	---	---	---
287	aee71b73-7763-42fa-ae05-0d68b1e4d2d0	8	---	4	Tumbeidu	4301	10	---	1	---	---	8.83813269	-10.69113944	570.0	4.55	2019-12-05	11:36:00.000Z	96	Not Available	2019-12-06	13:04:00.000Z	96	Not Available	2019-12-10	13:07:00.000Z	96	Not available	---	---	---	---	---	---	---	---	---	---	---	---	---	---	---	---	---	---	---	---	---	---
288	e06ae868-64fe-4c42-91ea-289dbe625164	4	---	4	Yandama 1 & 2	4801	7	---	1	---	---	8.7323873	-10.72843857	513.0	4.55	2019-12-11	09:10:00.000Z	1	---	---	---	---	---	---	---	---	---	No	1	---	0	5	---	3	5	1	95	0	---	---	---	---	---	---	---	---	---	---
289	240b7abb-8385-4e33-b073-8b313713fae0	5	---	4	Bomboro	4601	over_20	22	0	---	---	8.78060978862782	-10.749600500303643	491.35	12.0	2019-12-09	12:47:00.000-05	96	Not Available	2019-12-10	21:38:00.000-05	1	---	---	---	---	---	No	1	---	0	6	---	3	10	1	95	0	---	---	---	---	---	---	---	---	---	---
290	34f93463-a478-45a6-bfce-346bb9d925b4	9	---	4	Wordu	4101	1	---	1	---	---	8.72500955	-10.7774144	459.0	4.55	2019-12-11	09:09:00.000Z	1	---	---	---	---	---	---	---	---	---	No	1	---	1	12	---	3	15	1	98	0	---	---	---	---	---	---	---	---	---	---
291	4220c37d-f71e-469f-a63a-0bd6580cfdb9	9	---	4	Yandama 1 & 2	4801	over_20	39	1	---	---	8.73526242	-10.73040709	481.0	4.55	2019-12-11	13:28:00.000Z	1	---	---	---	---	---	---	---	---	---	No	1	---	0	3	---	3	3	1	98	1		1								---
292	f8736d7e-13a6-4344-87b2-e46c282145d3	4	---	4	Kombayende	4401	16	---	1	---	---	8.78402222	-10.71021135	578.0	4.55	2019-12-03	14:46:00.000Z	1	---	---	---	---	---	---	---	---	---	Wthat is the benefite	1	---	0	3	---	3	40	1	95	98	---	---	---	---	---	---	---	---	---	---
293	3254469a-6643-40b3-9787-092d76205e57	6	---	4	Kombayende	4401	19	---	1	---	---	8.784010588251984	-10.710079237918979	576.54	8.0	2019-12-03	14:41:00.000Z	1	---	---	---	---	---	---	---	---	---	No.	1	---	1	12	---	3	30	1	95	0	---	---	---	---	---	---	---	---	---	---
294	dd2a0c0a-1366-40ff-abe2-ab43ee22c7ed	8	---	4	Kombayende	4401	2	---	3	---	---	8.78356197	-10.71071198	586.0	4.55	2019-12-03	15:28:00.000Z	1	---	---	---	---	---	---	---	---	---		1	---	0	3	---	3	6	1	95	0	---	---	---	---	---	---	---	---	---	---
295	be42838c-83a6-4d52-84a7-b443840d5074	4	---	4	Kissidu	4701	9	---	1	---	---	8.82832057	-10.69296994	588.0	4.55	2019-12-05	10:00:00.000Z	1	---	---	---	---	---	---	---	---	---	No	1	---	0	12	---	3	50	1	95	0	---	---	---	---	---	---	---	---	---	---
296	8117e0eb-939b-4e1a-9a6a-6dc0ddd4ff33	2	---	4	Kissidu	4701	2	---	1	---	---	8.82753162	-10.69298129	586.0	4.55	2019-12-05	09:22:00.000Z	1	---	---	---	---	---	---	---	---	---	No	1	---	0	12	---	3	998	1	95	1			1			1				---
297	194af172-8c7b-4608-bcfb-36e37d8b1cf1	7	---	4	Kissidu	4701	8	---	2	---	---	8.82822306	-10.6928706	598.0	4.55	2019-12-05	09:54:00.000Z	1	---	---	---	---	---	---	---	---	---	No	1	---	0	12	---	3	10	1	98	1			1							---
298	1a8b7f0d-b81d-4a54-a907-150e8c594482	5	---	4	Kissidu	4701	5	---	6	---	---	8.827945974008662	-10.69297203951261	568.62	3.0	2019-12-05	09:46:00.000-05	1	---	---	---	---	---	---	---	---	---	None	1	---	0	8	---	3	10	1	95	0	---	---	---	---	---	---	---	---	---	---
299	40e75df9-c539-482b-a215-fa0b2198ebcb	1	---	4	Kombayende	4401	9	---	1	---	---	8.78348294	-10.71046377	577.0	4.55	2019-12-03	14:49:00.000Z	1	---	---	---	---	---	---	---	---	---		1	---	0	6	---	3	1	1	95	0	---	---	---	---	---	---	---	---	---	---
300	5e3dc192-ce36-447b-b952-dee9960ed625	7	---	4	Kombayende	4401	12	---	2	---	---	8.78366188	-10.71044686	590.0	4.55	2019-12-03	15:55:00.000Z	1	---	---	---	---	---	---	---	---	---	No	1	---	0	5	---	3	30	1	98	1		1				1				---
301	3e60e61a-f3ae-48d2-b857-16f163b61c2e	2	---	4	Tumbeidu	4301	4	---	3	---	---	8.83816969	-10.69078513	576.0	4.55	2019-12-04	09:15:00.000Z	1	---	---	---	---	---	---	---	---	---	No	1	---	0	4	---	3	30	1	95	0	---	---	---	---	---	---	---	---	---	---
302	fedd6a8e-76ff-4492-8d11-33a5c21d3042	6	---	4	Kombayende	4401	7	---	1	---	---	8.78352523147552	-10.710523810236593	550.54	32.0	2019-12-04	12:10:00.000Z	1	---	---	---	---	---	---	---	---	---	No.	1	---	0	3	---	3	5	1	95	1						1	1			---
303	b2742e7e-8956-4684-a9e2-a3c5779b3fd4	7	---	1	Sewafe	1131	7	---	1	---	---	8.54164284	-11.24841739	318.0	4.55	2019-11-28	10:37:00.000Z	1	---	---	---	---	---	---	---	---	---		1	---	0	3	---	3	998	1	98	98	---	---	---	---	---	---	---	---	---	---
304	0416b236-d42f-4463-8198-a53bff9a978f	7	---	1	Mondeya	1501	9	---	3	---	---	8.54550588	-11.26113473	325.0	4.55	2019-11-28	08:44:00.000Z	1	---	---	---	---	---	---	---	---	---	Are you going paid money for treatment in the phc"	1	---	0	6	---	2	---	---	---	1								1		Nothing
305	168db942-bd88-4201-9dee-c0deaad96da6	8	---	1	Sewafe	1131	5	---	3	---	---	8.54214188	-11.24830467	322.0	4.55	2019-11-28	10:34:00.000Z	1	---	---	---	---	---	---	---	---	---	No	1	---	1	3	---	1	---	---	---	0	---	---	---	---	---	---	---	---	---	---
306	490464b2-bd98-4f9d-8649-a10d5b1ab626	5	---	1	Bassaya	1401	9	---	5	---	---	8.539471613970695	-11.208602987492826	402.06	4.0	2019-11-29	08:34:00.000-05	1	---	---	---	---	---	---	---	---	---	No	1	---	0	8	---	3	20	1	95	0	---	---	---	---	---	---	---	---	---	---
307	01fdf297-c59b-418c-b876-c4fe5bc86bb9	9	---	1	Bassaya	1401	7	---	1	---	---	8.5392196	-11.20842361	403.0	4.55	2019-11-29	08:32:00.000Z	1	---	---	---	---	---	---	---	---	---	No	1	---	0	12	---	3	1	1	98	0	---	---	---	---	---	---	---	---	---	---
308	9a22c427-8c92-4a22-8655-394649fbe4ef	5	---	4	Bomboro	4601	5	---	4	---	---	8.781197953893269	-10.751185351463803	479.98	48.0	2019-12-09	11:05:00.000-05	1	---	---	---	---	---	---	---	---	---	No	1	---	1	6	---	3	10	1	95	0	---	---	---	---	---	---	---	---	---	---
309	d0cab9fb-bede-4263-804f-e8162a4b48ea	5	---	4	Bomboro	4601	4	---	7	---	---	8.781104931966231	-10.7512104009172	470.74	2.0	2019-12-09	11:42:00.000-05	1	---	---	---	---	---	---	---	---	---	No	1	---	1	6	---	3	15	1	98	0	---	---	---	---	---	---	---	---	---	---
310	c22508a3-7d46-4411-82ba-3837f79e01da	9	---	4	Kissy Town	4201	6	---	1	---	---	8.77465565	-10.72423785	487.0	4.55	2019-12-09	09:35:00.000Z	1	---	---	---	---	---	---	---	---	---	No	1	---	0	3	---	2	---	---	---	0	---	---	---	---	---	---	---	---	---	---
311	1ecb9e60-33d2-4d50-883c-d0837a5bd549	8	---	4	Kissy Town	4201	2	---	2	---	---	8.77495327	-10.72496573	481.0	4.55	2019-12-09	09:32:00.000Z	1	---	---	---	---	---	---	---	---	---		1	---	0	3	---	3	5	1	5	0	---	---	---	---	---	---	---	---	---	---
312	3af84930-f71e-4a7c-ba7e-9a3151d0dc5c	10	---	4	Kaliaya 1 & 2	4501	7	---	1	---	---	8.79510506	-10.68187748	590.0	4.55	2019-12-06	10:02:00.000Z	1	---	---	---	---	---	---	---	---	---	No	1	---	1	12	---	3	10	1	6	0	---	---	---	---	---	---	---	---	---	---
313	caa6d099-788c-4d99-8a77-8bbb931b86ed	4	---	4	Kombayende	4401	11	---	1	---	---	8.7906684	-10.70801956	588.0	4.55	2019-12-05	09:59:00.000Z	2	---	2019-12-06	11:59:00.000Z	2	---	2019-12-06	15:09:00.000Z	3	---	---	---	---	---	---	---	---	---	---	---	---	---	---	---	---	---	---	---	---	---	---	---
314	2e0a29f8-4e01-4411-839a-56b334076554	96	Vamba	2	Bengumaya	3301	3	---	1	---	---	8.4847	-13.2183	4.0	1.0	2020-01-08	23:03:00.000-09	1	---	---	---	---	---	---	---	---	---	kllhkll	1	---	0	6	---	3	4	1	98	98	---	---	---	---	---	---	---	---	---	---
315	e860316f-0cb2-44e5-8cc3-e3d6084bd429	1	---	3	Koidu Buma	2101	12	---	1	---	---	8.42038151	-10.84655947	274.0	4.55	2020-01-09	12:26:00.000Z	1	---	---	---	---	---	---	---	---	---		1	---	1	4	---	3	15	1	95	0	---	---	---	---	---	---	---	---	---	---
316	61431b29-e92a-466d-a4bd-3540ac73e4a2	3	---	3	Koidu Buma	2101	2	---	3	---	---	8.42012738	-10.84579025	265.0	4.55	2020-01-09	10:52:00.000Z	1	---	---	---	---	---	---	---	---	---		1	---	1	3	---	3	2	1	95	1							1			---
317	aa3cb008-a44f-47c0-acf7-ce610da44a3b	8	---	3	Koidu Buma	2101	over_20	21	1	---	---	8.42071453	-10.84633815	274.0	4.55	2020-01-09	12:40:00.000Z	1	---	---	---	---	---	---	---	---	---	No	1	---	0	2	---	---	---	---	---	0	---	---	---	---	---	---	---	---	---	---
318	77721559-e583-4102-b69e-bcbe3b0e3c05	7	---	3	Gandorhun	2502	over_20	21	2	---	---	8.437898	-10.87335497	275.0	4.55	2020-01-09	10:29:00.000Z	1	---	---	---	---	---	---	---	---	---	no	1	---	0	12	---	3	30	1	98	1								1		Clean it
319	4dbeb2dd-027c-4cc1-a4a2-da2d82e367b3	10	---	3	Koidu Buma	2101	16	---	1	---	---	8.42037308	-10.84602111	285.0	4.55	2020-01-09	12:10:00.000Z	1	---	---	---	---	---	---	---	---	---		1	---	0	4	---	1	---	---	---	0	---	---	---	---	---	---	---	---	---	---
320	c4caf54f-3e6c-4f62-8906-06dea51e39db	9	---	3	Koidu Buma	2101	1	---	1	---	---	8.41998994	-10.8456716	278.0	4.55	2020-01-09	10:53:00.000Z	1	---	---	---	---	---	---	---	---	---	No	1	---	0	3	---	2	---	---	---	0	---	---	---	---	---	---	---	---	---	---
321	d46492bf-e0a5-4d35-8cb3-7ca7dccbd87c	9	---	3	Koidu Buma	2101	20	---	1	---	---	8.42064805	-10.84652932	283.0	4.55	2020-01-09	13:16:00.000Z	1	---	---	---	---	---	---	---	---	---	No	1	---	0	3	---	3	30	1	98	0	---	---	---	---	---	---	---	---	---	---
322	994439af-238c-4b98-9482-997e9e74c0a9	3	---	3	Koidu Buma	2101	3	---	1	---	---	8.42057094	-10.84580076	264.0	4.55	2020-01-10	09:53:00.000Z	1	---	---	---	---	---	---	---	---	---		1	---	0	3	---	2	---	---	---	0	---	---	---	---	---	---	---	---	---	---
323	4f316be3-283f-4cc9-b863-031ca71c63a9	10	---	3	Koboma 1	2201	5	---	1	---	---	8.45432179	-10.86989638	323.0	4.55	2020-01-10	10:39:00.000Z	1	---	---	---	---	---	---	---	---	---		1	---	0	12	---	3	1	1	95	0	---	---	---	---	---	---	---	---	---	---
324	e7ff1554-0522-446e-a8bb-e09c2a359eae	7	---	3	Waiyor	2401	2	---	1	---	---	8.46480303	-10.87322138	310.0	4.55	2020-01-10	10:11:00.000Z	1	---	---	---	---	---	---	---	---	---	no	1	---	0	5	---	2	---	---	---	1		1								---
325	c3d1379d-fa3a-4741-812d-b1dcb69cc8c3	9	---	3	Koidu Buma	2101	over_20	27	1	---	---	8.42048821	-10.84600974	288.0	4.55	2020-01-10	09:55:00.000Z	1	---	---	---	---	---	---	---	---	---	No	1	---	0	3	---	2	---	---	---	0	---	---	---	---	---	---	---	---	---	---
326	c2c75c3d-9df9-4e94-9d03-b4cdd803889b	4	---	4	Yandama 1 & 2	4801	over_20	60	1	---	---	8.73599792	-10.73128756	483.0	9.1	2020-01-06	11:43:00.000Z	1	---	---	---	---	---	---	---	---	---	way the name for	1	---	0	1	---	---	---	---	---	1	1									---
327	ada52872-4055-4152-b87c-efbabbbda398	2	---	4	Yandama 1 & 2	4801	over_20	49	1	---	---	8.73530872	-10.73036673	484.0	4.55	2020-01-06	11:54:00.000Z	1	---	---	---	---	---	---	---	---	---	No	1	---	0	4	---	3	8	1	95	0	---	---	---	---	---	---	---	---	---	---
328	ea3b5770-d814-4dfa-a9a7-0df319bb3a4d	1	---	3	Gandorhun	2501	4	---	1	---	---	8.4397747	-10.86238882	312.0	4.55	2020-01-07	10:57:00.000Z	1	---	---	---	---	---	---	---	---	---		1	---	0	3	---	3	10	1	95	0	---	---	---	---	---	---	---	---	---	---
329	9bcf92c0-661f-4ba9-90b3-3b2ea84fc7b4	3	---	3	Gandorhun	2501	10	---	1	---	---	8.43962399	-10.86169243	302.0	4.55	2020-01-07	12:10:00.000Z	1	---	---	---	---	---	---	---	---	---		1	---	0	1	---	---	---	---	---	0	---	---	---	---	---	---	---	---	---	---
330	ffaeb70b-012a-4e9b-a97d-a58fc740497d	8	---	3	Gandorhun	2503	1	---	1	---	---	8.43157993	-10.86063818	271.0	4.55	2020-01-07	13:41:00.000Z	1	---	---	---	---	---	---	---	---	---	No	1	---	0	3	---	3	5	1	95	1		1	1							---
331	69f3c4c0-d8a0-4247-93ea-fbe3db0d6cf9	96	jjg	1	Bassaya	8590	7	---	8.5970674 -11.035647 0.0 1299.99	---	---	---	---	---	---	2019-11-21	10:19:00.000Z	1	---	---	---	---	---	---	---	---	---		1	---	0	1	---	---	---	---	---	0	---	---	---	---	---	---	---	---	---	---
332	6d656098-ad00-43d2-bf5d-e374f98e2b3e	2	---	1	Sewafe	11111	7	---	8.61089836 -11.03924686 437.0 4.55	---	---	---	---	---	---	2019-11-21	10:30:00.000Z	1	---	---	---	---	---	---	---	---	---		1	---	1	5	---	2	---	---	---	1		1								---
333	d8ccbc68-9fbb-45ac-9b34-3289b794da53	96	Alie Kamara	1	Bindika	3333	1	---	8.61226491 -11.03912175 422.0 4.55	---	---	---	---	---	---	2019-11-21	12:51:00.000Z	1	---	---	---	---	---	---	---	---	---	what is the benefit	1	---	0	5	---	3	5	1	10	1		1				1				---
334	fcf981aa-61ff-4694-b387-deb8ec29e31c	1	---	1	Bassaya	1111	1111	---	8.64341155 -10.97123483 396.0 33.37	---	---	---	---	---	---	2019-11-20	13:38:00.000Z	1	---	---	---	---	---	---	---	---	---		1	---	0	3	---	3	10	1	5	1		1					1			---
335	831eef7e-b60c-4874-9761-22cd11056650	96	Umar Saccoh	1	Bassaya	11111	9	---	8.61062625 -11.03887402 424.0 4.55	---	---	---	---	---	---	2019-11-21	11:31:00.000Z	1	---	---	---	---	---	---	---	---	---		1	---	0	5	---	3	20	1	10	0	---	---	---	---	---	---	---	---	---	---
336	b2e4214c-5846-4090-bdbd-c77b17f3a5e3	7	---	1	Bindika	11111	3	---	8.6086468 -11.0399504 421.0 12.0	---	---	---	---	---	---	2019-11-21	13:16:00.000Z	1	---	---	---	---	---	---	---	---	---	no	1	---	0	4	---	3	20	1	15	1		1								---
337	95175666-c2e1-48cf-b576-5bde7c014560	96	Emmanuel Bockarie	1	Bassaya	1111	11111	---	8.61072471 -11.04028814 420.0 4.55	---	---	---	---	---	---	2019-11-21	13:26:00.000Z	1	---	---	---	---	---	---	---	---	---	0	1	---	0	5	---	3	60	1	10	1		1	1							---
338	df8c9a8c-a5c7-4e36-8875-c5cea1144f41	6	---	1	Sewafe	11111	6	---	8.6433445 -10.9712923 437.79 8.5	---	---	---	---	---	---	2019-11-22	09:26:00.000Z	1	---	---	---	---	---	---	---	---	---		1	---	1	6	---	3	5	1	95	1		1								---
339	6c583a50-47ab-491f-b670-dac278c94a50	2	---	2	Bengumaya	3301	1	---	1	---	---					2019-11-22	21:44:00.000-05	1	---	---	---	---	---	---	---	---	---		1	---	0	3	---	2	---	---	---	0	---	---	---	---	---	---	---	---	---	---
340	7503be42-9e86-4a0b-a3fb-83fea90ebc1d	7	---	1	Sewafe	1121	13	---	1	---	---	8.53494872	-11.25068211	309.0	4.55	2019-11-25	12:31:00.000Z	1	---	---	---	---	---	---	---	---	---	No	1	---	1	4	---	3	10	1	30	1		1								---
341	a97321fa-b71c-48ff-bbb5-ab3c0535752d	96	Ballay Kamara	1	Sewafe	1111	3	---	1	---	---	8.543054	-11.25475542	315.0	4.55	2019-11-26	08:43:00.000Z	1	---	---	---	---	---	---	---	---	---		1	---	1	6	---	3	3	1	95	0	---	---	---	---	---	---	---	---	---	---
342	e9b10b3f-7369-40cb-aeb0-17c66981c221	2	---	1	Sewafe	1141	3	---	3	---	---	8.54541862	-11.23907645	329.0	4.55	2019-11-26	10:31:00.000Z	1	---	---	---	---	---	---	---	---	---	No	1	---	1	3	---	3	2	1	95	1						1				---
343	4aecddef-65bc-4b4a-be81-73b32b7bfd4c	2	---	1	Sewafe	1141	3	---	3	---	---	8.54557192	-11.23914671	327.0	4.55	2019-11-26	09:24:00.000Z	1	---	---	---	---	---	---	---	---	---	What is the purpose of the visit	1	---	1	3	---	3	2	1	95	1						1				---
344	d8c6cac9-5d84-4aad-ae31-fc0ab9a3aa49	7	---	1	Sewafe	1121	4	---	2	---	---	8.53683249	-11.24957183	321.0	4.55	2019-11-26	13:59:00.000Z	1	---	---	---	---	---	---	---	---	---	No	1	---	0	3	---	3	20	1	95	0	---	---	---	---	---	---	---	---	---	---
345	54eb36ea-4a3f-493a-9df7-4f6adef2693a	96	Emmanuel Bockarie	1	Sewafe	1121	11	---	3	---	---	8.53552481	-11.24954404	310.0	4.55	2019-11-26	08:24:00.000Z	1	---	---	---	---	---	---	---	---	---	Why are you undertaking this activity	1	---	0	6	---	3	25	1	95	98	---	---	---	---	---	---	---	---	---	---
346	c02827d0-65f1-44a1-9910-7b6731818043	96	Emmanuel Bockarie	1	Sewafe	1121	10	---	2	---	---	8.53581275	-11.24978058	311.0	4.55	2019-11-26	09:58:00.000Z	1	---	---	---	---	---	---	---	---	---	No	1	---	1	6	---	3	50	1	95	0	---	---	---	---	---	---	---	---	---	---
347	ca52774b-9303-45f8-8908-4e776d1e538e	6	---	1	Sewafe	1121	1	---	2	---	---	8.53698194	-11.24955148	312.0	4.55	2019-11-26	10:41:00.000Z	1	---	---	---	---	---	---	---	---	---		1	---	0	3	---	3	998	1	95	1		1								---
348	5850d4e6-dd1f-4a7c-aacd-02a97328c129	6	---	1	Sewafe	1121	16	---	2	---	---	8.53575102	-11.24869117	314.0	4.55	2019-11-26	08:26:00.000Z	1	---	---	---	---	---	---	---	---	---	n0	1	---	1	6	---	3	2	1	95	1		1								---
349	945ce193-bf48-44f2-93bd-535a22312092	96	Emmanuel Bockarie	1	Sewafe	1121	7	---	1	---	---	8.53646976	-11.24973225	314.0	4.55	2019-11-26	13:41:00.000Z	1	---	---	---	---	---	---	---	---	---	No	1	---	0	5	---	3	1	1	95	1		1								---
350	626725c8-1ffd-4161-8f89-a2e88f585cdb	12	---	1	Tioma	1243	5	---	8.643311262130737 -10.971168279647827 409.0 68.26	---	---	---	---	---	---	2019-11-20	10:46:00.000Z	1	---	---	---	---	---	---	---	---	---	no	1	---	0	1	---	---	---	---	---	1			1							---	1
351	e2707529-af13-495b-a8e3-073636471ead	1	---	3	Bagbema	12345	12345	---	8.6432773 -10.9712954 413.1 20.0	---	---	---	---	---	---	2019-11-20	10:42:00.000Z	1	---	---	---	---	---	---	---	---	---		1	---	0	5	---	3	5	1	95	1	1									---
352	250faa57-c2f1-4949-9d15-8b073b187ab3	8	---	1	Sewafe	1121	14	---	1	---	---	8.53510372	-11.24956254	293.0	12.13	2019-11-27	08:10:00.000Z	1	---	---	---	---	---	---	---	---	---	No	1	---	0	3	---	3	998	1	98	1		1								---
353	7b01d27e-33d2-4a3f-b919-202e62daa6a0	2	---	2	Baudu	1111	11111	---	8.64333856 -10.97114551 397.0 15.17	---	---	---	---	---	---	2019-11-22	09:27:00.000Z	1	---	---	---	---	---	---	---	---	---	no	1	---	0	5	---	3	998	1	95	1	1	1								---
354	6d7a39f1-ab25-4b6a-8144-21c130878038	3	---	1	Bindika	11111	6	---	8.6432773 -10.9712954 413.1 20.0	---	---	---	---	---	---	2019-11-22	09:24:00.000Z	1	---	---	---	---	---	---	---	---	---		1	---	1	5	---	3	5	1	95	1		1								---
355	42bd0f1f-33a5-49a4-86af-65d5bbca4bd2	7	---	2	Bengumaya	1	1	---	42.347059 -71.0828059 -10.8 20.53	---	---	---	---	---	---	2019-11-20	15:15:00.000-05	1	---	---	---	---	---	---	---	---	---		1	---	0	4	---	3	2	0	---	0	---	---	---	---	---	---	---	---	---	---
356	0cba63ce-be12-4de8-aa13-2fa5f02fabf7	96	Umar Saccoh	1	Sewafe	1101	7	---	1	---	---	8.5434558	-11.2433717	304.29	4.5	2019-11-25	15:44:00.000Z	1	---	---	---	---	---	---	---	---	---		1	---	0	3	---	3	5	1	5	1		1								---
357	c3e1957f-de8e-4f6a-8833-972a34379ce3	96	Bockarie Hemore	1	Sewafe	1101	4	---	2	---	---	8.54386228	-11.24336441	306.0	4.55	2019-11-26	10:44:00.000Z	1	---	---	---	---	---	---	---	---	---		1	---	1	5	---	3	30	1	95	1			1				1			---
358	201f0c56-8341-4f32-bec9-8f79db4b9420	96	Umar Saccoh	1	Mondeya	1501	6	---	7	---	---	8.5458588	-11.261639	351.0	5.0	2019-11-27	13:46:00.000Z	1	---	---	---	---	---	---	---	---	---	No	1	---	0	8	---	3	10	1	95	0	---	---	---	---	---	---	---	---	---	---
359	0902d5e5-8125-4e94-9cb3-9f36f7a3e050	8	---	1	Mondeya	1501	3	---	1	---	---	8.54615029	-11.2623282	304.0	4.55	2019-11-27	14:00:00.000Z	1	---	---	---	---	---	---	---	---	---	No	1	---	0	12	---	3	20	1	98	1								1		None
360	2a9470a3-b69c-4f9a-8e45-a7389a7e046e	10	---	1	Sewafe	1141	8	---	2	---	---	8.54528608	-11.23966178	343.0	4.55	2019-11-27	08:13:00.000Z	1	---	---	---	---	---	---	---	---	---		1	---	0	96	Stream Water	3	40	1	98	0	---	---	---	---	---	---	---	---	---	---
361	ab51e0ba-d36f-4f61-9492-4288b27c6b6b	96	Bockarie Hemore	1	Mondeya	1501	9	---	2	---	---	8.5455616	-11.26113302	301.0	4.55	2019-11-27	13:07:00.000Z	1	---	---	---	---	---	---	---	---	---		1	---	1	12	---	3	55	1	95	0	---	---	---	---	---	---	---	---	---	---
362	6ae39531-19b7-4bd5-ab8d-7210228fb395	2	---	2	Njewadu	3501	7	---	2	temne	---	8.91944256	-11.21879561	418.0	4.55	2020-01-27	16:43:00.000Z	1	---	---	---	---	---	---	---	---	---	No	1	---	0	12	---	3	45	1	95	0	---	---	---	---	---	---	---	---	---	---
363	aa2f47bf-f6e1-4295-8c0c-04fdffd1d77c	3	---	3	Kotuma	2301	3	---	1	---	---	8.46185268	-10.88465666	305.0	4.55	2020-01-15	10:24:00.000Z	1	---	---	---	---	---	---	---	---	---		1	---	1	12	---	3	60	1	95	1			1			1	1			---
364	dc03833a-ddf1-4797-913b-7d2b6b2f20e6	8	---	3	Gandorhun	2501	16	---	3	---	---	8.41088721	-10.87326648	320.0	4.55	2020-01-10	13:35:00.000Z	96	Not Available	2020-01-13	11:35:00.000Z	96	Not Available	2020-01-14	14:49:00.000Z	96	Not Available	---	---	---	---	---	---	---	---	---	---	---	---	---	---	---	---	---	---	---	---	---	---
365	0925f592-3aeb-4b40-a46a-e1144f147e85	8	---	3	Kotuma	2301	5	---	1	---	---	8.46188145	-10.88436944	295.0	4.55	2020-01-15	10:25:00.000Z	1	---	---	---	---	---	---	---	---	---	No	1	---	1	8	---	3	20	1	95	0	---	---	---	---	---	---	---	---	---	---
366	971eb416-3329-4d91-8622-d2d152ab19ff	8	---	2	Fensedu	3101	19	---	2	kono	---	8.84909352	-11.09472856	416.0	4.55	2020-01-22	13:28:00.000Z	1	---	---	---	---	---	---	---	---	---	No	1	---	1	8	---	3	90	1	95	1				1						---
367	8bec9adc-7aa0-4946-bc41-53bfdcc35b9f	2	---	2	Fensedu	3101	9	---	4	---	---	8.84806754	-11.09553294	426.0	4.55	2020-01-22	12:36:00.000Z	1	---	---	---	---	---	---	---	---	---	No	1	---	0	12	---	3	45	1	95	0	---	---	---	---	---	---	---	---	---	---
368	017dbf4d-9bd5-42f1-8953-a7a1a0366875	5	---	2	Fensedu	3101	18	---	5	kono	---	8.849858333333334	-11.094895000000001	413.2	15.6	2020-01-22	13:52:00.000Z	1	---	---	---	---	---	---	---	---	---	no	1	---	0	12	---	3	20	1	95	98	---	---	---	---	---	---	---	---	---	---
369	429f46c6-0bf4-41f2-8a21-d4b86a609eb6	4	---	2	Fensedu	3101	5	---	3	kono	---	8.84827087	-11.09545452	417.0	4.55	2020-01-22	12:33:00.000Z	1	---	---	---	---	---	---	---	---	---	No	1	---	1	1	---	---	---	---	---	1		1	1							---
370	9ada86dd-419b-4460-aed3-387b230c5484	7	---	2	Kayima	3201	6	---	1	kono	---	8.88177173	-11.15936021	402.0	4.55	2020-01-20	12:18:00.000Z	1	---	---	---	---	---	---	---	---	---	no	1	---	0	12	---	3	998	1	98	0	---	---	---	---	---	---	---	---	---	---
371	02155951-696e-4166-9795-293f7af1cff0	9	---	2	Kayima	3201	15	---	1	---	---	8.88779253	-11.15909243	403.0	4.55	2020-01-20	13:16:00.000Z	1	---	---	---	---	---	---	---	---	---	No	1	---	0	12	---	3	1	1	98	0	---	---	---	---	---	---	---	---	---	---
372	bafbfe05-58e9-41fe-9561-60a74e592bdb	4	---	2	Kayima	3201	4	---	1	kono	---	8.88281737	-11.15910496	380.0	4.55	2020-01-20	12:17:00.000Z	1	---	---	---	---	---	---	---	---	---	No	1	---	0	12	---	3	30	1	95	0	---	---	---	---	---	---	---	---	---	---
373	35bc7543-0996-432b-9230-da40b93e3915	5	---	2	Kayima	3202	6	---	4	---	---	8.886536666666666	-11.158036666666666	464.0	10.8	2020-01-20	13:20:00.000Z	1	---	---	---	---	---	---	---	---	---	no	1	---	0	12	---	3	20	1	95	98	---	---	---	---	---	---	---	---	---	---
374	90536175-e0df-47dd-bcbd-495c2b7f5d0c	1	---	2	Kayima	3202	10	---	1	kono	---	8.88698737	-11.15891831	391.0	4.55	2020-01-20	13:19:00.000Z	1	---	---	---	---	---	---	---	---	---		1	---	0	4	---	3	20	1	95	0	---	---	---	---	---	---	---	---	---	---
375	bd4e2d39-237b-4f66-b912-a3c6e32161f2	8	---	2	Kayima	3202	2	---	4	susu	---	8.88637891	-11.15895913	398.0	4.55	2020-01-20	12:51:00.000Z	1	---	---	---	---	---	---	---	---	---	No	1	---	0	8	---	3	20	1	95	0	---	---	---	---	---	---	---	---	---	---
376	9b28b387-0885-42bb-9160-3ff1b69decf0	9	---	2	Kayima	3201	5	---	1	kono	---	8.88674416	-11.15897817	386.0	4.55	2020-01-21	09:45:00.000Z	1	---	---	---	---	---	---	---	---	---	No	1	---	0	12	---	3	3	1	98	0	---	---	---	---	---	---	---	---	---	---
377	b24bebdd-b1cb-490a-a1a0-c514cac211d7	4	---	2	Yaryah	3701	5	---	2	kono	---	8.92695669	-11.13816881	428.0	4.55	2020-01-21	11:08:00.000Z	1	---	---	---	---	---	---	---	---	---	No	1	---	0	12	---	3	30	1	95	0	---	---	---	---	---	---	---	---	---	---
378	0c5ccc65-1d08-4bee-ac1e-70ed89a148dc	7	---	2	Yaryah	3701	1	---	1	kono	---	8.92679506	-11.13861269	418.0	4.55	2020-01-21	10:23:00.000Z	1	---	---	---	---	---	---	---	---	---	no	1	---	1	12	---	3	10	1	98	0	---	---	---	---	---	---	---	---	---	---
379	ba0e1915-b005-4fcc-b22c-5fc1cbb123b6	9	---	2	Yaryah	3701	14	---	1	kono	---	8.9272472	-11.13689337	415.0	4.55	2020-01-23	13:28:00.000Z	1	---	---	---	---	---	---	---	---	---	No	1	---	0	12	---	3	40	1	98	0	---	---	---	---	---	---	---	---	---	---
380	63fb8782-5190-40f3-be55-4649471f32d9	3	---	3	Gandorhun	2501	12	---	1	---	---	8.4393938	-10.86105386	299.0	4.55	2020-01-08	09:25:00.000Z	1	---	---	---	---	---	---	---	---	---		1	---	1	3	---	3	15	1	95	1							1			---
381	5cc0c877-1e5d-4bcd-867a-c18dbdd4eca0	4	---	3	Gandorhun	2502	13	---	1	---	---	8.43761251	-10.87245666	283.0	4.55	2020-01-08	09:27:00.000Z	1	---	---	---	---	---	---	---	---	---	No	1	---	0	12	---	3	5	1	95	0	---	---	---	---	---	---	---	---	---	---
382	126f1c67-e93d-498f-900b-215df4eac8cd	2	---	3	Gandorhun	2502	8	---	1	---	---	8.43585125	-10.8703127	282.0	4.55	2020-01-08	10:28:00.000Z	1	---	---	---	---	---	---	---	---	---	What is the benefit out of this interviewed?	1	---	0	12	---	3	4	1	95	0	---	---	---	---	---	---	---	---	---	---
383	052481fa-77a6-41fa-86ce-76797c331322	14	---	3	Gandorhun	2503	17	---	2	---	---	8.431346762418528	-10.860084356767942	279.1	8.0	2020-01-08	10:14:00.000Z	1	---	---	---	---	---	---	---	---	---	No	1	---	0	3	---	3	5	1	95	1				1						---
384	b1aae912-e31d-47fb-8f41-ddcc5dc66bc0	2	---	3	Gandorhun	2502	3	---	3	---	---	8.43583707	-10.87033987	265.0	4.55	2020-01-08	09:15:00.000Z	1	---	---	---	---	---	---	---	---	---	No	1	---	0	12	---	3	10	1	95	1			1			1				---
385	0570f353-e537-4789-a51b-379ee7f9a8e8	9	---	3	Gandorhun	2502	2	---	1	---	---	8.43596491	-10.8705752	280.0	4.55	2020-01-08	09:53:00.000Z	1	---	---	---	---	---	---	---	---	---	No	1	---	0	8	---	3	5	1	4	0	---	---	---	---	---	---	---	---	---	---
386	1f7f54e5-f5d6-47a4-bc4c-11753307b7b7	3	---	3	Bandama	2601	14	---	1	---	---	8.39396509	-10.87578337	302.0	4.55	2020-01-14	11:35:00.000Z	1	---	---	---	---	---	---	---	---	---		1	---	1	12	---	3	998	1	95	0	---	---	---	---	---	---	---	---	---	---
387	1fb1e428-e96e-473f-a8e0-cbe9ce9d9e64	10	---	3	Bandama	2601	6	---	1	---	---	8.39418082	-10.87532455	304.0	4.55	2020-01-14	11:03:00.000Z	1	---	---	---	---	---	---	---	---	---	What will be the benefit behind this interview	1	---	1	12	---	3	30	1	98	0	---	---	---	---	---	---	---	---	---	---
388	393a0f54-1f8b-46c6-bcdc-cb3e78b9d565	10	---	3	Gbatema Maakor	2701	4	---	1	---	---	8.41430008	-10.87115498	289.0	4.55	2020-01-14	09:50:00.000Z	1	---	---	---	---	---	---	---	---	---		1	---	0	12	---	3	30	1	95	0	---	---	---	---	---	---	---	---	---	---
389	5a9221ac-1958-4cf1-9ccf-02f26dca2235	9	---	3	Gbatema Maakor	2701	14	---	1	---	---	8.41085863	-10.87340332	305.0	4.55	2020-01-14	10:03:00.000Z	1	---	---	---	---	---	---	---	---	---	No	1	---	0	12	---	3	30	1	5	0	---	---	---	---	---	---	---	---	---	---
390	ab0cbc1c-ce81-45bb-840b-8438da73e7a2	8	---	3	Bandama	2601	7	---	1	---	---	8.39334893	-10.87602007	315.0	4.55	2020-01-14	10:49:00.000Z	1	---	---	---	---	---	---	---	---	---	No	1	---	1	8	---	3	30	1	95	0	---	---	---	---	---	---	---	---	---	---
391	d2295399-06c1-4f0b-a222-cb1d0d25f374	7	---	3	Bandama	2601	10	---	1	---	---	8.39316994	-10.87573983	268.0	4.55	2020-01-14	10:12:00.000Z	1	---	---	---	---	---	---	---	---	---	DIstance is too far	1	---	0	12	---	3	20	1	98	1								1		Clean it
392	61ecdc57-c82d-408c-9599-613622822cac	5	---	3	Gbatema Maakor	2701	5	---	7	---	---	8.41410812563419	-10.871080361078713	252.28	4.0	2020-01-13	10:28:00.000-05	1	---	---	---	---	---	---	---	---	---	no	1	---	0	12	---	3	60	1	95	0	---	---	---	---	---	---	---	---	---	---
393	50330f78-2bfa-4fa8-a4f4-db19fc33ea28	2	---	3	Gbatema Maakor	2701	13	---	1	---	---	8.4136385	-10.87159185	286.0	4.55	2020-01-13	11:44:00.000Z	1	---	---	---	---	---	---	---	---	---	No	1	---	0	12	---	3	1	1	95	1			1			1				---
394	d1f1afaa-a2e3-4a80-997f-af864a89148a	2	---	3	Gbatema Maakor	2701	6	---	3	---	---	8.4141447	-10.8712842	278.0	4.55	2020-01-13	10:30:00.000Z	1	---	---	---	---	---	---	---	---	---	No	1	---	0	12	---	3	45	1	95	1			1							---
395	fb686b5a-1f5b-4119-bbb4-c756cdb75c8c	7	---	3	Waiyor	2401	17	---	3	---	---	8.46417155	-10.87292745	318.0	4.55	2020-01-13	12:37:00.000Z	1	---	---	---	---	---	---	---	---	---	No	1	---	1	5	---	2	---	---	---	1		1								---
396	92a20398-b3a0-409d-b9f1-01201d9d0e21	3	---	2	Baudu	3401	9	---	1	kono	---	8.85425562	-11.13368947	392.0	4.55	2020-01-24	10:36:00.000Z	1	---	---	---	---	---	---	---	---	---		1	---	1	12	---	3	15	1	95	0	---	---	---	---	---	---	---	---	---	---
397	e6e7fa66-507c-4739-b9d5-edd109ba35d6	1	---	2	Yaryah	3701	19	---	1	kono	---	8.92725724	-11.13686281	426.0	4.55	2020-01-21	12:02:00.000Z	96	Not avaliable	2020-01-23	12:59:00.000Z	96	Not Available	2020-01-24	12:09:00.000Z	96	Not avaliable	---	---	---	---	---	---	---	---	---	---	---	---	---	---	---	---	---	---	---	---	---	---
398	02c8f1a7-2c85-4805-b31f-d5003c04ac36	10	---	2	Yandu	3601	3	---	1	kuranko	---	8.8191157	-11.12629462	433.0	4.55	2020-01-28	09:23:00.000Z	1	---	---	---	---	---	---	---	---	---		1	---	0	12	---	3	20	1	98	0	---	---	---	---	---	---	---	---	---	---
399	f9c43cd3-941a-4b34-8888-acdf01a1e600	10	---	2	Njewadu	3501	14	---	1	kono	---	8.9195368	-11.2192772	404.0	4.55	2020-01-27	18:24:00.000Z	1	---	---	---	---	---	---	---	---	---		1	---	0	12	---	3	30	1	95	0	---	---	---	---	---	---	---	---	---	---
400	11da0d97-6d65-4e1c-800e-dd63498245ac	8	---	2	Budu 2	3801	9	---	1	kono	---	8.90105623	-11.22108277	424.0	4.55	2020-01-27	17:43:00.000Z	1	---	---	---	---	---	---	---	---	---	No	1	---	0	8	---	3	7	1	95	0	---	---	---	---	---	---	---	---	---	---
401	39fa975e-3332-4f8d-b379-1f22f265813f	4	---	2	Budu 2	3801	13	---	1	kono	---	8.9013756	-11.22120544	432.0	4.55	2020-01-27	18:10:00.000Z	1	---	---	---	---	---	---	---	---	---	No	1	---	0	12	---	3	50	1	95	0	---	---	---	---	---	---	---	---	---	---
402	a620e73c-dc1d-4d44-a207-8369adeb349c	9	---	2	Njewadu	3501	9	---	1	kono	---	8.91928932	-11.21913358	404.0	4.55	2020-01-27	17:19:00.000Z	1	---	---	---	---	---	---	---	---	---	No	1	---	0	12	---	3	15	1	98	0	---	---	---	---	---	---	---	---	---	---
403	b63938e1-550f-437b-8ef2-bec99000008d	4	---	2	Bengumaya	3301	17	---	1	kono	---	8.8867688	-11.11004895	384.0	4.55	2020-01-28	12:06:00.000Z	1	---	---	---	---	---	---	---	---	---	No	1	---	0	12	---	3	15	1	95	0	---	---	---	---	---	---	---	---	---	---
404	90d5d501-6773-4a0c-bb71-67e7e311f7ad	7	---	2	Bengumaya	3301	2	---	3	kono	---	8.88649836	-11.10966548	401.0	4.55	2020-01-28	10:41:00.000Z	1	---	---	---	---	---	---	---	---	---	no	1	---	0	12	---	3	5	1	98	0	---	---	---	---	---	---	---	---	---	---
405	cf7a1d56-1526-45a5-adc1-d4befb4da45a	1	---	2	Budu 2	3801	15	---	1	kono	---	8.90069996	-11.22173035	432.0	4.55	2020-01-27	17:37:00.000Z	1	---	---	---	---	---	---	---	---	---		1	---	1	8	---	3	2	1	95	0	---	---	---	---	---	---	---	---	---	---
406	1b1e6981-88c2-4827-bcd7-7a830b8030b4	1	---	2	Bengumaya	3301	4	---	1	kono	---	8.8866031	-11.10977355	410.0	4.55	2020-01-28	09:51:00.000Z	1	---	---	---	---	---	---	---	---	---		1	---	1	8	---	3	5	1	95	0	---	---	---	---	---	---	---	---	---	---
407	bd8ca3a8-be97-4f86-ad31-ab4e24e30a37	10	---	4	Kombayende	4401	10	---	1	---	---	8.78364071	-10.71038285	578.0	4.55	2019-12-03	14:52:00.000Z	1	---	---	---	---	---	---	---	---	---		1	---	0	12	---	3	20	1	95	0	---	---	---	---	---	---	---	---	---	---
408	978ca60e-3261-4318-b6c3-72caf98635e1	8	---	4	Tumbeidu	4301	1	---	2	---	---	8.83832719	-10.69082868	566.0	4.55	2019-12-04	08:57:00.000Z	1	---	---	---	---	---	---	---	---	---		1	---	1	4	---	3	6	1	95	1		1								---
409	59d823ba-89fd-4647-9e03-51fcbb79ab66	9	---	4	Tumbeidu	4301	12	---	1	---	---	8.83779257	-10.69073531	563.0	4.55	2019-12-04	09:52:00.000Z	1	---	---	---	---	---	---	---	---	---	No	1	---	0	3	---	2	---	---	---	1		1								---
410	57b15efe-f34e-4df5-8bf9-0e304192d8cf	3	---	4	Tumbeidu	4301	20	---	2	---	---	8.83741675	-10.69079683	569.0	4.55	2019-12-04	09:57:00.000Z	1	---	---	---	---	---	---	---	---	---		1	---	0	5	---	3	8	1	95	1			1			1	1			---
411	b156325b-2815-4a01-8c17-1af59513ae1f	7	---	4	Kombayende	4401	1	---	1	---	---	8.79316637	-10.70780266	593.0	4.55	2019-12-06	11:41:00.000Z	1	---	---	---	---	---	---	---	---	---		1	---	0	12	---	3	30	1	8	0	---	---	---	---	---	---	---	---	---	---
412	b5664742-36c3-42eb-a7f1-60a3386b186a	3	---	4	Kombayende	4401	20	---	1	---	---	8.78709916	-10.70677671	591.0	4.55	2019-12-04	14:39:00.000Z	3	---	2019-12-05	14:39:00.000Z	3	---	2019-12-06	16:05:00.000Z	3	---	---	---	---	---	---	---	---	---	---	---	---	---	---	---	---	---	---	---	---	---	---	---
413	9d9157a3-f370-4b8e-aa40-de27a1be0669	5	---	4	Kombayende	4401	19	---	6	---	---	8.787353987353859	-10.707044237504943	579.79	1.5	2019-12-06	14:38:00.000-05	1	---	---	---	---	---	---	---	---	---	No	1	---	0	6	---	3	15	1	98	0	---	---	---	---	---	---	---	---	---	---
414	cab25c95-3a35-417b-ae61-4a993b51985d	1	---	4	Kaliaya 1 & 2	4501	8	---	1	---	---	8.79517107	-10.68192241	571.0	4.55	2019-12-06	09:59:00.000Z	1	---	---	---	---	---	---	---	---	---		1	---	0	6	---	3	95	1	95	0	---	---	---	---	---	---	---	---	---	---
415	cda971a1-3d36-4882-9f33-05bd7fb73004	9	---	4	Kombayende	4401	over_20	24	1	---	---	8.78450701	-10.71049169	573.0	4.55	2019-12-06	14:34:00.000Z	1	---	---	---	---	---	---	---	---	---	No	1	---	0	3	---	3	1	1	98	1		1								---
416	ee89252e-f20d-45dc-8038-2f7132857e10	7	---	4	Bomboro	4601	12	---	2	---	---	8.78102284	-10.75061676	489.0	4.55	2019-12-09	11:45:00.000Z	1	---	---	---	---	---	---	---	---	---		1	---	0	12	---	3	60	1	98	0	---	---	---	---	---	---	---	---	---	---
417	ff89d582-d027-43ac-a531-825552bda4a5	10	---	4	Kissy Town	4201	4	---	1	---	---	8.77482179	-10.72445692	473.0	4.55	2019-12-09	09:33:00.000Z	1	---	---	---	---	---	---	---	---	---		1	---	0	3	---	1	---	---	---	1		1								---
418	86f23626-8372-4ce6-8630-fe25526846c8	10	---	4	Bomboro	4601	3	---	1	---	---	8.78103768	-10.7510872	476.0	4.55	2019-12-09	11:33:00.000Z	1	---	---	---	---	---	---	---	---	---		1	---	0	12	---	3	45	1	98	0	---	---	---	---	---	---	---	---	---	---
419	f8518ccf-bc56-48cc-836a-eb97f63ba9b1	3	---	4	Bomboro	4601	8	---	1	---	---	8.78136717	-10.75119329	474.0	4.55	2019-12-09	11:07:00.000Z	1	---	---	---	---	---	---	---	---	---		1	---	1	6	---	3	15	1	95	1			1			1	1			---
420	331d6a1f-9877-4bcb-a30d-3aac57b0cab7	2	---	4	Kissy Town	4201	12	---	1	---	---	8.77492774	-10.72413708	459.0	4.55	2019-12-09	09:48:00.000Z	1	---	---	---	---	---	---	---	---	---	No	1	---	0	3	---	3	1	1	95	1			1			1				---
421	e3608711-26c9-47b2-81d0-bb1e781be14b	4	---	4	Kissy Town	4201	10	---	2	---	---	8.77523063	-10.72424302	476.0	4.55	2019-12-09	09:47:00.000Z	1	---	---	---	---	---	---	---	---	---	No	1	---	0	3	---	3	25	1	95	0	---	---	---	---	---	---	---	---	---	---
422	6915967b-e32e-4438-b6cf-3ce0e150d36b	2	---	4	Bomboro	4601	11	---	1	---	---	8.78104378	-10.75079097	479.0	4.55	2019-12-09	11:11:00.000Z	1	---	---	---	---	---	---	---	---	---	No	1	---	0	12	---	3	45	1	95	1			1			1				---
423	08950403-99e9-45cc-8780-ce3bb1e277be	8	---	4	Bomboro	4601	1	---	1	---	---	8.78102719	-10.75135182	471.0	4.55	2019-12-09	11:05:00.000Z	1	---	---	---	---	---	---	---	---	---	No	1	---	1	8	---	3	4	1	95	0	---	---	---	---	---	---	---	---	---	---
424	b59d21b8-47af-4343-b4cc-a4f7c7724ad5	9	---	4	Bomboro	4601	2	---	1	---	---	8.78106914	-10.75134036	465.0	4.55	2019-12-09	11:04:00.000Z	1	---	---	---	---	---	---	---	---	---	No	1	---	0	8	---	3	10	1	98	0	---	---	---	---	---	---	---	---	---	---
425	ab519707-420e-4970-b37f-230736060ce2	2	---	4	Kissidu	4701	13	---	2	---	---	8.82867877	-10.69294535	586.0	4.55	2019-12-05	10:23:00.000Z	1	---	---	---	---	---	---	---	---	---	No	1	---	0	12	---	3	998	1	95	1			1							---
426	65e0291b-ebd7-4954-b032-5847fbcdc393	8	---	4	Kissidu	4701	1	---	2	---	---	8.82822581	-10.69291572	592.0	4.55	2019-12-05	09:28:00.000Z	1	---	---	---	---	---	---	---	---	---		1	---	0	8	---	3	15	1	95	1			1							---
427	85fc182d-4ced-4e5a-a771-1885472fe55d	6	---	4	Kissidu	4701	4	---	1	---	---	8.827906891281255	-10.692877563713656	573.1	8.0	2019-12-05	10:20:00.000Z	1	---	---	---	---	---	---	---	---	---	No.	1	---	0	3	---	3	1	1	95	1						1	1			---
428	6d373fd4-6b8c-4d62-a042-f8e5bc267767	10	---	4	Kissidu	4701	11	---	1	---	---	8.82867735	-10.6929992	573.0	4.55	2019-12-05	10:01:00.000Z	1	---	---	---	---	---	---	---	---	---		1	---	0	12	---	3	10	1	98	0	---	---	---	---	---	---	---	---	---	---
429	604c4e98-18a9-4d53-b8de-23a99e17bc0d	7	---	4	Kissidu	4701	1	---	1	---	---	8.8274087	-10.69295071	574.0	4.55	2019-12-05	09:27:00.000Z	1	---	---	---	---	---	---	---	---	---	No	1	---	0	5	---	3	10	1	98	1		1								---
430	1c8e4afa-876e-484f-94a4-0fd1223bee6d	3	---	4	Bomboro	4601	19	---	1	---	---	8.78068565	-10.74991438	491.0	4.55	2019-12-10	09:44:00.000Z	1	---	---	---	---	---	---	---	---	---		1	---	0	12	---	3	5	1	95	1			1			1	1			---
431	3ba105be-5994-4c9f-9b44-55029f5935a6	3	---	4	Bomboro	4601	18	---	1	---	---	8.78086025	-10.75009905	479.0	4.55	2019-12-09	12:39:00.000Z	96	Not available	2019-12-09	12:39:00.000Z	3	---	2019-12-10	13:55:00.000Z	3	---	---	---	---	---	---	---	---	---	---	---	---	---	---	---	---	---	---	---	---	---	---	---
432	b274a5cf-c8b7-4932-950d-32964a3ea2cc	9	---	4	Kombayende	4401	7	---	1	---	---	8.79176083	-10.70790264	594.0	4.55	2019-12-10	13:04:00.000Z	1	---	---	---	---	---	---	---	---	---	No	1	---	0	3	---	3	10	1	98	0	---	---	---	---	---	---	---	---	---	---
433	43e0029b-1c53-43be-adaf-72f8f5f4a441	9	---	4	Bomboro	4601	over_20	21	1	---	---	8.78060671	-10.74957768	477.0	4.55	2019-12-10	09:43:00.000Z	1	---	---	---	---	---	---	---	---	---	No	1	---	0	12	---	3	5	1	98	0	---	---	---	---	---	---	---	---	---	---
434	6aa4e675-f46f-493b-b2af-6b532e9d87d7	7	---	4	Kombayende	4401	4	---	2	---	---	8.79278498	-10.70843433	580.0	4.55	2019-12-10	12:59:00.000Z	96	Not Available	2019-12-10	17:02:00.000Z	96	Not Available	2019-12-10	17:02:00.000Z	96	Not Available	---	---	---	---	---	---	---	---	---	---	---	---	---	---	---	---	---	---	---	---	---	---
435	e83ca3cb-b221-4cbe-ac89-d96b7e18fb13	4	---	4	Tumbeidu	4301	14	---	1	---	---	8.83830131	-10.69087791	583.0	4.55	2019-12-05	05:51:00.000Z	96	Not availabe	2019-12-06	12:52:00.000Z	96	Not available	2019-12-10	12:52:00.000Z	1	---	No	1	---	0	5	---	3	45	1	95	1		1								---
436	2b23e530-f79f-44cf-80c4-9dfc99ecef7f	4	---	4	Yandama 1 & 2	4801	8	---	1	---	---	8.73235632	-10.72837445	497.0	4.55	2019-12-11	10:13:00.000Z	1	---	---	---	---	---	---	---	---	---	No	1	---	0	5	---	3	5	1	95	0	---	---	---	---	---	---	---	---	---	---
437	a42111f3-124d-4140-b73b-2f000d210885	1	---	4	Yandama 1 & 2	4801	12	---	1	---	---	8.73219638	-10.72848845	505.0	4.55	2019-12-11	10:31:00.000Z	1	---	---	---	---	---	---	---	---	---		1	---	0	3	---	3	5	1	95	0	---	---	---	---	---	---	---	---	---	---
438	31721b87-0306-4658-991d-d384c46edcf9	1	---	4	Yandama 1 & 2	4801	1	---	1	---	---	8.73233206	-10.7277912	517.0	4.55	2019-12-11	09:08:00.000Z	1	---	---	---	---	---	---	---	---	---	No	1	---	0	3	---	3	10	1	95	1			1							---
439	6fdddc06-e10a-47bf-91c9-4ba08492bfc5	6	---	4	Yandama 1 & 2	4801	over_20	22	1	---	---	8.736024288925465	-10.73153166125346	351.66	32.0	2019-12-12	09:16:00.000Z	1	---	---	---	---	---	---	---	---	---	No.	1	---	0	3	---	3	3	1	60	1	1						1			---
440	31daccf9-db64-48d9-955b-68752b9cc3dc	2	---	4	Yandama 1 & 2	4801	over_20	24	1	---	---	8.73589508	-10.73104778	484.0	4.55	2019-12-12	10:03:00.000Z	1	---	---	---	---	---	---	---	---	---	No	1	---	0	4	---	3	5	1	95	1		1								---
441	3f02720a-1dcf-46e7-99ae-ca65c3094cc9	1	---	4	Yandama 1 & 2	4801	over_20	40	1	---	---	8.73513618	-10.73023818	472.0	4.55	2019-12-12	09:08:00.000Z	1	---	---	---	---	---	---	---	---	---		1	---	0	3	---	3	5	1	95	0	---	---	---	---	---	---	---	---	---	---
442	bc922d33-ac71-4130-8392-ce25b6d98f1f	5	---	4	Yandama 1 & 2	4801	over_20	43	2	---	---	8.735215582715128	-10.730214609246373	491.58	8.0	2019-12-12	09:10:00.000-05	1	---	---	---	---	---	---	---	---	---	No	1	---	0	5	---	3	5	1	98	1		1								---
443	0361f700-6295-4877-9aba-26ff14fc4ae8	8	---	1	Konokandu	11111	5	---	8.609300560277196 -11.039268018336418 398.09 48.0	---	---	---	---	---	---	2019-11-21	13:00:00.000Z	1	---	---	---	---	---	---	---	---	---		1	---	0	2	---	---	---	---	---	0	---	---	---	---	---	---	---	---	---	---	1
444	0a21f524-46e7-4ba1-a4d1-880595b6d795	8	---	1	Bindika	11111	5	---	8.639279 -10.9750043 0.0 68.4	---	---	---	---	---	---	2019-11-21	12:39:00.000Z	1	---	---	---	---	---	---	---	---	---	no	1	---	0	4	---	3	5	1	20	1		1								---
445	8afdb813-701a-4231-9e54-a1472d684083	96	Bockarie Hemore	1	Bassaya	11111	11111	---	8.6100726 -11.03984163 425.0 4.55	---	---	---	---	---	---	2019-11-21	11:48:00.000Z	1	---	---	---	---	---	---	---	---	---		1	---	0	5	---	3	998	1	12	0	---	---	---	---	---	---	---	---	---	---
446	c582ce7d-ebb0-48c4-8cfa-83874e4d0179	3	---	1	Sewafe	1131	2	---	0	---	---	8.54201003	-11.24792598	323.0	4.55	2019-11-28	10:19:00.000Z	1	---	---	---	---	---	---	---	---	---		1	---	1	3	---	2	---	---	---	1			1				1			---
447	c7d0df0e-f76e-4b71-b656-127e0539d289	9	---	1	Bassaya	1401	5	---	1	---	---	8.53931827	-11.20825353	404.0	4.55	2019-11-28	13:42:00.000Z	1	---	---	---	---	---	---	---	---	---	No	1	---	0	12	---	3	95	1	98	1								1		None
448	3c7a4cd9-9e48-4e72-b5b3-aa403c0b2a53	4	---	1	Sewafe	1111	11	---	1	---	---	8.5428749	-11.25592414	329.0	4.55	2019-11-28	08:02:00.000Z	1	---	---	---	---	---	---	---	---	---	No	1	---	0	96	No water well	3	45	1	95	0	---	---	---	---	---	---	---	---	---	---
449	64718a00-2306-48bc-9ca5-e8bc71836d53	10	---	1	Sewafe	1131	1	---	1	---	---	8.54180439	-11.24784823	324.0	4.55	2019-11-28	09:10:00.000Z	1	---	---	---	---	---	---	---	---	---		1	---	0	3	---	1	---	---	---	1		1				1				---
450	1f6c86ae-9532-4813-8357-0ea6f43eeb6e	2	---	1	Sewafe	1131	3	---	1	---	---	8.54185319	-11.24817226	332.0	4.55	2019-11-28	09:17:00.000Z	1	---	---	---	---	---	---	---	---	---	What is the benefit of this interview	1	---	0	2	---	---	---	---	---	1			1			1				---
451	3f7c1447-4e30-44bb-82b2-12365abe7692	9	---	1	Sewafe	1141	5	---	1	---	---	8.54534208	-11.23907708	324.0	7.58	2019-11-25	13:21:00.000Z	1	---	---	---	---	---	---	---	---	---	No	1	---	0	3	---	3	5	1	95	0	---	---	---	---	---	---	---	---	---	---
452	0a9e0fcb-00de-4d30-a775-b16a5604e2e7	96	Alie Kamara	1	Sewafe	1141	6	---	3	---	---	8.54492291	-11.2390753	325.0	4.55	2019-11-25	13:34:00.000Z	1	---	---	---	---	---	---	---	---	---	What is the benefit of the program	1	---	0	3	---	3	5	1	95	1			1							---
453	b8e2c826-99c3-49a7-9ffb-1f7ea933437e	3	---	1	Bassaya	1401	4	---	1	---	---	8.53914696	-11.2082801	415.0	4.55	2019-11-29	09:30:00.000Z	1	---	---	---	---	---	---	---	---	---		1	---	0	12	---	3	998	1	95	0	---	---	---	---	---	---	---	---	---	---
454	af70b456-2280-400e-b10a-baed2f5e3809	10	---	1	Bassaya	1401	10	---	1	---	---	8.53945345	-11.20868879	396.0	4.55	2019-11-29	08:46:00.000Z	1	---	---	---	---	---	---	---	---	---		1	---	0	96	Stream	3	10	1	95	0	---	---	---	---	---	---	---	---	---	---
455	c50440e4-448d-48bd-9ffe-72e787e8a097	7	---	1	Tioma	1201	9	---	1	---	---	8.53997462	-11.21771564	399.0	4.55	2019-11-29	08:00:00.000Z	1	---	---	---	---	---	---	---	---	---	Are you goin to provide water facility for us	1	---	0	12	---	3	10	1	98	0	---	---	---	---	---	---	---	---	---	---
456	faf15816-0eff-4c53-928b-02e84b9f4c81	14	---	1	Tioma	1201	2	---	1	---	---	8.53985256	-11.21788864	385.0	4.55	2019-11-29	09:26:00.000Z	1	---	---	---	---	---	---	---	---	---	No	1	---	0	8	---	3	10	1	95	1			1							---
457	ec7f0b0e-f068-47a4-81ac-809ee202d6a4	6	---	1	Tioma	1201	13	---	1	---	---	8.53996923602373	-11.218092880651147	394.15	16.0	2019-11-29	09:12:00.000Z	1	---	---	---	---	---	---	---	---	---	No.	1	---	0	6	---	3	4	1	14	0	---	---	---	---	---	---	---	---	---	---
458	1292448c-3b45-4292-bad6-55d748b1b61c	8	---	1	Tioma	1201	12	---	2	---	---	8.53997564	-11.21800598	409.0	4.55	2019-11-29	10:14:00.000Z	1	---	---	---	---	---	---	---	---	---	No	1	---	0	6	---	3	20	1	95	0	---	---	---	---	---	---	---	---	---	---
459	107b1163-338e-4b63-b490-509619613e36	7	---	1	Tioma	1201	10	---	2	---	---	8.54000274	-11.21780853	390.0	4.55	2019-11-29	09:38:00.000Z	1	---	---	---	---	---	---	---	---	---		1	---	0	12	---	3	5	1	98	0	---	---	---	---	---	---	---	---	---	---
460	d6eb59ac-478d-4e74-ab01-d49f1f2be238	2	---	1	Sewafe	1111	2	---	1	---	---	8.543079175959322	-11.254731613956247	308.51	32.0	2019-11-25	13:18:00.000Z	1	---	---	---	---	---	---	---	---	---	What is the purpose of the interview.	1	---	0	12	---	3	30	1	70	0	---	---	---	---	---	---	---	---	---	---
461	64352a23-8ba1-4728-87de-25c2101ae82e	6	---	1	Sewafe	1111	1	---	1	---	---	8.543035472313836	-11.25445480032149	305.73	32.0	2019-11-26	08:48:00.000Z	1	---	---	---	---	---	---	---	---	---		1	---	0	3	---	3	5	1	60	1						1	1			---
462	03fd4cac-bafe-4d36-8e0a-ef2866d7f449	8	---	1	Sewafe	1121	8	---	3	---	---	8.53613599	-11.24972096	320.0	4.55	2019-11-26	14:39:00.000Z	1	---	---	---	---	---	---	---	---	---		1	---	0	3	---	3	998	1	95	1		1								---
463	60dc0399-4e4e-489e-8235-adc5f994daed	6	---	1	Sewafe	1111	7	---	1	---	---	8.542836016771217	-11.255386980367502	310.2	16.0	2019-11-27	09:14:00.000Z	1	---	---	---	---	---	---	---	---	---	No.	1	---	0	7	---	3	0	0	---	0	---	---	---	---	---	---	---	---	---	---
464	33d053d1-024e-4f53-aea8-f68fb67a0bc5	96	Bockarie Hemore	1	Sewafe	1101	3	---	1	---	---	8.54378024	-11.24332564	322.0	4.55	2019-11-27	08:11:00.000Z	1	---	---	---	---	---	---	---	---	---		1	---	0	3	---	2	---	---	---	0	---	---	---	---	---	---	---	---	---	---
465	f4bd1c41-86d3-4e6e-b036-28444fbccd64	7	---	1	Mondeya	1501	2	---	2	---	---	8.54644939	-11.26255874	321.0	4.55	2019-11-27	13:01:00.000Z	1	---	---	---	---	---	---	---	---	---		1	---	0	6	---	3	5	1	98	1		1								---
466	34ab2ddc-1f46-41be-8c60-02ab73f56c0f	4	---	1	Sewafe	1121	5	---	1	---	---	8.53672352	-11.25038068	318.0	4.55	2019-11-27	08:07:00.000Z	1	---	---	---	---	---	---	---	---	---	No	1	---	0	5	---	3	30	1	95	98	---	---	---	---	---	---	---	---	---	---
467	de4523c3-c19b-42f1-91a6-e0d4db0ba547	1	---	1	Sewafe	1111	9	---	1	---	---	8.5427578	-11.25576958	333.0	4.55	2019-11-27	10:39:00.000Z	1	---	---	---	---	---	---	---	---	---		1	---	0	3	---	3	4	1	95	1			1							---
468	10f5dd0f-0e5d-4f6e-a6e2-76481044f427	2	---	1	Mondeya	1501	7	---	1	---	---	8.54580062	-11.26143526	308.0	4.55	2019-11-27	13:13:00.000Z	1	---	---	---	---	---	---	---	---	---	No	1	---	0	5	---	2	---	---	---	1			1			1				---
469	62dcc6d9-0ea5-44ff-b5cc-9bebabd1bd10	2	---	1	Sewafe	1141	4	---	2	---	---	8.54537472	-11.23921552	323.0	4.55	2019-11-27	08:15:00.000Z	1	---	---	---	---	---	---	---	---	---	No	1	---	0	3	---	3	5	1	95	1						1				---
470	e25f1e01-229f-48a1-aba0-3d5d866b6ec0	2	---	1	Sewafe	1141	5	---	2	---	---	8.54522979	-11.23905103	329.0	4.55	2019-11-27	09:10:00.000Z	1	---	---	---	---	---	---	---	---	---	No	1	---	0	12	---	3	10	1	95	0	---	---	---	---	---	---	---	---	---	---
471	6c9eb6f9-e050-4a5d-8f87-080a513b74de	10	---	1	Mondeya	1501	5	---	5	---	---	8.54582171	-11.26187074	305.0	4.55	2019-11-27	13:11:00.000Z	1	---	---	---	---	---	---	---	---	---		1	---	0	5	---	3	2	1	95	1			1			1				---
472	811c27bb-3d60-4a72-b50f-a700c671da84	8	---	1	Sewafe	1121	6	---	2	---	---	8.53665824	-11.25008523	315.0	4.55	2019-11-27	09:11:00.000Z	1	---	---	---	---	---	---	---	---	---		1	---	0	3	---	3	20	1	95	1							1			---
473	8ab821d6-f615-48cf-af77-e77d18ca3c0d	1	---	1	Sewafe	1111	9	---	1	---	---	8.54279762	-11.25576776	318.0	4.55	2019-11-27	09:22:00.000Z	1	---	---	---	---	---	---	---	---	---		1	---	0	3	---	3	3	1	95	1			1							---
474	efa01687-fdb6-4413-a011-5ea05ce919ac	96	Ballay kamara	1	Sewafe	1111	5	---	1	---	---	8.5429215	-11.2549647	323.0	4.55	2019-11-25	13:05:00.000Z	1	---	---	---	---	---	---	---	---	---		1	---	1	5	---	3	15	1	95	1	1		1							---
475	af438907-7d8b-4006-ad26-f4058d1a9bb3	10	---	1	Sewafe	1141	7	---	2	---	---	8.5457041	-11.23885554	306.0	4.55	2019-11-26	08:10:00.000Z	1	---	---	---	---	---	---	---	---	---		1	---	0	3	---	3	4	1	95	1		1								---
476	ba5487c4-0617-47e3-9210-44798395eb86	10	---	1	Sewafe	1141	6	---	3	---	---	8.54493366	-11.2390491	328.0	4.55	2019-11-26	10:44:00.000Z	1	---	---	---	---	---	---	---	---	---		1	---	0	3	---	1	---	---	---	1		1	1			1	1			---
477	e4fccbaa-cf87-4c4d-bacf-fadcab0a1738	8	---	1	Sewafe	1121	8	---	1	---	---	8.53635801	-11.24987779	316.0	4.55	2019-11-26	13:46:00.000Z	1	---	---	---	---	---	---	---	---	---	No	1	---	0	2	---	---	---	---	---	1		1					1			---
478	308f6c3d-5d07-4416-ba77-9d307c33bd22	7	---	1	Sewafe	1121	3	---	2	---	---	8.5370342	-11.2499918	312.0	4.55	2019-11-26	11:13:00.000Z	1	---	---	---	---	---	---	---	---	---		1	---	0	3	---	3	10	1	95	1			1							---
479	ae1f0511-d6ed-4736-9021-aa6f2bb30c77	14	---	2	Fensedu	3101	17	---	2	kono	---	8.849275752667157	-11.094797941889887	423.61	6.0	2020-01-22	13:20:00.000Z	1	---	---	---	---	---	---	---	---	---	Are we going to get any supply after the iterview	1	---	0	96	None	3	15	1	95	1			1							---
480	582e58e1-1508-4f1b-92db-384247c64fb0	5	---	2	Fensedu	3101	3	---	13	kono	---	8.849018333333333	-11.095564999999999	367.6	7.2	2020-01-22	12:32:00.000Z	1	---	---	---	---	---	---	---	---	---	no	1	---	1	12	---	3	40	1	95	0	---	---	---	---	---	---	---	---	---	---
481	ef094493-4b47-4c1c-98c8-adaa05fc6a78	10	---	2	Fensedu	3101	13	---	1	kono	---	8.84855871	-11.09522019	421.0	4.55	2020-01-22	12:38:00.000Z	1	---	---	---	---	---	---	---	---	---		1	---	0	12	---	3	30	1	98	0	---	---	---	---	---	---	---	---	---	---
482	9b1ed800-adb3-4d25-8ae8-be3009cc8b23	9	---	2	Fensedu	3101	2	---	1	kono	---	8.84899336	-11.09535623	422.0	4.55	2020-01-22	13:13:00.000Z	1	---	---	---	---	---	---	---	---	---	No	1	---	0	3	---	3	5	1	98	1	1	1								---
483	b051509f-6117-4ac2-90fd-d74add80b475	9	---	2	Fensedu	3101	20	---	1	kono	---	8.84904437	-11.09468535	448.0	4.55	2020-01-22	13:57:00.000Z	1	---	---	---	---	---	---	---	---	---	No	1	---	0	12	---	3	40	1	98	1	1					1	1			---
484	8a7c350f-7e7c-41b2-96d1-0317b1700fe5	1	---	2	Fensedu	3101	15	---	1	kono	---	8.84883676	-11.0951714	431.0	4.55	2020-01-22	12:53:00.000Z	1	---	---	---	---	---	---	---	---	---		1	---	1	4	---	3	30	1	95	1		1								---
485	67f3ae37-c552-4bd4-87bb-46bbe8dbe660	1	---	3	Bandama	2601	5	---	1	---	---	8.39333798	-10.87633174	293.0	4.55	2020-01-14	10:07:00.000Z	1	---	---	---	---	---	---	---	---	---		1	---	1	8	---	3	1	1	95	0	---	---	---	---	---	---	---	---	---	---
486	424eb13b-a61a-40d0-9614-d7e2d0b1b732	10	---	3	Gandorhun	2503	18	---	1	---	---	8.43171212	-10.86006916	269.0	4.55	2020-01-10	10:16:00.000Z	96	Not Available	2020-01-13	13:17:00.000Z	96	Not Available	2020-01-14	15:20:00.000Z	96	Not Available	---	---	---	---	---	---	---	---	---	---	---	---	---	---	---	---	---	---	---	---	---	---
487	9d501d70-8e1f-4bd0-bb19-e121ad9f30ed	6	---	3	Bandama	2601	16	---	1	---	---	8.393596192642075	-10.876101516167083	287.35	8.0	2020-01-14	11:15:00.000Z	1	---	---	---	---	---	---	---	---	---	No.	1	---	0	3	---	2	---	---	---	1		1								---
488	4c253929-5abd-458d-882c-05c131f226de	4	---	3	Bandama	2601	11	---	2	---	---	8.39361443	-10.8756803	294.0	4.55	2020-01-14	11:17:00.000Z	1	---	---	---	---	---	---	---	---	---	No	1	---	1	12	---	3	30	1	95	0	---	---	---	---	---	---	---	---	---	---
489	768ce696-6ba8-48cf-a56b-e0e5c580c3ad	10	---	3	Gbatema Maakor	2701	15	---	1	---	---	8.41061182	-10.87344859	283.0	4.55	2020-01-14	12:00:00.000Z	1	---	---	---	---	---	---	---	---	---		1	---	0	12	---	3	30	1	95	0	---	---	---	---	---	---	---	---	---	---
490	bc6c4058-ab4d-47f2-9e12-f2696503929a	8	---	2	Budu 2	3801	2	---	2	kono	---	8.90079349	-11.22203359	436.0	4.55	2020-01-27	17:36:00.000Z	96	Not Available	2020-01-27	17:36:00.000Z	1	---	---	---	---	---	No	1	---	0	8	---	3	95	1	95	0	---	---	---	---	---	---	---	---	---	---
491	8ba9f393-89d8-4fef-b28d-e0284d668231	4	---	2	Budu 2	3801	8	---	1	kono	---	8.90104989	-11.2211944	412.0	4.55	2020-01-27	17:14:00.000Z	1	---	---	---	---	---	---	---	---	---	No	1	---	1	12	---	3	50	1	95	0	---	---	---	---	---	---	---	---	---	---
492	ff11c095-37e7-415f-a1c1-de8aff440bcd	7	---	2	Bengumaya	3301	5	---	1	kono	---	8.8866224	-11.11006153	389.0	4.55	2020-01-28	12:03:00.000Z	1	---	---	---	---	---	---	---	---	---	no	1	---	0	12	---	3	20	1	98	0	---	---	---	---	---	---	---	---	---	---
493	8d70a597-7422-4af3-b5a0-b6feff42805c	3	---	2	Yandu	3601	6	---	1	kuranko	---	8.8193818	-11.12624032	445.0	4.55	2020-01-28	09:41:00.000Z	1	---	---	---	---	---	---	---	---	---		1	---	0	12	---	3	10	1	95	1			1			1	1			---
494	a04c14ef-27fb-48f9-a6e7-d8cedd53e49f	14	---	2	Bengumaya	3301	9	---	1	kono	---	8.886533534381616	-11.109990857489112	409.13	4.0	2020-01-28	10:13:00.000Z	1	---	---	---	---	---	---	---	---	---	No	1	---	0	12	---	3	10	1	95	0	---	---	---	---	---	---	---	---	---	---
495	fe67bee8-cfc2-4137-a419-97aa98538cf6	14	---	2	Budu 2	3801	12	---	1	limba	---	8.90115746951221	-11.220846504364207	425.45	4.0	2020-01-27	17:52:00.000Z	1	---	---	---	---	---	---	---	---	---	No	1	---	0	12	---	3	5	1	95	98	---	---	---	---	---	---	---	---	---	---
496	52e7aed7-d470-4098-a829-aa14beedb750	14	---	2	Budu 2	3801	3	---	1	kono	---	8.900892975047666	-11.221864973248941	427.36	4.0	2020-01-27	16:57:00.000Z	1	---	---	---	---	---	---	---	---	---	No	1	---	0	12	---	3	5	1	95	98	---	---	---	---	---	---	---	---	---	---
497	a8b2db61-42ab-425d-9d40-53f696d052ab	10	---	2	Yandu	3601	4	---	1	kuranko	---	8.8191232	-11.12633552	434.0	4.55	2020-01-28	09:50:00.000Z	1	---	---	---	---	---	---	---	---	---		1	---	0	12	---	3	30	1	98	0	---	---	---	---	---	---	---	---	---	---
498	2bc3a692-351a-47a2-89c5-9748e360a04a	14	---	2	Bengumaya	3301	20	---	1	kono	---	8.886921115403373	-11.110310098975923	404.52	4.0	2020-01-28	12:29:00.000Z	1	---	---	---	---	---	---	---	---	---	No	1	---	0	12	---	3	15	1	95	0	---	---	---	---	---	---	---	---	---	---
499	e54126e0-19c9-43f3-aa1e-674b640cabab	2	---	2	Fensedu	3101	11	---	4		---	8.852695226669312	-11.095021963119507	350.0	4.55	2020-01-22	14:12:00.000Z	96	Respondent was not available	2020-01-23	12:42:00.000Z	96	Respondent was not available	2020-01-29	12:43:00.000Z	96	Respondent was not available	---	---	---	---	---	---	---	---	---	---	---	---	---	---	---	---	---	---	---	---	---	---
500	d286a4c4-0154-422e-92b1-f86f401623b8	10	---	2	Njewadu	3501	5	---	1	kono	---	8.91931234	-11.21850051	425.0	4.55	2020-01-27	16:41:00.000Z	1	---	---	---	---	---	---	---	---	---		1	---	0	12	---	3	30	1	95	0	---	---	---	---	---	---	---	---	---	---
501	d3ade7de-8d3d-4f4e-95b4-fba29fa85e7b	14	---	2	Bengumaya	3301	13	---	1	kono	---	8.886737157514041	-11.110321571518815	400.04	4.0	2020-01-28	11:50:00.000Z	1	---	---	---	---	---	---	---	---	---	No	1	---	0	12	---	3	18	1	95	0	---	---	---	---	---	---	---	---	---	---
502	b066b990-66a2-45d8-9e2b-3b10672a7ec6	3	---	2	Njewadu	3501	13	---	1	kono	---	8.91950145	-11.21956245	406.0	4.55	2020-01-27	18:19:00.000Z	1	---	---	---	---	---	---	---	---	---		1	---	1	12	---	3	15	1	95	0	---	---	---	---	---	---	---	---	---	---
503	a3532358-1c71-4494-8b08-df2c45bfcec1	4	---	2	Bengumaya	3301	19	---	2	kuranko	---	8.88658574	-11.10992941	396.0	4.55	2020-01-28	10:48:00.000Z	1	---	---	---	---	---	---	---	---	---	No	1	---	0	12	---	3	15	1	95	0	---	---	---	---	---	---	---	---	---	---
504	644cf648-fed8-42ec-85ce-51eaad7c5c4a	9	---	4	Yandama 1 & 2	4801	over_20	46	1	---	---	8.73522555	-10.73076424	478.0	4.55	2020-01-06	12:01:00.000Z	1	---	---	---	---	---	---	---	---	---	No	1	---	0	3	---	3	30	1	98	0	---	---	---	---	---	---	---	---	---	---
505	52c4e606-801f-4797-80f5-4c59ac641b22	3	---	4	Yandama 1 & 2	4801	over_20	54	1	---	---	8.73525274	-10.73046901	483.0	4.55	2020-01-06	11:48:00.000Z	1	---	---	---	---	---	---	---	---	---		1	---	0	12	---	3	10	1	95	1			1			1	1			---
506	15429e38-48d9-44b7-af0a-8030a81d16e5	1	---	4	Yandama 1 & 2	4801	over_20	57	1	---	---	8.73540067	-10.73057514	493.0	4.55	2020-01-06	11:48:00.000Z	1	---	---	---	---	---	---	---	---	---		1	---	0	5	---	3	15	1	95	0	---	---	---	---	---	---	---	---	---	---
507	964e3ba8-b5bf-4a9f-8ad0-b0474b24d49b	10	---	3	Gandorhun	2503	8	---	1	---	---	8.43058277	-10.85995664	272.0	4.55	2020-01-07	13:43:00.000Z	1	---	---	---	---	---	---	---	---	---		1	---	0	4	---	3	5	1	95	1		1								---
508	2c342237-aed3-4cc1-aab4-d9e98b3e4636	10	---	3	Gandorhun	2501	1	---	1	---	---	8.44060201	-10.86177734	291.0	4.55	2020-01-07	10:47:00.000Z	1	---	---	---	---	---	---	---	---	---		1	---	0	3	---	1	---	---	---	0	---	---	---	---	---	---	---	---	---	---
509	c481cc20-1a03-48e6-9817-46a5b002e65c	7	---	3	Gandorhun	2503	7	---	1	---	---	8.43093667	-10.86023073	286.0	4.55	2020-01-07	13:38:00.000Z	1	---	---	---	---	---	---	---	---	---	no	1	---	0	2	---	---	---	---	---	1		1								---
510	caae8aa1-5838-4d06-a3a4-b98675ededa7	7	---	3	Gandorhun	2501	8	---	2	---	---	8.4395713	-10.8621286	307.0	4.55	2020-01-07	11:35:00.000Z	1	---	---	---	---	---	---	---	---	---	no	1	---	0	2	---	---	---	---	---	98	---	---	---	---	---	---	---	---	---	---
511	eae1c85b-0ab5-47d9-80e5-6cf9728ebcdd	5	---	3	Gandorhun	2501	5	---	4	---	---	8.439707663466075	-10.862501417942193	306.32	4.0	2020-01-07	11:01:00.000-05	1	---	---	---	---	---	---	---	---	---	no	1	---	1	3	---	3	5	1	95	1		1								---
512	77df2408-779d-4b10-86c1-5813b66d72d9	2	---	3	Gandorhun	2501	20	---	1	---	---	8.43946363	-10.86293566	303.0	4.55	2020-01-07	12:31:00.000Z	1	---	---	---	---	---	---	---	---	---	No	1	---	0	3	---	3	8	1	95	1	1					1				---
513	ec09a141-f844-4727-b582-30a6bdb1f8b8	4	---	3	Gandorhun	2501	6	---	1	---	---	8.43969416	-10.86253923	302.0	4.55	2020-01-07	11:02:00.000Z	1	---	---	---	---	---	---	---	---	---	No	1	---	0	3	---	3	2	1	95	98	---	---	---	---	---	---	---	---	---	---
514	4d3d3c28-08dc-4dd6-911a-c45019a6bab1	3	---	3	Gandorhun	2501	9	---	1	---	---	8.43961964	-10.86158669	300.0	4.55	2020-01-07	11:06:00.000Z	1	---	---	---	---	---	---	---	---	---		1	---	0	2	---	---	---	---	---	0	---	---	---	---	---	---	---	---	---	---
515	75c30f23-872f-448b-bb10-0b571bf9f614	10	---	3	Koidu Buma	2101	over_20	26	1	---	---	8.42093736	-10.84637269	267.0	4.55	2020-01-09	13:52:00.000Z	1	---	---	---	---	---	---	---	---	---		1	---	0	4	---	3	3	1	95	0	---	---	---	---	---	---	---	---	---	---
516	11bee405-86a1-4028-8ff7-9954769a26a0	9	---	3	Koidu Buma	2101	20	---	23	---	---	8.42061702	-10.84655729	275.0	4.55	2020-01-09	12:27:00.000Z	1	---	---	---	---	---	---	---	---	---	No	1	---	0	3	---	3	45	1	98	0	---	---	---	---	---	---	---	---	---	---
517	1fcc2cbd-1318-4a51-88eb-ffcbfdad0357	3	---	3	Koidu Buma	2101	10	---	1	---	---	8.4202033	-10.8463811	279.0	4.55	2020-01-09	12:04:00.000Z	1	---	---	---	---	---	---	---	---	---		1	---	0	3	---	1	---	---	---	1						1	1			---
518	f3bde60b-e49e-4371-9f96-75f4fc31316b	4	---	3	Gandorhun	2502	18	---	1	---	---	8.43792871	-10.87264317	290.0	4.55	2020-01-08	11:17:00.000Z	1	---	---	---	---	---	---	---	---	---	No	1	---	0	12	---	3	4	1	95	98	---	---	---	---	---	---	---	---	---	---
519	fc697506-4d31-4ca7-b575-9a00b22d4ba9	7	---	3	Gandorhun	2502	12	---	2	---	---	8.43759716	-10.87205615	248.0	4.55	2020-01-08	10:09:00.000Z	1	---	---	---	---	---	---	---	---	---	No	1	---	0	12	---	3	10	1	98	0	---	---	---	---	---	---	---	---	---	---
520	b71ac248-3c34-487f-8ecc-6d9fde129a42	1	---	3	Waiyor	2401	4	---	1	---	---	8.46434757	-10.87317933	305.0	4.55	2020-01-10	09:27:00.000Z	1	---	---	---	---	---	---	---	---	---		1	---	1	4	---	2	---	---	---	0	---	---	---	---	---	---	---	---	---	---
521	adc4f211-1a0c-480d-95d2-ea3efd02856e	8	---	3	Waiyor	2401	4	---	1	---	---	8.46426811	-10.87322453	311.0	4.55	2020-01-10	09:24:00.000Z	1	---	---	---	---	---	---	---	---	---	No	1	---	0	2	---	---	---	---	---	0	---	---	---	---	---	---	---	---	---	---
522	fd77cacb-fb9e-4d2d-823a-d4ecfdffbd5d	4	---	3	Gandorhun	2502	over_20	23	1	---	---	8.43828852	-10.87228125	294.0	4.55	2020-01-08	12:13:00.000Z	1	---	---	---	---	---	---	---	---	---	No	1	---	0	12	---	3	10	1	95	0	---	---	---	---	---	---	---	---	---	---
523	5b15fdad-4162-449f-b949-c38a74dad8d7	4	---	3	Gandorhun	2502	over_20	22	1	---	---	8.437972	-10.87344731	295.0	4.55	2020-01-08	12:36:00.000Z	1	---	---	---	---	---	---	---	---	---	No	1	---	0	12	---	3	6	1	10	0	---	---	---	---	---	---	---	---	---	---
524	a0cc547f-2cf4-4e84-8eef-51ecfca1f02f	2	---	3	Koboma 1	2201	4	---	1	---	---	8.45452669	-10.86989776	323.0	4.55	2020-01-10	10:51:00.000Z	1	---	---	---	---	---	---	---	---	---	No	1	---	1	12	---	3	20	1	95	0	---	---	---	---	---	---	---	---	---	---
525	b85a4ea7-1238-4a19-9809-dcd73c23f281	3	---	2	Njewadu	3501	4	---	1	temne	---	8.91908284	-11.21850101	416.0	4.55	2020-01-27	17:31:00.000Z	1	---	---	---	---	---	---	---	---	---		1	---	0	12	---	3	998	1	95	0	---	---	---	---	---	---	---	---	---	---
526	14382992-d60f-4752-aada-1b37710b6169	2	---	2	Yaryah	3701	2	---	2	---	---	8.92698038	-11.13829955	430.0	4.55	2020-01-21	10:21:00.000Z	1	---	---	---	---	---	---	---	---	---	No	1	---	0	3	---	3	4	1	95	0	---	---	---	---	---	---	---	---	---	---
527	13780282-18f8-4a42-9401-3df684e0deb7	2	---	2	Yaryah	3701	13	---	2	---	---	8.92735097	-11.13725815	413.0	4.55	2020-01-21	11:40:00.000Z	1	---	---	---	---	---	---	---	---	---	No	1	---	0	12	---	3	45	1	95	1			1			1				---
528	e0a14b29-8f00-407a-af10-893e2f898e1c	7	---	2	Kayima	3202	9	---	2	kono	---	8.88696076	-11.15909369	371.0	4.55	2020-01-20	13:28:00.000Z	1	---	---	---	---	---	---	---	---	---	No	1	---	0	12	---	3	3	1	98	0	---	---	---	---	---	---	---	---	---	---
529	f6d72ebf-9aa5-44bc-bc7c-fb8ac27e2aa6	6	---	2	Kayima	3201	8	---	1	kono	---	8.879340070725167	-11.160316822053927	384.87	32.0	2020-01-20	12:21:00.000Z	1	---	---	---	---	---	---	---	---	---	No.	1	---	0	12	---	3	5	1	8	0	---	---	---	---	---	---	---	---	---	---
530	1500f806-a0b9-44a8-882c-9dc8f812c2d7	3	---	2	Kayima	3202	3	---	4	kono	---	8.88650419	-11.1587974	396.0	4.55	2020-01-20	13:30:00.000Z	1	---	---	---	---	---	---	---	---	---		1	---	0	12	---	3	998	1	95	1			1			1	1			---
531	4ce1e7ff-ca98-435d-858d-29dd6f2841af	9	---	2	Baudu	3401	12	---	1	kono	---	8.85376472	-11.13339918	403.0	4.55	2020-01-23	11:05:00.000Z	1	---	---	---	---	---	---	---	---	---	No	1	---	0	3	---	3	98	1	98	1		1								---
532	fdf842fd-c1ac-46dd-992a-f6f26eaa3cf6	2	---	2	Yaryah	3701	3	---	2		---	8.92696986	-11.13820176	423.0	4.55	2020-01-23	12:44:00.000Z	96	Not available	2020-01-24	12:14:00.000Z	1	---	---	---	---	---	No	1	---	0	3	---	3	45	1	95	0	---	---	---	---	---	---	---	---	---	---
533	3d486e64-3343-4e04-8c11-27275c8dd97f	2	---	2	Kayima	3202	7	---	2	kono	---	8.88680798	-11.15885323	410.0	4.55	2020-01-24	10:51:00.000Z	1	---	---	---	---	---	---	---	---	---	No	1	---	0	12	---	3	5	1	95	1			1			1				---
534	a55bd9f2-77ac-4630-ad1a-c496032a0943	8	---	3	Gandorhun	2501	13	---	1	---	---	8.41088701	-10.87322328	306.0	4.55	2020-01-10	11:33:00.000Z	96	Not Available	2020-01-13	13:34:00.000Z	96	Not Available	2020-01-14	14:53:00.000Z	96	Not Available	---	---	---	---	---	---	---	---	---	---	---	---	---	---	---	---	---	---	---	---	---	---
535	2193969b-5204-4186-bd61-8fa506608fd7	8	---	3	Gandorhun	2501	17	---	1	---	---	8.43952659	-10.86190362	281.0	4.55	2020-01-10	11:03:00.000Z	96	Not Available	2020-01-13	09:57:00.000Z	96	Not Available	2020-01-14	14:28:00.000Z	96	Not Available	---	---	---	---	---	---	---	---	---	---	---	---	---	---	---	---	---	---	---	---	---	---
536	00d1120b-5fc8-4ab0-829e-79159c28fa93	7	---	3	Kotuma	2301	1	---	1	---	---	8.46198405	-10.88471946	311.0	4.55	2020-01-15	10:22:00.000Z	1	---	---	---	---	---	---	---	---	---	Are you going to build hospital for us	1	---	1	12	---	3	30	1	98	0	---	---	---	---	---	---	---	---	---	---
537	cf095b59-ce75-4185-9251-1ee0dc859da3	8	---	3	Kotuma	2301	10	---	1	---	---	8.46222828	-10.88473013	304.0	4.55	2020-01-15	11:21:00.000Z	96	None of the Resident are Available	2020-01-15	11:22:00.000Z	1	---	---	---	---	---	No	1	---	0	8	---	3	30	1	95	0	---	---	---	---	---	---	---	---	---	---
538	e3ead2cd-842f-4e1c-9252-4f5bcc07b025	1	---	3	Kotuma	2301	2	---	1	---	---	8.46186272	-10.88473631	293.0	4.55	2020-01-15	10:21:00.000Z	1	---	---	---	---	---	---	---	---	---		1	---	0	4	---	3	30	1	95	0	---	---	---	---	---	---	---	---	---	---
539	658feb11-ea60-412d-99e1-197331271279	10	---	3	Koboma 1	2201	3	---	1	---	---	8.45447311	-10.86978188	266.0	4.55	2020-01-10	10:15:00.000Z	96	Not Available	2020-01-13	14:39:00.000Z	96	Not Available	2020-01-16	14:06:00.000Z	96	Not Available	---	---	---	---	---	---	---	---	---	---	---	---	---	---	---	---	---	---	---	---	---	---
540	170fdb2c-f1c8-4647-bfcf-4ea3fe5ffdfc	4	---	4	4	2232	1	---	42.3470461 -71.0828541 -10.8 19.45	---	---	---	---	---	---	2019-11-18	14:01:00.000-05	1	---	---	---	---	---	---	---	---	---		1	---	0	4	---	2	---	---	---	0	---	---	---	---	---	---	---	---	---	---	1
541	5c7a5861-71dd-4644-926b-42d72d1a47f3	4	---	1	Bassaya	1111	4	---	8.64338379 -10.97116814 425.0 13.65	---	---	---	---	---	---	2019-11-20	10:28:00.000Z	1	---	---	---	---	---	---	---	---	---	no	1	---	1	1	---	---	---	---	---	1	1									---
542	29179907-edc2-453b-ac28-1126e4584c7e	5	---	1	Sewafe	1131	6	---	5	---	---	8.5419591	-11.2485054	323.29	5.0	2019-11-28	10:35:00.000Z	1	---	---	---	---	---	---	---	---	---	No	1	---	0	3	---	1	---	---	---	1		1								---
543	71ea5ddb-7cdb-44cb-bf24-d506bc4af2c9	9	---	1	Mondeya	1501	3	---	2	---	---	8.54609882	-11.26234551	315.0	4.55	2019-11-28	08:48:00.000Z	1	---	---	---	---	---	---	---	---	---	No	1	---	0	8	---	3	5	1	98	1				1						---
544	7e154bb6-57e5-402b-8315-a8e75d473dab	1	---	1	Sewafe	1111	12	---	1	---	---	8.54278797	-11.25634769	324.0	4.55	2019-11-28	08:05:00.000Z	1	---	---	---	---	---	---	---	---	---		1	---	0	6	---	3	10	1	95	0	---	---	---	---	---	---	---	---	---	---
545	99d5ad68-c3d0-4f99-a34d-9de6de502f40	10	---	1	Sewafe	1121	8	---	5	---	---	8.53636045	-11.24985599	315.0	4.55	2019-11-26	13:49:00.000Z	1	---	---	---	---	---	---	---	---	---		1	---	0	5	---	3	30	1	95	1		1	1							---
546	48ccd951-4cb1-400b-8321-00a0ee1def91	6	---	1	Sewafe	1121	17	---	1	---	---	8.53628193	-11.24878	308.0	4.55	2019-11-25	12:49:00.000Z	1	---	---	---	---	---	---	---	---	---		1	---	0	12	---	3	3	1	95	0	---	---	---	---	---	---	---	---	---	---
547	08156d40-29ad-4487-9888-800c93c6a21e	2	---	1	Sewafe	1121	6	---	2	---	---	8.53672034	-11.25017936	308.0	4.55	2019-11-26	13:54:00.000Z	1	---	---	---	---	---	---	---	---	---	No	1	---	0	3	---	3	40	1	95	1						1				---
548	ec279ae6-a80e-4664-aabd-f9d1c5bfe212	96	Emmanuel Bockarie	1	Sewafe	1121	12	---	1	---	---	8.53523811	-11.25010652	307.0	4.55	2019-11-26	11:32:00.000Z	1	---	---	---	---	---	---	---	---	---	No	1	---	1	96	No water well is available	3	45	1	95	98	---	---	---	---	---	---	---	---	---	---
549	71aa5352-c578-4f93-a269-15730d2bb51e	9	---	1	Njorpowahun	1301	2	---	1	---	---	8.5648134	-11.2571512	314.0	4.55	2019-11-29	15:33:00.000Z	1	---	---	---	---	---	---	---	---	---	No	1	---	0	12	---	3	40	1	98	0	---	---	---	---	---	---	---	---	---	---
550	9a4d775a-8900-4544-8824-eff5b8937b77	4	---	1	Tioma	1201	7	---	1	---	---	8.5401052	-11.21791802	372.0	4.55	2019-11-29	10:39:00.000Z	1	---	---	---	---	---	---	---	---	---	No	1	---	0	12	---	3	40	1	95	0	---	---	---	---	---	---	---	---	---	---
551	11efbbec-17c5-42fa-adfd-0bbc60c22560	8	---	1	Tioma	1201	8	---	1	---	---	8.53999972	-11.21773675	386.0	4.55	2019-11-29	08:01:00.000Z	1	---	---	---	---	---	---	---	---	---		1	---	1	8	---	3	20	1	95	0	---	---	---	---	---	---	---	---	---	---
552	aef03e30-6c11-4576-817c-bcef49234f43	4	---	1	Tioma	1201	5	---	1	---	---	8.54022594	-11.21777241	393.0	4.55	2019-11-29	07:57:00.000Z	1	---	---	---	---	---	---	---	---	---	No	1	---	0	96	Starm water	3	20	1	95	0	---	---	---	---	---	---	---	---	---	---
553	d7adb58c-33cb-459a-aa50-575ef2b445e2	4	---	1	Tioma	1201	4	---	1	---	---	8.54006466	-11.21757295	388.0	4.55	2019-11-29	08:55:00.000Z	1	---	---	---	---	---	---	---	---	---	No	1	---	0	8	---	3	46	1	95	0	---	---	---	---	---	---	---	---	---	---
554	0382f4eb-570a-4f02-a7d3-ac643c66976f	8	---	1	Tioma	1201	1	---	1	---	---	8.53983794	-11.21779571	395.0	4.55	2019-11-29	09:08:00.000Z	1	---	---	---	---	---	---	---	---	---		1	---	0	6	---	3	10	1	95	1				1						---
555	565414d3-a8f2-4cfb-a3b2-3a220df2729d	3	---	4	Kombayende	4401	over_20	24	1	---	---	8.78416071	-10.70975344	583.0	4.55	2019-12-03	14:48:00.000Z	1	---	---	---	---	---	---	---	---	---		1	---	1	6	---	3	9998	1	95	1	1		1				1			---
556	017a6371-69c6-479f-8796-d011dae345d7	5	---	4	Kombayende	4401	20	---	5	---	---	8.783902325895934	-10.709847222737524	577.74	4.0	2019-12-03	14:56:00.000-05	1	---	---	---	---	---	---	---	---	---	No	1	---	0	3	---	3	10	1	95	1		1								---
557	ccbc35fc-4dc2-44a4-9c45-d71cde35b149	8	---	4	Kombayende	4401	1	---	3	---	---	8.78331258	-10.71081817	578.0	4.55	2019-12-03	14:51:00.000Z	1	---	---	---	---	---	---	---	---	---		1	---	0	3	---	3	6	1	95	0	---	---	---	---	---	---	---	---	---	---
558	30a573e4-27df-44f3-a434-d37e54748d01	3	---	1	Sewafe	1131	8	---	1	---	---	8.5434687	-11.243614	310.0	4.55	2019-12-02	13:00:00.000Z	2	---	2019-12-02	15:13:00.000Z	2	---	2019-12-02	16:02:00.000Z	2	---	---	---	---	---	---	---	---	---	---	---	---	---	---	---	---	---	---	---	---	---	---	---
559	1efa1278-8c68-4fb4-b306-acccfe9a4a58	4	---	1	Sewafe	1121	11	---	1	---	---	8.53554923	-11.24955444	312.0	4.55	2019-12-02	11:37:00.000Z	1	---	---	---	---	---	---	---	---	---	No	1	---	0	3	---	3	46	1	95	98	---	---	---	---	---	---	---	---	---	---
560	4d2b57f1-b249-4666-9d0f-a3e299359703	4	---	1	Sewafe	1121	11	---	1	---	---	8.53556058	-11.24960251	298.0	4.55	2019-12-02	11:04:00.000Z	1	---	---	---	---	---	---	---	---	---	No	1	---	0	3	---	3	53	1	95	98	---	---	---	---	---	---	---	---	---	---
561	9455848b-d89c-4961-a0a7-15ce2063d865	8	---	1	Sewafe	1121	9	---	2	---	---	8.53621066	-11.25018878	310.0	4.55	2019-11-27	08:09:00.000Z	1	---	---	---	---	---	---	---	---	---		1	---	0	3	---	3	30	1	95	1			1							---
562	9ae18b59-f0ae-4d28-99ef-2975f6e5ac7d	96	Umar Saccoh	1	Sewafe	1101	1	---	10	---	---	8.5437962	-11.2428933	302.29	4.5	2019-11-25	13:11:00.000Z	1	---	---	---	---	---	---	---	---	---		1	---	0	3	---	2	---	---	---	1		1								---
563	46164756-e2dc-49e6-9776-d58f32021550	8	---	1	Mondeya	1501	8	---	2	---	---	8.54562726	-11.26130641	308.0	9.1	2019-11-27	13:08:00.000Z	1	---	---	---	---	---	---	---	---	---		1	---	0	8	---	3	10	1	95	1							1			---
564	5efe3fa4-2517-40ad-b5d5-f69d4f16a5c0	8	---	1	Mondeya	1501	3	---	1	---	---	8.5462974	-11.26234551	307.0	4.55	2019-11-27	13:04:00.000Z	1	---	---	---	---	---	---	---	---	---	No	1	---	0	4	---	3	998	1	98	1								1		None
565	b26a0959-9e24-4efe-bfba-9f772fa46b07	1	---	1	Sewafe	1111	13	---	1	---	---	8.54283007	-11.25651415	307.0	4.55	2019-11-27	12:54:00.000Z	1	---	---	---	---	---	---	---	---	---		1	---	0	3	---	3	20	0	---	0	---	---	---	---	---	---	---	---	---	---
566	50ca2f86-5216-41df-94a8-34acf209a527	4	---	1	Mondeya	1501	4	---	1	---	---	8.54589917	-11.26182327	311.0	4.55	2019-11-27	13:03:00.000Z	1	---	---	---	---	---	---	---	---	---	No	1	---	0	6	---	3	2	1	95	0	---	---	---	---	---	---	---	---	---	---
567	302de7bc-8adf-4a81-953d-3ae296b05ea3	8	---	1	Sewafe	1121	8	---	3	---	---	8.53635923	-11.24978313	313.0	4.55	2019-11-26	08:21:00.000Z	1	---	---	---	---	---	---	---	---	---		1	---	0	6	---	1	---	---	---	1			1							---
568	7dcb28d0-5b42-4ebc-a1ec-a436441fc761	1	---	4	Kissy Town	4201	8	---	1	---	---	8.77504118	-10.72418367	484.0	4.55	2019-12-09	09:36:00.000Z	1	---	---	---	---	---	---	---	---	---		1	---	0	3	---	3	5	1	95	0	---	---	---	---	---	---	---	---	---	---
569	944afa5f-4daa-4672-be2b-3ed03fb943f3	1	---	4	Bomboro	4601	6	---	1	---	---	8.78125518	-10.75120775	472.0	4.55	2019-12-09	11:07:00.000Z	1	---	---	---	---	---	---	---	---	---		1	---	1	6	---	3	4	1	95	0	---	---	---	---	---	---	---	---	---	---
570	8d08640f-5023-45a4-834f-ea4c5078c152	8	---	4	Bomboro	4601	15	---	1	---	---	8.78097261	-10.75042787	481.0	4.55	2019-12-09	11:50:00.000Z	1	---	---	---	---	---	---	---	---	---		1	---	0	8	---	3	5	1	95	0	---	---	---	---	---	---	---	---	---	---
571	d81db12a-b271-468e-914d-9555ad6fcc21	1	---	4	Bomboro	4601	16	---	1	---	---	8.78086393	-10.75042466	474.0	4.55	2019-12-09	12:00:00.000Z	1	---	---	---	---	---	---	---	---	---		1	---	0	6	---	3	5	1	95	0	---	---	---	---	---	---	---	---	---	---
572	690f93d5-26a3-41cf-be45-217e346d786a	10	---	4	Bomboro	4601	10	---	1	---	---	8.78124929	-10.75087063	486.0	4.55	2019-12-09	11:09:00.000Z	1	---	---	---	---	---	---	---	---	---		1	---	0	12	---	3	30	1	95	0	---	---	---	---	---	---	---	---	---	---
573	27ce1500-8dc3-4906-9c5d-3fefc9b86601	5	---	4	Kissy Town	4201	3	---	3	---	---	8.774815592473807	-10.724762933341246	479.52	2.0	2019-12-09	09:32:00.000-05	1	---	---	---	---	---	---	---	---	---	No	1	---	0	3	---	3	3	1	5	1		1								---
574	ed3a63bd-4989-4312-b2a5-786dbcb658e6	2	---	4	Yandama 1 & 2	4801	over_20	55	1	---	---	8.73574219	-10.73135284	473.0	4.55	2019-12-12	09:20:00.000Z	1	---	---	---	---	---	---	---	---	---	No	1	---	0	4	---	3	5	1	95	1		1								---
575	3be90c63-c92c-4619-b7ef-7bdc79f2062e	4	---	4	Yandama 1 & 2	4801	over_20	50	1	---	---	8.73538427	-10.73111306	478.0	4.55	2019-12-12	09:19:00.000Z	1	---	---	---	---	---	---	---	---	---	No	1	---	0	1	---	---	---	---	---	1		1								---
576	f54a1816-e5cd-41bd-93fb-42fcb9ede073	5	---	4	Yandama 1 & 2	4801	over_20	28	2	---	---	8.73595586572843	-10.731446635834656	457.95	16.0	2019-12-12	10:51:00.000-05	1	---	---	---	---	---	---	---	---	---	None	1	---	0	3	---	3	998	1	95	1		1								---
577	400facd8-d692-44ab-a916-711b6794ecb7	7	---	4	Yandama 1 & 2	4801	over_20	42	1	---	---	8.73521512	-10.73087082	482.0	4.55	2019-12-12	10:03:00.000Z	1	---	---	---	---	---	---	---	---	---	no	1	---	0	5	---	3	5	1	98	1		1								---
578	175bcbb9-3583-4fd1-9b58-ed6295d12679	5	---	4	Yandama 1 & 2	4801	over_20	25	2	---	---	8.736096150087327	-10.731636368392415	492.95	32.0	2019-12-12	10:08:00.000-05	1	---	---	---	---	---	---	---	---	---	No	1	---	0	3	---	3	5	1	95	1		1								---
579	67701760-aa27-42a3-9a72-77ed04d1e430	10	---	4	Yandama 1 & 2	4801	18	---	1	---	---	8.7352526	-10.73070632	485.0	4.55	2019-12-12	10:23:00.000Z	1	---	---	---	---	---	---	---	---	---		1	---	0	12	---	3	20	1	95	0	---	---	---	---	---	---	---	---	---	---
580	d1bd641f-a7e6-4ad8-a2f8-c2c02fc5b658	8	---	4	Yandama 1 & 2	4801	14	---	1	---	---	8.73196778	-10.72854532	477.0	4.55	2019-12-11	10:15:00.000Z	1	---	---	---	---	---	---	---	---	---	No	1	---	0	4	---	3	2	1	95	1		1								---
581	84bc4db8-102f-4c2c-8e62-72624660b970	7	---	4	Yandama 1 & 2	4801	9	---	1	---	---	8.73233563	-10.7283472	500.0	4.55	2019-12-11	09:54:00.000Z	1	---	---	---	---	---	---	---	---	---	No	1	---	0	5	---	3	10	1	98	1		1								---
582	264f4768-dea5-4f0e-97c1-279754a7dc44	2	---	4	Kaliaya 1 & 2	4501	3	---	1	---	---	8.7979323	-10.6776564	568.0	4.55	2019-12-06	09:33:00.000Z	96	Not available	2019-12-09	10:30:00.000Z	96	Not available	2019-12-10	11:34:00.000Z	96	Not available	---	---	---	---	---	---	---	---	---	---	---	---	---	---	---	---	---	---	---	---	---	---
583	705443bc-53f5-4840-89d1-529200f22b1e	2	---	4	Yandama 1 & 2	4801	over_20	36	1	---	---	8.73533818	-10.73082529	479.0	4.55	2019-12-11	13:54:00.000Z	1	---	---	---	---	---	---	---	---	---	No	1	---	0	4	---	3	12	1	95	0	---	---	---	---	---	---	---	---	---	---
584	7b84ee5b-c800-4c7c-8e1f-9bb80f1bead4	8	---	4	Kombayende	4401	13	---	1	---	---	8.79070574	-10.70827497	591.0	4.55	2019-12-04	10:02:00.000Z	2	---	2019-12-06	11:45:00.000Z	2	---	2019-12-10	17:44:00.000Z	96	Not Available	---	---	---	---	---	---	---	---	---	---	---	---	---	---	---	---	---	---	---	---	---	---
585	71e7a310-1bdd-4dd3-9fb9-3a8a347649e8	4	---	4	Kissy Town	4201	11	---	1	---	---	8.77521328	-10.72424721	491.0	4.55	2019-12-09	10:46:00.000Z	96	Not available	2019-12-10	11:26:00.000Z	96	Not available	2019-12-10	11:44:00.000Z	96	No Respondent	---	---	---	---	---	---	---	---	---	---	---	---	---	---	---	---	---	---	---	---	---	---
586	65eb5929-1e98-476e-8ab1-9743d14666e0	8	---	4	Bomboro	4601	7	---	1	---	---	8.7811821	-10.75101621	477.0	4.55	2019-12-09	11:37:00.000Z	96	Not Avalable	2019-12-10	09:46:00.000Z	96	confirm from community elders that resedence of this house will not return for the next two month	2019-12-10	09:48:00.000Z	96	Not Avalable	---	---	---	---	---	---	---	---	---	---	---	---	---	---	---	---	---	---	---	---	---	---
587	e4817189-2688-4a47-a70b-a79dbbaa6219	10	---	4	Bomboro	4601	over_20	24	1	---	---	8.7806499	-10.74989237	498.0	4.55	2019-12-09	12:43:00.000Z	96	Not Available	2019-12-10	09:34:00.000Z	3	---	2019-12-10	11:40:00.000Z	3	---	---	---	---	---	---	---	---	---	---	---	---	---	---	---	---	---	---	---	---	---	---	---
588	82d68837-786c-4899-a390-5bdae578aac4	5	---	4	Tumbeidu	4301	over_20	22	1	---	---	8.838030588406609	-10.69105870556842	573.05	4.0	2019-12-05	11:38:00.000-05	96	Not Available	2019-12-06	13:55:00.000-05	96	Not Available	2019-12-10	13:00:00.000-05	3	---	---	---	---	---	---	---	---	---	---	---	---	---	---	---	---	---	---	---	---	---	---	---
589	e8ff4eb0-c8b1-4b19-af9c-4aed8e68a032	7	---	4	Yandama 1 & 2	4801	2	---	1	---	---	8.73244357	-10.72803873	503.0	4.55	2019-12-11	09:08:00.000Z	1	---	---	---	---	---	---	---	---	---	they need close door hospital	1	---	0	5	---	3	30	1	98	0	---	---	---	---	---	---	---	---	---	---
590	474ae811-9d53-49ba-9955-fa86f70acaa5	6	---	4	Yandama 1 & 2	4801	13	---	1	---	---	8.732297109298239	-10.728493514042826	509.19	16.0	2019-12-11	10:28:00.000Z	1	---	---	---	---	---	---	---	---	---	No.	1	---	0	3	---	3	2	1	95	0	---	---	---	---	---	---	---	---	---	---
591	4276020c-87be-436b-9cd4-f5c3fac914e6	3	---	4	Tumbeidu	4301	3	---	3	---	---	8.83819459	-10.6907738	571.0	4.55	2019-12-04	08:58:00.000Z	1	---	---	---	---	---	---	---	---	---		1	---	0	5	---	3	12	1	95	0	---	---	---	---	---	---	---	---	---	---
592	8984baa5-2dc0-4925-b33a-003cd904e415	10	---	4	Tumbeidu	4301	15	---	2	---	---	8.83767592	-10.6907484	580.0	4.55	2019-12-04	08:57:00.000Z	1	---	---	---	---	---	---	---	---	---		1	---	0	3	---	3	5	1	95	1		1								---
593	a500f304-f89d-4023-a953-cce6a0398073	6	---	4	Tumbeidu	4301	7	---	1	---	---	8.838019397691241	-10.6905844041096	567.64	8.0	2019-12-04	09:00:00.000Z	1	---	---	---	---	---	---	---	---	---	No.	1	---	0	3	---	3	3	1	95	1						1	1			---
594	30903550-ea97-401e-b501-a7482eceae7d	6	---	4	Tumbeidu	4301	over_20	24	1	---	---	8.837163169727864	-10.691099498339971	558.63	12.0	2019-12-04	10:06:00.000Z	1	---	---	---	---	---	---	---	---	---	No.	1	---	0	3	---	3	3	1	95	1							1			---
595	c3123c40-c247-402c-a532-5e75217939a2	9	---	4	Tumbeidu	4301	13	---	1	---	---	8.83764769	-10.69071434	581.0	4.55	2019-12-04	08:56:00.000Z	1	---	---	---	---	---	---	---	---	---	No	1	---	0	3	---	2	---	---	---	1		1								---
596	4b9078e6-34b9-4e74-8d93-2698cc616d24	8	---	4	Tumbeidu	4301	2	---	2	---	---	8.83831129	-10.6909285	582.0	4.55	2019-12-04	09:46:00.000Z	1	---	---	---	---	---	---	---	---	---		1	---	0	4	---	3	6	1	95	1		1								---
597	4d05444b-647a-4206-8b01-6f771cddc768	5	---	4	Kissidu	4701	16	---	3	---	---	8.828966859025096	-10.692839510580537	562.78	6.0	2019-12-05	10:35:00.000-05	1	---	---	---	---	---	---	---	---	---	No	1	---	0	8	---	3	998	1	98	0	---	---	---	---	---	---	---	---	---	---
598	3ca18e58-43e6-490f-9f03-695f92ff0033	1	---	4	Kissidu	4701	6	---	1	---	---	8.82810819	-10.69295396	582.0	4.55	2019-12-05	10:00:00.000Z	1	---	---	---	---	---	---	---	---	---		1	---	0	6	---	3	3	0	---	0	---	---	---	---	---	---	---	---	---	---
599	bdeb84f0-4a70-4c72-9d0d-a947431ce0b6	5	---	4	Tumbeidu	4301	18	---	4	---	---	8.837451463217171	-10.690749443840557	569.52	4.0	2019-12-04	10:24:00.000-05	1	---	---	---	---	---	---	---	---	---	No	1	---	0	4	---	3	5	1	95	1		1								---
600	00cc2b62-78c3-45cb-9dd0-95148ff3a6de	8	---	4	Kissidu	4701	15	---	1	---	---	8.82880336	-10.69290807	582.0	4.55	2019-12-05	10:26:00.000Z	1	---	---	---	---	---	---	---	---	---		1	---	0	8	---	3	15	1	95	0	---	---	---	---	---	---	---	---	---	---
601	c570d3f6-8874-4d64-92e3-4bf80cc70aa2	1	---	4	Yandama 1 & 2	4801	11	---	1	---	---	8.73568149	-10.73126916	468.0	4.55	2019-12-11	13:49:00.000Z	1	---	---	---	---	---	---	---	---	---		1	---	0	7	---	2	---	---	---	1		1								---
602	7b8956f1-e44a-4b2a-9abc-e9f5125b184a	1	---	4	Yandama 1 & 2	4801	6	---	1	---	---	8.73238129	-10.72843374	506.0	4.55	2019-12-11	10:05:00.000Z	1	---	---	---	---	---	---	---	---	---		1	---	1	3	---	3	1	1	95	1	1	1								---
603	ce6a3dbc-2444-403b-bf60-0650c17828af	7	---	4	Kombayende	4401	1	---	1	---	---	8.82745063	-10.69298915	579.0	4.55	2019-12-06	12:53:00.000Z	96	Not Available	2019-12-06	18:39:00.000Z	96	Not Available	2019-12-06	18:39:00.000Z	96	Not Available at all	---	---	---	---	---	---	---	---	---	---	---	---	---	---	---	---	---	---	---	---	---	---
604	9899d685-f85a-4f2f-bf4a-22e5f8b30609	9	---	4	Kombayende	4401	2	---	1	---	---	8.79260889	-10.70775834	597.0	4.55	2019-12-04	10:51:00.000Z	2	---	2019-12-05	11:51:00.000Z	96	Not available	2019-12-06	15:03:00.000Z	96	Not available	---	---	---	---	---	---	---	---	---	---	---	---	---	---	---	---	---	---	---	---	---	---
605	af8b8b66-4e30-4025-b33c-42f879a78aec	5	---	4	Kombayende	4401	12	---	8	---	---	8.792593233979913	-10.707770173344606	590.52	4.0	2019-12-05	11:50:00.000-05	2	---	2019-12-06	11:50:00.000-05	3	---	2019-12-06	04:44:00.000-05	3	---	---	---	---	---	---	---	---	---	---	---	---	---	---	---	---	---	---	---	---	---	---	---
606	c1d8b7cd-8820-427b-b61c-d7c116f1b917	2	---	3	Bakorkor	1232	1	---	42.3472525 -71.0826901 -1.81 19.63	---	---	---	---	---	---	2019-11-21	15:24:00.000-05	1	---	---	---	---	---	---	---	---	---		1	---	0	4	---	3	1	0	---	0	---	---	---	---	---	---	---	---	---	---	1
607	09c54610-1cd2-4288-8090-6d6a34f52c5b	7	---	1	Bassaya	11111	11111	---	8.6448027 -10.9712071 0.0 110.0	---	---	---	---	---	---	2019-11-21	11:53:00.000Z	1	---	---	---	---	---	---	---	---	---	no	1	---	0	8	---	3	2	1	20	1		1								---
608	030f90da-2dd3-49ef-b72a-48024fdf87bd	96	Bockarie Hemore	1	Bassaya	1111	10	---	8.61042457 -11.03927747 429.0 4.55	---	---	---	---	---	---	2019-11-21	10:13:00.000Z	1	---	---	---	---	---	---	---	---	---		1	---	0	3	---	3	3	1	20	1								1		no other treatment	1
609	20d8549a-1fdc-448b-acf8-53b74fd534dc	13	---	1	Tioma	12	1	---	8.610963333333332 -11.038829999999999 360.7 4.7	---	---	---	---	---	---	2019-11-21	10:16:00.000Z	1	---	---	---	---	---	---	---	---	---	no	1	---	0	3	---	2	---	---	---	1		1								---
610	5d3abf46-d568-40b4-8ac5-efcb30153394	6	---	1	Bassaya	11111	1	---	8.61062776 -11.04018346 424.0 4.55	---	---	---	---	---	---	2019-11-21	13:26:00.000Z	1	---	---	---	---	---	---	---	---	---	concerning the health issue that will there be facility for them .	1	---	0	5	---	2	---	---	---	1		1								---
611	a4689589-0471-467a-af2c-1ce801a1346e	4	---	4	Kissy Town	4201	3	---	1	---	---					2019-11-22	18:19:00.000-05	1	---	---	---	---	---	---	---	---	---		1	---	0	3	---	2	---	---	---	0	---	---	---	---	---	---	---	---	---	---	1
612	cc7bda8d-e3dc-489f-ada4-33d4059cb51e	7	---	1	Bassaya	11111	6	---	8.6432773 -10.9712954 413.1 20.0	---	---	---	---	---	---	2019-11-22	09:25:00.000Z	1	---	---	---	---	---	---	---	---	---		1	---	1	5	---	3	5	1	95	1		1								---
613	e3705d08-690c-49ac-abba-24d59d45c96b	8	---	2	Yaryah	3701	10	---	1	kono	---	8.9271674	-11.13757241	423.0	4.55	2020-01-21	11:15:00.000Z	1	---	---	---	---	---	---	---	---	---	No	1	---	0	3	---	3	3	1	5	1		1								---
614	de54cd34-1cae-42a8-b510-a81dea084b5b	3	---	2	Yaryah	3701	6	---	2	kono	---	8.92701303	-11.13806314	426.0	4.55	2020-01-21	10:27:00.000Z	1	---	---	---	---	---	---	---	---	---		1	---	0	2	---	---	---	---	---	1							1			---
615	a79d75d8-c2de-4abd-af70-1146e5371f0b	4	---	2	Yaryah	3701	4	---	2	kono	---	8.92695635	-11.1381447	419.0	4.55	2020-01-21	10:23:00.000Z	1	---	---	---	---	---	---	---	---	---	No	1	---	1	12	---	3	3	1	95	0	---	---	---	---	---	---	---	---	---	---
616	eea18104-fa4a-4c89-b567-b2e931d709a6	4	---	3	Kotuma	2301	7	---	2	---	---	8.462108	-10.88448589	306.0	4.55	2020-01-15	10:26:00.000Z	1	---	---	---	---	---	---	---	---	---	No	1	---	1	12	---	3	3	1	95	0	---	---	---	---	---	---	---	---	---	---
617	25359e6d-48c7-426f-87e3-5688e53f10b1	13	---	3	Kotuma	2301	9	---	1	---	---	8.46211094	-10.88458049	297.0	4.55	2020-01-15	10:31:00.000Z	1	---	---	---	---	---	---	---	---	---	what is the benefit behind the visit	1	---	1	8	---	3	30	1	95	0	---	---	---	---	---	---	---	---	---	---
618	4dbce917-9a6b-42a0-aebb-e76f82bd9dbe	8	---	3	Gandorhun	2501	19	---	1	---	---	8.43939221	-10.861522	289.0	4.55	2020-01-10	10:58:00.000Z	96	Not Available	2020-01-13	12:57:00.000Z	96	Not Available	2020-01-14	14:22:00.000Z	96	Not Available	---	---	---	---	---	---	---	---	---	---	---	---	---	---	---	---	---	---	---	---	---	---
619	7a4c28b6-b802-4415-b3cc-801fe07ae9fe	9	---	3	Gandorhun	2501	3	---	1	---	---	8.44002689	-10.86243918	308.0	4.55	2020-01-07	10:56:00.000Z	1	---	---	---	---	---	---	---	---	---	No	1	---	0	3	---	3	10	1	98	1		1								---
620	f508366c-ec2d-461a-9722-08bdcc574f21	7	---	3	Gandorhun	2501	7	---	2	---	---	8.43957049	-10.86210393	310.0	4.55	2020-01-07	11:05:00.000Z	1	---	---	---	---	---	---	---	---	---	no	1	---	1	2	---	---	---	---	---	98	---	---	---	---	---	---	---	---	---	---
621	99d529b0-1167-4fe1-a989-58bedf5e8888	2	---	3	Koboma 1	2201	1	---	1	---	---	8.45388687	-10.86991646	267.0	4.55	2020-01-10	09:30:00.000Z	1	---	---	---	---	---	---	---	---	---	No	1	---	1	12	---	3	45	1	95	1			1			1				---
622	f9bdf1eb-39a0-48dc-b4c8-1ad57512f5a3	8	---	3	Waiyor	2401	11	---	2	---	---	8.46389438	-10.87339233	309.0	4.55	2020-01-10	10:30:00.000Z	1	---	---	---	---	---	---	---	---	---	No	1	---	0	4	---	3	5	1	95	0	---	---	---	---	---	---	---	---	---	---
623	a79681c3-06ea-4acb-9154-966f5730e771	1	---	3	Gandorhun	2503	over_20	21	1	---	---	8.43208765	-10.86010013	284.0	4.55	2020-01-09	11:20:00.000Z	1	---	---	---	---	---	---	---	---	---		1	---	0	4	---	3	2	1	95	0	---	---	---	---	---	---	---	---	---	---
624	72bb398d-bf38-444c-837c-67a3d500af3a	2	---	3	Koidu Buma	2101	over_20	28	1	---	---	8.42095067	-10.84662364	272.0	4.55	2020-01-09	12:39:00.000Z	1	---	---	---	---	---	---	---	---	---	No	1	---	0	4	---	3	2	1	95	0	---	---	---	---	---	---	---	---	---	---
625	8685a782-6f7f-4532-8521-128cf8fcb5c2	3	---	3	Koidu Buma	2101	14	---	1	---	---	8.42050839	-10.84633852	265.0	4.55	2020-01-09	12:49:00.000Z	1	---	---	---	---	---	---	---	---	---		1	---	0	3	---	3	5	1	95	1			1				1			---
626	0ba7127f-41f7-46ef-8f5c-d7115976a435	9	---	3	Koidu Buma	2101	18	---	1	---	---	8.42053748	-10.84631285	275.0	4.55	2020-01-09	12:02:00.000Z	1	---	---	---	---	---	---	---	---	---	No	1	---	1	3	---	3	5	1	8	0	---	---	---	---	---	---	---	---	---	---
627	07eb34c1-7879-4ae5-a0c1-82914781c630	10	---	3	Koidu Buma	2101	over_20	25	1	---	---	8.42067854	-10.84658201	278.0	4.55	2020-01-09	13:01:00.000Z	1	---	---	---	---	---	---	---	---	---		1	---	0	4	---	3	2	1	95	1		1								---
628	493d7248-2d1f-4ba9-b943-c1c64239421b	7	---	3	Gandorhun	2502	12	---	1	---	---	8.43774126	-10.8722222	281.0	4.55	2020-01-08	09:26:00.000Z	1	---	---	---	---	---	---	---	---	---	no	1	---	1	12	---	3	998	1	95	0	---	---	---	---	---	---	---	---	---	---
629	d2a534fe-63f9-4e8d-9e5b-109de8decc31	9	---	3	Gandorhun	2502	7	---	1	---	---	8.43550188	-10.8699164	290.0	4.55	2020-01-08	11:19:00.000Z	1	---	---	---	---	---	---	---	---	---	No	1	---	0	12	---	3	30	1	8	0	---	---	---	---	---	---	---	---	---	---
630	9f2bb3a2-650b-4196-9795-4aa51f598c30	8	---	3	Gandorhun	2501	15	---	3	---	---	8.43895903	-10.8612679	304.0	4.55	2020-01-08	09:25:00.000Z	1	---	---	---	---	---	---	---	---	---	No	1	---	0	3	---	3	10	1	95	98	---	---	---	---	---	---	---	---	---	---
631	78f01006-8e18-4a02-ac0a-8656381affab	7	---	3	Gandorhun	2502	over_20	24	2	---	---	8.43756173	-10.87208325	277.0	4.55	2020-01-08	10:51:00.000Z	1	---	---	---	---	---	---	---	---	---	no	1	---	0	12	---	3	10	1	98	1								1		Clean it
632	3420404d-7c55-4692-86c1-5a445afc6f36	4	---	3	Koidu Buma	2101	7	---	2	---	---	8.42033155	-10.84615563	276.0	4.55	2020-01-09	11:30:00.000Z	1	---	---	---	---	---	---	---	---	---	No	1	---	0	3	---	1	---	---	---	98	---	---	---	---	---	---	---	---	---	---
633	f6bcc667-11d0-463b-8003-c21fa0e83c4a	8	---	4	Yandama 1 & 2	4801	over_20	47	1	---	---	8.73520887	-10.73109229	484.0	4.55	2020-01-06	11:31:00.000Z	1	---	---	---	---	---	---	---	---	---	No	1	---	0	4	---	3	5	1	95	1		1								---
634	d6d0d54b-a1d8-4599-a728-6ad86d08a288	8	---	4	Yandama 1 & 2	4801	over_20	56	1	---	---	8.73539498	-10.73038247	479.0	4.55	2020-01-06	12:03:00.000Z	1	---	---	---	---	---	---	---	---	---	No	1	---	0	4	---	3	5	1	95	1		1								---
635	b084e4f5-f7bb-4515-87ad-12fda35bfe5c	8	---	3	Bandama	2601	4	---	1	---	---	8.39342632	-10.876266	277.0	4.55	2020-01-14	10:14:00.000Z	1	---	---	---	---	---	---	---	---	---	No	1	---	0	7	---	3	30	1	95	0	---	---	---	---	---	---	---	---	---	---
636	fdc3725a-5ea1-4857-93a2-39bae3f5d442	9	---	3	Koidu Buma	2101	19	---	1	---	---	8.42079485	-10.84633952	265.0	4.55	2020-01-14	14:46:00.000Z	96	This household was not available in all three attemt	2020-01-14	14:49:00.000Z	96	not available	2020-01-14	13:27:00.000Z	96	not available	---	---	---	---	---	---	---	---	---	---	---	---	---	---	---	---	---	---	---	---	---	---
637	89f0f716-b37f-41b4-a4d4-f0f6b7f740d6	5	---	3	Gbatema Maakor	2701	3	---	3	---	---	8.4144782558414	-10.870922556589845	286.45	12.0	2020-01-14	10:29:00.000-05	1	---	---	---	---	---	---	---	---	---	no	1	---	0	12	---	3	7	1	95	0	---	---	---	---	---	---	---	---	---	---
638	760c076b-c1f9-4f33-bfc1-15d5012c9ce0	3	---	3	Koidu Buma	2101	20	---	1	---	---	8.42060999	-10.84611748	270.0	4.55	2020-01-10	10:57:00.000Z	96	Not Available	2020-01-13	12:57:00.000Z	96	Not Available	2020-01-14	14:59:00.000Z	96	Not Available	---	---	---	---	---	---	---	---	---	---	---	---	---	---	---	---	---	---	---	---	---	---
639	1fd957d8-c949-4b4d-bf66-a94f26fbd69f	3	---	3	Bandama	2601	3	---	1	---	---	8.39340509	-10.87646001	305.0	4.55	2020-01-14	10:08:00.000Z	1	---	---	---	---	---	---	---	---	---		1	---	0	12	---	3	30	1	95	1			1			1	1			---
640	92462b26-97d9-424b-acea-32f8f255778e	2	---	2	Kayima	3202	11	---	1	---	---	8.88744341	-11.15906656	398.0	4.55	2020-01-20	13:15:00.000Z	1	---	---	---	---	---	---	---	---	---	No	1	---	0	12	---	3	10	1	95	0	---	---	---	---	---	---	---	---	---	---
641	c1e514c2-dce1-491e-a19f-5d1ef7a1de8c	2	---	2	Kayima	3202	16	---	1	---	---	8.88788405	-11.15914646	396.0	4.55	2020-01-20	14:27:00.000Z	1	---	---	---	---	---	---	---	---	---	No	1	---	0	12	---	3	30	1	95	0	---	---	---	---	---	---	---	---	---	---
642	c93b46d8-b3d6-430e-b19d-472f162b9c54	3	---	2	Kayima	3202	1	---	4	susu	---	8.88648202	-11.15880413	394.0	4.55	2020-01-20	12:53:00.000Z	1	---	---	---	---	---	---	---	---	---		1	---	0	5	---	3	60	1	95	1			1			1	1			---
643	09e214e3-d145-4418-8435-a1b74e2b768e	10	---	2	Kayima	3201	7	---	1	temne	---	8.87987869	-11.15999221	407.0	4.55	2020-01-20	12:21:00.000Z	1	---	---	---	---	---	---	---	---	---		1	---	1	12	---	3	30	1	98	0	---	---	---	---	---	---	---	---	---	---
644	234f7c7c-e029-4e15-819e-d062df5bb20b	9	---	2	Kayima	3201	14	---	1	---	---	8.88777362	-11.15905502	413.0	4.55	2020-01-20	14:06:00.000Z	1	---	---	---	---	---	---	---	---	---	No	1	---	0	12	---	3	48	1	98	0	---	---	---	---	---	---	---	---	---	---
645	6945c1cf-1d68-44e2-afdc-6bca1d28c77e	7	---	3	Waiyor	2401	13	---	2	---	---	8.46471119	-10.87326404	305.0	4.55	2020-01-13	10:44:00.000Z	1	---	---	---	---	---	---	---	---	---	No	1	---	0	5	---	2	---	---	---	1		1								---
646	2a9cbddb-36fb-419f-ae85-41612dfe5f92	9	---	3	Gbatema Maakor	2701	2	---	1	---	---	8.41421994	-10.87088511	295.0	4.55	2020-01-13	11:08:00.000Z	1	---	---	---	---	---	---	---	---	---	No	1	---	0	12	---	3	35	0	---	0	---	---	---	---	---	---	---	---	---	---
647	2ad5f0ca-61e5-42af-84a0-a76bac09c69a	10	---	3	Gbatema Maakor	2701	7	---	1	---	---	8.41430103	-10.8713368	293.0	4.55	2020-01-13	11:09:00.000Z	1	---	---	---	---	---	---	---	---	---		1	---	0	12	---	3	30	1	95	0	---	---	---	---	---	---	---	---	---	---
648	20c04eb7-8edd-4f86-b2e3-dda43e6b4b1f	8	---	3	Waiyor	2401	7	---	1	---	---	8.46410488	-10.87333141	302.0	4.55	2020-01-13	10:33:00.000Z	1	---	---	---	---	---	---	---	---	---	No	1	---	0	1	---	---	---	---	---	0	---	---	---	---	---	---	---	---	---	---
649	4cdf391d-36f3-47e2-843d-fce5e738e248	8	---	3	Waiyor	2401	9	---	1	---	---	8.46437522	-10.87361172	317.0	4.55	2020-01-13	11:11:00.000Z	1	---	---	---	---	---	---	---	---	---	No	1	---	0	1	---	---	---	---	---	0	---	---	---	---	---	---	---	---	---	---
650	2dfc4ff7-632d-497c-a708-7b96d8709a08	1	---	3	Waiyor	2401	12	---	1	---	---	8.46386061	-10.873433	318.0	4.55	2020-01-13	09:51:00.000Z	1	---	---	---	---	---	---	---	---	---		1	---	0	4	---	3	20	1	95	1		1								---
651	3dd261f3-77d5-4646-90c9-7fd56313525a	3	---	3	Gbatema Maakor	2701	10	---	1	---	---	8.41384451	-10.87124778	277.0	4.55	2020-01-13	10:26:00.000Z	1	---	---	---	---	---	---	---	---	---		1	---	1	12	---	3	45	1	95	0	---	---	---	---	---	---	---	---	---	---
652	011e7856-f1d5-4266-9d9f-0a3aad4cd83b	3	---	3	Gbatema Maakor	2701	11	---	1	---	---	8.4138796	-10.87146507	276.0	4.55	2020-01-13	11:08:00.000Z	1	---	---	---	---	---	---	---	---	---		1	---	0	12	---	3	30	1	95	0	---	---	---	---	---	---	---	---	---	---
653	7c382e7b-36b1-4752-bcb7-61b6043a3d64	5	---	3	Gbatema Maakor	2701	8	---	4	---	---	8.413814380725123	-10.871040373498335	302.27	16.0	2020-01-13	11:35:00.000-05	1	---	---	---	---	---	---	---	---	---	no	1	---	0	12	---	3	998	1	95	0	---	---	---	---	---	---	---	---	---	---
654	be1612e1-861d-4822-9f40-3cc69f2b80ab	10	---	3	Gbatema Maakor	2701	9	---	1	---	---	8.41391719	-10.87115977	294.0	4.55	2020-01-13	10:25:00.000Z	1	---	---	---	---	---	---	---	---	---		1	---	0	12	---	3	30	1	98	0	---	---	---	---	---	---	---	---	---	---
655	4f73f336-51ac-4f9c-8a96-0a37565762e1	1	---	2	Fensedu	3101	4	---	1	kono	---	8.84850914	-11.09537496	402.0	4.55	2020-01-22	12:34:00.000Z	1	---	---	---	---	---	---	---	---	---		1	---	1	3	---	3	10	0	---	1	1	1								---
656	42a4c5eb-ea9c-4d1d-ad96-fbd320afca50	3	---	2	Fensedu	3101	over_20	23	2	kono	---	8.8489452	-11.09462078	424.0	4.55	2020-01-22	14:00:00.000Z	1	---	---	---	---	---	---	---	---	---		1	---	1	5	---	3	20	1	95	1						1	1			---
657	ed856af1-f234-4db2-acb4-c00d72116ba2	7	---	2	Fensedu	3101	8	---	4	kono	---	8.84796761	-11.09549389	424.0	4.55	2020-01-22	12:35:00.000Z	1	---	---	---	---	---	---	---	---	---	NO	1	---	1	6	---	3	10	0	---	0	---	---	---	---	---	---	---	---	---	---
658	da688928-6193-4614-924f-fa00d0957c8e	7	---	2	Fensedu	3101	10	---	4	kono	---	8.84806529	-11.09552434	419.0	4.55	2020-01-22	13:39:00.000Z	1	---	---	---	---	---	---	---	---	---	no	1	---	0	12	---	3	10	1	95	0	---	---	---	---	---	---	---	---	---	---
659	578e2bbe-2fa7-473b-b3b6-9d95a80f2ba5	8	---	2	Fensedu	3101	12	---	1	kono	---	8.8479579	-11.09520256	418.0	4.55	2020-01-22	12:36:00.000Z	1	---	---	---	---	---	---	---	---	---	No	1	---	0	8	---	3	30	1	95	0	---	---	---	---	---	---	---	---	---	---
660	752582eb-c425-411e-bb17-8c9e2a859b64	7	---	2	Budu 2	3801	6	---	1	kono	---	8.90077658	-11.22160465	426.0	4.55	2020-01-27	17:17:00.000Z	1	---	---	---	---	---	---	---	---	---	no	1	---	1	12	---	3	10	1	98	1								1		clean it
661	3fded5b0-5008-440b-ab98-5d857efbb50a	4	---	2	Bengumaya	3301	6	---	1	kono	---	8.88648664	-11.1100884	442.0	4.55	2020-01-28	09:51:00.000Z	1	---	---	---	---	---	---	---	---	---	No	1	---	0	12	---	3	20	1	95	0	---	---	---	---	---	---	---	---	---	---
662	25c8dfd7-44be-4305-997f-81b6c9960b71	8	---	2	Bengumaya	3301	7	---	2	kono	---	8.88632311	-11.11004569	406.0	4.55	2020-01-28	10:01:00.000Z	1	---	---	---	---	---	---	---	---	---	No	1	---	0	8	---	3	6	1	95	0	---	---	---	---	---	---	---	---	---	---
663	8816d582-3937-4f98-b762-4024d2093cfb	7	---	2	Budu 2	3801	4	---	1	kono	---	8.90081263	-11.22172877	436.0	4.55	2020-01-27	16:59:00.000Z	1	---	---	---	---	---	---	---	---	---	no	1	---	0	12	---	3	10	1	98	1								1		Clean the stream
664	35417580-24d2-456d-a665-8392e91683f1	3	---	2	Njewadu	3501	3	---	1	kono	---	8.91909316	-11.21859865	428.0	4.55	2020-01-27	16:43:00.000Z	1	---	---	---	---	---	---	---	---	---		1	---	0	12	---	3	5	1	95	0	---	---	---	---	---	---	---	---	---	---
665	fc3627f6-420e-4bbf-b703-553db2003912	9	---	2	Njewadu	3501	15	---	1	kono	---	8.91940017	-11.21950382	411.0	4.55	2020-01-27	17:45:00.000Z	1	---	---	---	---	---	---	---	---	---	No	1	---	0	12	---	3	30	1	98	0	---	---	---	---	---	---	---	---	---	---
666	a20e3161-118a-4dd2-8601-f7efb23e0e23	4	---	2	Budu 2	3801	7	---	1	kono	---	8.90089543	-11.22137238	420.0	4.55	2020-01-27	16:56:00.000Z	1	---	---	---	---	---	---	---	---	---	No	1	---	1	12	---	3	50	1	95	0	---	---	---	---	---	---	---	---	---	---
667	7fe648c7-f9ff-4e89-b063-bd4f65ec320f	8	---	2	Bengumaya	3301	14	---	1	kono	---	8.88688162	-11.11039165	400.0	4.55	2020-01-28	12:06:00.000Z	1	---	---	---	---	---	---	---	---	---	No	1	---	1	8	---	3	8	1	95	0	---	---	---	---	---	---	---	---	---	---
668	1a6ddf74-636f-4139-b676-8467959c7979	8	---	2	Budu 2	3801	11	---	1	kono	---	8.90128552	-11.2209035	424.0	4.55	2020-01-27	17:56:00.000Z	1	---	---	---	---	---	---	---	---	---	No	1	---	0	8	---	3	8	1	95	0	---	---	---	---	---	---	---	---	---	---
669	c320c9d1-f046-416f-9b48-8e11e3be3612	5	---	2	Kayima	3202	13	---	3	kono	---	8.887395	-11.159048333333333	322.8	8.9	2020-01-20	09:54:00.000Z	96	not available	2020-01-21	09:55:00.000Z	96	not available	2020-01-23	11:42:00.000Z	1	---	no	1	---	0	12	---	3	30	1	95	0	---	---	---	---	---	---	---	---	---	---
670	98a362a8-7a39-49df-a767-6f6e2f19fe8e	2	---	2	Yandu	3601	5	---	1	kuranko	---	8.81924085	-11.12622558	435.0	4.55	2020-01-28	09:26:00.000Z	1	---	---	---	---	---	---	---	---	---	No	1	---	0	12	---	3	10	1	95	1			1			1				---
671	b0a54678-bb33-45dc-963a-705f7b9aa461	2	---	2	Njewadu	3501	8	---	2	temne	---	8.91942408	-11.21877248	412.0	4.55	2020-01-27	17:44:00.000Z	1	---	---	---	---	---	---	---	---	---	No	1	---	0	12	---	3	45	1	95	0	---	---	---	---	---	---	---	---	---	---
[truncated: 86 more columns]

## Sheet: Repeat- mortality
link to household survey	link to household survey__0	link to household survey__1	Q109. How old were they when they died?
0.0	0	0	---
1.0	1	0	---
2.0	2	0	9
3.0	3	0	---
4.0	4	0	---
5.0	5	0	---
6.0	6	0	---
7.0	7	0	---
8.0	8	0	---
9.0	9	0	---
10.0	10	0	---
11.0	11	0	35
12.0	12	0	---
13.0	13	0	---
14.0	14	0	---
15.0	15	0	15
16.0	16	0	---
17.0	17	0	---
18.0	18	0	---
19.0	19	0	---
20.0	20	0	---
21.0	21	0	---
22.0	22	0	---
23.0	23	0	---
24.0	24	0	---
25.0	25	0	---
27.0	27	0	---
28.0	28	0	3
30.0	30	0	---
32.0	32	0	---
33.0	33	0	2
33.1	33	1	24
34.0	34	0	---
35.0	35	0	---
36.0	36	0	---
37.0	37	0	---
38.0	38	0	---
39.0	39	0	---
41.0	41	0	---
42.0	42	0	---
43.0	43	0	4
44.0	44	0	50
44.1	44	1	70
45.0	45	0	---
46.0	46	0	---
49.0	49	0	---
51.0	51	0	---
52.0	52	0	---
54.0	54	0	---
55.0	55	0	---
56.0	56	0	---
57.0	57	0	40
58.0	58	0	---
59.0	59	0	---
60.0	60	0	50
61.0	61	0	---
62.0	62	0	---
63.0	63	0	---
64.0	64	0	---
65.0	65	0	---
66.0	66	0	---
67.0	67	0	11
68.0	68	0	40
68.1	68	1	50
69.0	69	0	---
70.0	70	0	---
71.0	71	0	---
72.0	72	0	---
73.0	73	0	---
74.0	74	0	35
75.0	75	0	---
76.0	76	0	---
77.0	77	0	---
78.0	78	0	50
79.0	79	0	---
80.0	80	0	---
81.0	81	0	---
82.0	82	0	---
83.0	83	0	---
84.0	84	0	---
86.0	86	0	---
90.0	90	0	---
92.0	92	0	---
94.0	94	0	---
95.0	95	0	---
96.0	96	0	---
97.0	97	0	---
98.0	98	0	---
99.0	99	0	35
100.0	100	0	60
102.0	102	0	---
103.0	103	0	18
104.0	104	0	---
105.0	105	0	---
106.0	106	0	---
107.0	107	0	---
108.0	108	0	---
109.0	109	0	70
110.0	110	0	60
112.0	112	0	---
113.0	113	0	---
114.0	114	0	---
115.0	115	0	---
116.0	116	0	60
117.0	117	0	---
118.0	118	0	---
119.0	119	0	---
120.0	120	0	---
121.0	121	0	---
122.0	122	0	60
122.1	122	1	75
123.0	123	0	---
124.0	124	0	---
125.0	125	0	---
126.0	126	0	---
127.0	127	0	2
128.0	128	0	---
129.0	129	0	---
130.0	130	0	7
131.0	131	0	7
132.0	132	0	---
133.0	133	0	---
134.0	134	0	70
135.0	135	0	---
136.0	136	0	---
137.0	137	0	---
138.0	138	0	---
139.0	139	0	---
140.0	140	0	---
141.0	141	0	90
142.0	142	0	---
143.0	143	0	---
144.0	144	0	---
145.0	145	0	---
146.0	146	0	---
147.0	147	0	---
148.0	148	0	---
149.0	149	0	---
150.0	150	0	15
151.0	151	0	73
152.0	152	0	---
153.0	153	0	---
154.0	154	0	---
155.0	155	0	---
156.0	156	0	---
157.0	157	0	---
158.0	158	0	---
159.0	159	0	---
160.0	160	0	95
161.0	161	0	---
162.0	162	0	---
163.0	163	0	7
164.0	164	0	---
165.0	165	0	---
166.0	166	0	25
166.1	166	1	27
167.0	167	0	---
168.0	168	0	---
169.0	169	0	---
170.0	170	0	65
170.1	170	1	70
172.0	172	0	---
173.0	173	0	---
174.0	174	0	32
175.0	175	0	51
176.0	176	0	---
177.0	177	0	---
178.0	178	0	30
178.1	178	1	52
179.0	179	0	---
184.0	184	0	---
185.0	185	0	---
186.0	186	0	---
188.0	188	0	---
189.0	189	0	---
190.0	190	0	---
191.0	191	0	70
191.1	191	1	20
192.0	192	0	---
193.0	193	0	---
194.0	194	0	---
195.0	195	0	---
196.0	196	0	---
197.0	197	0	---
198.0	198	0	60
199.0	199	0	---
200.0	200	0	---
201.0	201	0	---
202.0	202	0	---
203.0	203	0	---
204.0	204	0	---
205.0	205	0	---
206.0	206	0	---
207.0	207	0	---
208.0	208	0	---
209.0	209	0	---
210.0	210	0	---
211.0	211	0	---
212.0	212	0	---
213.0	213	0	1
214.0	214	0	---
215.0	215	0	---
217.0	217	0	---
218.0	218	0	---
220.0	220	0	---
221.0	221	0	---
222.0	222	0	---
223.0	223	0	---
224.0	224	0	---
225.0	225	0	---
226.0	226	0	---
227.0	227	0	---
228.0	228	0	23
229.0	229	0	---
230.0	230	0	---
231.0	231	0	---
232.0	232	0	75
233.0	233	0	---
234.0	234	0	17
235.0	235	0	---
236.0	236	0	92
237.0	237	0	---
238.0	238	0	---
239.0	239	0	---
240.0	240	0	70
240.1	240	1	50
241.0	241	0	---
242.0	242	0	---
243.0	243	0	---
244.0	244	0	---
245.0	245	0	40
246.0	246	0	---
247.0	247	0	---
248.0	248	0	---
250.0	250	0	---
251.0	251	0	---
252.0	252	0	---
255.0	255	0	---
258.0	258	0	---
260.0	260	0	---
261.0	261	0	---
263.0	263	0	---
264.0	264	0	---
265.0	265	0	---
266.0	266	0	---
267.0	267	0	---
268.0	268	0	10
268.1	268	1	5
269.0	269	0	---
270.0	270	0	12
271.0	271	0	---
272.0	272	0	---
273.0	273	0	---
274.0	274	0	---
275.0	275	0	---
276.0	276	0	---
277.0	277	0	---
278.0	278	0	---
279.0	279	0	---
280.0	280	0	---
281.0	281	0	---
282.0	282	0	---
283.0	283	0	---
288.0	288	0	---
289.0	289	0	---
290.0	290	0	---
291.0	291	0	---
292.0	292	0	---
293.0	293	0	35
294.0	294	0	---
295.0	295	0	---
296.0	296	0	---
297.0	297	0	---
298.0	298	0	---
299.0	299	0	---
300.0	300	0	---
301.0	301	0	---
302.0	302	0	---
303.0	303	0	---
304.0	304	0	---
305.0	305	0	28
306.0	306	0	---
307.0	307	0	---
308.0	308	0	15
309.0	309	0	55
310.0	310	0	---
311.0	311	0	---
312.0	312	0	---
314.0	314	0	---
315.0	315	0	90
316.0	316	0	45
317.0	317	0	---
318.0	318	0	---
319.0	319	0	---
320.0	320	0	---
321.0	321	0	---
322.0	322	0	---
323.0	323	0	---
324.0	324	0	---
325.0	325	0	---
326.0	326	0	---
327.0	327	0	---
328.0	328	0	---
329.0	329	0	---
330.0	330	0	---
331.0	331	0	---
332.0	332	0	20
333.0	333	0	---
334.0	334	0	---
335.0	335	0	---
336.0	336	0	---
337.0	337	0	---
338.0	338	0	10
339.0	339	0	---
340.0	340	0	75
341.0	341	0	52
341.1	341	1	85
342.0	342	0	12
342.1	342	1	14
343.0	343	0	55
343.1	343	1	9
344.0	344	0	---
345.0	345	0	---
346.0	346	0	2
346.1	346	1	2
347.0	347	0	---
348.0	348	0	---
349.0	349	0	---
350.0	350	0	---
351.0	351	0	---
352.0	352	0	---
353.0	353	0	---
354.0	354	0	20
355.0	355	0	---
356.0	356	0	---
357.0	357	0	85
358.0	358	0	---
359.0	359	0	---
360.0	360	0	---
361.0	361	0	55
361.1	361	1	45
362.0	362	0	---
363.0	363	0	85
363.1	363	1	75
365.0	365	0	39
366.0	366	0	22
367.0	367	0	---
368.0	368	0	---
369.0	369	0	9
370.0	370	0	---
371.0	371	0	---
372.0	372	0	---
373.0	373	0	---
374.0	374	0	---
375.0	375	0	---
376.0	376	0	---
377.0	377	0	---
378.0	378	0	---
379.0	379	0	---
380.0	380	0	30
381.0	381	0	---
382.0	382	0	---
383.0	383	0	---
384.0	384	0	---
385.0	385	0	---
386.0	386	0	70
386.1	386	1	50
387.0	387	0	37
388.0	388	0	---
389.0	389	0	---
390.0	390	0	1
391.0	391	0	---
392.0	392	0	---
393.0	393	0	---
394.0	394	0	---
395.0	395	0	---
396.0	396	0	78
398.0	398	0	---
399.0	399	0	---
400.0	400	0	---
401.0	401	0	---
402.0	402	0	---
403.0	403	0	---
404.0	404	0	---
405.0	405	0	38
406.0	406	0	60
407.0	407	0	---
408.0	408	0	---
409.0	409	0	---
410.0	410	0	---
411.0	411	0	---
413.0	413	0	---
414.0	414	0	---
415.0	415	0	---
416.0	416	0	---
417.0	417	0	---
418.0	418	0	---
419.0	419	0	35
420.0	420	0	---
421.0	421	0	---
422.0	422	0	---
423.0	423	0	0
424.0	424	0	---
425.0	425	0	---
426.0	426	0	---
427.0	427	0	---
428.0	428	0	---
429.0	429	0	---
430.0	430	0	---
432.0	432	0	---
433.0	433	0	---
435.0	435	0	---
436.0	436	0	---
437.0	437	0	---
438.0	438	0	---
439.0	439	0	---
440.0	440	0	---
441.0	441	0	---
442.0	442	0	---
443.0	443	0	---
444.0	444	0	---
445.0	445	0	---
446.0	446	0	58
447.0	447	0	---
448.0	448	0	---
449.0	449	0	---
450.0	450	0	---
451.0	451	0	---
452.0	452	0	---
453.0	453	0	---
454.0	454	0	---
455.0	455	0	---
456.0	456	0	---
457.0	457	0	---
458.0	458	0	---
459.0	459	0	---
460.0	460	0	---
461.0	461	0	---
462.0	462	0	---
463.0	463	0	---
464.0	464	0	---
465.0	465	0	---
466.0	466	0	---
467.0	467	0	---
468.0	468	0	---
469.0	469	0	---
470.0	470	0	---
471.0	471	0	---
472.0	472	0	---
473.0	473	0	---
474.0	474	0	60
474.1	474	1	30
475.0	475	0	---
476.0	476	0	---
477.0	477	0	---
478.0	478	0	---
479.0	479	0	---
480.0	480	0	30
481.0	481	0	---
482.0	482	0	---
483.0	483	0	---
484.0	484	0	95
485.0	485	0	42
485.1	485	1	34
487.0	487	0	---
488.0	488	0	1
489.0	489	0	---
490.0	490	0	---
491.0	491	0	90
492.0	492	0	---
493.0	493	0	---
494.0	494	0	---
495.0	495	0	---
496.0	496	0	---
497.0	497	0	---
498.0	498	0	---
500.0	500	0	---
501.0	501	0	---
502.0	502	0	2
503.0	503	0	---
504.0	504	0	---
505.0	505	0	---
506.0	506	0	---
507.0	507	0	---
508.0	508	0	---
509.0	509	0	---
510.0	510	0	---
511.0	511	0	95
512.0	512	0	---
513.0	513	0	---
514.0	514	0	---
515.0	515	0	---
516.0	516	0	---
517.0	517	0	---
518.0	518	0	---
519.0	519	0	---
520.0	520	0	30
521.0	521	0	---
522.0	522	0	---
523.0	523	0	---
524.0	524	0	12
525.0	525	0	---
526.0	526	0	---
527.0	527	0	---
528.0	528	0	---
529.0	529	0	---
530.0	530	0	---
531.0	531	0	---
532.0	532	0	---
533.0	533	0	---
536.0	536	0	---
537.0	537	0	---
538.0	538	0	---
540.0	540	0	---
541.0	541	0	---
542.0	542	0	---
543.0	543	0	---
544.0	544	0	---
545.0	545	0	---
546.0	546	0	---
547.0	547	0	---
548.0	548	0	20
549.0	549	0	---
550.0	550	0	---
551.0	551	0	---
552.0	552	0	---
553.0	553	0	---
554.0	554	0	---
555.0	555	0	65
556.0	556	0	---
557.0	557	0	---
559.0	559	0	---
560.0	560	0	---
561.0	561	0	---
562.0	562	0	---
563.0	563	0	---
564.0	564	0	---
565.0	565	0	---
566.0	566	0	---
567.0	567	0	---
568.0	568	0	---
569.0	569	0	24
569.1	569	1	74
570.0	570	0	---
571.0	571	0	---
572.0	572	0	---
573.0	573	0	---
574.0	574	0	---
575.0	575	0	---
576.0	576	0	---
577.0	577	0	---
578.0	578	0	---
579.0	579	0	---
580.0	580	0	---
581.0	581	0	---
583.0	583	0	---
589.0	589	0	---
590.0	590	0	---
591.0	591	0	---
592.0	592	0	---
593.0	593	0	---
594.0	594	0	---
595.0	595	0	---
596.0	596	0	---
597.0	597	0	---
598.0	598	0	---
599.0	599	0	---
600.0	600	0	---
601.0	601	0	---
602.0	602	0	72
606.0	606	0	---
607.0	607	0	---
608.0	608	0	---
609.0	609	0	---
610.0	610	0	---
611.0	611	0	---
612.0	612	0	20
613.0	613	0	---
614.0	614	0	---
615.0	615	0	49
616.0	616	0	38
617.0	617	0	6
619.0	619	0	---
620.0	620	0	---
621.0	621	0	6
622.0	622	0	---
623.0	623	0	---
624.0	624	0	---
625.0	625	0	---
626.0	626	0	---
627.0	627	0	---
628.0	628	0	---
629.0	629	0	---
630.0	630	0	---
631.0	631	0	---
632.0	632	0	---
633.0	633	0	---
634.0	634	0	---
635.0	635	0	---
637.0	637	0	---
639.0	639	0	---
640.0	640	0	---
641.0	641	0	---
642.0	642	0	---
643.0	643	0	1
644.0	644	0	---
645.0	645	0	---
646.0	646	0	---
647.0	647	0	---
648.0	648	0	---
649.0	649	0	---
650.0	650	0	---
651.0	651	0	5
651.1	651	1	7
651.2	651	2	10
652.0	652	0	---
653.0	653	0	---
654.0	654	0	---
655.0	655	0	95
656.0	656	0	55
657.0	657	0	---
658.0	658	0	---
659.0	659	0	---
660.0	660	0	---
661.0	661	0	---
662.0	662	0	---
663.0	663	0	---
664.0	664	0	---
665.0	665	0	---
666.0	666	0	70
667.0	667	0	65
668.0	668	0	---
669.0	669	0	---
670.0	670	0	---
671.0	671	0	---

## Sheet: Repeat- roster
link to household survey	link to household survey__0	link to household survey__1	Q101. Please give me the name(s) of the household member x.	Q102: Is this the respondent?	Q103. What is the relationship of x to the head of the household?	Q104. Is x male or female?	Q105. Does x usually live here?	Q106. Did x stay here last night?	Q107. How old is x	Q201. What is x's current marital status	Q202. Has x ever attended school?	Q203. What is the highest level of school x has attended?	Q204. Is x currently working?	Q205. Has x always lived in this area/neighbourhood/village?
0.0	0	0	mohamed sesay	1	3	1	1	1	12	---	1	2	---	1
0.1	0	1	mahamed sesay aminata sesay	1	1	1	1	1	30	4	1	2	1	1
0.2	0	2	mohamed sesay aminata sesay	1	3	2	1	1	25	4	1	2	0	1
0.3	0	3	mohamed sesay	0	3	1	1	1	20	4	1	3	0	1
0.4	0	4	mohamed sesay	0	3	1	1	1	21	4	1	3	0	1
0.5	0	5	aminata sesay	0	3	2	1	1	25	4	1	3	0	1
1.0	1	0	Ballay Kamara	1	1	2	1	1	28	4	1	4	1	1
1.1	1	1	Alie Kamara	0	2	1	1	1	10	---	1	2	---	1
2.0	2	0	g	1	1	1	1	1	48	1	0	---	1	1
2.1	2	1	Bh	0	2	2	1	1	45	1	0	---	1	1
2.2	2	2	Mh	0	3	2	1	1	30	4	0	---	0	1
2.3	2	3	Och	0	3	1	1	1	28	4	1	3	0	1
2.4	2	4	nnn	0	5	2	1	1	15	---	1	2	---	1
2.5	2	5	fgd	0	5	2	1	1	19	4	1	2	0	1
3.0	3	0	Mr Duward Conteh	1	1	1	1	1	48	1	0	---	1	1
3.1	3	1	Adama Conteh	0	2	2	1	1	38	1	0	---	1	1
3.2	3	2	Ibriham Kargbo	0	3	1	1	1	45	4	0	---	1	1
4.0	4	0	natalor	1	2	1	1	1	35	2	0	---	1	0
4.1	4	1	jdjdisn	1	1	1	1	1	46	2	1	2	1	1
4.2	4	2	djsidjxn	0	3	1	1	0	5	---	---	---	---	1
4.3	4	3	djdififj	0	3	2	1	1	16	3	1	1	1	1
4.4	4	4	djsjfjf	0	3	2	1	1	45	1	1	2	1	0
4.5	4	5	dmrifidn	0	2	2	1	1	23	2	0	---	1	1
4.6	4	6	ejrjdj	1	3	2	1	1	2	---	---	---	---	0
4.7	4	7	djrjfkdrjg	1	3	2	1	1	3	---	---	---	---	1
5.0	5	0	man1	1	1	1	1	1	35	1	1	4	1	1
5.1	5	1	woman1	1	2	2	1	1	35	1	1	1	1	1
5.2	5	2	baby1	1	3	1	1	1	2	---	---	---	---	1
5.3	5	3	baby2	0	3	2	1	1	2	---	---	---	---	1
5.4	5	4	woman2	1	3	2	1	1	35	1	1	2	1	1
6.0	6	0	Sia Amary	1	1	2	1	1	32	1	0	---	1	1
6.1	6	1	Tamba Charce	0	6	1	1	1	34	1	0	---	1	1
6.2	6	2	Kumba Amary	0	7	2	1	1	65	3	0	---	1	1
6.3	6	3	Eye Amary	0	9	2	1	1	55	3	0	---	1	1
6.4	6	4	Tamba Ngaujah	0	3	1	1	1	15	4	1	2	0	1
6.5	6	5	Alie Brima	0	3	1	1	1	13	---	1	2	---	1
6.6	6	6	Kai Charls	0	3	1	1	1	9	---	1	2	---	1
6.7	6	7	Moses Musa	0	9	1	1	1	10	---	1	2	---	1
6.8	6	8	Sahr Sam	0	6	1	1	1	75	1	0	---	1	1
7.0	7	0	Tamba Mogiwa	1	1	1	1	1	65	1	0	---	1	1
7.1	7	1	Aiah Mogoiwa	0	9	1	1	1	32	1	1	2	1	1
7.2	7	2	Finda Mogoiwa	0	2	2	1	1	30	1	0	---	1	1
7.3	7	3	Finda Foday	0	9	2	1	1	40	3	0	---	1	1
7.4	7	4	Bondu Mogboi	0	2	2	1	1	25	1	0	---	1	1
7.5	7	5	Finda Mondeh	0	2	2	1	1	40	1	0	---	1	1
7.6	7	6	Nasu Mogboi	0	5	2	1	1	7	---	1	2	---	1
8.0	8	0	Tamba Yambasu	1	1	1	1	1	42	1	1	4	1	1
8.1	8	1	Kumba Yambasu	0	2	2	1	1	25	1	1	2	0	1
8.2	8	2	Sia Yambasu	0	3	2	1	1	12	---	1	2	---	1
8.3	8	3	Sahr Yambasu	0	3	1	1	1	9	---	1	2	---	1
8.4	8	4	Lovetta Yambasu	0	3	2	1	1	5	---	---	---	---	1
8.5	8	5	Njor Njor Yambasu	0	3	1	1	1	4	---	---	---	---	1
8.6	8	6	Mariama Yambasu	0	3	2	1	1	2	---	---	---	---	1
8.7	8	7	Sia Mariama	0	6	2	1	1	60	3	0	---	0	1
8.8	8	8	Yei Mboma	0	9	2	1	1	30	1	0	---	1	1
8.9	8	9	Tamba Momoh	0	9	1	1	1	38	4	0	---	0	1
9.0	9	0	Sia Danial	1	1	2	1	1	70	3	0	---	0	1
9.1	9	1	Kumba Danial	0	3	2	1	1	37	4	0	---	0	1
9.2	9	2	Daniel Tiafoe	0	5	1	1	1	13	---	1	2	---	1
9.3	9	3	Umu Sesay	0	5	2	1	1	3	---	---	---	---	1
10.0	10	0	Fatmata Bangura	1	1	2	1	0	60	2	0	---	1	1
10.1	10	1	Komba Thaboy	0	11	1	1	1	74	2	0	---	1	1
10.2	10	2	Tamba Momoh	0	5	1	1	1	7	---	1	2	---	1
10.3	10	3	Adama Thaboy	0	5	2	1	1	30	1	1	2	1	1
10.4	10	4	Fatmata Thaboy	0	5	2	1	1	25	4	1	3	0	1
11.0	11	0	Tamba Nguajah	1	1	1	1	1	55	1	0	---	1	1
11.1	11	1	Sia Nguajah	1	2	2	1	1	35	1	0	---	1	1
11.2	11	2	Sahr Nguajah	0	3	1	1	1	8	---	1	2	---	1
12.0	12	0	Sahr Mbayoh	1	1	1	1	1	27	4	1	3	0	1
12.1	12	1	Kumba Y Mbayoh	0	9	2	1	1	60	1	0	---	0	1
12.2	12	2	Sahr D Mbayoh	0	9	1	1	1	40	4	0	---	0	1
13.0	13	0	Sahr Mohamed Bonga	1	1	1	1	1	28	1	1	4	1	1
13.1	13	1	Bintu Bonga	0	2	2	1	1	22	1	1	2	0	1
13.2	13	2	Gibrilla Bonga	0	3	1	1	1	4	---	---	---	---	1
13.3	13	3	Alice Bonga	0	3	2	1	1	1	---	---	---	---	1
14.0	14	0	Hawa Ansumana	1	2	2	1	1	35	1	0	---	1	1
14.1	14	1	Sahr Ansumana	0	1	1	1	1	52	1	0	---	1	1
14.2	14	2	Susan Ansumana	0	3	2	1	1	16	4	1	2	0	1
14.3	14	3	Rachel Ansumana	0	3	2	1	1	14	---	1	2	---	1
14.4	14	4	Alfred Ansumana	0	3	1	1	1	12	---	1	2	---	1
14.5	14	5	Tamba Ansumana	0	3	1	1	1	9	---	1	2	---	1
14.6	14	6	Fatu Ansumana	0	3	2	1	1	5	---	---	---	---	1
14.7	14	7	Kadiatu Ansumana	0	3	2	1	1	4	---	---	---	---	1
14.8	14	8	Mometo Ansumana	0	3	2	1	1	3	---	---	---	---	1
15.0	15	0	Sarah kamara	1	1	2	1	1	16	4	1	3	1	1
15.1	15	1	Solomon Kamara	0	9	1	1	1	10	---	1	2	---	1
15.2	15	2	Christiana Kamara	0	9	2	1	1	13	---	1	3	---	1
15.3	15	3	Paul Kamara	0	9	1	1	1	8	---	1	2	---	1
15.4	15	4	Isata Kamara	1	9	2	1	1	80	3	0	---	0	1
16.0	16	0	Yei Yarjah	1	1	2	1	1	26	2	0	---	1	1
16.1	16	1	Soko Yarjah	0	6	2	1	0	70	3	0	---	0	1
16.2	16	2	Musu Layai	0	3	2	1	1	13	---	1	2	---	1
16.3	16	3	Kumba Layai	0	3	2	1	1	7	---	1	1	---	1
16.4	16	4	Solomon Kambay	0	3	1	1	1	2	---	---	---	---	1
17.0	17	0	Mr. Kumba Tiafoe	1	1	1	1	1	50	1	0	---	0	1
17.1	17	1	Sia Tiafoe	0	2	2	1	1	35	1	0	---	1	1
17.2	17	2	Ruth S Tiafoe	0	3	2	1	1	18	4	1	3	0	1
17.3	17	3	Alpha Tiafoe	0	3	1	1	1	15	4	1	3	0	1
17.4	17	4	Veronica Tiafoe	0	3	2	1	1	3	---	---	---	---	1
17.5	17	5	Emmanuel Tiafoe	1	3	1	1	1	5	---	---	---	---	1
17.6	17	6	Adama Tiafoe	0	3	2	1	1	13	---	1	3	---	1
17.7	17	7	Mary Tiafoe	0	3	2	1	1	12	---	1	3	---	1
18.0	18	0	Eve Jimissa	1	1	2	1	1	40	1	1	3	1	1
18.1	18	1	Sahr Jimissa	0	3	1	1	1	15	4	1	3	0	1
18.2	18	2	Sia Jimissa	0	3	2	1	1	10	---	1	2	---	1
19.0	19	0	Aiah Momoh	0	1	1	1	1	40	1	0	---	1	1
19.1	19	1	Sia Momoh	1	2	2	1	1	20	1	0	---	1	1
19.2	19	2	Haja Momoh	0	3	2	1	1	2	---	---	---	---	1
19.3	19	3	Jeneba Momoh	0	3	2	1	1	6	---	1	2	---	1
20.0	20	0	Mohamed Marah	1	1	1	1	1	36	1	0	---	0	1
20.1	20	1	Matenneh Marah	0	2	2	1	1	23	1	0	---	0	1
20.2	20	2	Sheku Marah	0	3	1	1	1	15	4	1	3	0	1
20.3	20	3	Jereh Marah	0	3	2	1	1	14	---	1	3	---	1
20.4	20	4	Musa Marah	0	3	1	1	1	5	---	---	---	---	1
20.5	20	5	Mohamed Marah 2	0	3	1	1	1	6	---	0	---	---	1
20.6	20	6	Hawa Marah	0	3	2	1	1	8	---	1	2	---	1
20.7	20	7	Mariama Marah	0	3	2	1	1	1	---	---	---	---	1
21.0	21	0	Tamba Yanda	1	1	1	1	1	45	1	0	---	1	1
21.1	21	1	Bondu Yanda	0	2	2	1	1	30	1	0	---	1	1
21.2	21	2	Paul Ngaujah	0	3	1	1	1	18	4	1	3	0	1
21.3	21	3	Moses Ngaujah	0	3	1	1	1	14	---	1	3	---	1
21.4	21	4	David Ngaujah	0	3	1	1	1	10	---	1	2	---	1
21.5	21	5	Kumba Yanda	0	3	2	1	1	7	---	1	2	---	1
21.6	21	6	Komba Ngaujah	0	3	1	1	1	5	---	---	---	---	1
21.7	21	7	Finda Ngaujah	0	3	2	1	1	3	---	---	---	---	1
21.8	21	8	Yie meayata	0	3	2	1	1	1	---	---	---	---	1
22.0	22	0	Mballu Sesay	1	7	2	1	1	52	3	0	---	0	1
22.1	22	1	Sahr Momoduba Bangura	0	1	1	1	1	80	1	0	---	1	1
22.2	22	2	Hawa Bangura	0	2	2	1	1	56	1	0	---	0	1
22.3	22	3	Jeneba Sesay	0	5	2	1	1	7	---	1	2	---	1
22.4	22	4	Seibatu Sesay	0	5	2	1	1	6	---	1	2	---	1
22.5	22	5	Abubakar Sam	0	5	1	1	1	9	---	1	2	---	1
22.6	22	6	Issa Sam	0	5	1	1	1	8	---	1	2	---	1
23.0	23	0	Kumba Sesay	1	1	2	1	1	30	1	0	---	1	1
23.1	23	1	Fina Mansaray	0	3	2	1	1	10	---	1	2	---	1
23.2	23	2	Sattu Mansaray	0	4	2	1	1	7	---	1	2	---	1
23.3	23	3	Mariama Mansaray	0	4	2	1	1	5	---	---	---	---	1
23.4	23	4	Amadu Mansaray	0	4	1	1	1	3	---	---	---	---	1
23.5	23	5	Mohammed Mansaray	0	2	1	1	1	53	1	0	---	1	1
23.6	23	6	Nyaferema Mansaray	0	3	2	1	1	1	---	---	---	---	1
23.7	23	7	Lahai Mansaray	0	3	1	1	1	13	---	0	---	---	1
24.0	24	0	Tamba James	1	1	1	1	1	45	1	0	---	1	1
24.1	24	1	Yei James	0	2	2	1	1	40	1	0	---	1	1
24.2	24	2	Richard James	0	3	1	1	1	12	---	1	2	---	1
24.3	24	3	Sarah James	0	5	2	1	1	5	---	---	---	---	1
24.4	24	4	Tamba James	0	5	1	1	1	7	---	1	2	---	1
25.0	25	0	Sulaiman Bankalie	1	1	1	1	1	25	1	0	---	1	1
25.1	25	1	Iye Sulai	0	2	2	1	1	30	1	0	---	1	1
25.2	25	2	Sulaiman Bangalie 2	0	3	1	1	1	15	4	0	---	1	1
25.3	25	3	Nyuma Sulay	0	3	1	1	1	10	---	1	2	---	1
25.4	25	4	Alie Sullay	0	3	1	1	1	5	---	---	---	---	1
25.5	25	5	Fala Sullay	0	3	1	1	1	4	---	---	---	---	1
25.6	25	6	Finda Sullay	0	3	2	1	1	4	---	---	---	---	1
27.0	27	0	Tamba Lahai	1	1	1	1	1	36	1	0	---	1	1
27.1	27	1	Kumba Lahai	1	2	2	1	1	29	1	0	---	1	1
27.2	27	2	Finda Lahai	1	3	2	1	1	0	---	---	---	---	1
27.3	27	3	Tamba Lahai	1	3	1	1	1	4	---	---	---	---	1
28.0	28	0	Aminata Borbo	1	2	2	1	1	26	1	0	---	1	1
28.1	28	1	Tamba Sorie	0	1	1	1	1	30	1	0	---	1	1
28.2	28	2	Fatimata Borbo	0	2	2	1	1	26	1	0	---	1	1
28.3	28	3	Kumba Borbo	0	3	2	1	1	7	---	1	2	---	1
28.4	28	4	Mohamed Conteh	0	9	1	1	1	6	---	1	2	---	1
28.5	28	5	Finda Sorie	0	6	2	1	1	48	3	0	---	1	1
30.0	30	0	Sia Sorie	0	6	2	1	1	50	3	0	---	1	1
30.1	30	1	Abu Sorie	0	1	1	1	1	38	1	0	---	1	1
30.2	30	2	Finda Sorie	0	8	2	1	1	40	4	0	---	1	1
30.3	30	3	Fatmata Abu	0	2	2	1	1	25	1	0	---	1	1
30.4	30	4	Kumba Sorie	0	8	2	1	1	17	4	1	3	0	1
30.5	30	5	Fallah Sorie	1	8	1	0	1	27	---	---	---	---	---
30.6	30	6	Tamba Abu	0	3	1	1	1	7	---	1	2	---	1
30.7	30	7	Faya Abu	0	3	1	1	1	4	---	---	---	---	1
32.0	32	0	Alie Sesay	1	1	1	1	1	28	1	1	3	1	1
32.1	32	1	Kumba Alie	0	2	2	1	1	20	1	0	---	1	1
32.2	32	2	Sahr Alie	0	3	1	1	1	2	---	---	---	---	1
32.3	32	3	Sia Alie	0	3	2	1	1	4	---	---	---	---	1
33.0	33	0	Musu Borbo	1	1	2	1	1	30	1	0	---	1	1
33.1	33	1	Musa Borbo	0	3	1	1	1	7	---	1	2	---	1
33.2	33	2	Borbor Jawara	0	3	1	1	1	5	---	---	---	---	1
34.0	34	0	Bintu Dauda	0	2	2	1	1	45	1	0	---	1	1
34.1	34	1	Sahr Dauda	0	1	1	1	0	52	1	1	3	0	1
34.2	34	2	Princess Dauda	1	3	2	1	1	18	4	1	3	0	1
34.3	34	3	Kumba Dauda	0	3	2	1	1	15	4	1	2	0	1
34.4	34	4	Hannah Dauda	0	3	2	1	1	11	---	1	2	---	1
34.5	34	5	Sahr Dauda 2	0	3	1	1	1	7	---	1	2	---	1
34.6	34	6	Richard Dauda	0	5	1	1	1	1	---	---	---	---	1
35.0	35	0	Aiah Bockarie	1	1	1	1	1	40	1	0	---	1	1
35.1	35	1	Kumba Bockarie	0	2	2	1	1	25	1	0	---	1	1
35.2	35	2	Finda Bockarie	0	3	2	1	1	3	---	---	---	---	1
36.0	36	0	Sahr Sesay	1	1	1	1	1	70	1	0	---	1	1
36.1	36	1	Kumba Alieu	1	2	2	1	1	35	1	1	2	0	1
36.2	36	2	Kumba Alieu	1	3	2	1	1	25	1	1	2	1	1
36.3	36	3	Fallah Alieu	1	3	1	1	1	13	---	1	2	---	1
36.4	36	4	Emmenuel Komba	1	5	1	1	1	5	---	---	---	---	1
36.5	36	5	Sara Alieu	1	3	2	1	1	4	---	---	---	---	1
36.6	36	6	Sia Fayia	1	5	2	1	1	3	---	---	---	---	1
37.0	37	0	Issa Soloko	1	1	1	1	1	25	1	1	3	1	1
37.1	37	1	Sia Soloko	0	2	2	1	1	24	1	0	---	1	1
37.2	37	2	Sahr Soloko	0	3	1	1	1	8	---	1	2	---	1
37.3	37	3	Tamba Soloko	0	3	1	1	1	5	---	---	---	---	1
37.4	37	4	Sia Soloko	0	3	2	1	1	3	---	---	---	---	1
38.0	38	0	Fayah Foday.	1	1	1	1	1	46	1	0	---	1	1
38.1	38	1	Hawa Foday.	0	2	2	1	1	30	1	0	---	1	1
38.2	38	2	Alie Foday.	0	3	1	1	1	7	---	1	2	---	1
38.3	38	3	Kawusu Foday.	0	3	1	1	1	5	---	---	---	---	1
38.4	38	4	Kadija Foday.	0	3	2	1	1	3	---	---	---	---	1
39.0	39	0	Sia Conteh	0	2	2	1	1	36	1	0	---	1	1
39.1	39	1	Tamba Mansaray	1	3	1	1	1	16	4	1	3	0	1
39.2	39	2	Isata Mansaray	0	3	2	1	1	19	4	1	2	0	1
39.3	39	3	Foday Mansaray	0	3	1	1	1	13	---	1	2	---	1
39.4	39	4	Sarjor Mansaray	0	3	1	1	1	6	---	1	2	---	1
39.5	39	5	Hawa Kamara	0	5	2	1	1	2	---	---	---	---	1
41.0	41	0	Kaile Koroma	1	1	1	1	1	45	1	0	---	1	1
41.1	41	1	Matanna Masaray	0	2	2	1	1	30	1	0	---	1	1
41.2	41	2	Sayoeh Koroma	0	3	2	1	1	13	---	1	2	---	1
41.3	41	3	Fajai Koroma	0	3	1	1	1	8	---	1	2	---	1
42.0	42	0	Mohamed Turay	1	1	1	1	1	40	1	0	---	1	1
42.1	42	1	Hawa Turay	0	2	2	1	1	30	1	0	---	1	1
42.2	42	2	Ismil Turay	0	3	1	1	1	5	---	---	---	---	1
42.3	42	3	Sulaman Turay	0	3	1	1	1	3	---	---	---	---	1
43.0	43	0	Sallay Massaquoi	1	2	2	1	1	49	1	1	4	1	1
43.1	43	1	Sallay Fatma	1	3	2	1	1	10	---	1	2	---	1
43.2	43	2	Sahr Mohammed Modah	1	1	1	1	1	60	1	0	---	1	1
44.0	44	0	Aiah Kamanda	1	1	1	1	1	65	1	0	---	0	1
44.1	44	1	Fatmata Foday	1	2	2	1	1	50	1	0	---	1	1
44.2	44	2	Musu Kamanda	1	3	2	1	1	15	4	1	2	0	1
44.3	44	3	Sheku Kamanda	1	3	1	1	1	14	---	1	2	---	1
45.0	45	0	Adarma Jawara	1	1	1	1	1	30	1	0	---	1	1
45.1	45	1	Fatmata Jawara	0	2	2	1	1	26	1	0	---	1	1
45.2	45	2	Mohamed Jawara	0	8	1	1	1	37	1	0	---	0	1
45.3	45	3	Braima Jawara	0	3	1	1	1	4	---	---	---	---	1
45.4	45	4	Kallie Jawara	0	3	1	1	1	3	---	---	---	---	1
45.5	45	5	Fatu Jawara	0	3	2	1	1	5	---	---	---	---	1
45.6	45	6	Mohamed Jawara	1	3	1	1	1	1	---	---	---	---	1
46.0	46	0	Finda Peter	1	2	2	1	1	19	1	0	---	0	1
46.1	46	1	Peter Gbembo	0	1	1	1	0	25	1	1	3	1	1
46.2	46	2	Jeneba Gbembo	0	3	2	1	1	2	---	---	---	---	1
49.0	49	0	Foday Marrah	1	1	1	1	1	30	1	0	---	1	1
49.1	49	1	Mariama Marrah	0	2	2	1	1	22	1	0	---	1	1
49.2	49	2	Adama Marrah	0	3	2	1	1	8	---	1	2	---	1
49.3	49	3	Sia Jawara	0	6	2	1	1	57	3	0	---	0	1
49.4	49	4	Abubakar Marrah	0	3	1	1	1	4	---	---	---	---	1
49.5	49	5	Isata Marrah	0	3	2	1	1	6	---	0	---	---	1
51.0	51	0	Sia Tantia	1	1	2	1	1	50	3	0	---	1	1
51.1	51	1	Sia James	0	3	2	1	1	6	---	1	2	---	1
51.2	51	2	Sahr Tantia	0	5	1	1	1	3	---	---	---	---	1
52.0	52	0	Lansana Mansaray	0	1	1	0	0	30	---	---	---	---	---
52.1	52	1	Fatmata Mansaray	1	2	2	1	1	28	1	0	---	1	1
52.2	52	2	Finda Mansaray	0	3	2	1	1	3	---	---	---	---	1
52.3	52	3	Kadiatu Mansaray	0	3	2	1	1	2	---	---	---	---	1
54.0	54	0	Osman Mansaray	0	1	1	1	1	40	1	0	---	1	1
54.1	54	1	Kumba Mansaray	1	2	2	1	1	25	1	0	---	0	1
54.2	54	2	Sumana Mansaray	0	3	1	1	1	9	---	1	2	---	1
54.3	54	3	Fasalie Mansaray	0	3	1	1	1	2	---	---	---	---	1
55.0	55	0	Aiah Nyama	1	1	1	1	1	30	1	0	---	1	1
55.1	55	1	Siah Nyama	0	7	2	1	1	26	1	0	---	1	1
55.2	55	2	Kumba Nyama	0	3	2	1	1	6	---	1	2	---	1
55.3	55	3	Sahr Nyama	0	3	1	1	1	4	---	---	---	---	1
56.0	56	0	Musa Mansaray	1	1	1	1	1	35	1	1	6	1	1
56.1	56	1	Mariama Mansaray	0	2	2	1	1	25	1	0	---	0	1
56.2	56	2	Sia Gbandeh	0	6	2	1	1	55	1	0	---	0	1
56.3	56	3	Fatmata Mansaray	0	3	2	1	1	15	4	1	2	0	1
56.4	56	4	Kadiatu Mansaray	0	3	2	1	1	7	---	0	---	---	1
56.5	56	5	Mariama	0	3	2	0	1	1	---	---	---	---	---
56.6	56	6	Mariama Mansaray 2	0	3	2	1	0	3	---	---	---	---	1
57.0	57	0	Finda Marah	1	1	2	1	1	25	3	0	---	1	1
57.1	57	1	Adama Marah	0	3	1	1	1	2	---	---	---	---	1
57.2	57	2	Mariama Marah	0	3	2	1	1	4	---	---	---	---	1
58.0	58	0	Adama Kanu	1	1	2	1	1	40	3	0	---	0	1
58.1	58	1	Mabinty Kamara	0	11	2	1	1	30	1	1	3	1	1
58.2	58	2	Mohamed Koroma	0	3	1	1	1	27	4	1	3	1	1
58.3	58	3	Ibrahim Jalloh	0	3	1	1	1	16	4	1	3	0	1
58.4	58	4	Mariama Jalloh	0	3	2	1	1	13	---	1	2	---	1
58.5	58	5	Mustapha Kanu	0	3	1	1	1	19	4	1	3	0	1
58.6	58	6	Samuel Sesay	0	3	1	1	1	19	4	1	3	0	1
58.7	58	7	Fatmata Jalloh	0	3	2	1	1	5	---	---	---	---	1
58.8	58	8	Abdulai Kamara	0	9	1	1	1	15	4	1	3	0	1
58.9	58	9	Ibrahim Kalokoh	0	9	1	1	1	18	4	1	3	0	1
58.10	58	10	Kadiatu Kanu	0	8	2	1	1	21	4	1	3	0	1
59.0	59	0	Ibrahim sorie Sesay	1	1	1	1	1	43	1	1	2	1	1
59.1	59	1	Kumba Mondeh	0	2	2	1	1	40	1	0	---	1	1
59.2	59	2	Alie	0	3	1	1	1	6	---	0	---	---	1
59.3	59	3	Musa Kamara	0	3	1	1	1	6	---	0	---	---	1
59.4	59	4	Fatmata Bangura	0	3	2	1	1	7	---	1	2	---	1
60.0	60	0	Komba Gbondo	1	1	1	1	1	30	1	0	---	1	1
60.1	60	1	ChristinaGbondo	0	2	2	1	1	29	1	1	3	1	1
60.2	60	2	Sahr Gbondo	0	3	1	1	1	11	---	1	2	---	1
60.3	60	3	Komba Gbondo	0	3	1	1	1	17	4	1	2	0	1
60.4	60	4	Kai Gbondo	0	3	1	1	1	15	4	1	2	0	1
60.5	60	5	Komba Gondo	0	3	1	1	1	1	---	---	---	---	1
60.6	60	6	Sia Gbondo	0	6	2	1	1	50	3	0	---	1	1
61.0	61	0	Hawa Koroma	1	1	2	1	1	39	1	0	---	0	1
61.1	61	1	Andrew Koroma	0	11	1	1	1	25	4	1	3	0	1
61.2	61	2	Fanta Kondeh	0	3	2	1	1	18	4	1	3	0	1
61.3	61	3	Khadijah Kabba	0	3	2	1	1	14	---	1	3	---	1
61.4	61	4	Bintu Kabba	0	3	2	1	1	6	---	1	2	---	1
61.5	61	5	Mariama Kabba	0	3	2	1	1	10	---	1	2	---	1
61.6	61	6	Alie Kabba	0	9	1	1	1	15	4	1	3	0	1
62.0	62	0	Alie Kamara	1	1	1	1	1	35	1	1	3	1	1
62.1	62	1	Isatu Kamara	0	2	2	1	1	27	1	0	---	0	1
62.2	62	2	Alie Kamara	0	3	1	1	1	3	---	---	---	---	1
63.0	63	0	Tamba Lamin	1	1	1	1	1	35	1	0	---	1	1
63.1	63	1	Faith Lamin	0	2	2	1	1	32	1	1	3	1	1
63.2	63	2	Mohamed Lamin	0	3	1	1	1	9	---	1	2	---	1
63.3	63	3	TAMBA LAMIN	0	3	1	1	1	7	---	1	2	---	1
63.4	63	4	Musu Lamin	0	3	2	1	1	5	---	---	---	---	1
63.5	63	5	Sahr Lamin	0	3	1	1	1	21	4	1	3	0	1
63.6	63	6	Mariama Koroma	0	3	2	1	1	3	---	---	---	---	1
63.7	63	7	Lucy Thomas	0	3	2	0	0	24	---	---	---	---	---
63.8	63	8	Abiebatu Thomas	0	3	2	0	0	19	---	---	---	---	---
64.0	64	0	SINA KARGBO	1	1	1	1	1	63	1	0	---	1	1
64.1	64	1	SALLAY TURAY	0	2	2	1	1	35	1	0	---	1	1
64.2	64	2	HASSAN KARGBO	0	3	1	1	1	15	4	1	3	0	1
64.3	64	3	ALHAJI KARGBO	0	3	1	1	1	14	---	1	2	---	0
64.4	64	4	ISHEMIL KARGBO	0	3	1	1	1	11	---	1	2	---	1
64.5	64	5	MARIE KARGBO	0	3	2	1	1	8	---	1	2	---	1
64.6	64	6	ABIE KARGBO	0	3	2	1	1	6	---	1	2	---	1
65.0	65	0	Kumba koroma	1	2	2	1	1	43	1	0	---	1	1
65.1	65	1	Saidu Koroma	0	1	1	1	1	46	1	1	3	1	1
65.2	65	2	Yeinor Koroma	0	3	2	1	1	19	4	1	3	0	1
65.3	65	3	Eward Koroma	0	3	1	1	1	16	4	1	3	0	1
65.4	65	4	Mariama Koroma	0	3	2	1	1	14	---	1	2	---	1
66.0	66	0	KumbaYamba	1	1	2	1	1	49	1	0	---	0	1
66.1	66	1	Finda Thollie	0	3	2	1	0	28	1	1	2	0	1
66.2	66	2	Abu Nguaja	0	5	1	1	1	4	---	---	---	---	1
66.3	66	3	Yusufu Ngaujah	1	5	2	1	1	2	---	---	---	---	1
66.4	66	4	Fanta Nguaja	1	5	2	1	1	7	---	1	2	---	1
67.0	67	0	Adama Koroma	1	1	2	1	1	36	1	0	---	1	1
67.1	67	1	Tamba Koroma	0	2	1	1	1	40	1	0	---	1	1
67.2	67	2	Moses Koroma	0	3	1	1	1	15	4	1	2	0	1
67.3	67	3	Joseph Koroma	0	3	1	1	1	7	---	0	---	---	1
67.4	67	4	John Koroma	0	3	1	1	1	6	---	0	---	---	1
67.5	67	5	Patrick Koroma	0	3	1	1	1	8	---	1	2	---	1
67.6	67	6	Paul Koroma	0	3	1	1	1	3	---	---	---	---	1
67.7	67	7	Joseph Koroma	0	3	1	1	1	12	---	1	2	---	1
67.8	67	8	ennoh Koroma	0	3	2	1	1	2	---	---	---	---	1
68.0	68	0	Sarah Bangura	1	2	2	1	1	21	1	0	---	1	1
68.1	68	1	Moray Bangura	1	3	1	1	1	8	---	1	2	---	1
68.2	68	2	Aminata Bangura	1	3	2	1	1	6	---	1	2	---	1
68.3	68	3	Yeakay Bangura	1	3	2	1	1	5	---	---	---	---	1
69.0	69	0	Mrs Isatu Bangura	1	2	2	1	1	27	1	0	---	1	1
69.1	69	1	Mr Foday Conteh	1	1	1	1	1	37	1	0	---	1	1
69.2	69	2	Sorie Conteh	1	3	1	1	1	13	---	1	2	---	1
69.3	69	3	Ahamed Kargbo	1	8	1	1	1	30	1	0	---	1	1
69.4	69	4	Morlie Bangura	1	9	1	1	1	29	1	1	3	1	1
70.0	70	0	Sara Seaay	1	1	1	1	1	59	1	0	---	1	1
70.1	70	1	Hawa Turay	0	2	2	1	1	40	1	0	---	1	1
70.2	70	2	Mariama Sesay	0	3	2	1	1	23	4	0	---	1	1
70.3	70	3	Alie Sesay	0	3	1	1	1	6	---	1	1	---	1
70.4	70	4	Fatu Kamara	0	3	2	1	1	13	---	1	3	---	1
70.5	70	5	Sallay Sesay	0	5	2	1	1	4	---	---	---	---	1
71.0	71	0	mohamed kargbo	1	1	1	1	1	33	2	1	6	1	1
71.1	71	1	Kadiatu kargbo	0	2	2	0	0	26	---	---	---	---	---
72.0	72	0	Tenneh Mansaray	1	2	2	1	1	22	1	0	---	0	1
72.1	72	1	Sia Mansaray	0	3	2	1	1	10	---	1	2	---	1
72.2	72	2	Sahr Mansaray	0	3	1	1	1	13	---	1	2	---	1
72.3	72	3	Kumba Mansaray	0	3	2	1	1	8	---	1	2	---	1
73.0	73	0	Fatama mathew	1	1	2	1	1	35	3	0	---	1	1
73.1	73	1	Isata Abduly	0	3	2	1	1	5	---	---	---	---	1
73.2	73	2	Famata Abduly	0	3	2	1	1	7	---	0	---	---	1
73.3	73	3	Alusine Kanneh	0	5	1	1	1	1	---	---	---	---	1
73.4	73	4	Mariama Shaku	0	5	2	1	1	9	---	1	1	---	1
73.5	73	5	Idrissa Abdulai	0	3	1	1	1	12	---	1	2	---	1
74.0	74	0	Partic Wotay	1	1	1	1	1	17	4	1	5	0	1
74.1	74	1	Paul Wotay	0	9	1	1	1	14	---	1	3	---	1
74.2	74	2	Mustapha Komba	0	9	1	1	1	13	---	1	2	---	1
74.3	74	3	Edward Wotay	0	9	1	1	1	17	4	1	3	0	1
74.4	74	4	Brima Homba	0	9	1	1	1	12	---	1	3	---	1
75.0	75	0	Alusine Kamara	1	1	1	1	1	26	1	0	---	0	1
75.1	75	1	Alusine Jalloh	0	9	1	1	1	28	1	0	---	1	1
75.2	75	2	Alarini Bah	0	9	1	1	1	32	1	0	---	0	1
75.3	75	3	Kelly	0	11	1	1	1	32	4	1	3	1	1
75.4	75	4	Lamrana Bah	0	9	2	1	1	28	1	0	---	0	1
75.5	75	5	Adama Koroma	0	2	2	1	1	20	1	0	---	0	1
75.6	75	6	Mariama Bah	0	11	2	1	1	8	---	1	2	---	1
75.7	75	7	Kadijatu Bah	0	8	2	1	1	5	---	---	---	---	1
75.8	75	8	Madiu Bah	0	5	1	1	1	1	---	---	---	---	1
75.9	75	9	Umu Bah	0	8	2	1	1	17	4	1	3	0	1
76.0	76	0	Joseph Abdulai	1	1	1	1	1	56	1	0	---	0	1
76.1	76	1	Adama Joseph	0	2	2	1	1	49	1	0	---	0	1
76.2	76	2	Regina Kai	0	11	2	1	1	40	1	0	---	0	1
76.3	76	3	Kai Tamba	0	11	1	1	1	50	1	1	3	1	1
77.0	77	0	Alimamy Turay.	1	1	1	1	1	43	1	1	3	0	1
77.1	77	1	Mariama Turay.	0	2	2	1	0	22	1	1	3	0	1
77.2	77	2	Abdulai Turay.	0	4	1	1	1	9	---	1	2	---	1
78.0	78	0	Abubakarr Barrie	1	1	1	1	1	29	1	1	3	0	1
78.1	78	1	Ramatulai Barrie	0	2	2	1	1	19	1	1	3	0	1
78.2	78	2	Salma Barrie	0	3	2	1	1	7	---	1	2	---	1
78.3	78	3	Isata Barrie	0	3	2	1	1	4	---	---	---	---	1
78.4	78	4	Amadu Barrie	0	3	1	1	1	1	---	---	---	---	1
79.0	79	0	Isata Sam	1	1	2	1	1	32	1	1	3	1	1
79.1	79	1	Princess Finnoh	0	3	2	0	0	9	---	---	---	---	---
79.2	79	2	Sydney Tabasha	0	2	1	1	0	41	1	1	4	1	1
80.0	80	0	Bandoh Alieu	1	1	2	1	1	60	3	0	---	0	1
80.1	80	1	Musa Sesay	0	3	1	1	1	26	1	1	3	1	1
80.2	80	2	Isata Kamara	0	4	2	1	1	25	1	1	3	0	1
80.3	80	3	Salaimatu Conteh	0	5	2	1	1	16	4	1	3	0	1
80.4	80	4	Sata Joe	0	5	2	1	1	11	---	1	2	---	1
80.5	80	5	Mamodu Sesay	0	5	1	1	1	6	---	0	---	---	1
80.6	80	6	Mustapha Conteh	0	5	1	1	1	13	---	1	2	---	1
80.7	80	7	Rugiatu Sesay	0	5	2	1	1	1	---	---	---	---	1
81.0	81	0	Sia Alie	1	2	2	1	1	46	1	0	---	1	1
81.1	81	1	Mbabinty Alie	0	3	2	1	1	18	4	1	3	0	1
81.2	81	2	FANTA PESSIMA	0	6	2	1	1	70	3	0	---	0	1
81.3	81	3	Fanta Conteh	0	3	2	1	1	13	---	1	2	---	1
81.4	81	4	Foday Conteh	0	3	1	1	1	3	---	---	---	---	1
81.5	81	5	Fatima Jawara	0	5	2	1	1	1	---	---	---	---	1
81.6	81	6	Alie Conteh	0	1	1	1	0	49	1	0	---	1	1
82.0	82	0	Mohamed s. Kabba	1	1	1	1	1	60	1	0	---	1	1
82.1	82	1	Mariama Kabba	0	2	2	1	1	40	1	0	---	1	1
82.2	82	2	Abubakarra Kamara	0	5	1	1	1	11	---	1	1	---	1
83.0	83	0	Tamba Mansaray	1	1	1	1	1	45	1	0	---	1	1
83.1	83	1	Aminata Mansaray	0	2	2	1	1	40	1	0	---	1	1
83.2	83	2	Mohamed Emerson	0	3	1	1	1	25	4	1	3	0	1
83.3	83	3	Saidu Mansaray	0	3	1	1	1	9	---	1	2	---	1
83.4	83	4	Mary Mansaray	0	3	2	1	1	5	---	---	---	---	1
83.5	83	5	Joseph Mansaray	0	3	1	1	1	6	---	1	2	---	1
84.0	84	0	Aiah Sundu	1	1	1	1	1	46	2	0	---	1	1
84.1	84	1	Faigai Sheku	0	9	1	1	1	29	4	0	---	1	1
86.0	86	0	Partrack Kialley	1	1	1	1	1	55	1	1	3	1	1
86.1	86	1	Margerte Kialley	1	2	2	1	1	35	1	0	---	1	1
86.2	86	2	Shar Kialley	1	3	1	1	1	20	4	1	3	0	1
86.3	86	3	satta Kialley	1	3	2	1	1	18	4	1	3	0	1
86.4	86	4	Fatmata Kailley	1	3	2	1	1	15	4	1	2	0	1
86.5	86	5	Amie Kailley	1	3	2	1	1	8	---	1	2	---	1
86.6	86	6	Jcobe Kailley	1	3	1	1	1	12	---	1	2	---	1
86.7	86	7	Margret Kailley	1	5	2	1	1	2	---	---	---	---	1
90.0	90	0	Elison T Sammu	1	1	1	1	1	54	1	1	4	1	1
90.1	90	1	Christiana B Sammu	0	2	2	1	1	43	1	1	4	1	1
90.2	90	2	Mohammed Ngovea	0	5	1	1	1	12	---	1	2	---	1
92.0	92	0	Finda Gborie	1	1	2	1	1	40	1	0	---	1	1
92.1	92	1	Fegai Gborie	0	3	1	1	1	12	---	1	2	---	1
92.2	92	2	Kadiatu Gborie	0	3	2	1	1	8	---	1	2	---	1
92.3	92	3	Alice Gborie	0	3	2	1	1	7	---	1	2	---	1
94.0	94	0	Ezekiel Sahr Gbanya.	1	1	1	1	1	41	1	1	3	1	1
94.1	94	1	Mary Gbanya.	0	2	2	1	1	25	1	0	---	0	1
94.2	94	2	Khelfala Marrah.	0	9	1	1	1	46	2	0	---	0	1
94.3	94	3	Moses Gbanya.	0	3	1	1	1	7	---	1	2	---	1
94.4	94	4	Tamba Komba.	0	9	1	1	1	11	---	1	2	---	1
94.5	94	5	Isata Kennie.	0	3	2	1	1	5	---	---	---	---	1
95.0	95	0	Sahr Bendu	1	1	1	1	1	72	1	0	---	0	1
95.1	95	1	Komba Bendu	0	3	1	1	1	45	1	1	3	1	1
95.2	95	2	Sahr Bendu 2	0	3	1	1	1	40	1	1	3	1	1
95.3	95	3	Kai Bendu	0	3	1	1	1	43	1	1	3	1	1
95.4	95	4	Saffia Bendu	0	3	1	1	0	36	1	1	3	1	1
95.5	95	5	Sia Bendu	0	2	2	1	1	60	1	0	---	1	1
95.6	95	6	Elizabeth Bendu	0	4	2	1	1	23	1	0	---	1	1
95.7	95	7	Joshur Bendu	0	5	1	1	1	10	---	1	2	---	1
95.8	95	8	Mohamed Bendu	0	5	1	1	1	6	---	1	2	---	1
95.9	95	9	Michael Bendu	0	5	1	1	1	8	---	1	2	---	1
95.10	95	10	Daniel Bendu	0	5	1	1	1	3	---	---	---	---	1
96.0	96	0	Rebecca Gbana	0	2	2	1	1	20	1	1	3	0	1
96.1	96	1	Jonnethan Gbana	0	1	1	1	0	25	1	1	3	0	1
96.2	96	2	Ezekiel Gbana	0	3	1	1	1	2	---	---	---	---	1
97.0	97	0	Sulaiman Bah	1	1	1	1	1	29	1	1	3	1	1
98.0	98	0	Sahr Ellie	1	1	1	1	1	69	1	0	---	1	1
98.1	98	1	Finda Ellie.	0	2	2	1	1	27	1	0	---	0	1
98.2	98	2	Sia Wullem.	0	7	2	1	1	90	3	0	---	0	1
98.3	98	3	Sahr Wullem.	0	3	1	1	1	6	---	1	2	---	1
98.4	98	4	Dauda Moiwa.	0	3	1	1	1	4	---	---	---	---	1
99.0	99	0	Gbasay Komba	1	2	2	1	1	55	1	0	---	1	1
99.1	99	1	Komba Aruna	0	1	1	1	1	68	1	1	4	1	1
99.2	99	2	John Aruna	0	3	1	1	1	30	1	1	3	1	1
100.0	100	0	Tamba Yomba	1	1	1	1	1	62	3	0	---	0	0
102.0	102	0	Sahr Sam	1	1	1	1	1	18	1	1	3	0	1
102.1	102	1	Hawa Tamba	0	8	2	1	1	23	1	1	3	0	1
102.2	102	2	Abu Tamba	0	9	1	1	1	1	---	---	---	---	1
102.3	102	3	Isata Sam	0	8	2	1	1	8	---	1	2	---	1
102.4	102	4	Sia Yomba	0	6	2	1	1	50	1	0	---	0	1
102.5	102	5	Jestina Sam	0	2	2	1	1	18	1	1	3	0	1
102.6	102	6	Umu Sam	0	3	2	1	1	2	---	---	---	---	1
103.0	103	0	Mariama Johnbull	1	2	2	1	1	47	1	0	---	1	1
103.1	103	1	Sulaiman Johnbull	0	1	1	1	1	65	1	0	---	1	1
104.0	104	0	Feremusu Kamara	1	1	2	1	1	65	1	0	---	0	1
104.1	104	1	Finah Koroma	0	5	2	1	1	4	---	---	---	---	1
104.2	104	2	Feremusu Kamara	0	4	2	1	1	19	1	0	---	0	1
105.0	105	0	Martha KassyKpama	1	1	2	1	1	32	1	0	---	0	1
105.1	105	1	Elizabeth Kassykpama	0	3	2	1	1	2	---	---	---	---	1
105.2	105	2	Mary Kasseykpama	0	3	2	1	1	4	---	---	---	---	1
105.3	105	3	James Kasseykpama	0	3	1	1	1	10	---	1	2	---	1
106.0	106	0	Aiah D Mondeh	1	1	1	1	1	32	1	0	---	1	1
106.1	106	1	Regina Mondeh	0	2	2	1	1	29	1	0	---	1	1
106.2	106	2	Salome Mondeh	0	6	2	1	1	62	3	0	---	0	1
106.3	106	3	Salome Mondeh 2	0	3	2	1	1	13	---	1	2	---	1
106.4	106	4	Jonathan Mondeh	0	3	1	1	1	10	---	1	2	---	1
106.5	106	5	Steven Mondeh	0	3	1	1	1	8	---	1	2	---	1
106.6	106	6	Finda Mondeh	0	3	2	1	1	6	---	1	2	---	1
106.7	106	7	Kemoh Mondeh	0	3	1	1	1	3	---	---	---	---	1
107.0	107	0	Sandi Fonjah	1	1	1	1	1	60	1	1	3	1	1
107.1	107	1	Bondu Fonjah	0	2	2	1	1	20	1	1	3	0	1
107.2	107	2	Tamba Fonjah	0	3	1	1	1	10	---	1	2	---	1
107.3	107	3	Nayomie Fonjah	0	3	2	1	1	5	---	---	---	---	1
107.4	107	4	Daniel Fonjah	0	3	1	1	1	4	---	---	---	---	1
108.0	108	0	Samuel T.Ansumana	1	1	1	1	1	29	1	1	3	1	1
108.1	108	1	Fanta Ansumana	0	2	2	1	1	19	1	1	2	1	1
108.2	108	2	Kadiatu S.Ansumana	0	3	2	1	1	6	---	1	2	---	1
108.3	108	3	Abu seisay	0	3	1	1	1	3	---	---	---	---	1
108.4	108	4	Fatmata Seisay	0	3	2	1	1	8	---	1	2	---	1
108.5	108	5	Aiah Seisay	0	3	1	1	1	9	---	1	2	---	1
109.0	109	0	Sahr Yomba	1	1	1	1	1	32	1	0	---	1	1
109.1	109	1	Kumba Yomba	1	2	2	1	1	25	1	0	---	1	1
109.2	109	2	Tamba Yomba	0	3	1	1	1	10	---	1	2	---	1
109.3	109	3	Sahr Yomba	0	3	1	1	1	15	4	1	2	1	1
110.0	110	0	Tamba Numuneh	1	1	1	1	1	49	1	0	---	1	1
110.1	110	1	Sia Numuneh	1	2	2	1	1	30	1	0	---	1	1
110.2	110	2	Bondu Numuneh	1	3	2	1	1	11	---	1	2	---	1
110.3	110	3	Kumba Numuneh	1	3	2	1	1	3	---	---	---	---	1
110.4	110	4	Kia Numuneh	1	3	1	1	1	8	---	1	2	---	1
112.0	112	0	Fenna Koroma	1	1	2	1	1	26	1	0	---	1	1
112.1	112	1	Namesir Koroma	0	3	2	1	1	10	---	1	2	---	1
112.2	112	2	Sayoh Koroma	0	3	2	1	1	11	---	1	2	---	1
112.3	112	3	Ansan Koroma	0	3	1	1	1	9	---	1	2	---	1
112.4	112	4	Shaku Koroma	0	3	1	1	1	4	---	---	---	---	1
112.5	112	5	Senkarie Koroma	0	3	2	1	1	3	---	---	---	---	1
112.6	112	6	Aminata Koroma	0	3	2	1	1	1	---	---	---	---	1
113.0	113	0	Mohamed Komba	1	1	1	1	1	35	1	0	---	1	1
113.1	113	1	Sia Komba	0	2	2	1	1	25	1	0	---	1	1
113.2	113	2	Satta Komba	0	3	2	1	1	20	4	1	3	1	1
113.3	113	3	Alhaji Komba	0	3	1	1	1	18	4	1	3	1	1
113.4	113	4	Mohamed Komba	0	3	1	1	1	21	4	1	3	0	1
114.0	114	0	Adama Jacob	1	2	2	1	1	30	1	0	---	1	1
114.1	114	1	Aiah Jacob	0	1	1	1	1	39	1	0	---	1	1
114.2	114	2	Aiah Jacob 2	0	3	1	1	1	7	---	1	2	---	1
114.3	114	3	Sahr Jacob	0	3	1	1	1	3	---	---	---	---	1
115.0	115	0	Shriff Koroma	1	1	1	1	1	43	1	0	---	1	1
115.1	115	1	Manten Koroma	0	2	2	1	1	25	1	0	---	1	1
115.2	115	2	Sayoh Koroma	0	3	1	1	1	3	---	---	---	---	1
115.3	115	3	Lansana Koroma	0	3	1	1	1	5	---	---	---	---	1
115.4	115	4	Sankare Koroma	0	3	2	1	1	12	---	1	2	---	1
116.0	116	0	Isaac Numuneh	1	1	1	1	1	28	1	0	---	1	1
116.1	116	1	Finda Numuneh	1	2	2	1	1	26	1	1	3	1	1
116.2	116	2	Sahr Numuneh	1	3	1	1	1	3	---	---	---	---	1
116.3	116	3	Martha Numuneh	1	3	2	1	1	1	---	---	---	---	1
117.0	117	0	Mr. Komba Sessie	1	1	1	1	1	45	1	0	---	0	1
117.1	117	1	Hannah Sessie	0	2	2	1	1	25	1	0	---	0	1
117.2	117	2	Finda Sessie	0	3	2	1	1	11	---	1	2	---	1
117.3	117	3	Bondu Sessie	0	3	2	1	1	8	---	1	2	---	1
117.4	117	4	Fia Sessie	0	3	2	1	1	6	---	1	2	---	1
118.0	118	0	Tamba Simana	1	1	1	1	1	27	1	1	1	1	1
118.1	118	1	Kumba Simana	0	2	2	1	1	19	1	1	2	1	1
118.2	118	2	Fatmata Simana	0	3	2	1	1	3	---	---	---	---	1
119.0	119	0	Jacob Yomba	0	1	1	1	1	45	1	0	---	1	1
119.1	119	1	Esther Jacob	0	2	2	1	1	31	1	0	---	1	1
119.2	119	2	Enork Yomba	0	3	1	1	1	8	---	1	2	---	1
119.3	119	3	Sedrac yomba	0	3	1	1	1	5	---	---	---	---	1
120.0	120	0	Tamba Kamanda	1	1	1	1	1	35	1	0	---	1	1
120.1	120	1	Sahr Kamanda	0	3	1	1	1	12	---	1	2	---	1
120.2	120	2	Aiah Kamanda	0	3	1	1	1	4	---	---	---	---	1
120.3	120	3	Sia Kamanda	0	3	2	1	1	7	---	1	2	---	1
120.4	120	4	Elizabeth Kamanda	0	2	2	1	1	25	1	0	---	1	1
121.0	121	0	Aiah Kamanda	1	1	1	1	1	20	4	1	3	0	1
121.1	121	1	Sarah Kaingbanjah	0	6	2	1	1	45	1	0	---	1	1
121.2	121	2	Hannah K Kondeh	0	9	2	1	1	18	4	1	3	0	1
121.3	121	3	Tamba Dumbuyaque	0	9	1	1	1	18	4	1	3	0	1
121.4	121	4	Yomba Kamanda	0	9	1	1	1	6	---	1	2	---	1
122.0	122	0	Tamba Mondeh	1	1	1	1	1	35	1	0	---	1	1
122.1	122	1	Yei Fanta Mondeh	0	2	2	1	1	21	1	0	---	1	1
122.2	122	2	Ibriham Mondeh	0	3	1	1	1	3	---	---	---	---	1
123.0	123	0	kumba Bamba	1	1	2	1	1	90	3	0	---	0	1
123.1	123	1	Fanta Dumbiaque	0	3	2	1	1	60	1	0	---	1	1
123.2	123	2	Tamba Dumbiaque	1	5	1	1	1	25	4	1	2	1	1
123.3	123	3	Jonathan Dumbiaque	0	9	1	1	1	35	1	1	3	0	1
123.4	123	4	Kia Dumbiaque	0	9	1	1	1	15	4	1	2	1	1
124.0	124	0	Sia Essequee	1	1	2	1	1	20	1	1	3	0	1
125.0	125	0	Bondu Morda	1	1	2	1	1	55	1	0	---	1	1
125.1	125	1	Finda Mannie	0	9	2	1	1	60	1	0	---	1	1
125.2	125	2	Tamba Morda	1	3	1	1	1	34	4	0	---	1	1
126.0	126	0	Ibrahim Foday	0	1	1	1	1	24	1	0	---	0	1
126.1	126	1	Mary Ibrahim	1	2	2	1	1	20	1	1	3	0	1
126.2	126	2	Kia Foday	0	9	1	1	1	21	1	1	3	0	1
126.3	126	3	Alice Foday	0	9	2	1	1	20	1	1	3	0	1
126.4	126	4	Kumba Fenoh	0	6	2	1	1	60	1	0	---	0	1
126.5	126	5	Tamba Fenoh	0	6	1	1	1	70	1	0	---	0	1
126.6	126	6	Mary Foday	0	3	1	1	1	2	---	---	---	---	1
126.7	126	7	Mohamed Abdulia	0	3	1	1	1	4	---	---	---	---	1
126.8	126	8	Alieu Foday	0	3	1	1	1	8	---	1	2	---	1
126.9	126	9	Dauda Fenoh	0	9	1	1	1	10	---	1	2	---	1
126.10	126	10	Bondu Gborie	0	9	2	1	1	16	4	1	3	0	1
127.0	127	0	Tamba Kamanda	1	1	1	1	1	22	1	1	4	1	1
127.1	127	1	Therisa Kamanda	0	2	2	1	1	19	1	1	3	1	1
127.2	127	2	Fea Kamanda	0	6	2	1	1	50	1	0	---	0	1
127.3	127	3	Sahr Kamanda	0	3	1	1	1	7	---	1	2	---	1
127.4	127	4	Sia Kamanda	0	3	2	1	1	10	---	1	2	---	1
127.5	127	5	Sahr Bojaimba	0	9	1	1	1	11	---	1	2	---	1
127.6	127	6	Mohamed Abdulai	0	9	1	1	1	7	---	1	2	---	1
128.0	128	0	Aiah Amara Fasuluku	1	1	1	1	1	35	2	1	2	1	1
129.0	129	0	Aiah Munjay	1	1	1	1	1	38	1	1	2	1	1
129.1	129	1	Kadiatu Monjay	0	2	2	1	1	30	1	0	---	1	1
129.2	129	2	Sheku Monjay	0	3	1	1	1	18	4	0	---	0	1
129.3	129	3	Ibrahim Monjay	0	3	1	1	0	15	4	1	2	0	0
129.4	129	4	Fengai Monjay	0	3	1	0	0	5	---	---	---	---	---
129.5	129	5	Femusu Monjay	0	3	2	0	0	5	---	---	---	---	---
129.6	129	6	Yomba Monjay	0	3	2	1	1	7	---	1	2	---	1
130.0	130	0	Peter Sorkoty	1	1	1	1	1	25	1	1	3	1	1
130.1	130	1	Hawa Sorkity	0	2	2	1	1	20	1	1	2	1	1
130.2	130	2	Sahr Sorkity	0	3	1	1	1	4	---	---	---	---	1
130.3	130	3	Tamba Sorkity	0	3	1	1	1	2	---	---	---	---	1
130.4	130	4	Finda Sorkity	0	3	2	1	1	1	---	---	---	---	1
131.0	131	0	Mr. Kia Sockity	1	1	1	1	1	27	1	1	3	1	1
131.1	131	1	Noemie Sockity	0	2	2	1	1	22	1	0	---	0	1
131.2	131	2	Meshach Sockity	0	3	1	1	1	5	---	---	---	---	1
131.3	131	3	Amos Sockity	0	3	1	1	1	2	---	---	---	---	1
132.0	132	0	Sahr Issah Gbandawa	1	1	1	1	1	80	1	0	---	0	1
132.1	132	1	Sia Isata Issah	0	2	2	1	1	65	1	0	---	0	1
133.0	133	0	Mr. James Amadu	1	1	1	1	1	50	1	0	---	0	1
133.1	133	1	Sia Amadu	0	2	2	1	1	35	1	0	---	0	1
133.2	133	2	Sia Amadu	0	3	2	1	1	12	---	1	3	---	1
133.3	133	3	Komba Yajah	0	3	1	1	1	9	---	1	2	---	1
133.4	133	4	Aiah Amadu	0	3	1	1	1	6	---	0	---	---	1
134.0	134	0	Rebecca Samuel	1	1	2	1	1	45	3	0	---	1	1
134.1	134	1	Susan Samuel	0	5	2	1	1	12	---	1	2	---	1
134.2	134	2	Hawa Samuel	0	5	2	1	1	7	---	1	1	---	1
134.3	134	3	Sahr Komba	0	5	1	1	1	11	---	1	2	---	1
135.0	135	0	Finda Mondeh	1	1	2	1	1	50	3	0	---	0	1
135.1	135	1	Annie Bah	0	5	2	1	1	13	---	1	3	---	1
135.2	135	2	Mariama Karim	0	5	2	1	1	12	---	0	---	---	1
135.3	135	3	Tamba Mondeh	0	5	1	1	1	14	---	1	3	---	1
136.0	136	0	Chernor Barrie	1	1	1	1	1	28	1	1	2	1	1
136.1	136	1	Aminata Barrie	0	2	2	1	0	26	1	1	3	1	1
136.2	136	2	Shekuba Barrie	0	3	1	1	1	16	4	1	3	0	1
136.3	136	3	Murie Barrie	0	2	1	1	1	2	---	---	---	---	1
136.4	136	4	James Barrie	0	3	1	1	1	18	4	1	3	0	1
136.5	136	5	Hawa Barrie	0	3	2	1	1	11	---	1	2	---	1
137.0	137	0	Sia Charces	1	1	2	1	1	40	1	0	---	1	1
137.1	137	1	Alex Ellie	0	3	1	1	1	20	4	1	3	0	1
137.2	137	2	Frence Ellie	0	5	1	1	1	7	---	1	2	---	1
137.3	137	3	Edna Joe	0	5	2	1	1	3	---	---	---	---	1
137.4	137	4	Alie Ellie	0	9	1	1	1	46	1	1	4	1	1
137.5	137	5	Sahr Ellie	0	9	1	1	1	43	4	0	---	1	1
138.0	138	0	Isata Jimissa	1	1	2	1	1	30	3	0	---	1	1
138.1	138	1	Willem Tolie	0	3	1	1	1	10	---	1	2	---	1
138.2	138	2	Satu Tolie	0	3	2	1	1	7	---	1	2	---	1
138.3	138	3	Jarmayar Tolie	0	3	1	1	1	5	---	---	---	---	1
138.4	138	4	James Ellie	0	3	1	1	1	3	---	---	---	---	1
139.0	139	0	Sahr E Williams	1	1	1	1	1	70	1	1	4	1	1
140.0	140	0	Tamba Ngegba	0	1	1	1	1	60	1	1	3	1	1
140.1	140	1	Kadiatu Ngegba	1	2	2	1	1	30	1	0	---	0	1
140.2	140	2	Madalen Ngegba	0	3	2	1	1	15	4	1	3	0	1
140.3	140	3	Finda Ngegba	0	3	2	1	1	12	---	1	2	---	1
140.4	140	4	Aiah Ngegba	0	3	1	1	1	7	---	1	2	---	1
140.5	140	5	Fanta Ngegba	0	3	2	1	1	4	---	---	---	---	1
140.6	140	6	Abie Ngegba	0	3	2	1	1	5	---	---	---	---	1
141.0	141	0	Alie Emmaneal Gbondo	1	1	1	1	1	50	1	1	3	1	1
141.1	141	1	Finda Kumba	1	2	2	1	1	30	1	1	2	1	1
141.2	141	2	Sahr gbondo	0	3	1	1	0	60	1	0	---	1	1
142.0	142	0	Ezikail Jhonny	1	1	1	1	1	70	1	0	---	1	1
142.1	142	1	Guadeth Johnny	0	2	2	1	1	50	1	0	---	1	1
142.2	142	2	Ezekiel Morsay	0	5	1	1	1	7	---	1	2	---	1
142.3	142	3	Haja Kabba	0	5	2	1	1	5	---	---	---	---	1
142.4	142	4	Amie Kabba	0	5	2	1	1	4	---	---	---	---	1
143.0	143	0	Yie Sorie	1	1	2	1	1	70	3	0	---	0	1
144.0	144	0	Sahr Marka	0	1	1	1	1	42	1	0	---	1	1
144.1	144	1	Yei Marka	1	2	2	1	1	31	1	1	2	1	1
144.2	144	2	Aiah Marka	0	3	1	1	1	11	---	1	2	---	1
144.3	144	3	Prince Marka	0	3	1	1	1	9	---	1	2	---	1
144.4	144	4	Christopher Marka	0	3	1	1	1	2	---	---	---	---	1
144.5	144	5	sia Marka	0	3	2	1	1	13	---	1	2	---	1
145.0	145	0	Fatmata Bayoh	1	1	2	1	1	60	3	0	---	0	1
145.1	145	1	Banade Bayoh	0	3	1	1	1	14	---	1	2	---	1
145.2	145	2	Kumba Bayoh	0	3	2	1	1	10	---	1	2	---	1
146.0	146	0	Kai E Josiah	1	1	1	1	1	35	1	1	2	1	1
146.1	146	1	Isatu Josiah	0	2	2	1	1	28	1	0	---	1	1
146.2	146	2	Sahr Josiah	0	3	1	1	1	18	4	1	3	0	1
146.3	146	3	Tamba Thomas	0	3	1	1	1	14	---	1	2	---	1
147.0	147	0	Sia Pessema	1	1	2	1	1	60	3	0	---	1	1
147.1	147	1	Saffia Joe	0	3	1	1	1	21	1	1	3	1	1
147.2	147	2	Kadiatu Joe	0	5	2	1	1	3	---	---	---	---	1
147.3	147	3	Sia Wadeia	0	4	2	1	1	20	1	0	---	1	1
148.0	148	0	Sahr Komba	1	1	1	1	1	45	1	0	---	1	0
149.0	149	0	Sheku Turay	1	1	1	1	1	60	1	1	3	1	1
150.0	150	0	Alpha Sahr Mask Kamara	1	1	1	1	1	30	1	1	4	1	1
150.1	150	1	Theresa Kamara	1	2	2	1	1	28	1	0	---	1	1
150.2	150	2	Isata Kamara	0	3	2	1	1	10	---	1	2	---	1
150.3	150	3	Mariama Kamara	0	3	2	1	1	4	---	---	---	---	1
150.4	150	4	Umaru Kamara	0	3	1	1	1	9	---	1	2	---	1
151.0	151	0	Hawa Yandamorquee	1	1	2	1	1	64	1	0	---	0	1
152.0	152	0	Elizabeth Kandeh	1	2	2	1	1	18	1	1	3	1	1
152.1	152	1	Hawa Kandeh	0	3	2	1	1	1	---	---	---	---	1
152.2	152	2	Mohammed Kandeh	0	1	1	1	1	23	1	1	3	1	1
153.0	153	0	Fengai Abu	1	1	1	1	1	35	1	0	---	1	1
153.1	153	1	Kumba Abu	0	2	2	1	1	30	1	0	---	0	1
153.2	153	2	Hawa Abu	0	3	2	1	1	3	---	---	---	---	1
154.0	154	0	Esther Boakarie	1	1	2	1	1	61	3	1	2	1	1
154.1	154	1	Hanna Boakarie	0	5	2	1	1	6	---	1	2	---	1
154.2	154	2	Augusta Boakarie	0	5	2	1	1	8	---	1	2	---	1
154.3	154	3	Sahr Jimmy	0	5	1	1	1	17	4	1	2	0	1
154.4	154	4	Adama Jimmy	0	5	2	1	1	7	---	1	2	---	1
155.0	155	0	Tamba Joseph	1	1	1	1	1	35	1	1	2	1	1
155.1	155	1	Alkalie Sesay	1	9	1	1	1	38	1	0	---	1	1
156.0	156	0	---	---	---	---	---	---	---	---	---	---	---	---
157.0	157	0	Komba D Fanday	1	1	1	1	1	27	1	1	3	1	1
157.1	157	1	Hawa Fanday	0	2	2	1	1	21	1	1	3	1	1
157.2	157	2	Sia Fanday	0	3	2	1	1	3	---	---	---	---	1
157.3	157	3	Sahr Fanday	0	3	1	1	1	5	---	---	---	---	1
158.0	158	0	Fatmata Yusufu 1	1	2	2	1	1	35	1	0	---	0	1
158.1	158	1	Sahr Yusufu Kondoh	0	1	1	1	1	45	1	0	---	1	1
158.2	158	2	Abdulai Yusufu	0	3	1	1	1	7	---	1	2	---	1
158.3	158	3	Amara Yusufu	0	3	2	1	1	5	---	---	---	---	1
158.4	158	4	Saidu Yusufu	0	3	1	1	1	2	---	---	---	---	1
158.5	158	5	Mariama Yusufu	0	3	2	0	1	12	---	---	---	---	---
159.0	159	0	Mohamed Wonneh	1	1	1	1	1	25	1	1	3	0	1
159.1	159	1	Fanta Wonneh	0	3	2	1	1	8	---	1	2	---	1
159.2	159	2	Issa Wonneh	0	3	1	1	1	6	---	1	2	---	1
160.0	160	0	Aiah Sandy	1	1	1	1	1	37	1	0	---	1	1
160.1	160	1	Abibatu Sandy	1	2	2	1	1	34	1	0	---	1	1
160.2	160	2	Foday Sandy	0	3	1	1	1	2	---	---	---	---	1
160.3	160	3	Fatmata Sandy	0	3	2	1	1	5	---	---	---	---	1
160.4	160	4	Kumba Sandy	0	3	2	1	1	7	---	1	2	---	1
160.5	160	5	Ibrahim Sandy	0	3	1	1	1	10	---	1	2	---	1
161.0	161	0	Alice Moriba	1	1	2	1	1	50	3	0	---	1	1
161.1	161	1	Kumba Mondeh 1	0	9	2	1	1	30	2	0	---	1	1
161.2	161	2	Aiah Mondeh	0	9	1	1	1	3	---	---	---	---	1
162.0	162	0	Kumba Mathiah.	1	2	2	1	1	45	1	0	---	1	1
162.1	162	1	Tamba Mathiah.	0	1	1	1	1	54	1	0	---	1	1
162.2	162	2	Tamba Mathiah Junior.	0	3	1	1	1	6	---	1	2	---	1
162.3	162	3	Small Kumba Mathiah.	0	3	2	1	1	2	---	---	---	---	1
163.0	163	0	Paul Mondeh	1	1	1	1	1	34	1	0	---	1	1
163.1	163	1	Fatmata Mondeh	0	2	2	1	1	25	1	0	---	1	1
163.2	163	2	John Mondeh	0	3	1	1	1	15	4	1	2	0	1
163.3	163	3	Andrew Mondeh	0	3	1	1	1	8	---	1	2	---	1
163.4	163	4	Deborah Mondeh	0	3	2	1	1	6	---	1	2	---	1
163.5	163	5	Hannah Mondeh	0	3	2	1	1	4	---	---	---	---	1
164.0	164	0	Tamba David Mondeh	1	1	1	1	1	49	1	0	---	1	1
164.1	164	1	Elizabeth Mondeh	0	6	2	1	1	67	2	0	---	0	1
164.2	164	2	Rebecca Mondeh	0	2	2	1	0	35	1	0	---	0	1
164.3	164	3	Aiah Mondeh	0	3	1	1	1	12	---	0	---	---	0
164.4	164	4	Komba Mondeh	0	8	1	1	1	45	1	0	---	1	1
164.5	164	5	Sia Mondeh	0	3	2	1	1	32	1	0	---	1	1
165.0	165	0	John Gbandawa	1	1	1	1	1	60	1	0	---	1	1
165.1	165	1	Finda Gbandawa	0	2	2	1	1	45	1	0	---	1	1
165.2	165	2	Saffea Gbandawa	0	3	1	1	1	5	---	---	---	---	1
165.3	165	3	Satta Gbandawa	0	3	2	1	1	3	---	---	---	---	1
165.4	165	4	Gborie Gbandawa	0	3	1	1	1	3	---	---	---	---	1
166.0	166	0	Doris Osman.	1	2	2	1	1	37	1	0	---	1	1
166.1	166	1	Moses Osman.	0	1	1	1	1	45	1	1	3	1	1
166.2	166	2	Michael T. Osman.	0	3	1	1	0	25	4	1	3	1	1
166.3	166	3	Titus Osman.	0	3	1	1	1	15	4	1	3	0	1
166.4	166	4	Mary Osman.	0	3	2	1	1	10	---	1	2	---	1
166.5	166	5	Doris Kumba.	0	9	2	1	1	5	---	---	---	---	1
166.6	166	6	Teresa Kumba.	0	9	2	1	1	5	---	---	---	---	1
167.0	167	0	Komba Mondeh	1	1	1	1	1	25	1	0	---	1	1
167.1	167	1	Bondu Mondeh	0	2	2	1	1	21	1	1	2	1	1
167.2	167	2	Sarah Mondeh	0	3	2	1	1	10	---	1	2	---	1
167.3	167	3	Francis Mondeh	0	3	1	1	1	8	---	1	2	---	1
167.4	167	4	Sandi Mondeh	0	3	1	1	1	7	---	1	2	---	1
167.5	167	5	Sahr Mondeh	0	3	1	1	1	5	---	---	---	---	1
168.0	168	0	Tamba Yengema	0	1	1	1	1	45	1	1	3	1	1
168.1	168	1	Hannah Mondeh	0	2	2	1	1	46	1	0	---	1	1
168.2	168	2	Komba Mondeh	0	3	1	1	1	2	---	---	---	---	1
168.3	168	3	Finda Mondeh	1	3	2	1	1	20	4	1	2	1	1
168.4	168	4	Fatmata Mondeh	0	9	2	1	0	25	4	1	3	1	1
168.5	168	5	Satta Mondeh	0	9	2	0	1	62	---	---	---	---	---
169.0	169	0	Sahr Komankasi	1	1	1	1	1	35	2	0	---	1	1
169.1	169	1	Finda Komankasi	0	7	2	1	1	19	1	0	---	0	1
169.2	169	2	Bondu Gbenbo	0	4	2	1	1	32	1	1	2	0	1
169.3	169	3	Kumba Kumankasi	0	4	2	1	1	25	1	0	---	0	1
169.4	169	4	Aiah Kumankasi	0	3	1	1	1	25	4	1	3	0	1
169.5	169	5	Tamba Kumankasi	0	3	1	1	1	15	4	0	---	0	1
169.6	169	6	Finda Kumankasi	0	8	2	1	1	32	1	0	---	0	1
170.0	170	0	Aiah Foday	1	1	1	1	1	45	1	0	---	1	1
170.1	170	1	Isatta Foday	0	2	2	1	1	28	1	0	---	1	1
170.2	170	2	Ducas Foday	0	3	2	1	1	26	4	1	3	1	1
170.3	170	3	Elenor Foday	0	3	2	1	1	19	1	0	---	1	1
170.4	170	4	Tamba Foday	0	3	1	1	1	17	4	1	3	0	1
170.5	170	5	Kadiatu Foday	0	3	2	1	1	5	---	---	---	---	1
170.6	170	6	Elizabeth Foday	0	5	2	1	1	4	---	---	---	---	1
170.7	170	7	Hannah Marrah	0	5	2	1	1	3	---	---	---	---	1
170.8	170	8	Moses Foday	0	3	1	1	1	1	---	---	---	---	1
172.0	172	0	Aiah Gbandawa	1	1	1	1	1	20	1	1	3	1	1
172.1	172	1	Sia Gbandawa	0	2	2	1	1	18	1	1	3	1	1
173.0	173	0	Sia Mohamed Kamanda	1	1	2	1	1	40	3	1	2	1	1
173.1	173	1	Rebaca Kamanda	0	3	2	1	1	14	---	1	3	---	1
173.2	173	2	Magrate Kamanda	0	3	2	1	1	16	4	1	3	0	1
173.3	173	3	Sia Kamanda	0	5	2	1	1	12	---	1	2	---	1
173.4	173	4	Jamiyah Lebbie	0	9	1	1	1	15	4	1	3	0	1
173.5	173	5	Sahr Sandia	0	9	1	1	1	35	3	0	---	1	1
174.0	174	0	Fanta Kamanda	1	1	2	1	1	30	1	1	3	1	1
174.1	174	1	Kumba.M.Kamanda	0	6	2	1	1	50	3	0	---	0	1
174.2	174	2	Musa Kamanda	0	8	1	1	1	19	4	1	3	0	1
174.3	174	3	James Koroma	0	9	1	1	1	17	4	1	3	0	1
174.4	174	4	Dauda Alliue	0	8	1	1	1	17	4	1	3	0	1
174.5	174	5	Komba Koroma	0	8	1	1	1	13	---	1	3	---	1
174.6	174	6	Tamba Nelson Jemissa	0	2	1	1	1	37	1	1	4	1	1
175.0	175	0	Hawa Betuwa	1	1	2	1	1	28	1	0	---	1	1
175.1	175	1	Jeneba Mansaray	0	3	2	1	1	12	---	1	2	---	1
175.2	175	2	Adama Mansaray	0	3	2	1	1	4	---	---	---	---	1
176.0	176	0	Esther Johnney	1	1	2	1	1	78	3	1	2	0	1
176.1	176	1	Elleno Johnney	0	3	2	1	1	38	4	1	4	1	1
176.2	176	2	Felecia Johnney	0	5	2	1	1	15	4	1	2	0	1
176.3	176	3	Merian Johnney	0	5	2	1	1	12	---	1	2	---	1
176.4	176	4	Diyana Johnney	0	5	2	1	1	6	---	1	2	---	1
177.0	177	0	Mariama Sillah	1	1	2	1	1	25	1	0	---	1	1
177.1	177	1	Emmanuel Marrah	0	3	1	1	1	6	---	1	2	---	1
177.2	177	2	Mohammed Marrah	0	3	1	1	1	4	---	---	---	---	1
177.3	177	3	Isata Maturie	0	9	2	1	1	20	4	1	3	1	1
177.4	177	4	Hassan Koroma	0	1	1	0	0	45	---	---	---	---	---
178.0	178	0	Tamba Kayojah	1	1	1	1	1	48	1	0	---	1	1
178.1	178	1	Sia Kayojah	1	2	2	1	1	22	1	0	---	1	1
178.2	178	2	Sia Kayojah	1	9	2	1	1	75	1	0	---	0	1
178.3	178	3	Hannah Kayojah	0	3	2	1	1	4	---	---	---	---	1
179.0	179	0	Abdulai Turay	0	1	1	1	1	50	1	0	---	1	1
179.1	179	1	Mariama Turay	1	2	2	1	1	28	1	0	---	0	1
179.2	179	2	Abu Turay	0	3	1	1	1	12	---	1	2	---	1
179.3	179	3	Alie Turay	0	3	1	1	1	6	---	1	2	---	1
179.4	179	4	Mohamed Turay	0	3	1	0	1	5	---	---	---	---	---
179.5	179	5	Alhassan Turay	0	3	1	1	1	2	---	---	---	---	1
179.6	179	6	Alusine Turay	0	3	1	1	1	2	---	---	---	---	1
179.7	179	7	Kadiatu Mansaray	0	9	2	1	1	11	---	1	2	---	1
179.8	179	8	Ibrahim Mansaray	0	9	1	1	1	34	4	0	---	1	1
179.9	179	9	Sayor Sesay	0	9	1	1	1	35	1	1	3	1	1
184.0	184	0	Kadiatu Samul	1	1	2	1	1	30	1	0	---	1	1
184.1	184	1	samul Joe	0	6	1	1	1	32	1	0	---	1	1
184.2	184	2	dores Joe	0	3	2	1	1	5	---	---	---	---	1
184.3	184	3	Bintu Joe	0	3	2	1	1	1	---	---	---	---	1
185.0	185	0	Sahr gborie	1	1	1	1	1	26	1	1	4	0	1
185.1	185	1	Kumba Gborie	0	2	2	1	1	22	1	1	2	0	1
185.2	185	2	Grace Gborie	0	3	2	1	1	2	---	---	---	---	1
185.3	185	3	Sahr B Gborie	0	3	1	1	1	6	---	1	2	---	1
186.0	186	0	Steven Karim	1	1	1	1	1	29	1	1	3	1	1
186.1	186	1	Grace Karim	0	2	2	1	1	25	1	1	2	1	1
186.2	186	2	Fatmata Karim	0	3	2	1	1	7	---	1	2	---	1
186.3	186	3	Rogiatu Karim	0	3	2	1	1	4	---	---	---	---	1
188.0	188	0	Kai Sam	1	1	1	1	1	40	1	1	3	1	1
188.1	188	1	Finda Sam	0	2	2	1	1	28	1	0	---	1	1
188.2	188	2	Finda Sam	0	3	2	1	1	6	---	1	2	---	1
188.3	188	3	Allie Sam	0	3	1	1	1	4	---	---	---	---	1
189.0	189	0	Sondu Mamadie	1	1	2	1	1	50	1	0	---	0	1
189.1	189	1	Kai mamadie	0	2	1	1	1	65	1	0	---	0	1
189.2	189	2	Margart Tailor	0	3	2	1	1	25	4	0	---	0	1
189.3	189	3	Elizabeth Konoboy	0	5	2	1	1	4	---	---	---	---	1
190.0	190	0	Aiah Moiwo	1	1	1	1	1	50	1	0	---	1	1
190.1	190	1	Finda Moiwoh	0	2	2	1	1	50	1	0	---	1	1
190.2	190	2	musa moiwo	0	3	1	1	1	25	4	1	3	0	1
190.3	190	3	Mariama Moiwo	0	3	2	1	1	15	4	1	3	0	1
190.4	190	4	Tenork Moiwo	0	3	1	1	1	4	---	---	---	---	0
190.5	190	5	Bintu Moiwo	0	3	2	1	1	10	---	1	2	---	1
191.0	191	0	Aiah Williams	1	1	1	1	1	37	1	1	2	1	1
191.1	191	1	Finda Williams	0	2	2	1	0	35	1	0	---	1	1
191.2	191	2	David Williams	0	3	1	1	1	10	---	1	2	---	1
191.3	191	3	Sia Williams	0	3	1	1	1	20	4	1	3	1	1
192.0	192	0	osman	0	1	1	1	0	40	1	0	---	1	1
192.1	192	1	Fatmata Koroma	0	2	2	1	0	30	1	0	---	1	1
192.2	192	2	Fatty Koroma	0	3	2	1	1	3	---	---	---	---	1
192.3	192	3	Sayor Koroma	1	2	2	1	1	35	1	0	---	1	1
192.4	192	4	Madisu Koroma	0	3	2	1	1	15	4	1	3	0	1
192.5	192	5	Ibrahim Koroma	0	3	1	1	1	13	---	1	2	---	1
192.6	192	6	Yei Koroma	0	3	2	1	1	11	---	1	2	---	1
192.7	192	7	Hawa Koroma	0	3	2	1	1	7	---	1	2	---	1
192.8	192	8	Amie Koroma	0	3	2	1	1	4	---	---	---	---	1
192.9	192	9	Musa Koroma	0	3	1	1	1	4	---	---	---	---	1
193.0	193	0	Yei Lebbie	1	1	2	1	1	60	3	0	---	0	1
193.1	193	1	Aiah Lebbie	0	3	1	1	1	14	---	1	3	---	1
193.2	193	2	Yei Yei Lebbie	0	3	2	1	1	17	4	1	3	0	1
193.3	193	3	Lucy Lebbie	0	3	2	1	1	12	---	1	3	---	1
193.4	193	4	Kumba Lebbie	0	5	2	1	1	17	4	1	3	0	1
194.0	194	0	Sahr Matter	1	1	1	1	1	40	1	1	2	1	1
194.1	194	1	Luce Matter	0	2	2	1	1	30	1	0	---	1	1
194.2	194	2	Fomba Matter	0	3	1	1	1	14	---	1	2	---	1
194.3	194	3	Komba Matter	0	3	1	1	1	5	---	---	---	---	1
194.4	194	4	Nema Mattia	0	3	2	1	1	12	---	1	2	---	1
194.5	194	5	Machael Mattia	0	3	1	1	1	2	---	---	---	---	1
195.0	195	0	Juldeh Sow	1	1	1	1	1	55	1	1	3	1	1
195.1	195	1	Fatmata Juldeh	0	2	2	1	1	40	1	0	---	1	1
195.2	195	2	Hawa Sow	0	3	2	1	1	13	---	1	2	---	1
195.3	195	3	Kadiatu Sow	0	3	2	1	1	20	1	1	2	1	1
195.4	195	4	Ibrahim Sow	0	3	1	1	1	9	---	0	---	---	0
195.5	195	5	Amie Sow	0	3	2	1	1	6	---	0	---	---	1
196.0	196	0	Moses Sukety	1	1	1	1	1	54	1	0	---	1	1
196.1	196	1	Alice Sukety	0	2	2	1	1	30	1	0	---	0	1
196.2	196	2	Tamba Sukety	0	3	1	1	1	11	---	1	2	---	1
196.3	196	3	Aiah Sukety	0	3	1	1	1	11	---	1	2	---	1
196.4	196	4	Komba Sukety	0	3	1	1	1	4	---	---	---	---	1
196.5	196	5	Kai Sukety	0	3	1	1	1	1	---	---	---	---	1
197.0	197	0	Sheku T Pessima	1	1	1	1	1	33	1	1	3	1	1
197.1	197	1	Elizbeth Pessima	0	2	2	1	1	20	1	1	3	1	1
197.2	197	2	Sahr philip Y Pessima	0	3	1	1	1	6	---	0	---	---	1
197.3	197	3	Fanta pessima	0	3	2	1	1	2	---	---	---	---	1
198.0	198	0	Micheal Numuneh	1	1	1	1	1	26	1	1	3	1	1
198.1	198	1	Finda Micheal	1	2	2	1	1	30	1	1	3	1	1
198.2	198	2	kumba Micheal	0	3	2	1	1	7	---	1	1	---	1
198.3	198	3	Bondu Micheal	1	3	2	1	1	1	---	---	---	---	1
199.0	199	0	Paul Komba	1	1	1	1	1	32	1	0	---	1	1
199.1	199	1	Doris Komba	0	2	2	1	1	27	1	0	---	1	1
199.2	199	2	James Komba	0	8	1	1	1	29	4	0	---	0	1
199.3	199	3	Moses Komba	0	8	1	1	1	21	4	0	---	0	1
199.4	199	4	Sahr Komba	0	3	1	1	1	7	---	1	2	---	1
199.5	199	5	Tamba Komba	0	3	1	1	1	3	---	---	---	---	1
199.6	199	6	Aiah Komba	0	3	1	1	1	1	---	---	---	---	1
200.0	200	0	Seray Sande	1	1	2	1	1	25	1	0	---	1	1
200.1	200	1	Osman Sedekie	0	3	1	1	1	4	---	---	---	---	1
200.2	200	2	Elijeh Sedekie	0	3	1	1	1	1	---	---	---	---	1
201.0	201	0	Thomas Morsay	1	1	1	1	1	35	1	1	2	1	1
201.1	201	1	Hannah Thomas	0	2	2	1	1	28	1	0	---	1	1
201.2	201	2	Zainab Thomas	0	3	2	1	1	12	---	1	2	---	1
201.3	201	3	Amie Thomas	0	3	2	1	1	6	---	1	2	---	1
201.4	201	4	Fengai Thomas	0	3	1	1	1	6	---	1	2	---	1
201.5	201	5	Aiah Thomas	0	3	1	1	1	8	---	1	2	---	1
202.0	202	0	Yaih Komba	1	2	2	1	1	29	1	0	---	0	1
202.1	202	1	Sahr Komba	0	3	1	1	1	16	4	1	3	0	1
202.2	202	2	Sia Komba	0	3	2	1	1	14	---	1	3	---	1
202.3	202	3	Tamba Komba	0	3	1	1	1	12	---	1	3	---	1
202.4	202	4	Aiah Komba	0	3	1	1	1	9	---	1	2	---	1
202.5	202	5	Kumba Komba	0	3	2	1	1	8	---	1	2	---	1
202.6	202	6	Finda Komba	0	3	2	1	1	6	---	1	2	---	1
202.7	202	7	Yia Komba	0	3	2	1	1	5	---	---	---	---	1
203.0	203	0	Tamba Kekura	1	1	1	1	1	35	1	1	3	1	1
203.1	203	1	Theresa Kekura	0	2	2	1	1	28	1	0	---	1	1
203.2	203	2	Sahr kekura	0	3	1	1	1	6	---	1	2	---	1
203.3	203	3	Sia Kekura	0	3	2	1	1	10	---	1	2	---	1
203.4	203	4	Sia kekura	0	3	2	1	1	7	---	1	2	---	1
204.0	204	0	Fanta Wulalay	0	2	2	1	1	17	1	1	3	0	1
204.1	204	1	Isata Foday	1	2	2	1	1	40	1	0	---	1	1
204.2	204	2	Mohamed Wulalay	0	1	1	1	1	50	1	0	---	1	1
205.0	205	0	Bockarie Fofannah	1	1	1	1	1	28	1	0	---	1	1
205.1	205	1	Sia Fofannah	0	2	2	1	1	19	1	1	3	1	1
205.2	205	2	Morlai Fofannah	0	3	1	1	1	4	---	---	---	---	1
205.3	205	3	Gibralla Fofannah	0	3	1	1	1	3	---	---	---	---	1
205.4	205	4	Sahr Kamara	0	3	1	1	1	6	---	1	2	---	1
206.0	206	0	Sahr K Barbah	1	1	1	1	1	55	1	1	4	1	1
206.1	206	1	Kumba Barbah	0	2	2	1	1	37	1	0	---	0	1
207.0	207	0	Mohamed Kamara	1	1	1	1	1	45	1	1	2	0	1
207.1	207	1	Jeneba Mohamed	1	2	2	1	1	30	1	0	---	0	1
207.2	207	2	Jacob Mohamed	0	3	1	1	1	9	---	1	2	---	1
207.3	207	3	Alie Kamara	0	3	1	1	1	1	---	---	---	---	1
208.0	208	0	Komba Kamanda	1	1	1	1	1	56	1	0	---	1	1
208.1	208	1	Sia Komba	0	2	2	1	1	35	1	0	---	1	1
208.2	208	2	Sahr Kamanda	0	3	1	1	1	18	4	0	---	1	1
208.3	208	3	Aiah Kamanda	0	3	1	1	1	15	4	0	---	0	1
209.0	209	0	Komba sundu Boyah	1	1	1	1	1	52	1	1	2	1	1
209.1	209	1	Fanta Boyah	0	2	2	1	1	32	1	0	---	0	1
209.2	209	2	Sahr Boyah	0	3	1	1	1	25	4	1	3	0	1
209.3	209	3	Yei Boyah	0	3	2	1	1	14	---	1	3	---	1
209.4	209	4	Tamba Boyah	0	3	1	1	1	12	---	1	2	---	1
209.5	209	5	Issata Osman	0	3	2	1	1	13	---	1	2	---	1
209.6	209	6	Sahr Yarba	0	3	1	1	1	15	4	1	3	0	1
209.7	209	7	Abdulai Kamara	0	3	1	1	1	14	---	1	2	---	1
209.8	209	8	Bioma Boyah	0	3	1	1	1	7	---	1	2	---	1
209.9	209	9	Amidu Boyah	0	3	1	1	1	6	---	1	2	---	1
210.0	210	0	Finda Moiwa	0	3	2	1	1	28	1	1	2	0	1
210.1	210	1	Annie Moiwa	1	1	2	1	1	49	3	0	---	0	1
210.2	210	2	Finda Moiwa	0	3	2	1	1	20	4	1	3	0	1
210.3	210	3	Kai Moiwa	0	3	1	1	1	10	---	1	2	---	1
211.0	211	0	Fallah Borbo	1	1	1	1	1	40	1	0	---	1	1
211.1	211	1	Mariama Kamara	0	2	2	1	1	30	1	0	---	1	1
211.2	211	2	Marie Amadu	0	3	2	1	1	8	---	1	2	---	1
211.3	211	3	Fayiah Amadu	0	3	1	1	1	7	---	1	2	---	1
211.4	211	4	Alhaji Amadu	0	3	1	1	1	5	---	---	---	---	1
212.0	212	0	Aminata Yanga.	1	1	2	1	1	39	1	0	---	0	1
212.1	212	1	Finda Yanga.	0	6	2	1	1	70	3	0	---	0	1
212.2	212	2	Amadu Yanga.	0	3	1	1	1	1	---	---	---	---	1
213.0	213	0	Sheku Kabba	1	1	1	1	1	37	1	0	---	1	1
213.1	213	1	Sia Kabba	0	2	2	1	1	23	1	0	---	1	1
213.2	213	2	Kumba Desay	0	4	2	1	1	30	1	0	---	1	1
213.3	213	3	Peter Kabba	0	7	1	1	1	12	---	1	2	---	1
213.4	213	4	Jakka Kabba	0	3	2	1	1	3	---	---	---	---	1
214.0	214	0	Francis A Ngandi	1	1	1	1	1	45	1	1	4	1	1
214.1	214	1	Sia Ngandi	0	2	2	1	1	38	1	0	---	1	1
214.2	214	2	Alie Ngandi	0	3	1	1	1	12	---	1	2	---	1
214.3	214	3	Hawa Ngandi	0	3	2	1	1	15	4	1	2	0	1
214.4	214	4	Kumba Fayia	0	9	2	1	1	7	---	1	2	---	1
215.0	215	0	Sia johnbul	0	1	2	1	1	35	4	0	---	0	1
215.1	215	1	Safea johnbul	0	9	1	1	1	25	1	1	3	0	1
215.2	215	2	Betty Johnbul	0	9	2	1	1	20	1	1	3	0	1
215.3	215	3	Sia Johnbul 2	0	9	2	1	1	42	3	0	---	0	1
215.4	215	4	Markdaline Johnbul	0	5	2	1	1	7	---	1	2	---	1
215.5	215	5	Batalomi kongormani	0	5	2	1	1	15	4	1	3	0	0
217.0	217	0	Bondu Fayia	1	1	2	1	1	25	1	0	---	1	1
217.1	217	1	Fayia James	0	6	1	1	1	30	1	0	---	1	1
217.2	217	2	Sahr Fayia	0	3	1	1	1	8	---	1	2	---	1
217.3	217	3	Tamba Fayia	0	3	1	1	1	6	---	1	2	---	1
217.4	217	4	Kumba Fayia	0	3	2	1	1	4	---	---	---	---	1
218.0	218	0	Tamba Momorie	1	1	1	1	1	35	1	0	---	1	1
218.1	218	1	Sia Momorie 1	0	2	2	1	1	20	1	0	---	0	1
218.2	218	2	Sia Momorie 2	0	2	2	1	1	24	1	0	---	0	1
218.3	218	3	Hawa Momorie	0	3	2	1	1	5	---	---	---	---	1
220.0	220	0	Tamba Rogers Maney	1	1	1	1	1	35	1	1	2	1	1
220.1	220	1	Isata Maney	0	2	2	1	1	29	1	0	---	1	1
220.2	220	2	Sarah Kabba	0	8	2	1	1	10	---	1	2	---	1
220.3	220	3	Isata James	0	10	2	1	1	12	---	1	2	---	1
220.4	220	4	Hawa Maney	0	3	2	1	1	8	---	1	2	---	1
220.5	220	5	Princess Maney	0	9	2	1	1	13	---	0	---	---	1
220.6	220	6	Finda Maney	0	3	2	1	1	9	---	1	2	---	1
220.7	220	7	Faith Maney	0	9	2	1	1	5	---	---	---	---	1
220.8	220	8	Sahr Samba	0	9	1	1	1	7	---	1	2	---	1
220.9	220	9	Kumba Mohamed	0	7	2	1	1	65	1	0	---	1	1
221.0	221	0	SAHR SOLOMON MOMOH	1	1	1	1	1	28	1	1	3	1	1
221.1	221	1	MUSU MOMOH	0	2	2	1	1	22	1	1	2	0	1
221.2	221	2	ISSERLA MUSU ADA MOMOH	0	3	2	1	1	2	---	---	---	---	1
221.3	221	3	FATMATA MOMOH	0	3	2	1	1	4	---	---	---	---	1
222.0	222	0	Sia Kabba	1	1	2	1	1	35	1	0	---	1	1
222.1	222	1	Edna Kabba	0	2	2	1	1	25	1	0	---	1	1
222.2	222	2	Fatmata Kabba	0	3	2	1	1	16	4	1	3	0	1
222.3	222	3	Tamba Kabba	0	3	1	1	1	15	4	1	2	0	1
222.4	222	4	Sahr Kabba	0	3	1	1	1	13	---	1	3	---	1
222.5	222	5	Aiah Kabba	0	3	1	1	1	10	---	1	2	---	1
222.6	222	6	Marriama Kabba	0	3	2	1	1	8	---	1	2	---	1
222.7	222	7	Sorie Kabba	0	3	1	1	1	5	---	---	---	---	1
222.8	222	8	Kai Kabba	0	3	1	1	1	1	---	---	---	---	1
222.9	222	9	Abu Kabba	0	3	1	1	1	2	---	---	---	---	1
223.0	223	0	pastor Anthony Musa Jalloh	1	1	1	1	1	45	3	1	4	1	1
223.1	223	1	Musa Daddy Jalloh	0	3	1	0	0	31	---	---	---	---	---
223.2	223	2	Anthonette Mariama Jalloh	0	3	2	0	0	21	---	---	---	---	---
223.3	223	3	Marion Jalloh	0	3	2	0	0	16	---	---	---	---	---
224.0	224	0	Alex Mustapha	1	1	1	1	1	35	1	1	3	1	0
224.1	224	1	Bintu Mustapha	0	2	2	1	1	28	1	1	2	1	1
224.2	224	2	Jibila	0	9	1	1	1	25	4	1	3	0	1
225.0	225	0	Sara Sesay	1	1	1	1	1	49	1	0	---	1	1
225.1	225	1	Ballay Koroma	0	2	2	1	1	47	1	0	---	0	1
225.2	225	2	Daniel Sesay	0	3	1	1	1	4	---	---	---	---	1
225.3	225	3	Bondu Sesay	0	3	2	1	1	1	---	---	---	---	1
225.4	225	4	Kumba Fornah	0	6	2	1	1	50	3	0	---	0	1
225.5	225	5	Memuna Fofonah	0	5	2	1	1	6	---	1	2	---	1
225.6	225	6	Sama Sesay	0	9	2	1	1	86	3	0	---	0	1
225.7	225	7	Rebecca Manseray	0	5	2	1	1	6	---	1	2	---	1
225.8	225	8	Joseph Sesay	0	5	1	1	1	9	---	1	2	---	1
225.9	225	9	Alex Bangura	0	5	1	1	1	7	---	1	2	---	1
226.0	226	0	Mohamed Conteh	1	1	1	1	1	42	1	0	---	1	1
226.1	226	1	Mamy Conteh	0	2	2	1	1	35	1	0	---	1	1
226.2	226	2	Marie Conteh	0	3	2	1	1	7	---	1	2	---	1
227.0	227	0	Aiah S Mbayoh	1	1	1	1	1	49	1	1	3	1	1
227.1	227	1	Isata Mbayoh	0	2	2	1	1	43	1	1	3	0	1
227.2	227	2	Aiah Andrew Mbayoh	0	3	1	1	1	14	---	1	3	---	1
227.3	227	3	Mary Fatu Mbayoh	0	3	2	1	1	9	---	1	2	---	1
227.4	227	4	Christina Ramatu Mbayoh	0	3	2	1	1	3	---	---	---	---	1
227.5	227	5	Isata Gandi	0	9	2	1	1	15	4	1	3	0	1
227.6	227	6	Hannah Ngaday	0	9	2	1	1	15	4	1	2	0	1
227.7	227	7	Alhaji Ngaday	0	9	1	1	1	9	---	1	2	---	1
227.8	227	8	Morebah Ngaday	0	9	1	1	1	6	---	1	2	---	1
228.0	228	0	Hawa Momoh	1	2	2	1	1	12	---	1	2	---	1
228.1	228	1	Baindu momoh	0	2	2	1	1	15	---	1	2	---	1
229.0	229	0	John Kargbo	1	1	1	1	1	26	1	1	3	1	1
229.1	229	1	Jeneba Mansaray	0	2	2	1	1	20	1	1	3	1	1
229.2	229	2	Bangile Kargbo	0	3	1	1	1	6	---	0	---	---	1
229.3	229	3	Musa Kargbo	0	3	1	1	1	3	---	---	---	---	1
229.4	229	4	Zainab Kargbo	0	3	2	1	1	1	---	---	---	---	1
230.0	230	0	Tamba Ansumana	1	1	1	1	1	24	1	1	2	1	1
230.1	230	1	Sarah Conteh	0	2	2	1	1	20	1	1	2	1	1
230.2	230	2	syvester Conteh	0	3	1	1	1	7	---	1	2	---	1
230.3	230	3	Fatmata Conteh	0	3	2	1	1	4	---	---	---	---	1
230.4	230	4	Adama Conteh	0	3	2	1	1	1	---	---	---	---	1
231.0	231	0	Alie Conteh.	1	1	1	1	1	35	1	0	---	1	1
231.1	231	1	Fatmata Kamara.	0	2	2	1	1	35	1	0	---	1	1
231.2	231	2	Pa. Foday Conteh.	0	3	1	1	1	25	4	0	---	1	1
231.3	231	3	Fanta Conteh.	0	3	2	1	1	5	---	---	---	---	1
231.4	231	4	Mohamed Conteh.	0	3	1	1	1	3	---	---	---	---	1
231.5	231	5	Sahr Conteh.	0	3	1	1	1	4	---	---	---	---	1
232.0	232	0	Paul Nyama.	1	1	1	1	1	60	1	0	---	1	1
232.1	232	1	Mariama Paul.	0	2	2	1	1	55	1	0	---	1	1
232.2	232	2	David Nyama	0	3	1	1	1	24	1	1	3	1	1
232.3	232	3	Yeanoh Nyama	0	4	2	1	1	20	1	1	2	0	1
232.4	232	4	Paul Nyama.	0	5	1	1	1	1	---	---	---	---	1
233.0	233	0	Kaminja Pessima	0	1	1	1	1	37	1	1	2	1	1
233.1	233	1	Kadiatu Gbala	1	2	2	1	1	40	1	0	---	0	1
233.2	233	2	Hawa Fornah	0	3	2	1	1	16	4	1	3	0	1
233.3	233	3	Mohamed Pessima	0	3	1	1	1	9	---	1	2	---	1
233.4	233	4	Osman Pessima	0	3	1	1	1	3	---	---	---	---	1
234.0	234	0	Aminata Conteh	1	1	2	1	1	42	2	1	2	1	1
235.0	235	0	Iyei Mansaray	1	1	2	1	1	45	3	0	---	0	1
235.1	235	1	Fatmata Songowa	0	3	2	1	1	16	4	1	3	0	1
235.2	235	2	Adama Sesay	0	5	2	1	1	6	---	1	2	---	1
235.3	235	3	Kumba Lebbie	0	5	2	1	1	5	---	---	---	---	1
235.4	235	4	Komba Senesie	0	2	1	0	1	70	---	---	---	---	---
236.0	236	0	Aminata Sesay	1	1	2	1	1	70	1	0	---	1	1
236.1	236	1	Santgi Turanka	0	2	1	1	1	80	1	0	---	1	1
236.2	236	2	Sorie turanka	0	3	1	1	1	50	1	0	---	1	1
236.3	236	3	Iye Turanka	0	3	2	1	1	25	1	1	5	0	1
236.4	236	4	Mariama turanka	0	3	2	1	1	18	4	1	5	0	1
237.0	237	0	Kadiatu Bah	1	1	2	1	1	55	3	1	3	1	1
237.1	237	1	Hannah koroma	0	10	2	1	0	22	4	1	4	0	1
237.2	237	2	sallue musa kallon	0	10	1	1	1	23	4	1	4	0	1
237.3	237	3	sarah koroma	0	10	2	1	1	22	4	1	3	0	1
237.4	237	4	Binta Jalloh	0	10	2	1	1	19	4	1	3	0	1
237.5	237	5	Bintu Samura	0	10	2	1	1	19	4	1	3	0	1
237.6	237	6	Kadiajatu Jalloh	0	10	2	1	1	15	4	1	3	0	1
237.7	237	7	Mariama Jalloh	0	10	2	1	1	13	---	1	3	---	1
237.8	237	8	musa pessima	0	10	1	1	1	19	4	1	3	0	1
237.9	237	9	Ibrahim Jalloh	0	10	1	1	1	16	4	1	3	0	1
237.10	237	10	Safietu Barrie	0	10	2	1	1	5	---	---	---	---	1
237.11	237	11	Isha Lansana	0	10	2	1	1	10	---	1	1	---	1
237.12	237	12	Aminata Masanray	0	10	2	1	1	8	---	1	1	---	1
238.0	238	0	Nancy Juana	1	1	2	1	1	53	3	1	2	0	1
238.1	238	1	Mary Juana	0	3	2	1	1	33	2	1	3	1	1
238.2	238	2	Madi Ngevo	0	11	2	1	1	60	3	0	---	0	1
238.3	238	3	Finda Juana	0	6	2	1	1	70	3	0	---	0	1
238.4	238	4	Tamba Katta	0	5	1	1	1	7	---	1	2	---	1
238.5	238	5	Tamba Conteh	0	5	1	1	1	10	---	1	2	---	1
239.0	239	0	Edward Emmanuel James	1	1	1	1	1	62	1	1	4	0	1
239.1	239	1	Josephine James	0	2	2	1	1	52	1	1	4	1	1
239.2	239	2	Peter Gbaika	0	10	1	1	1	10	---	1	2	---	1
239.3	239	3	Paul James	0	5	1	1	1	9	---	1	2	---	1
240.0	240	0	Tamba Wotay	1	1	1	1	1	56	1	0	---	1	1
240.1	240	1	Mamunatu wotay	1	2	2	1	1	38	1	0	---	1	1
240.2	240	2	Musa Wotay	1	3	1	1	1	20	4	1	3	0	1
240.3	240	3	Issa Wotay	1	3	1	1	1	17	4	1	3	0	1
241.0	241	0	Christina S George	1	2	2	1	1	30	1	1	4	1	0
241.1	241	1	Strven Kai George	0	1	1	1	1	30	1	1	4	1	1
241.2	241	2	Elizabeth George	0	3	2	1	1	9	---	1	2	---	1
241.3	241	3	Edword George	0	3	1	1	1	6	---	1	2	---	1
241.4	241	4	Kumba George	0	3	2	1	1	5	---	---	---	---	1
241.5	241	5	Kumba Mboima	0	6	2	1	1	60	3	0	---	0	0
241.6	241	6	Tekeh George	0	7	2	1	1	62	3	0	---	0	1
242.0	242	0	Judith Nyawo Allieu	0	4	2	1	1	18	4	1	3	0	1
242.1	242	1	Jillo Musa	0	4	2	1	1	13	---	1	2	---	1
242.2	242	2	Mabinty Koroma	0	11	2	1	1	16	4	1	3	0	1
242.3	242	3	Emmanuel James	0	3	1	1	1	16	4	1	3	0	1
242.4	242	4	Ibrahim Sessay	0	9	1	1	1	20	4	1	3	0	1
242.5	242	5	Ibrahim. F.Sessay	0	9	1	1	1	26	4	1	3	0	1
242.6	242	6	Fatmata Bah	0	11	2	1	1	19	1	1	3	0	1
242.7	242	7	Chernor Bah	0	11	1	1	1	33	1	0	---	1	1
242.8	242	8	Lama Bah	0	11	1	1	1	1	---	---	---	---	1
242.9	242	9	Yeabu Turay	0	11	2	1	1	53	1	0	---	0	1
243.0	243	0	Issa Kargbo	1	1	1	1	1	35	1	1	2	1	1
243.1	243	1	Fatmata Conteh	0	2	2	1	1	25	1	0	---	0	1
243.2	243	2	Osman Kargbo	0	3	1	1	1	7	---	1	2	---	1
244.0	244	0	Rugiatu Turay	1	1	2	1	1	32	1	1	3	0	1
244.1	244	1	Marie Alieu	0	3	2	1	1	7	---	1	2	---	1
245.0	245	0	Tamba Marrah 2	1	1	1	1	1	50	1	0	---	1	1
245.1	245	1	Ibrahim Marrah	1	3	1	1	1	19	4	1	3	0	1
246.0	246	0	Osman Sesay	0	1	1	1	0	24	1	0	---	1	1
246.1	246	1	Mariama Sesay	1	2	2	1	1	18	1	0	---	1	1
246.2	246	2	Balla Sesay	0	3	1	1	1	5	---	---	---	---	1
246.3	246	3	Musa Sesay	0	3	1	1	1	3	---	---	---	---	1
246.4	246	4	Alie Sesay	0	3	1	1	1	0	---	---	---	---	1
247.0	247	0	Kumba Mansaray	1	1	2	1	1	30	1	0	---	1	1
247.1	247	1	Umory Mansary	0	3	1	1	1	4	---	---	---	---	1
248.0	248	0	Ibrahim Koroma	1	1	1	1	1	30	4	0	---	0	1
250.0	250	0	Mariama Koroma	1	1	2	1	1	35	1	0	---	1	1
250.1	250	1	Foday Koroma	0	6	1	1	1	45	1	0	---	1	1
250.2	250	2	Farah Musu	0	9	2	1	1	30	1	0	---	1	1
251.0	251	0	Kumba Barrie	1	2	2	1	1	28	1	0	---	1	1
251.1	251	1	Abubakarr Barrie	0	1	1	1	1	32	1	0	---	1	1
251.2	251	2	Isata Barrie	0	3	2	1	1	5	---	---	---	---	1
251.3	251	3	Abdulrahman Barrie	0	3	1	1	0	7	---	1	2	---	1
252.0	252	0	Idrissa Sesay	1	1	1	1	1	37	1	0	---	1	1
252.1	252	1	Fatmata Sesay	1	2	2	1	1	22	1	0	---	1	1
252.2	252	2	Amine Sesay	1	3	2	1	1	2	---	---	---	---	1
252.3	252	3	Fatima Sesay	1	3	2	1	1	12	---	0	---	---	1
252.4	252	4	kallie Sesay	1	3	1	1	1	9	---	1	2	---	1
252.5	252	5	Adama Sesay	1	3	2	1	1	4	---	---	---	---	1
252.6	252	6	Nagura Sesay	1	3	2	1	1	4	---	---	---	---	1
255.0	255	0	Hawa Sesay	1	2	2	1	1	50	1	0	---	0	1
255.1	255	1	Rugiatu Sesay	0	3	2	1	1	15	4	0	---	0	1
255.2	255	2	Aminata Sesay	0	3	2	1	1	6	---	0	---	---	1
255.3	255	3	Mohammed Sesay	0	1	1	1	1	55	1	0	---	1	1
258.0	258	0	Abdulrahman Jawara	1	1	1	1	1	23	1	0	---	1	1
258.1	258	1	Fermusu Koroma	0	2	2	1	1	19	1	0	---	1	1
258.2	258	2	Sundu Marah	0	6	2	1	1	65	3	0	---	0	1
258.3	258	3	Musa Jawara	0	3	1	1	1	3	---	---	---	---	1
260.0	260	0	Mohamed Marah.	1	1	1	1	1	35	1	0	---	1	1
260.1	260	1	Kadiatu Mansaray.	0	2	2	1	1	20	1	0	---	1	1
260.2	260	2	Ferreh Musu Mansaray.	0	6	2	1	1	50	3	0	---	0	1
261.0	261	0	Sahr More	1	1	1	1	1	65	1	0	---	1	1
261.1	261	1	Sia Ngaujah	0	2	2	1	1	56	1	0	---	1	1
263.0	263	0	Fatimata Turay	1	2	2	1	1	50	1	0	---	1	1
263.1	263	1	Sheku Koroma	0	1	1	0	0	58	---	---	---	---	---
263.2	263	2	Tamba Koroma	0	3	1	1	1	20	1	0	---	0	0
263.3	263	3	Sia Koroma	0	5	2	0	0	14	---	---	---	---	---
263.4	263	4	Sahr Koroma	0	3	1	0	0	25	---	---	---	---	---
264.0	264	0	Mohamed Sesay	1	1	1	1	1	39	1	1	3	1	1
264.1	264	1	Aminata Sesay	1	2	2	1	1	28	1	1	3	1	1
264.2	264	2	Sorie Sesay	0	3	1	1	1	4	---	---	---	---	1
264.3	264	3	Abu Sesay	0	3	1	1	1	10	---	1	2	---	1
264.4	264	4	0	0	2	1	1	1	2	---	---	---	---	1
264.5	264	5	2	1	1	1	1	0	1	---	---	---	---	0
264.6	264	6	6	0	1	2	0	0	1	---	---	---	---	---
264.7	264	7	4	0	1	1	1	0	1	---	---	---	---	1
265.0	265	0	mariama Saffia	1	2	2	1	1	27	1	1	2	1	1
265.1	265	1	Emmanuel T. Saffia	0	1	1	1	1	30	1	1	3	0	1
265.2	265	2	Junior L. Momoh	0	3	1	1	1	7	---	1	2	---	1
265.3	265	3	Mariama P. Kargbo	0	9	2	1	1	9	---	1	2	---	1
265.4	265	4	Victor M. Saffia	0	3	1	1	1	1	---	---	---	---	1
266.0	266	0	Bamba Sofa	0	3	1	1	1	5	---	---	---	---	1
266.1	266	1	Umaru Sofa	0	3	1	1	1	14	---	1	2	---	1
266.2	266	2	Fatima Soffa	0	3	2	1	1	1	---	---	---	---	1
266.3	266	3	Matha Soffa	0	2	2	1	1	35	1	0	---	0	1
266.4	266	4	Tamba Mohamed Soffa	1	1	1	1	1	40	1	0	---	1	1
267.0	267	0	mohamed johnbull	1	1	1	1	1	45	1	1	3	1	1
267.1	267	1	gbassah johnbull	1	2	2	1	1	39	1	0	---	1	1
267.2	267	2	Amie johnbull	0	3	2	1	1	20	4	1	2	1	1
267.3	267	3	Alusine johnbull	0	3	1	1	1	7	---	1	2	---	1
267.4	267	4	Rebecca john	0	3	2	1	1	3	---	---	---	---	1
267.5	267	5	Margret johnbull	0	3	2	0	0	24	---	---	---	---	---
267.6	267	6	mebel Johnbull	0	3	2	0	0	20	---	---	---	---	---
267.7	267	7	Christiana johnbull	0	3	2	0	0	14	---	---	---	---	---
268.0	268	0	mr kabba	1	1	1	1	1	45	1	1	3	1	1
268.1	268	1	isatta	0	2	2	1	1	38	1	0	---	1	1
268.2	268	2	saffa	0	3	1	1	1	12	---	1	2	---	1
268.3	268	3	mammy	0	3	2	1	1	10	---	1	2	---	1
268.4	268	4	sidikie	0	5	1	1	1	6	---	1	2	---	1
268.5	268	5	saffa	1	5	1	1	1	5	---	---	---	---	1
269.0	269	0	sahr komba	1	1	1	1	1	50	1	0	---	1	1
269.1	269	1	mariama komba	0	2	2	1	1	45	1	0	---	0	1
269.2	269	2	mohamad komba	0	3	1	1	1	25	1	1	3	0	1
269.3	269	3	aiah komba	0	3	1	1	1	20	4	1	3	0	1
269.4	269	4	umar tarawally	0	5	1	1	1	15	4	1	3	0	1
269.5	269	5	mohamed komba	0	5	1	1	1	8	---	1	2	---	1
269.6	269	6	margret komba	0	5	2	1	1	3	---	---	---	---	1
270.0	270	0	Alie kamara	1	1	1	1	1	15	---	1	2	---	1
270.1	270	1	Ballay kamara	0	2	2	1	1	14	---	0	---	---	1
270.2	270	2	Koisay koroma	0	3	2	1	1	13	---	1	2	---	1
270.3	270	3	Emmanuel	0	9	1	1	1	59	3	0	---	0	1
270.4	270	4	umu	0	3	2	1	1	9	---	1	1	---	1
270.5	270	5	abu	0	4	1	1	1	10	---	1	2	---	1
270.6	270	6	sahr	0	3	1	1	1	5	---	---	---	---	1
271.0	271	0	Sumana Turay	1	1	1	1	1	35	1	0	---	1	1
271.1	271	1	Fanta Sumana	0	2	2	1	1	25	1	0	---	0	1
271.2	271	2	Adama Turay	0	3	1	1	1	9	---	1	2	---	1
271.3	271	3	Hawa Mansaray	0	7	2	1	1	9	---	1	2	---	1
271.4	271	4	Osman Turay	0	3	1	1	1	3	---	---	---	---	1
271.5	271	5	Kumba Turay	0	2	2	1	1	1	---	---	---	---	1
272.0	272	0	Finda Mani	1	1	2	1	1	45	2	0	---	1	1
273.0	273	0	Kumba Mansaray.	1	1	2	1	1	60	3	0	---	0	1
274.0	274	0	Kumba Mannie	1	1	2	1	1	45	1	0	---	1	1
274.1	274	1	Tamba Mannie	1	3	1	1	1	25	1	1	3	1	1
274.2	274	2	Isata Mannie	1	4	2	1	1	25	1	0	---	1	1
275.0	275	0	Ibrahim Koroma	1	1	1	1	1	40	1	0	---	1	1
275.1	275	1	Sayoh Koroma	0	3	1	1	1	8	---	1	2	---	1
275.2	275	2	Feremusu Koroma	0	2	2	1	1	35	1	0	---	1	1
275.3	275	3	Feremusu Koroma 2	0	3	2	1	1	8	---	1	2	---	1
276.0	276	0	Abdulai Marrah	0	1	1	1	1	25	1	0	---	1	1
276.1	276	1	Kadiatu Marrah	1	2	2	1	1	20	1	1	2	1	1
276.2	276	2	Fatmata Jawarah	0	8	2	1	1	8	---	1	2	---	1
276.3	276	3	Maraiama Marrah	0	3	2	1	1	5	---	---	---	---	1
277.0	277	0	Musa Marrah	1	1	1	1	1	38	1	0	---	1	1
277.1	277	1	Komba Marrah	0	2	2	1	1	25	1	0	---	0	1
277.2	277	2	Finda Marrah	0	3	2	1	1	15	4	1	2	0	1
278.0	278	0	Kai Jawara	0	1	1	1	1	50	1	0	---	1	1
278.1	278	1	Aminata Mansaray	1	2	2	1	1	25	1	0	---	0	1
278.2	278	2	Tamba Jawara	0	3	1	1	1	9	---	1	2	---	1
278.3	278	3	Saio Marrah	0	3	2	1	1	9	---	1	2	---	1
278.4	278	4	Abu Jawara	0	3	1	1	1	5	---	---	---	---	1
278.5	278	5	Fatim Jawara	0	3	2	1	1	3	---	---	---	---	1
279.0	279	0	Sahr Mani.	1	1	1	1	1	45	1	0	---	1	1
279.1	279	1	Sia Mani	0	2	2	1	0	35	1	0	---	1	1
279.2	279	2	Kai Mani.	0	3	1	1	1	14	---	1	3	---	1
279.3	279	3	Bondu Mani.	0	3	2	1	1	12	---	1	2	---	1
280.0	280	0	Sahr Tommy.	1	1	1	1	1	35	1	0	---	1	1
280.1	280	1	Fanta Tommy.	0	2	2	1	1	25	1	0	---	1	1
280.2	280	2	Bintu Tommy.	0	3	2	1	1	11	---	1	2	---	1
280.3	280	3	Jeremiah Tommy.	0	3	1	1	1	6	---	1	2	---	1
281.0	281	0	Sia Nyama	1	1	2	1	1	62	3	0	---	1	1
282.0	282	0	Abubakara Barrie	1	1	1	1	1	32	1	0	---	1	1
282.1	282	1	Fanta Barrie	1	2	2	1	1	31	1	0	---	1	1
282.2	282	2	Abubakara Barrie	0	3	1	1	1	21	4	0	---	1	1
282.3	282	3	Ramatulia Barrie	0	3	2	1	1	14	---	1	2	---	1
282.4	282	4	Cheronor Musa Barrie	0	3	1	1	1	10	---	1	2	---	1
282.5	282	5	Larma Barrie	0	3	1	1	1	7	---	1	2	---	1
283.0	283	0	Mohamed Kayta	1	1	1	1	1	50	1	0	---	1	1
283.1	283	1	Fatmata Kayta	0	2	2	1	1	40	1	0	---	1	1
283.2	283	2	Sayoh Kayta	0	3	2	1	1	10	---	1	2	---	1
283.3	283	3	Adama Kayta	0	3	1	1	1	25	1	0	---	1	1
288.0	288	0	Bondu Bongia	1	1	2	1	1	21	1	1	2	0	1
288.1	288	1	Tamba Manie	0	9	1	1	1	25	1	1	3	1	1
288.2	288	2	Sahr Manie	0	3	1	1	1	1	---	---	---	---	1
289.0	289	0	Yei Lebbie	1	1	2	1	1	68	1	0	---	1	1
289.1	289	1	Kumba Komba	0	6	2	1	0	69	3	0	---	0	1
290.0	290	0	Komba Samba	1	1	1	1	1	50	3	0	---	1	1
291.0	291	0	Tamba Samba	1	1	1	1	1	34	1	1	3	1	1
291.1	291	1	Sundu Samba	0	2	2	1	1	25	1	0	---	1	1
291.2	291	2	Asaeh Samba	0	3	1	1	1	8	---	0	---	---	1
291.3	291	3	Sayoeh Samba	0	3	2	1	1	4	---	---	---	---	1
292.0	292	0	Isaiah K Tima	1	1	1	1	1	28	1	0	---	1	1
292.1	292	1	Sia Isaiah	0	2	2	1	1	26	1	0	---	1	1
292.2	292	2	Sarah Tima	0	3	2	1	1	7	---	1	1	---	1
292.3	292	3	Shar Peter Tima	0	3	1	1	1	4	---	---	---	---	1
293.0	293	0	Aiah Timah	1	1	1	1	1	40	3	1	2	0	1
293.1	293	1	Sia Timah	0	3	2	1	1	25	4	0	---	0	1
293.2	293	2	Hannah Timah	0	3	2	1	1	12	---	1	2	---	1
293.3	293	3	Rebecca Timah.	0	4	2	1	1	9	---	1	2	---	1
293.4	293	4	Joshua Timah.	0	4	1	1	1	7	---	1	2	---	1
293.5	293	5	Mariama Timah	0	4	2	1	1	27	2	1	2	0	1
293.6	293	6	Samuel Timah.	0	3	1	1	1	28	4	1	3	0	1
293.7	293	7	Mary Timah.	0	4	2	1	1	7	---	1	2	---	1
294.0	294	0	Hawa Gibrilla	1	1	2	1	1	45	3	0	---	1	1
294.1	294	1	Fatmata Gibrilla	0	3	2	1	1	14	---	1	3	---	1
294.2	294	2	Madie Gibrilla	0	3	2	1	1	10	---	1	3	---	1
294.3	294	3	Mariama	0	3	2	1	1	9	---	1	2	---	1
294.4	294	4	Natoh Fofanah	0	3	2	1	1	5	---	---	---	---	1
294.5	294	5	Amadu Fofanah	0	3	1	1	1	7	---	1	2	---	1
294.6	294	6	Fasalie Fofanah	0	3	1	1	1	4	---	---	---	---	1
295.0	295	0	Yei Borbor	1	2	2	1	1	45	3	0	---	1	1
295.1	295	1	Sia Sheku	0	5	2	1	1	7	---	1	2	---	1
295.2	295	2	Sia Aruna	0	5	2	1	1	8	---	1	2	---	1
295.3	295	3	Ismaila Turay	0	5	1	1	1	4	---	---	---	---	1
296.0	296	0	Kumba Alie	1	2	2	1	1	40	1	0	---	1	1
296.1	296	1	Mohamed Lamin	0	1	1	1	1	50	1	0	---	1	1
296.2	296	2	Tamba Alie	0	3	1	1	1	25	1	1	3	1	1
296.3	296	3	Iye Alie	0	4	2	1	0	20	1	0	---	1	1
296.4	296	4	Mohamed Alie	0	3	1	1	1	11	---	0	---	---	1
296.5	296	5	Sahr Alie	0	3	1	1	1	8	---	1	2	---	1
296.6	296	6	Mohamed Komba	0	3	1	1	1	7	---	1	2	---	1
296.7	296	7	Hassan Foday	0	5	1	1	1	7	---	1	2	---	1
296.8	296	8	Lassana Foday	0	5	1	1	1	7	---	1	2	---	1
296.9	296	9	Hawa Alie	0	5	2	1	1	5	---	---	---	---	1
296.10	296	10	Salan Alie	0	5	2	1	1	4	---	---	---	---	1
296.11	296	11	Sajoh Foday	0	5	2	1	1	3	---	---	---	---	1
296.12	296	12	Mariama Kamanda	0	5	2	1	1	6	---	0	---	---	1
296.13	296	13	Mohamed Lamin 2	0	5	1	1	0	1	---	---	---	---	1
297.0	297	0	Mariama Bockerie	1	2	2	1	1	60	1	0	---	1	1
297.1	297	1	Falar Bockerie	0	3	1	1	1	19	2	1	2	1	1
297.2	297	2	Tamba Bockerie	0	3	1	1	1	45	1	0	---	1	1
297.3	297	3	Kumba Bockerie	0	3	2	1	0	17	1	1	2	0	0
297.4	297	4	Sahr Bockerie	0	1	1	1	1	75	1	0	---	0	1
298.0	298	0	Fatima Konoboy	0	2	1	1	1	38	1	0	---	1	1
298.1	298	1	Kadiatu Konoboy	0	2	2	1	1	31	1	0	---	1	1
298.2	298	2	Isatu Konoboy	0	8	2	1	1	50	3	0	---	0	1
298.3	298	3	Fayia Konoboy jr	0	3	1	1	1	14	---	1	3	---	1
298.4	298	4	Falla Konoboy	0	3	1	1	1	10	---	1	2	---	1
298.5	298	5	Allie Konoboy	0	3	1	1	1	8	---	1	2	---	1
299.0	299	0	Adraman Bonsu	1	1	1	0	0	35	---	---	---	---	---
299.1	299	1	Haja Bonsu	1	2	2	1	1	23	1	1	2	1	1
299.2	299	2	Mohammed Bonsu	1	3	1	1	1	15	4	1	3	0	1
299.3	299	3	Ibrahim Bonsu	1	3	1	1	1	8	---	1	2	---	1
299.4	299	4	Binta Bonsu	1	3	2	1	1	3	---	---	---	---	1
299.5	299	5	Alhaji Bunsu	1	3	1	1	1	1	---	---	---	---	1
300.0	300	0	SIA MORSIA MANI	1	1	2	1	1	50	3	0	---	1	1
300.1	300	1	YOMBA BOIMA	0	5	1	1	1	6	---	1	2	---	1
300.2	300	2	FINDA BIOMA	0	5	2	1	1	9	---	1	2	---	1
301.0	301	0	Aminata Gborie	1	1	2	1	1	30	2	0	---	0	1
301.1	301	1	Ibrahim Gborie	0	3	1	1	1	10	---	1	2	---	1
301.2	301	2	Bintu Gborie	0	3	2	1	1	7	---	1	2	---	1
301.3	301	3	Fatmata Gborie	0	3	2	1	1	2	---	---	---	---	1
302.0	302	0	Kadiatu Sawaneh	1	2	2	1	1	29	1	0	---	1	1
302.1	302	1	Ibrahim Sow.	0	1	1	1	1	70	1	0	---	1	1
303.0	303	0	Abdul Kamara	0	3	1	1	1	4	---	---	---	---	1
303.1	303	1	Zainab Kamara	1	2	2	1	1	29	1	1	2	1	1
303.2	303	2	Yarbom Kamara	0	6	2	1	1	59	3	0	---	1	1
303.3	303	3	Alusine Kamara	0	1	1	1	1	30	1	1	3	1	1
303.4	303	4	Mbalu Kamara	0	3	2	1	1	7	---	1	2	---	1
303.5	303	5	Ishmeal Kamara	0	3	1	1	1	10	---	1	2	---	1
303.6	303	6	Alicee Sankoh	0	4	2	1	1	8	---	1	2	---	1
303.7	303	7	Solomon Sankoh	0	4	1	1	1	25	4	1	3	1	1
304.0	304	0	Komba Mondeh	1	1	1	1	1	31	1	1	2	1	1
304.1	304	1	Masiray Mondeh	0	2	2	1	1	23	1	1	2	0	1
304.2	304	2	2	0	3	1	1	1	2	---	---	---	---	1
304.3	304	3	Mohamed Mondeh	0	3	1	1	0	3	---	---	---	---	0
304.4	304	4	Sia Mondeh	0	3	2	0	1	5	---	---	---	---	---
305.0	305	0	Alhaji Janneh	1	1	1	1	1	43	1	1	3	1	1
305.1	305	1	Fanta Janneh	0	2	2	1	1	27	1	0	---	0	1
305.2	305	2	Mbalu Fofanah	0	9	2	1	1	65	3	0	---	0	1
305.3	305	3	Neneh Fofanah	0	9	2	1	1	78	1	0	---	0	1
305.4	305	4	Yayah Janneh	0	3	1	1	1	2	---	---	---	---	1
305.5	305	5	Ibrahim Sorie Janneh	0	3	1	1	1	4	---	---	---	---	1
305.6	305	6	Fanta Janneh	0	3	2	1	1	6	---	1	2	---	1
306.0	306	0	Aiah Phillip Gbondo	1	1	1	1	1	44	1	0	---	1	1
306.1	306	1	Hawa Gbondo	0	2	2	1	1	39	1	0	---	1	1
306.2	306	2	Foday Gbondo	0	3	1	1	1	3	---	---	---	---	1
306.3	306	3	Benjamin Gbondo	0	5	1	1	1	4	---	---	---	---	1
306.4	306	4	Daniel Tommy	0	8	1	1	1	13	---	1	2	---	1
307.0	307	0	Kumba Sesay	1	2	2	1	1	32	1	1	2	1	1
307.1	307	1	Mohamed Sesay	0	1	1	1	1	37	1	1	3	1	1
307.2	307	2	Finda Badamoi	0	6	2	1	1	60	3	0	---	0	1
307.3	307	3	Adama Sesay	0	3	2	1	1	3	---	---	---	---	1
307.4	307	4	Amie Sesay	0	3	2	1	1	1	---	---	---	---	1
308.0	308	0	Kumba Boya	1	1	2	1	1	65	3	0	---	0	1
308.1	308	1	Find a Komba	0	3	2	1	1	10	---	1	3	---	1
308.2	308	2	Bondu Komba	0	3	2	1	1	6	---	0	---	---	1
308.3	308	3	Ishaka Dumbuya	0	3	1	1	1	10	---	0	---	---	1
309.0	309	0	You Foday	1	1	2	1	1	40	3	0	---	0	1
309.1	309	1	Hawa Foday	0	3	2	1	1	15	4	1	3	0	1
309.2	309	2	Sahr Foday	0	3	1	1	1	10	---	1	2	---	1
309.3	309	3	Tamba Foday	0	3	1	1	1	7	---	1	2	---	1
309.4	309	4	Aiah Foday	0	3	1	1	1	5	---	---	---	---	1
309.5	309	5	Finda Foday	0	3	2	1	1	3	---	---	---	---	1
309.6	309	6	Betty Foday	0	3	2	1	1	2	---	---	---	---	1
310.0	310	0	Tamba Komba	1	1	1	1	1	45	1	0	---	1	1
310.1	310	1	Kumba Komba	0	2	2	1	1	30	1	0	---	1	1
310.2	310	2	Isata Komba	0	3	2	1	1	5	---	---	---	---	1
310.3	310	3	Mohamed Komba	0	4	1	1	1	22	4	0	---	1	1
310.4	310	4	Sahr Komba	0	4	1	1	1	15	4	0	---	1	1
310.5	310	5	Fatmata Komba	0	9	2	1	1	25	4	1	3	0	1
311.0	311	0	Anita Sumanah	1	1	2	1	1	35	3	0	---	1	1
311.1	311	1	Theressa Sumanah	0	3	2	1	1	16	4	1	3	0	0
311.2	311	2	Salamatu Sumanah	0	3	2	0	0	13	---	---	---	---	---
311.3	311	3	Victor Sumanah	0	3	1	1	1	9	---	1	1	---	1
311.4	311	4	Hannah Sumanah	0	3	2	1	1	2	---	---	---	---	1
312.0	312	0	Tamba Foiah	1	1	1	1	1	56	1	0	---	1	1
312.1	312	1	Kumba Foiah	0	2	2	1	1	52	1	1	2	0	1
312.2	312	2	Theresa Foiah	0	3	2	1	1	8	---	1	1	---	1
312.3	312	3	Mohamed Foiah	0	3	1	1	1	12	---	1	2	---	1
314.0	314	0	hggklgkj	1	1	1	1	1	34	4	0	---	0	0
315.0	315	0	Sia Nbeyu	0	1	1	1	1	80	1	1	2	1	1
315.1	315	1	Kumba Nabeyu	0	2	2	1	1	65	1	0	---	1	1
315.2	315	2	Iye Nabeyu	1	3	2	1	1	35	1	0	---	1	1
315.3	315	3	Kadiatu Nabeyu	0	3	2	1	1	6	---	1	2	---	1
315.4	315	4	Doris Nabeyu	0	3	2	1	1	8	---	1	2	---	1
315.5	315	5	John Nabeyu	0	3	1	1	1	7	---	1	2	---	1
315.6	315	6	Gibila Nabeyu	0	3	1	1	1	3	---	---	---	---	1
315.7	315	7	Morbi Nabeyu	0	3	2	1	1	10	---	1	3	---	1
315.8	315	8	Kia Nabeyu	0	9	1	1	1	25	4	1	3	1	1
316.0	316	0	Fea Sorrie	1	1	2	1	1	80	3	0	---	0	1
316.1	316	1	Sia Musu Koifasei	0	5	2	1	1	21	4	1	3	0	1
316.2	316	2	Marie Sankoh	0	5	2	1	1	12	---	1	2	---	1
316.3	316	3	Mabinti Foday	0	5	2	1	1	10	---	1	2	---	1
316.4	316	4	Umura Sankoh	0	5	1	1	1	14	---	1	2	---	1
316.5	316	5	Sia Fofana	0	5	2	1	1	2	---	---	---	---	1
317.0	317	0	Kumba Ngandi	1	1	2	1	1	47	3	1	2	1	1
317.1	317	1	Rugiatu Lebbie	0	3	2	1	1	27	4	1	3	0	1
317.2	317	2	Mary Yomba	0	3	2	1	1	11	---	1	2	---	1
317.3	317	3	yei Yomba	0	3	2	1	1	6	---	0	---	---	1
318.0	318	0	Sahr Emmanuel Bonga	1	1	1	1	1	50	1	0	---	1	1
318.1	318	1	Alice Bonga	0	2	2	1	1	30	1	0	---	1	1
318.2	318	2	Sahr Fandey	0	5	1	1	1	12	---	1	2	---	1
318.3	318	3	Sahr Komba	0	9	1	1	1	40	4	1	2	1	1
319.0	319	0	Sahr mondeh	1	1	1	1	1	57	1	0	---	1	1
319.1	319	1	Kumba Mondeh	0	2	2	1	1	40	1	0	---	1	1
319.2	319	2	Sahr Mondeh 2	0	3	1	1	1	25	4	0	---	1	1
319.3	319	3	Sia Mondeh	0	3	2	1	1	30	4	1	3	1	1
319.4	319	4	Tamba Mondeh	0	3	1	1	1	21	4	1	2	0	1
320.0	320	0	Philip Lamin	1	1	1	1	1	60	1	1	3	1	1
320.1	320	1	Victoria Lamin	0	2	2	1	1	43	1	1	3	1	1
320.2	320	2	Yie Kabba	0	5	2	1	1	12	---	1	2	---	1
320.3	320	3	Musu Lamin	0	5	2	1	1	3	---	---	---	---	1
320.4	320	4	Thomos Lavally	0	5	1	1	1	18	4	0	---	1	1
320.5	320	5	Abu Bondor	0	5	1	1	1	6	---	1	2	---	1
320.6	320	6	Aiah Allieu	0	9	1	1	1	17	4	1	3	0	1
321.0	321	0	Sahr James	1	1	1	1	1	40	1	0	---	1	1
321.1	321	1	Kumba James	0	2	2	1	1	35	1	0	---	1	1
321.2	321	2	Nama James	0	3	2	1	1	25	4	1	3	0	1
321.3	321	3	Aminata James	0	3	2	1	1	13	---	1	2	---	1
321.4	321	4	Komba James	0	3	1	1	1	10	---	1	2	---	1
321.5	321	5	Rebaka James	0	3	2	1	1	9	---	1	2	---	1
321.6	321	6	Mary James	0	3	2	1	1	7	---	1	2	---	1
321.7	321	7	Famusu James	0	3	2	1	1	5	---	---	---	---	1
322.0	322	0	Finda Gborie	1	1	2	1	1	25	2	0	---	1	1
322.1	322	1	Emmanuel Gborie	0	3	1	1	1	14	---	1	2	---	1
322.2	322	2	Jousah Gborie	0	3	1	1	1	9	---	1	2	---	1
322.3	322	3	David Gborie	0	3	1	1	1	6	---	1	2	---	1
322.4	322	4	Ibriham Gborie	0	3	1	1	1	4	---	---	---	---	1
323.0	323	0	Finda Lebbie	1	1	2	1	1	20	4	1	3	0	1
323.1	323	1	Francis Pewa	0	3	1	1	1	4	---	---	---	---	1
324.0	324	0	Keffala Mansaray	1	1	1	1	1	30	1	1	6	1	1
324.1	324	1	Mariama Mansaray	0	2	2	1	1	22	1	0	---	0	1
324.2	324	2	Kumba Mansaray	0	3	2	1	1	7	---	1	2	---	1
324.3	324	3	Musa Mansaray	0	3	1	1	1	5	---	---	---	---	1
324.4	324	4	Mariama Mansaray	0	3	2	1	1	1	---	---	---	---	1
325.0	325	0	Fatmata Bockarie	1	1	2	1	1	55	1	0	---	1	1
325.1	325	1	Alhaji Bockarie	0	6	1	1	1	60	1	0	---	1	1
325.2	325	2	Aiah Bockarie	0	9	1	1	1	40	1	0	---	0	1
325.3	325	3	Kumba Bockarie	0	6	2	1	1	50	1	0	---	1	1
325.4	325	4	Marie Thomos	0	3	2	1	1	12	---	1	2	---	1
325.5	325	5	Janet Bockarie	0	3	2	1	1	10	---	1	2	---	1
325.6	325	6	Sulaman Bockarie	0	5	1	1	1	8	---	1	2	---	1
326.0	326	0	Mohamed Koroma	1	1	1	1	1	27	1	1	3	0	1
327.0	327	0	Aiah Komba	1	1	1	1	1	36	1	0	---	1	1
327.1	327	1	Isata Komba	0	2	2	1	1	30	1	0	---	1	1
327.2	327	2	Mohamed Komba	0	3	1	1	1	14	---	1	3	---	1
327.3	327	3	Kadiatu Komba	0	3	2	1	1	10	---	1	2	---	1
327.4	327	4	John Komba	0	3	1	1	1	4	---	---	---	---	1
328.0	328	0	Kumba Foday	0	1	1	1	1	50	1	0	---	1	1
328.1	328	1	Amie Gbangi	1	2	2	1	1	40	1	0	---	1	1
328.2	328	2	fatmata Foday	1	3	2	1	1	15	4	1	3	0	1
328.3	328	3	Sahr Foday	0	3	1	1	1	16	4	1	3	0	1
328.4	328	4	Solomon Foday	0	3	1	1	1	14	---	1	3	---	1
328.5	328	5	Naomi Foday	0	3	2	1	1	12	---	1	2	---	1
328.6	328	6	Alice Foday	0	3	2	1	1	8	---	1	2	---	1
328.7	328	7	Jinour Foday	0	3	1	1	1	5	---	---	---	---	1
329.0	329	0	Jestina Kandeh	1	2	2	1	1	15	4	1	3	0	1
329.1	329	1	Musa Kandeh	0	1	1	1	1	21	4	0	---	1	1
330.0	330	0	Rachell Jimissa	0	1	2	1	1	32	1	0	---	1	1
330.1	330	1	Naomi Jimissa	1	3	2	1	1	22	4	1	3	1	1
330.2	330	2	Richard Jimissa	0	3	1	1	1	19	4	1	3	1	1
330.3	330	3	Steven Jimissa	0	3	1	1	1	15	4	1	2	0	1
330.4	330	4	David Jimissa	0	3	1	1	1	11	---	1	2	---	1
330.5	330	5	Sahr Alpha	0	9	1	1	1	5	---	---	---	---	1
330.6	330	6	Fanta Alpha	0	3	2	1	1	4	---	---	---	---	1
330.7	330	7	Joseph Kabba	0	5	1	1	1	3	---	---	---	---	1
331.0	331	0	ffff	1	1	1	1	1	42	1	1	1	1	1
331.1	331	1	huff	0	3	1	1	1	10	---	1	2	---	1
331.2	331	2	juccv	0	3	1	1	1	18	1	1	1	1	1
332.0	332	0	Mrs Vorinica Mariama Boma	1	1	2	1	1	52	1	1	3	1	1
332.1	332	1	Mrs Fatmata Conteh age 32	1	3	2	0	0	3	---	---	---	---	---
332.2	332	2	Mary Fomba age 18	1	3	2	1	1	8	---	1	3	---	1
332.3	332	3	Musu Conteh age 29	1	3	2	1	1	5	---	---	---	---	1
332.4	332	4	Kenneth Yomba age 20	1	3	2	1	1	6	---	1	3	---	1
333.0	333	0	Roke Kamara	1	1	1	1	1	41	2	1	3	1	1
333.1	333	1	Alie Kamara	0	3	1	1	1	5	---	---	---	---	1
333.2	333	2	Francis Kamara	0	3	1	1	1	7	---	1	2	---	1
333.3	333	3	Kadiatu Kamara	0	3	2	1	1	3	---	---	---	---	1
333.4	333	4	Alie Kamara	0	9	1	1	1	8	---	1	3	---	1
334.0	334	0	sahr joseph	1	1	1	1	1	40	1	1	3	1	1
334.1	334	1	sia joseph	0	2	2	1	1	28	1	1	2	1	1
334.2	334	2	sahr joseph	0	3	1	1	1	10	---	1	2	---	1
334.3	334	3	sia joseph	0	3	2	1	1	3	---	---	---	---	1
335.0	335	0	Finda Pessima	1	2	2	1	1	28	1	0	---	1	1
335.1	335	1	Mr Tamba Pessima	0	1	1	1	1	55	1	1	2	0	1
335.2	335	2	Tamba Pessima jr	0	3	1	1	1	17	4	1	3	0	1
335.3	335	3	Aiah Pessima	0	3	1	1	1	15	4	1	3	0	1
335.4	335	4	Emmanuel Pessima	0	3	1	1	1	5	---	---	---	---	1
335.5	335	5	Elijah Pessima	0	3	1	1	1	6	---	1	2	---	1
335.6	335	6	Richard Pessima	0	3	1	1	1	3	---	---	---	---	1
335.7	335	7	Theresa Pessima	0	3	2	1	1	3	---	---	---	---	1
335.8	335	8	Issrael Pessima	0	3	1	1	1	1	---	---	---	---	1
336.0	336	0	Tamba Ellie	1	1	1	1	1	35	1	1	3	1	1
336.1	336	1	Fatmata kamara	0	2	2	1	1	27	1	1	2	1	1
336.2	336	2	Zainab Ellie	0	3	2	1	1	2	---	---	---	---	1
337.0	337	0	Abubaker Sesay	1	1	1	0	0	55	---	---	---	---	---
337.1	337	1	Foidai Sesay	1	2	2	1	1	36	1	1	2	0	1
337.2	337	2	Tamba Aruna	1	9	1	0	0	40	---	---	---	---	---
337.3	337	3	Auguster Sesay	0	3	2	1	1	16	4	1	3	0	1
337.4	337	4	Augustian Sesay	0	3	1	1	1	16	4	1	3	0	1
337.5	337	5	Yomba Sesay	0	3	1	1	1	14	---	1	3	---	1
337.6	337	6	Fatmata Sesay	0	3	2	1	1	4	---	---	---	---	1
337.7	337	7	veronica Lebbie	0	3	2	1	1	11	---	1	2	---	1
338.0	338	0	Dan	1	1	1	1	1	45	1	1	3	1	1
338.1	338	1	sal	0	6	1	1	1	55	3	1	2	0	1
338.2	338	2	kan	0	3	1	1	1	4	---	---	---	---	1
338.3	338	3	han	0	3	2	0	0	10	---	---	---	---	---
339.0	339	0	djdjfjdn	1	1	1	1	1	35	1	0	---	1	1
339.1	339	1	sheifkf	0	2	2	1	1	35	1	1	2	1	1
339.2	339	2	wirifjdie	1	3	2	1	1	2	---	---	---	---	1
339.3	339	3	fjwiejdjr	1	3	1	1	1	2	---	---	---	---	1
339.4	339	4	wjrifjdns	1	3	2	1	1	2	---	---	---	---	1
339.5	339	5	ctigjdnwi	0	3	2	1	1	13	---	1	2	---	0
340.0	340	0	Fengai	0	1	1	1	1	52	1	0	---	1	1
340.1	340	1	Paul Kellie	1	9	1	1	1	22	1	0	---	1	1
340.2	340	2	Sia Fengai	0	2	2	1	1	32	1	0	---	1	1
340.3	340	3	Jeneba Fengai	0	3	2	1	1	20	4	1	3	0	1
340.4	340	4	Morsay Fengai	0	3	1	1	1	10	---	1	2	---	1
340.5	340	5	Hawa Fengai	0	3	2	1	1	5	---	---	---	---	1
340.6	340	6	Hawa Fengai 2	0	3	2	1	1	3	---	---	---	---	1
341.0	341	0	Mr Almamie Mansaray	1	1	1	1	0	42	1	1	3	0	1
341.1	341	1	Mrs Isatu Sesay	1	2	2	1	1	35	1	1	2	1	1
341.2	341	2	Umu Mansaray	1	3	2	0	0	23	---	---	---	---	---
341.3	341	3	Saffiatu Mansaray	1	3	2	1	1	11	---	1	2	---	1
341.4	341	4	Unisa Mansaray	1	3	1	1	1	8	---	1	2	---	1
341.5	341	5	Isatu Dumboyah	1	3	2	1	1	1	---	---	---	---	1
342.0	342	0	Francess Saw	1	1	2	1	1	30	1	0	---	0	1
342.1	342	1	Ibrahim Saw	0	2	1	1	0	37	1	0	---	1	1
342.2	342	2	Isatu Saw	0	3	2	1	1	3	---	---	---	---	1
342.3	342	3	Fatmata Saw	0	3	2	1	1	1	---	---	---	---	1
342.4	342	4	Isatu Saw 1	0	6	2	1	1	60	3	0	---	0	1
342.5	342	5	Terissa Saw	0	9	2	1	1	6	---	1	2	---	1
342.6	342	6	Mohamed Saw	0	9	1	1	1	10	---	1	2	---	1
343.0	343	0	Hannah Kamara	1	1	2	1	1	35	1	0	---	1	1
343.1	343	1	Mohamed Kamara	0	2	1	1	1	38	1	1	2	1	1
343.2	343	2	Isatu Kamara	0	3	2	1	1	18	4	1	3	0	1
343.3	343	3	Ibrahim Kamara	0	3	1	1	1	15	4	1	3	0	1
343.4	343	4	Alpha Kamara	0	3	1	1	1	12	---	1	3	---	1
343.5	343	5	Alimamy Kamara	0	3	1	1	1	10	---	1	2	---	1
343.6	343	6	Patric Kamara	0	3	1	1	1	6	---	1	2	---	1
344.0	344	0	Alie Kargbo	0	1	1	1	0	32	1	0	---	1	1
344.1	344	1	Sera Koroma	1	2	2	1	1	25	1	0	---	1	1
344.2	344	2	sarah Kargbo	0	3	2	0	0	20	---	---	---	---	---
344.3	344	3	Mary Kargbo	0	3	2	1	1	13	---	1	2	---	1
344.4	344	4	Joseph Kargbo	0	3	1	1	1	11	---	1	2	---	1
344.5	344	5	Yankani Kargbo	0	3	2	1	1	3	---	---	---	---	1
345.0	345	0	Isatu Turay	1	2	2	1	1	29	1	1	3	0	1
345.1	345	1	Ibrahim Turay	0	1	1	0	1	38	---	---	---	---	---
345.2	345	2	Junior Turay	0	3	1	1	1	14	---	1	2	---	1
345.3	345	3	Abie Turay	0	3	2	1	1	12	---	1	2	---	1
345.4	345	4	Mohamed Turay	0	3	1	1	1	6	---	0	---	---	1
345.5	345	5	Momoh Turay	0	3	1	1	1	3	---	---	---	---	1
346.0	346	0	Kpaku Mansaray	0	2	1	1	1	49	1	1	3	1	1
346.1	346	1	Isatu Mansaray	1	2	2	1	1	30	1	0	---	1	1
346.2	346	2	Abduraman Mansaray	0	3	1	1	1	5	---	---	---	---	1
346.3	346	3	Abubaker Mansaray	0	3	1	1	1	7	---	1	2	---	1
346.4	346	4	Mohamed Mansaray	0	3	1	1	1	25	4	1	3	1	1
346.5	346	5	Kai Mansaray	0	3	1	1	1	28	4	1	3	1	1
346.6	346	6	Adama Mansaray	0	3	2	1	1	30	1	1	3	1	1
347.0	347	0	Fatu yongai	1	1	2	1	1	65	3	0	---	0	1
347.1	347	1	Hawa yarjah	0	5	2	1	1	14	---	1	3	---	1
347.2	347	2	Finda Yomba	0	3	2	1	1	30	1	1	3	0	1
347.3	347	3	Abu yongai	0	5	1	1	1	17	4	1	3	0	1
347.4	347	4	Tamba Bari	0	5	1	1	1	15	4	1	3	0	1
347.5	347	5	Danis Mohamed	0	5	1	1	1	17	4	1	3	0	1
347.6	347	6	Lamin Mohamed	0	5	1	1	1	13	---	1	2	---	1
348.0	348	0	Zakariah mansaray	1	3	1	1	1	36	2	1	2	1	1
348.1	348	1	Salematu Talaralley	0	6	2	1	1	58	3	0	---	1	1
348.2	348	2	Zakariah Talaralley	0	3	1	1	1	5	---	---	---	---	1
348.3	348	3	Fatmata mansaray	0	3	2	1	1	4	---	---	---	---	1
349.0	349	0	Kumba Joe	1	1	1	0	0	49	---	---	---	---	---
349.1	349	1	Sulaman Kamara	1	9	1	1	1	36	1	1	2	1	1
349.2	349	2	Kadiatu Sesay	0	2	2	1	1	32	1	1	2	1	1
349.3	349	3	yusufu Kamara	0	3	1	1	1	4	---	---	---	---	0
349.4	349	4	Mohamed Turay	1	3	1	1	1	10	---	1	2	---	1
349.5	349	5	aAlusine Kamara	0	3	1	1	1	1	---	---	---	---	1
350.0	350	0	kadiatu sesay	0	9	2	1	1	32	1	1	2	0	1
350.1	350	1	Alie sesay	0	9	1	1	1	12	---	1	1	---	1
350.2	350	2	mmm	0	9	1	1	1	5	---	---	---	---	1
350.3	350	3	gggg	0	9	1	1	1	4	---	---	---	---	1
350.4	350	4	hhhh	0	9	1	1	1	6	---	1	1	---	1
351.0	351	0	Aa	1	1	1	1	1	39	1	1	3	1	1
351.1	351	1	aat	0	2	2	1	1	28	1	1	3	1	1
352.0	352	0	Isatu Mattia	1	1	2	1	1	27	1	1	2	1	1
352.1	352	1	Yusuf Bashiru	0	3	1	1	1	17	4	1	3	0	1
352.2	352	2	Mohamed Gbembo	0	3	1	1	1	15	4	1	2	0	1
352.3	352	3	Abdul Mattia	0	3	1	1	1	15	4	1	3	0	1
352.4	352	4	Mustapha Yamba	0	3	1	1	1	16	4	1	3	0	1
352.5	352	5	Hawa Mattia	0	3	2	1	1	7	---	1	2	---	1
353.0	353	0	mohamed Alieu	1	1	1	1	1	26	4	1	2	0	1
353.1	353	1	Banedeth Bockarie	0	9	2	1	1	20	4	1	3	1	1
353.2	353	2	mamie Kargbo	0	9	2	1	1	19	1	1	3	0	1
353.3	353	3	Elizebeth Bockarie	0	4	2	1	1	9	---	1	2	---	1
353.4	353	4	Hawa Karim	0	9	2	1	1	21	4	1	3	0	1
353.5	353	5	Aiah Kamanda	0	4	1	1	1	16	---	1	3	---	1
353.6	353	6	Komba Mansaray	0	4	2	1	1	15	---	1	3	---	1
353.7	353	7	Kadiatu Lahai	0	4	2	1	1	12	---	1	3	---	1
354.0	354	0	ab	1	1	1	1	1	50	1	0	---	1	1
354.1	354	1	ac	0	2	2	1	1	45	1	0	---	1	1
354.2	354	2	ad	0	3	1	1	1	12	---	0	---	---	1
354.3	354	3	ae	0	3	2	1	1	15	4	1	1	1	1
354.4	354	4	af	0	3	2	0	1	8	---	---	---	---	---
354.5	354	5	ag	0	3	2	1	1	6	---	1	1	---	1
355.0	355	0	ryhet	1	1	1	1	1	35	1	1	1	1	1
355.1	355	1	gjegjg	0	2	2	1	1	32	1	1	1	1	1
355.2	355	2	ehjfgj	0	3	2	1	1	3	---	---	---	---	1
356.0	356	0	Isatu Kamara	1	1	2	1	1	22	1	1	3	0	1
356.1	356	1	Hannah Mansaray	0	3	2	1	1	7	---	1	2	---	1
356.2	356	2	Mamie Kamanda	0	3	2	1	1	5	---	---	---	---	1
356.3	356	3	Mr Stephen	0	11	1	1	1	37	1	1	3	1	1
356.4	356	4	Alima Conteh	0	11	2	1	1	45	1	0	---	0	1
356.5	356	5	Nancy Conteh	0	11	2	1	1	5	---	---	---	---	1
356.6	356	6	Saidu Conteh	0	11	1	1	1	75	1	1	3	0	1
356.7	356	7	Kapri Conteh	0	11	1	1	1	9	---	1	2	---	1
356.8	356	8	Sitta Conteh	0	11	2	1	1	4	---	---	---	---	1
356.9	356	9	Iye Conteh	0	11	2	1	1	2	---	---	---	---	1
357.0	357	0	Famata Tarelly	1	1	2	1	1	40	1	0	---	1	1
357.1	357	1	Terby Kondeh	0	2	1	1	1	52	1	1	3	1	1
357.2	357	2	Salamatu Kondeh	0	3	2	1	1	21	4	1	3	0	1
357.3	357	3	Mohamed Kondeh	0	3	1	1	1	17	4	1	3	0	1
357.4	357	4	Kadiatu Kondeh	0	3	2	1	1	16	4	1	2	0	1
357.5	357	5	Sullman Kondeh	0	3	1	0	0	11	---	---	---	---	---
358.0	358	0	Adama. F.Sesay	1	1	2	1	1	23	1	1	3	0	1
358.1	358	1	Fatmata Dambay	0	11	2	1	1	30	1	0	---	0	1
358.2	358	2	Bondu Nyandemoh	0	11	2	1	1	28	1	1	98	1	1
358.3	358	3	Ibrahim Sessay	0	2	1	1	1	27	1	1	4	0	1
358.4	358	4	Aminata Sessay	0	3	2	1	1	1	---	---	---	---	1
358.5	358	5	Ibrahim Dambay	0	11	1	1	1	40	1	0	---	0	1
358.6	358	6	Fatmata Ibrahim	0	11	2	1	1	7	---	1	2	---	1
359.0	359	0	Mohamed Turay	1	1	1	1	1	51	1	1	2	1	1
359.1	359	1	Isata Jalloh	0	2	2	1	1	40	1	1	2	1	1
359.2	359	2	Mabinti Contech	0	5	2	1	1	6	---	1	2	---	1
359.3	359	3	Mohamed Fofanah	0	5	1	1	1	3	---	---	---	---	1
359.4	359	4	Papah Barrie	0	3	1	1	1	21	4	1	3	0	1
360.0	360	0	Aiah Mindi	1	1	1	1	1	38	1	0	---	1	1
360.1	360	1	Yei Mindi	0	2	2	1	1	32	1	0	---	1	1
360.2	360	2	Therisa Mindi	0	3	2	1	1	15	4	1	3	0	1
360.3	360	3	Kadiatu Mindi	0	3	2	1	1	12	---	1	2	---	1
360.4	360	4	Sahr Mindi	0	3	1	1	1	10	---	1	2	---	1
360.5	360	5	Sao Mindi	0	3	1	1	1	1	---	---	---	---	1
360.6	360	6	GinaMindi	0	3	1	1	1	1	---	---	---	---	1
360.7	360	7	Emmanuel Gbundeh	0	3	1	1	1	18	4	1	3	0	1
360.8	360	8	Tamba Mindi	0	9	1	1	1	17	4	1	3	0	1
361.0	361	0	Fanta Mondeh	1	1	2	1	1	40	3	0	---	1	1
361.1	361	1	Mohamed Kamara	0	5	1	1	1	9	---	1	2	---	1
361.2	361	2	Bintu Mondeh	0	5	2	1	1	7	---	1	2	---	1
361.3	361	3	Sia Musa	0	5	2	1	1	11	---	1	2	---	1
362.0	362	0	Abdul Sankoh	0	1	1	1	1	25	1	0	---	1	1
362.1	362	1	Kadiatu Jalloh	1	2	2	1	1	20	1	0	---	1	1
362.2	362	2	Alhassan Sankoh	0	3	1	1	1	8	---	1	2	---	1
362.3	362	3	Alex Sankoh	0	3	1	1	1	8	---	1	2	---	1
362.4	362	4	Fatmata Sankoh	0	3	2	1	1	6	---	1	2	---	1
362.5	362	5	William Sankoh	0	3	1	1	1	6	---	0	---	---	1
362.6	362	6	Annah Sankoh	0	3	2	1	1	4	---	---	---	---	1
362.7	362	7	Mohamed Sankoh	0	3	1	1	1	2	---	---	---	---	1
362.8	362	8	Memuna Sankoh	0	3	2	1	1	2	---	---	---	---	1
363.0	363	0	Sia Allieu	1	1	2	1	1	80	3	0	---	1	1
363.1	363	1	Yei Allieu	0	3	2	1	1	30	1	1	3	0	1
363.2	363	2	Tamba Ansumana	0	3	1	1	1	45	1	0	---	1	1
363.3	363	3	Bintu Ansumana	0	3	2	1	1	25	4	1	3	0	1
363.4	363	4	Safea Allieu	0	3	1	1	1	30	1	1	3	1	1
365.0	365	0	Ibrahim Mansaray	1	1	1	1	1	25	1	1	2	1	1
366.0	366	0	Ibrahim Moinje	1	1	1	1	1	45	1	0	---	1	1
366.1	366	1	Hawa Moinje	0	2	2	1	0	35	1	1	3	1	1
366.2	366	2	Sahr Moinje	0	3	1	1	1	25	2	1	3	1	1
366.3	366	3	Tamba Moinje	0	3	1	1	1	18	4	1	3	1	1
366.4	366	4	Naomi Moinje	0	3	2	1	1	17	4	1	3	1	1
366.5	366	5	Amara Moinje	0	3	1	1	1	10	---	1	2	---	1
366.6	366	6	Sahr Mondeh	0	5	1	1	1	6	---	1	2	---	1
367.0	367	0	Sahr Sorgitee	1	1	1	1	1	45	1	0	---	1	1
367.1	367	1	Kumba Sorgitee	0	2	2	1	1	30	1	1	2	1	1
367.2	367	2	Sahr Sorgitee 2	0	3	1	1	1	7	---	1	2	---	1
367.3	367	3	Kamba Sorgitee	0	3	1	1	1	3	---	---	---	---	1
367.4	367	4	Aiah Sorgitee	0	3	1	1	1	2	---	---	---	---	1
367.5	367	5	Haja Sorgitee	0	2	2	1	1	25	1	1	2	1	1
367.6	367	6	Sahr Sorgitee 3	0	3	1	1	1	7	---	1	2	---	1
367.7	367	7	Kamba Sorgitee 2	0	3	1	1	1	5	---	---	---	---	1
367.8	367	8	Kumba Sorgitee 2	0	3	2	1	1	5	---	---	---	---	1
367.9	367	9	Sia Sorgitee	0	3	2	1	1	7	---	1	2	---	1
368.0	368	0	Sheku Menjor	1	1	1	1	1	20	1	0	---	1	1
368.1	368	1	Yei Menjor	0	2	2	1	1	18	1	1	2	1	1
368.2	368	2	Sia Menjor	0	3	2	1	1	6	---	1	2	---	1
368.3	368	3	Kumba Menjor	0	3	2	1	1	3	---	---	---	---	1
368.4	368	4	Finda Menjor	0	3	2	1	1	2	---	---	---	---	1
369.0	369	0	Aiah Sockity	1	1	1	1	1	34	1	0	---	0	1
369.1	369	1	Bondu Sockity	0	2	2	1	1	30	1	0	---	0	1
369.2	369	2	Komba Sockity	0	3	1	1	1	4	---	---	---	---	1
369.3	369	3	Sahr Sockity	0	3	1	1	1	14	---	1	3	---	1
370.0	370	0	David Mattia	0	1	1	1	1	45	1	1	3	1	1
370.1	370	1	Elizabeth Mattia	1	2	2	1	1	39	1	0	---	1	1
370.2	370	2	Kumba Mattia	0	3	2	1	1	16	4	1	3	0	1
370.3	370	3	Sia Mattia	0	3	2	1	1	19	4	1	3	0	1
370.4	370	4	Naomi Mattia	0	3	2	0	1	9	---	---	---	---	---
370.5	370	5	Sahr Mattia	0	5	1	1	1	1	---	---	---	---	1
371.0	371	0	Fanta Karim	1	1	2	1	1	30	1	0	---	1	1
371.1	371	1	Sahr Shaku Karim	0	6	1	1	1	50	1	0	---	1	1
371.2	371	2	Aminata Karim	0	3	2	1	1	15	4	0	---	0	1
371.3	371	3	Fanta Karim	0	5	2	1	1	4	---	---	---	---	1
371.4	371	4	Sahr Karim	0	3	1	1	1	18	4	0	---	1	1
372.0	372	0	Sahr Mustapha	1	1	1	1	1	45	1	1	3	0	1
372.1	372	1	Mary Mustapha	0	2	2	1	1	39	1	0	---	0	1
372.2	372	2	Naomi Mustapha	0	3	2	1	1	7	---	1	2	---	1
372.3	372	3	Peter Mustapha	0	3	1	1	1	4	---	---	---	---	1
372.4	372	4	Benjamin Mustapha	0	3	1	1	1	2	---	---	---	---	1
372.5	372	5	Alice Kabba	0	9	2	1	1	13	---	1	2	---	1
372.6	372	6	Kumba Seisey	0	3	2	1	1	13	---	1	3	---	1
373.0	373	0	Yusufu Condeh	1	1	1	1	1	35	1	1	2	1	1
373.1	373	1	Fatmata Condeh	0	2	2	1	1	25	1	0	---	0	1
373.2	373	2	Lahai Condeh	0	3	1	1	1	5	---	---	---	---	1
373.3	373	3	Martha Condeh	0	3	2	1	1	2	---	---	---	---	1
374.0	374	0	Aiah Amadu	1	1	1	1	1	80	1	0	---	0	1
374.1	374	1	Sia Amadu	0	3	2	1	1	35	1	0	---	1	1
374.2	374	2	Tamba Amadu	0	3	1	1	1	35	1	0	---	1	1
374.3	374	3	Finda Amadu	0	3	2	1	1	20	1	0	---	1	1
374.4	374	4	Aiah Amadu	0	3	1	1	1	15	4	1	3	0	1
374.5	374	5	Bondu Amadu	0	3	2	1	1	18	4	1	3	1	1
375.0	375	0	Momoduba Mansaray	1	1	1	1	1	23	1	1	3	1	1
375.1	375	1	Condeh Mansaray	0	2	2	1	1	20	1	1	3	1	1
375.2	375	2	Abdul Rahaman Mansaray	0	3	1	1	1	2	---	---	---	---	1
376.0	376	0	Alimatu Sahr Monda	1	1	2	1	1	48	1	1	2	1	1
376.1	376	1	Sahr Kama Monda	0	6	1	1	1	66	1	1	4	1	1
376.2	376	2	Amary Trarawally	0	9	1	1	1	15	4	1	2	0	1
376.3	376	3	Suzan Monda	0	5	2	1	1	10	---	1	2	---	1
376.4	376	4	Sahr Kamanda	0	9	1	1	1	16	4	1	2	0	1
377.0	377	0	Bondu Musa	1	1	2	1	1	50	1	0	---	0	1
377.1	377	1	Tamba Musa	0	2	1	1	1	51	1	0	---	0	1
377.2	377	2	Sahr Musa	0	3	1	1	1	19	4	1	2	0	1
377.3	377	3	Kumba Musa	0	3	2	1	1	6	---	1	3	---	1
377.4	377	4	Tamba Musa J	0	3	1	1	1	5	---	---	---	---	1
377.5	377	5	Find Musa	0	3	2	1	1	8	---	1	2	---	1
378.0	378	0	Mohamed Tuikai	0	1	1	1	1	70	1	0	---	0	1
378.1	378	1	Mariama Tuikai	0	2	2	1	1	60	1	0	---	0	1
378.2	378	2	Komba Mohamed	1	3	1	1	1	35	3	0	---	1	1
378.3	378	3	Necie Mohamed	0	5	2	1	1	5	---	---	---	---	1
378.4	378	4	Bondefeh Mohamed	0	5	2	1	1	5	---	---	---	---	1
378.5	378	5	komba Mohamed	0	5	1	1	1	8	---	1	2	---	1
379.0	379	0	Kai N Gbandawa	1	1	1	1	1	56	1	1	3	1	1
379.1	379	1	Mariama Gbandawa	0	2	2	1	1	35	1	0	---	1	1
379.2	379	2	Sahr Andrew Gbandawa	0	5	1	1	1	11	---	1	2	---	1
380.0	380	0	Tamba Joseph	1	1	1	1	1	40	1	0	---	1	1
380.1	380	1	Mamine joseph	0	2	2	1	1	37	1	0	---	1	1
380.2	380	2	Sia Joseph	0	2	2	1	1	20	1	0	---	1	1
380.3	380	3	Aiah Sandi	0	3	1	1	1	15	4	1	3	0	1
380.4	380	4	George Dewinge	0	5	1	1	1	5	---	---	---	---	1
380.5	380	5	Safea Bayoh	0	3	1	1	1	7	---	1	2	---	1
380.6	380	6	Komba Bayoh	0	3	1	1	1	13	---	1	2	---	1
381.0	381	0	Tamba Morsiray	0	1	1	1	1	60	1	0	---	1	1
381.1	381	1	Yaih Morsiray	1	2	2	1	1	50	1	0	---	0	1
381.2	381	2	Kai Morsiray	0	3	1	1	1	8	---	1	2	---	1
381.3	381	3	Deboray Morsiray	0	3	2	1	1	15	4	1	2	0	1
382.0	382	0	Samuel Koiday	1	1	1	1	1	32	1	1	2	1	1
382.1	382	1	Bondu Koiday	0	2	2	1	1	28	1	1	2	1	1
382.2	382	2	Jerimaya Koiday	0	3	1	1	1	9	---	1	2	---	1
382.3	382	3	Sembeh Koiday	0	3	2	1	1	17	4	1	3	0	1
382.4	382	4	Mariama Koiday	0	3	2	1	1	7	---	1	2	---	1
383.0	383	0	Tamba Gborie	1	1	1	1	1	35	1	0	---	0	1
383.1	383	1	Fea Gborie	0	2	2	1	1	30	1	0	---	0	1
383.2	383	2	Josuah Gborie	0	3	1	1	1	13	---	1	3	---	1
383.3	383	3	Benjammy Gborie	0	3	1	1	1	7	---	1	2	---	1
383.4	383	4	Alice Gborie	0	3	2	1	1	2	---	---	---	---	1
384.0	384	0	Komba Pessima	1	1	1	1	1	45	1	0	---	1	1
384.1	384	1	Kumba Pessima	0	2	2	1	1	37	1	0	---	1	1
384.2	384	2	Tamba pessema	0	3	1	1	1	14	---	1	2	---	1
384.3	384	3	Aiah pessema	0	3	1	1	1	6	---	1	2	---	1
384.4	384	4	Fanta Pessema	0	3	2	1	1	10	---	1	2	---	1
385.0	385	0	Tamba Musa	1	1	1	1	1	29	1	0	---	1	1
385.1	385	1	Jena Musa	0	2	2	1	1	20	1	0	---	1	1
386.0	386	0	Sia Finoh	1	1	2	1	1	50	3	0	---	1	1
387.0	387	0	James Issah	1	1	1	1	1	45	1	0	---	1	1
387.1	387	1	Hannah James	0	2	2	1	1	37	1	0	---	1	1
388.0	388	0	Komba William	1	1	1	1	1	55	1	0	---	1	1
388.1	388	1	Bondu William	0	2	2	1	1	42	1	0	---	1	1
388.2	388	2	Ibrahim William	0	3	1	1	0	23	4	1	3	0	1
388.3	388	3	Daniel William	0	3	1	1	1	20	4	1	3	0	1
388.4	388	4	Kumba William	0	3	2	1	0	31	1	0	---	1	1
389.0	389	0	Bondu Joe	1	1	2	1	1	30	1	0	---	1	1
389.1	389	1	Fatmata Joe	0	3	2	1	1	25	4	1	3	1	1
389.2	389	2	Tamba Joe	0	3	1	1	1	12	---	1	2	---	1
389.3	389	3	Lansana Joe	0	5	1	1	1	4	---	---	---	---	1
389.4	389	4	Tamba Joe	0	5	1	1	1	2	---	---	---	---	1
389.5	389	5	Mohamed Joe	0	5	1	1	1	1	---	---	---	---	1
390.0	390	0	Tamba Ngaujah	0	1	1	1	0	42	1	1	2	1	1
390.1	390	1	Esther Ngaujah	1	2	2	1	1	22	1	1	2	1	1
390.2	390	2	Finda Ngaujah	0	6	2	1	0	55	3	0	---	1	1
390.3	390	3	Sahr Ngaujah	0	3	1	1	1	9	---	1	2	---	1
390.4	390	4	komba Ngaujah	0	3	1	1	1	16	4	1	3	0	1
390.5	390	5	Naomi Ngaujah	0	3	2	1	1	1	---	---	---	---	1
391.0	391	0	Sarrah Kaigbanja	0	1	2	1	1	50	3	0	---	1	1
391.1	391	1	Mohamed Sesay	1	5	1	0	1	22	---	---	---	---	---
391.2	391	2	Doda Kaigbanja	0	3	2	1	1	30	3	1	2	1	1
391.3	391	3	Agness Kaigbanja	0	3	2	1	1	18	4	1	2	0	1
391.4	391	4	Issiah Kaigbanja	0	3	1	1	1	4	---	---	---	---	1
391.5	391	5	Amie Kaigbanja	0	3	2	1	1	3	---	---	---	---	1
391.6	391	6	Sia Kaigbanja	0	3	2	1	1	2	---	---	---	---	1
392.0	392	0	Aminata Jonah	1	2	2	1	1	38	1	0	---	1	1
392.1	392	1	Aiah Jonah	0	1	1	1	1	42	1	1	3	1	1
392.2	392	2	Jonathan Alpha	0	3	1	1	1	17	4	0	---	0	1
392.3	392	3	Tamba Alpha	0	3	1	1	1	14	---	1	2	---	1
392.4	392	4	Mabel Alpha	0	3	2	1	1	12	---	1	2	---	1
392.5	392	5	Favor Alpha	0	3	2	1	1	10	---	1	2	---	1
392.6	392	6	Simon Jonah	0	3	1	1	1	8	---	1	2	---	1
393.0	393	0	Sahr Matturie	1	1	1	1	1	35	1	1	2	1	1
393.1	393	1	Sia Sammie	0	6	2	1	1	60	3	0	---	0	1
394.0	394	0	Jeneba Manseray	1	6	2	0	1	27	---	---	---	---	---
394.1	394	1	Esther Jalloh	0	3	2	1	1	21	1	1	3	0	1
394.2	394	2	Paul Ganguwa	0	5	1	1	1	9	---	1	2	---	1
394.3	394	3	Marie Manseray	0	8	2	1	1	70	3	0	---	0	1
394.4	394	4	Jerimaya Ngawaga	0	5	1	1	1	6	---	1	2	---	1
394.5	394	5	Rachael Jalloh	0	5	2	1	1	2	---	---	---	---	1
394.6	394	6	Isata Mansaray	0	5	2	1	1	3	---	---	---	---	1
394.7	394	7	Peter Mansaray	0	3	1	1	1	15	4	1	3	0	1
395.0	395	0	Aiah Musa	0	1	1	1	1	42	1	1	3	1	1
395.1	395	1	Mohamed Musa	0	8	1	1	1	35	1	1	3	0	1
395.2	395	2	Margret Taylor	1	9	2	1	1	25	1	1	3	1	1
395.3	395	3	Kai Taylor	0	9	1	1	1	19	4	1	3	0	1
395.4	395	4	Mani Musa	0	8	1	1	1	20	4	1	3	0	1
395.5	395	5	Saffea Musa	0	8	1	1	1	25	4	1	3	0	1
395.6	395	6	Aiah Musa	0	7	1	1	1	30	1	0	---	1	1
395.7	395	7	Elizabeth	0	5	2	1	1	3	---	---	---	---	1
396.0	396	0	Sheku Kamanda	1	1	1	1	1	32	1	0	---	1	1
396.1	396	1	Sia Kamanda	0	2	2	1	0	25	1	0	---	1	1
396.2	396	2	Aiah Kamanda	0	3	1	1	1	12	---	1	2	---	1
396.3	396	3	Kumba Kamanda	0	3	2	1	1	8	---	1	2	---	1
396.4	396	4	Finda Kamanda	0	3	2	1	1	6	---	1	2	---	1
398.0	398	0	Bangalie Kamara	1	1	1	1	1	29	1	0	---	1	1
398.1	398	1	Hawa Kamara	0	2	2	1	1	23	1	0	---	1	1
398.2	398	2	Bangalie Kamara 2	0	3	1	1	1	6	---	0	---	---	1
398.3	398	3	Mohamed Kamara	0	3	1	1	1	9	---	1	2	---	1
398.4	398	4	Mohamed Kamara2	0	3	1	1	1	1	---	---	---	---	1
399.0	399	0	Tamba William	1	1	1	1	1	76	1	0	---	1	1
399.1	399	1	Aminata William	0	2	2	1	1	60	1	0	---	1	1
399.2	399	2	Haja William	0	3	2	1	1	8	---	1	2	---	1
399.3	399	3	Kai William	0	3	1	1	1	18	4	0	---	1	1
399.4	399	4	Aiah William	0	3	1	1	1	18	4	0	---	1	1
400.0	400	0	Sia Bintu	1	1	2	1	1	50	3	0	---	1	1
401.0	401	0	Abdulia Baibonjo	0	1	1	1	1	55	1	1	2	0	1
401.1	401	1	Mrs. Haja Abdulia	1	2	2	1	1	45	1	0	---	0	1
401.2	401	2	Aiah Abdulia	0	3	1	1	1	10	---	1	2	---	1
401.3	401	3	Marie Abdulia	0	3	2	1	1	5	---	---	---	---	1
401.4	401	4	Fanta Abdulia	0	3	2	1	1	2	---	---	---	---	1
402.0	402	0	Fatu Sande	1	1	2	1	1	30	1	0	---	1	1
402.1	402	1	Christana Koroma	0	6	2	1	1	60	3	0	---	1	1
402.2	402	2	Joseph Koroma	0	3	1	1	1	3	---	---	---	---	1
403.0	403	0	Kumba Komba	1	1	2	1	1	45	3	0	---	0	1
403.1	403	1	Mariama Morbie	0	3	2	1	1	7	---	1	2	---	1
403.2	403	2	Tamba Komba	0	3	1	1	1	29	4	0	---	0	1
403.3	403	3	Sia Komba	0	3	2	1	1	23	1	0	---	0	1
403.4	403	4	Tamba Gbakiema	0	7	1	1	1	26	1	0	---	0	1
403.5	403	5	Tamba Gbakiema	0	5	1	1	1	5	---	---	---	---	1
404.0	404	0	Sahr Noni	1	1	1	1	1	45	1	0	---	1	1
404.1	404	1	Finda Noni	0	2	2	1	1	35	1	0	---	1	1
404.2	404	2	Kumba	0	2	2	1	1	32	1	0	---	1	1
404.3	404	3	Yei Noni	0	3	2	1	1	7	---	1	2	---	1
404.4	404	4	Bundu Noni	0	3	2	1	1	4	---	---	---	---	1
404.5	404	5	Mani Noni	0	3	2	1	1	3	---	---	---	---	1
404.6	404	6	Fea Noni	0	3	2	1	1	2	---	---	---	---	1
404.7	404	7	Sia Noni	0	3	2	1	1	15	4	1	3	0	1
404.8	404	8	Aiah Noni	0	3	1	1	1	6	---	1	2	---	1
404.9	404	9	Tamba Noni	0	3	1	1	1	12	---	1	3	---	1
405.0	405	0	Tamba Mathia	1	1	1	1	1	30	1	0	---	1	1
405.1	405	1	Sia lebbie	0	2	2	1	1	23	1	0	---	1	1
405.2	405	2	Jeremiah Mathia	1	3	1	1	1	15	1	1	2	1	1
405.3	405	3	Esther Mathia	1	3	2	1	1	14	---	1	2	---	1
405.4	405	4	Sarah Mathia	0	3	2	1	1	18	4	1	3	1	1
406.0	406	0	Noah Sokeyti	0	1	1	1	1	41	1	0	---	1	1
406.1	406	1	Naomi Sokeyti	1	2	2	1	1	28	1	0	---	1	1
406.2	406	2	Sia Sokeyti	0	3	2	1	1	13	---	1	2	---	1
406.3	406	3	Finda Sokeyti	0	3	2	1	1	9	---	1	2	---	1
406.4	406	4	Mizzack Sokeyti	1	3	1	1	1	3	---	---	---	---	1
406.5	406	5	Iye Sokeyti	1	3	2	1	1	5	---	---	---	---	1
407.0	407	0	Hawa Mohamed	1	1	2	1	1	25	1	0	---	0	1
407.1	407	1	Mohamed	0	2	1	0	0	30	---	---	---	---	---
407.2	407	2	Abie Mohamed	0	3	2	1	1	6	---	1	1	---	1
407.3	407	3	Ibrahim Mohamed	0	3	1	1	1	4	---	---	---	---	1
408.0	408	0	Tamba Amadu	1	1	1	1	1	38	1	0	---	1	1
408.1	408	1	Isata Amadu	0	2	2	1	1	32	1	0	---	1	1
408.2	408	2	Emmanuel Amadu	0	3	1	1	1	15	4	1	3	0	1
408.3	408	3	Kumba Amadu	0	3	2	1	1	11	---	1	2	---	1
408.4	408	4	Tamba Amadu 2	0	3	1	1	1	7	---	1	2	---	1
408.5	408	5	Fatmata Amadu	0	3	2	1	1	7	---	1	2	---	1
408.6	408	6	Manty Mansaray	0	3	2	1	1	2	---	---	---	---	1
409.0	409	0	Finda Jonny	1	1	2	1	1	55	3	0	---	1	1
409.1	409	1	Safea Jonny	0	3	1	1	1	4	---	---	---	---	1
409.2	409	2	Tamba Jonny	0	3	1	1	1	25	4	1	3	0	1
409.3	409	3	Sahr Jonny	0	3	1	1	1	40	4	0	---	1	1
410.0	410	0	Mohamed Jawara	1	1	1	1	1	37	1	0	---	1	1
410.1	410	1	Hawara Jawara	0	2	2	1	1	25	1	0	---	1	1
410.2	410	2	Kadi Jawara 1	0	3	2	1	1	3	---	---	---	---	1
410.3	410	3	AmineJawara	0	3	2	1	1	7	---	1	2	---	1
410.4	410	4	Hawa Jawara 2	0	3	2	1	1	2	---	---	---	---	1
410.5	410	5	Mani Jawara	0	3	1	1	1	5	---	---	---	---	1
410.6	410	6	Kadi Jawara 2	0	3	2	1	1	7	---	1	2	---	1
411.0	411	0	Mohamed jalloh	0	1	1	1	1	56	1	0	---	1	1
411.1	411	1	Sadie Jalloh	1	2	2	1	1	45	1	0	---	0	1
411.2	411	2	Binta Saw	0	2	2	1	1	50	1	0	---	0	1
411.3	411	3	Ballor Jalloh	0	3	1	1	1	35	4	0	---	1	1
411.4	411	4	Yaya Jalloh	0	3	1	1	1	12	---	1	2	---	1
413.0	413	0	Rugiatu Ibrahim	0	2	2	1	1	35	1	0	---	0	1
413.1	413	1	Ibrahim Kamara	0	1	1	1	1	40	1	0	---	1	1
413.2	413	2	Mohamed Lebbie	0	3	1	1	1	14	---	1	3	---	1
413.3	413	3	Gibtilla Mansaray	0	3	1	1	1	5	---	---	---	---	1
413.4	413	4	Hannah Lebbie	0	3	2	1	1	2	---	---	---	---	1
413.5	413	5	Haja Lebbie	0	3	2	1	1	8	---	1	2	---	1
414.0	414	0	Komba Foyah	1	1	1	1	1	52	1	0	---	1	1
414.1	414	1	Kumba Foyah	1	2	2	1	1	50	1	0	---	1	1
414.2	414	2	Sia Komba	1	3	2	1	1	16	4	0	---	1	1
414.3	414	3	Mariama Komba	1	3	2	1	1	12	---	1	2	---	1
415.0	415	0	Musa Tugba	1	1	1	1	1	30	1	1	2	1	1
415.1	415	1	Sia Musa	0	2	2	1	1	28	1	0	---	1	1
415.2	415	2	Hawa Musa	0	3	2	1	1	18	4	1	3	0	1
415.3	415	3	Tamba Musa	0	3	1	1	1	12	---	1	2	---	1
415.4	415	4	Isata Musa	0	3	2	1	1	13	---	1	2	---	1
415.5	415	5	Aiah Musa	0	3	1	1	1	17	4	1	3	0	1
415.6	415	6	Ismil Koroma	0	3	1	1	1	13	---	1	3	---	1
416.0	416	0	Hawa Sesay	1	2	2	1	1	42	1	0	---	1	1
416.1	416	1	Jenneh	0	3	2	1	1	10	---	1	2	---	1
416.2	416	2	Sahr Sesay	0	1	1	0	0	52	---	---	---	---	---
416.3	416	3	Sarh Bobor	0	5	1	1	1	4	---	---	---	---	1
417.0	417	0	Idrisa Mohamed	1	1	1	1	1	36	1	0	---	1	1
417.1	417	1	Sia Jawara	0	2	2	1	1	30	1	0	---	1	1
417.2	417	2	Ishmael Jawara	0	3	1	1	1	4	---	---	---	---	1
417.3	417	3	Komba Fengai Jawara	0	3	1	1	1	2	---	---	---	---	1
417.4	417	4	Kai Fengai Jawara	0	3	1	1	1	2	---	---	---	---	1
418.0	418	0	Mustapha Sesay	1	1	1	1	1	37	1	1	3	1	1
418.1	418	1	Fea Mustapha	0	2	2	1	1	23	1	1	3	0	1
418.2	418	2	Mariama Mustapha	0	3	2	1	1	5	---	---	---	---	1
418.3	418	3	Aminata Mustapha	0	3	2	1	1	3	---	---	---	---	1
418.4	418	4	Jeneba Mustapha	0	3	2	1	1	1	---	---	---	---	1
418.5	418	5	Kumba Mustapha	0	3	2	1	1	7	---	0	---	---	1
419.0	419	0	Komba Boiya 1	1	1	1	1	1	45	1	0	---	1	1
419.1	419	1	Reginal Boiya	0	2	2	1	1	35	1	0	---	1	1
419.2	419	2	Ibrahim Boiya	0	2	1	1	1	18	4	1	3	0	1
419.3	419	3	Isanatu Boiya	0	3	2	1	1	1	---	---	---	---	1
419.4	419	4	Isatu Boyia	0	3	2	1	1	20	4	1	5	0	1
419.5	419	5	Komba Boiya 2	0	3	1	1	1	19	4	0	---	1	1
420.0	420	0	Sia Borbor	1	2	2	1	1	29	1	0	---	1	1
420.1	420	1	Kumba Yusifu	0	8	2	1	1	37	3	0	---	1	1
421.0	421	0	Abdulia Ansumana	1	1	1	1	1	45	1	1	3	1	1
421.1	421	1	Mabalu Ansumana	0	2	2	1	1	40	1	0	---	0	1
421.2	421	2	Ibrahim Ansumana	0	3	1	1	1	12	---	1	2	---	1
421.3	421	3	Rashed Ansumana	0	5	1	1	1	6	---	1	2	---	1
421.4	421	4	Hawa Momorie	0	5	2	1	1	3	---	---	---	---	1
422.0	422	0	Jeneba Kabba	1	1	2	1	1	52	3	0	---	1	1
422.1	422	1	Aminata Kabba	0	3	2	1	1	21	4	1	3	0	1
422.2	422	2	Aiah Kabba	0	3	1	1	1	29	1	1	3	1	1
422.3	422	3	Sia Kabba	0	3	2	0	1	35	---	---	---	---	---
422.4	422	4	Mishael Bunduka	0	5	1	1	1	9	---	0	---	---	1
422.5	422	5	Fanta Tommy	0	5	2	0	1	10	---	---	---	---	---
422.6	422	6	Mohamed Sesay	0	5	1	0	1	5	---	---	---	---	---
422.7	422	7	Binta Jalloh	0	5	2	1	1	2	---	---	---	---	1
422.8	422	8	Isatu Kabba	0	4	2	1	1	20	1	1	2	1	1
423.0	423	0	Mariama Boya	1	1	2	1	1	45	3	0	---	1	1
424.0	424	0	Bondu Musa	1	1	2	1	1	30	1	0	---	1	1
424.1	424	1	Musa Jawara	0	3	1	1	1	20	4	0	---	1	1
424.2	424	2	Hawa Jawara	0	3	2	1	1	22	4	1	3	0	1
424.3	424	3	Shaku Jawara	0	3	1	1	1	3	---	---	---	---	1
425.0	425	0	Kumba Saffa	1	2	2	1	1	25	1	0	---	1	1
425.1	425	1	Sahr Saffa	0	1	1	1	1	40	1	0	---	1	1
425.2	425	2	Tamba Saffa	0	3	1	1	1	5	---	---	---	---	1
425.3	425	3	Fiah Saffa	0	3	1	1	1	7	---	1	2	---	1
425.4	425	4	Kumba Saffa	0	3	2	1	1	1	---	---	---	---	1
425.5	425	5	Finda Saffa	0	9	2	0	1	30	---	---	---	---	---
426.0	426	0	Tamba Bockarie	0	1	1	1	1	42	1	0	---	1	1
426.1	426	1	Finda Bockarie	1	2	2	1	1	32	1	0	---	1	1
426.2	426	2	Finda Bockarie 2	0	3	2	1	1	9	---	0	---	---	1
426.3	426	3	Sahr Bockarie	0	3	1	1	1	8	---	1	2	---	1
426.4	426	4	Bondu Bockarie	0	3	2	1	1	2	---	---	---	---	1
427.0	427	0	Tamba Kamara.	1	1	1	1	1	45	1	0	---	1	1
427.1	427	1	Sia Kamara.	0	2	2	1	1	35	1	0	---	1	1
427.2	427	2	Sahr Kamara	0	3	1	1	1	8	---	1	2	---	1
427.3	427	3	Kumba Kamara.	0	3	2	1	1	10	---	1	2	---	1
428.0	428	0	Hawa Foday	1	2	2	1	1	45	1	0	---	1	1
428.1	428	1	Tamba Foday	0	1	1	1	1	49	1	0	---	1	1
428.2	428	2	Sahr Foday	0	2	1	1	1	3	---	---	---	---	1
428.3	428	3	Kumba Foday	0	2	2	1	1	25	1	0	---	0	1
429.0	429	0	Adama Mansaray	1	2	2	1	1	56	1	0	---	1	1
429.1	429	1	Falar Bockerie	0	3	1	1	1	25	4	98	---	0	1
429.2	429	2	Lansana Bockerie	0	5	1	0	0	20	---	---	---	---	---
429.3	429	3	Bockerie Mansaray	0	1	1	1	0	68	1	0	---	0	1
430.0	430	0	Sia Bintu Lebbie	1	3	2	1	1	23	4	0	---	1	1
430.1	430	1	Kumba Lebbie	0	1	2	1	1	50	3	0	---	1	1
430.2	430	2	Aiah Lebbie	0	3	1	0	1	59	---	---	---	---	---
432.0	432	0	Zainba Jalloh	1	1	2	1	1	20	1	0	---	1	1
432.1	432	1	Ibrahim Jalloh	0	3	1	1	1	32	1	0	---	1	1
432.2	432	2	Mohamed Jalloh	0	3	1	1	1	15	4	1	2	0	1
432.3	432	3	Harre Jolleh	0	3	2	1	1	10	---	1	2	---	1
432.4	432	4	Amadu Jalloh	0	3	1	1	1	5	---	---	---	---	1
432.5	432	5	Sowadu Jolleh	0	3	2	1	1	15	4	1	2	0	1
432.6	432	6	Mariama Jolleh	0	3	2	1	1	1	---	---	---	---	1
433.0	433	0	Anita Labbie	1	1	2	1	1	40	1	0	---	1	1
433.1	433	1	Mark Labbie	0	5	1	1	1	7	---	1	2	---	1
433.2	433	2	Saidrake Labbie	0	5	1	1	1	3	---	---	---	---	1
433.3	433	3	Kadia Kpakema	0	5	2	1	1	2	---	---	---	---	1
435.0	435	0	Mohamed Marrah	1	1	1	1	1	90	1	0	---	0	1
436.0	436	0	Tamba Kpadanba	1	1	1	1	1	100	1	0	---	0	1
436.1	436	1	Sia Gbandeba	0	2	2	1	1	45	1	0	---	1	1
437.0	437	0	Ya Martha	1	1	2	1	1	45	1	0	---	0	1
438.0	438	0	Aiah mannie	0	1	1	1	1	70	1	0	---	1	1
438.1	438	1	Bondu Mannie	1	2	2	1	1	50	1	0	---	1	1
[truncated: 1,129 more rows]
