# Supplementary material for: Community and facility-level barriers to achieving UHC in Kono District, Sierra Leone and Maryland County, Liberia
Source: PLOS Glob Public Health. 2023 Jun 26;3(6):e0002045. doi: 10.1371/journal.pgph.0002045 (PMC10292700; doi:10.1371/journal.pgph.0002045)
Supplement: S2 Data — (ZIP) [file pgph.0002045.s003.zip]

Archive with 13 entries (9 files):
- Liberia SARA/Primary Analysis Code/
- Liberia SARA/Primary Analysis Code/sara_analysis.R
- Liberia SARA/Raw data/
- Liberia SARA/Raw data/Impact Surveys - SARA Facility Survey - Sara Survey Section 1-4 (created 2020-09-07) 2020-11-06.xlsx
- Liberia SARA/Raw data/Impact Surveys - SARA Facility Survey - Sara Survey Section 5 (created 2020-09-07) 2020-11-06.xlsx
- Liberia SARA/Raw data/Impact Surveys - SARA Facility Survey - Sara Survey Section 6-7 (created 2020-09-07) 2020-11-06.xlsx
- Sierra Leone SARA/Primary Analysis Code/
- Sierra Leone SARA/Primary Analysis Code/SARA Survey_All_Empty .sav
- Sierra Leone SARA/Primary Analysis Code/SyntaxAnalysis _ SARA Survey - Part1.sps
- Sierra Leone SARA/Raw data/
- Sierra Leone SARA/Raw data/Impact Surveys - SARA Facility Survey - Sara Survey Section 1-4 (created 2022-10-02) 2022-12-20.xlsx
- Sierra Leone SARA/Raw data/Impact Surveys - SARA Facility Survey - Sara Survey Section 5 (created 2022-10-02) 2022-12-20.xlsx
- Sierra Leone SARA/Raw data/Impact Surveys - SARA Facility Survey - Sara Survey Section 6-7 (created 2022-10-02) 2022-12-20.xlsx
