# Supplementary material for: Community and facility-level barriers to achieving UHC in Kono District, Sierra Leone and Maryland County, Liberia
Source: PLOS Glob Public Health. 2023 Jun 26;3(6):e0002045. doi: 10.1371/journal.pgph.0002045 (PMC10292700; doi:10.1371/journal.pgph.0002045)
Supplement: S2 Data — (ZIP) [file pgph.0002045.s003.zip › Liberia SARA/Primary Analysis Code/sara_analysis.R]

### match the sara data

vars <- read.csv("C:/Users/admin/Dropbox/My PC (DESKTOP-NAUP832)/Documents/Impact/sara_variables.csv")
s1 <- read.csv("C:/Users/admin/Dropbox/My PC (DESKTOP-NAUP832)/Documents/Impact/sara_part1.csv")
s2 <- read.csv("C:/Users/admin/Dropbox/My PC (DESKTOP-NAUP832)/Documents/Impact/sara_part2.csv")
s3 <- read.csv("C:/Users/admin/Dropbox/My PC (DESKTOP-NAUP832)/Documents/Impact/sara_part3.csv")
s1n <- read.csv("C:/Users/admin/Dropbox/My PC (DESKTOP-NAUP832)/Documents/Impact/s1_names.csv")
s2n <- read.csv("C:/Users/admin/Dropbox/My PC (DESKTOP-NAUP832)/Documents/Impact/s2_names.csv")
s3n <- read.csv("C:/Users/admin/Dropbox/My PC (DESKTOP-NAUP832)/Documents/Impact/s3_names.csv")

s1 <- reshape2::melt(s1[,c(1:4,8:ncol(s1))], id.vars=1:5)
s1$variable <- as.character(s1$variable)
s2 <- reshape2::melt(s2, id.vars=1:5)
s2$variable <- as.character(s2$variable)
colnames(s2) <- colnames(s1)
s3 <- reshape2::melt(s3, id.vars=1:5)
s3$variable <- as.character(s3$variable)

sf <- rbind(s1,s2,s3)

sn <- rbind(s1n,s2n,s3n)
sn[duplicated(sn$sara)&duplicated(sn$varnames),'varnames'] <- paste0(sn[duplicated(sn$sara)&duplicated(sn$varnames),'varnames'] ,2)
sn[duplicated(sn$sara),'sara'] <- paste0(sn[duplicated(sn$sara),'sara'] ,2)
sn[duplicated(sn$sara)&duplicated(sn$varnames),'varnames'] <- paste0(sn[duplicated(sn$sara)&duplicated(sn$varnames),'varnames'] ,3)
sn[duplicated(sn$sara),'sara'] <- paste0(sn[duplicated(sn$sara),'sara'] ,3)
sn[duplicated(sn$sara)&duplicated(sn$varnames),'varnames'] <- paste0(sn[duplicated(sn$sara)&duplicated(sn$varnames),'varnames'] ,4)
sn[duplicated(sn$sara),'sara'] <- paste0(sn[duplicated(sn$sara),'sara'] ,4)
sf[duplicated(paste0(sf$variable,sf$Facility.Number)),'variable'] <- paste0(sf[duplicated(paste0(sf$variable,sf$Facility.Number)),'variable'],2)
sf[duplicated(paste0(sf$variable,sf$Facility.Number)),'variable'] <- paste0(sf[duplicated(paste0(sf$variable,sf$Facility.Number)),'variable'],3)
sf[duplicated(paste0(sf$variable,sf$Facility.Number)),'variable'] <- paste0(sf[duplicated(paste0(sf$variable,sf$Facility.Number)),'variable'],4)

# now match in the variable names
vars[duplicated(vars$label),'label'] <- paste0(vars[duplicated(vars$label),'label'],2)
vars[duplicated(vars$label),'label'] <- paste0(vars[duplicated(vars$label),'label'],3)
vars[duplicated(vars$label),'label'] <- paste0(vars[duplicated(vars$label),'label'],4)
# v1 <- vars[1:124,]
# v2 <- vars[125:609,]
# v3 <- vars[610:nrow(vars),]

sf$sara_label <- sn[match(sf$variable,sn$varnames),'sara']
sf$varname <- vars[match(sf$sara_label,vars$label),'SPSS']

# #s2n[duplicated(s2n$sara),'varnames'] <- paste0(s2n[duplicated(s2n$sara),'varnames'],2)
# #s2n[duplicated(s2n$sara),'sara'] <- paste0(s2n[duplicated(s2n$sara),'sara'],2)
# s2$sara_label <- s2n[match(s2$variable,s2n$varnames),'sara']
# s2$varname <- v2[match(s2$sara_label,v2$label),'SPSS']
# 
# 
# #s3n[duplicated(s3n$sara),'varnames'] <- paste0(s3n[duplicated(s3n$sara),'varnames'],2)
# #s3n[duplicated(s3n$sara),'sara'] <- paste0(s3n[duplicated(s3n$sara),'sara'],2)
# s3$sara_label <- s3n[match(s3$variable,s3n$varnames),'sara']
# s3$varname <- v3[match(s3$sara_label,v3$label),'SPSS']
# 
# #merge
# 
# df <- rbind(s1[,c(1,14:17)],
#             s2[,c(1,6:9)],
#             s3[,c(1,6:9)])
# 
# df <- df[!is.na(df$varname),]

df <- sf
df <- df[!is.na(df$varname),]

# here, convert the spss code

sara <- data.frame(facility=1:4
                   )

# basic amenities indicator

sara$basic.amenities <- 
  I(df[df$varname=="S4Q012",'value'] %in% c(1,2))*1 +
  I(df[df$varname=="S4Q018",'value'] != 0)*1 + 
  I(df[df$varname=="S4Q020",'value'] != 4)*1 +
  I(df[df$varname=="S4Q021",'value'] != 8)*1 +
  I(df[df$varname=="S4Q000",'value'] == 1|df[df$varname=="S4Q001",'value'] == 1|df[df$varname=="S4Q002",'value'] ==1)*1 +
  I(df[df$varname=="S4Q002",'value'] ==1 & df[df$varname=="S4Q004",'value'] ==1 )*1 +
  I((df[df$varname=="S4Q005",'value'] ==1 | df[df$varname=="S4Q006",'value'] ==1) & df[df$varname=="S4Q007",'value'] ==1 )*1

sara$basic.equipment <- 
  I(df[df$varname=="S5Q00001B",'value'] == 1)*1 +
  I(df[df$varname=="S5Q00002B",'value'] == 1)*1 +
  I(df[df$varname=="S5Q00005B",'value'] == 1)*1 +
  I(df[df$varname=="S5Q00006B",'value'] == 1)*1 +
  I(df[df$varname=="S5Q00007B",'value'] == 1)*1 +
  I(df[df$varname=="S5Q00008B",'value'] == 1)*1 

sara$diagnostic.capacity <- 
  I(df[df$varname=="S32Q0002",'value'] == 1)*1 +
  I(df[df$varname=="S32Q0001",'value'] == 1)*1 +
  I(df[df$varname=="S19Q903",'value'] == 1)*1 +
  I(df[df$varname=="S31Q0005",'value'] == 1)*1 +
  I(df[df$varname=="S31Q0006",'value'] == 1)*1 +
  I(df[df$varname=="S31Q0002",'value'] == 1)*1 +
  I(df[df$varname=="S31Q0004",'value'] == 1)*1 +
  I(df[df$varname=="S32Q0109B",'value'] == 1 | df[df$varname=="S32Q0110B",'value'] == 1)*1 
# note: S32Q0111B missing

sara$essential.medicines <-
  I(df[df$varname=="S40Q0105",'value'] == 1)*1 +
  I(df[df$varname=="S40Q0106",'value'][1:4] == 1)*1 +
  I(df[df$varname=="S40Q0201",'value'] == 1)*1 +
  I(df[df$varname=="S40Q0202",'value'] == 1)*1 +
  I(df[df$varname=="S40Q0204",'value'] == 1)*1 +
  I(df[df$varname=="S40Q0205",'value'] == 1)*1 +
  I(df[df$varname=="S40Q0206",'value'] == 1)*1 +
  I(df[df$varname=="S40Q0207",'value'] == 1)*1 +
  I(df[df$varname=="S40Q0208",'value'] == 1)*1 +
  I(df[df$varname=="S40Q0209",'value'] == 1)*1 +
  I(df[df$varname=="S40Q0214",'value'] == 1)*1 +
  I(df[df$varname=="S40Q0219",'value'] == 1)*1 +
  I(df[df$varname=="S40Q0221",'value'] == 1)*1 +
  I(df[df$varname=="S40Q0222",'value'] == 1)*1 +
  I(df[df$varname=="S40Q0703",'value'] == 1)*1 +
  I(df[df$varname=="S10Q00703",'value'][1:4] == 1)*1 +
  I(df[df$varname=="S10Q00702",'value'][1:4] == 1)*1 +
  I(df[df$varname=="S10Q00718",'value'][1:4] == 1)*1 +
  I(df[df$varname=="S40Q0802",'value'] == 1)*1 +
  I(df[df$varname=="S40Q0809",'value'] == 1)*1 +
  I(df[df$varname=="S40Q2302",'value'] == 1)*1 +
  I(df[df$varname=="S40Q2305",'value'] == 1)*1 +
  I(df[df$varname=="S40Q2306",'value'] == 1)*1 +
  I(df[df$varname=="S40Q2402",'value'] == 1)*1 +
  I(df[df$varname=="S40Q0803",'value'][1:4] == 1 | df[df$varname=="S40Q0804",'value'][1:4] == 1)*1 
# note: multiples of ceftriaxone, missing magnesium sulfate and others (S40Q0507,8,9,20)

sara$standards.precautions <-
  I(df[df$varname=="S4Q028",'value'] == 1)*1 +
  I(df[df$varname=="S6Q00006",'value'] == 1)*1 +
  I(df[df$varname=="S6Q00005",'value'] == 1)*1 +
  I(df[df$varname=="S6Q00007",'value'] == 1)*1 +
  I(df[df$varname=="S6Q00008",'value'][1:4] == 1)*1 +
  I(df[df$varname=="S6Q00004",'value'][1:4] == 1)*1 +
  I(df[df$varname=="S4Q022",'value'] == 1)*1 +
  I(df[df$varname=="S6Q00001",'value'] == 1|df[df$varname=="S6Q00002",'value'][1:4] == 1)*1 

sara$anc.service.availability <- 
  I(df[df$varname=="S5Q00007B",'value'][1:4] == 1)*1 +
  I(df[df$varname=="S8Q000",'value'] == 1)*1 +
  I(df[df$varname=="S8Q00101",'value'] == 1)*1 +
  I(df[df$varname=="S8Q00102",'value'] == 1)*1 +
  I(df[df$varname=="S8Q00103",'value'] == 1)*1 +
  I(df[df$varname=="S8Q00104",'value'] == 1)*1 +
  I(df[df$varname=="S8Q00105",'value'] == 1)*1 

sara$anc.staff.training <- 
  I(df[df$varname=="S8Q00201",'value'] == 1)*1 +
  I(df[df$varname=="S8Q00301",'value'] == 1)*1

sara$anc.diagnostic <- 
  I(df[df$varname=="S8Q00302",'value'] == 1)*1 +
  I(df[df$varname=="S32Q0002",'value'] == 1)*1 

sara$anc.medicines <- 
  I(df[df$varname=="S40Q0501",'value'] == 1)*1 +
  I(df[df$varname=="S40Q0502",'value'] == 1)*1 +
  I(df[df$varname=="S40Q1304",'value'] == 1)*1 + 
  I(df[df$varname=="S40Q1305",'value'] == 1)*1 +
  I(df[df$varname=="S40Q1306",'value'] == 1)*1 +
  I(df[df$varname=="S40Q0504",'value'] == 1)*1

sara$anc.service.readiness <- 
  sara$anc.service.availability+
  sara$anc.staff.training +
  sara$anc.medicines + 
  sara$anc.diagnostic

sara$imm.availability <- 
  I(df[df$varname=="S11Q100",'value'] == 1)*1 +
  I(df[df$varname=="S11Q10601",'value'] == 1)*1 + 
  I(df[df$varname=="S11Q10602",'value'] == 1)*1 +
  I(df[df$varname=="S11Q10603",'value'] == 1)*1 +
  I(!is.na(df[df$varname=="S11Q10604",'value'])&df[df$varname=="S11Q10604",'value'] == 1)*1 +
  I(df[df$varname=="S11Q10605",'value'] == 1)*1 +
  I(df[df$varname=="S11Q10606",'value'] == 1)*1 

sara$imm.medicines <- 
  I(df[df$varname=="S11Q11601",'value'][1:4] == 1)*1 +
  I(df[df$varname=="S11Q11602",'value'] == 1)*1 +
  I(df[df$varname=="S11Q11603",'value'][1:4] == 1)*1 +
  I(df[df$varname=="S11Q11604",'value'][1:4] == 1)*1 +
  I(df[df$varname=="S11Q11605",'value'][1:4] == 1)*1 +
  I(df[df$varname=="S11Q11606",'value'][1:4] == 1)*1

sara$imm.equipment <- 
  I(df[df$varname=="S11Q10701",'value'] == 1)*1 +
  I(df[df$varname=="S11Q10703",'value'] == 1)*1 +
  I(df[df$varname=="S11Q10704",'value'] == 1)*1 +
  I(df[df$varname=="S11Q10705",'value'] == 1)*1 +
  I(df[df$varname=="S11Q10706",'value'] == 1)*1 
#note: sharps variable not matching S11Q10702

sara$imm.readiness <- 
  I(df[df$varname=="S11Q105",'value'] == 1)*1 +
  I(df[df$varname=="S11Q10607",'value'] == 1)*1 

sara$imm.service.readiness.score <- 
  sara$imm.equipment +
  sara$imm.medicines +
  sara$imm.readiness

sara$tb.readiness <- 
  I(df[df$varname=="S18Q800",'value'][1:4] == 1)*1

sara$tb.availability <- 
  I(df[df$varname=="S18Q801",'value'][1:4] == 1)*1 +
  I(df[df$varname=="S18Q80201",'value'][1:4] == 1)*1 +
  I(df[df$varname=="S18Q80202",'value'][1:4] == 1)*1 + 
  I(df[df$varname=="S18Q80203",'value'][1:4] == 1)*1 +
  I(df[df$varname=="S18Q80204",'value'][1:4] == 1)*1 +
  I(df[df$varname=="S18Q80205",'value'][1:4] == 1)*1 +
  I(df[df$varname=="S18Q803",'value'][1:4] == 1)*1 +
  I(df[df$varname=="S18Q804",'value'][1:4] == 1)*1 +
  I(df[df$varname=="S18Q805",'value'][1:4] == 1)*1 
  
  #note: removed sum including province as obvious error, also multiple 
  # duplications of variables in sum - removed

sara$tb.diagnostic <-
  I(df[df$varname=="S18Q806",'value'] == 1)*1 +
  I(df[df$varname=="S31Q0103",'value'][1:4] == 1)*1 +
  I(df[df$varname=="S32Q0005",'value'][1:4] == 1)*1 +
  I(df[df$varname=="S33Q0201B",'value'][1:4] == 1)*1 +
  I(df[df$varname=="S33Q0202B",'value'][1:4] == 1)*1 +
  I(df[df$varname=="S33Q0203B",'value'][1:4] == 1)*1

#note: variables double counted in same score have been removed,
#note: many variable not included in sum but in code anyway

sara$tb.staff.training <- 
  I(df[df$varname=="S18Q80701",'value'][1:4] == 1)*1 +
  I(df[df$varname=="S18Q80702",'value'][1:4] == 1)*1 +
  I(df[df$varname=="S18Q80703",'value'][1:4] == 1)*1 +
  I(df[df$varname=="S18Q80704",'value'][1:4] == 1)*1 +
  I(df[df$varname=="S18Q80801",'value'][1:4] == 1)*1 +
  I(df[df$varname=="S18Q80802",'value'][1:4] == 1)*1 +
  I(df[df$varname=="S18Q80803",'value'][1:4] == 1)*1 

sara$tb.medicines <-
  I(df[df$varname=="S18Q805",'value'][1:4] == 1)*1 +
  I(df[df$varname=="S18Q81002",'value'][1:4] == 1)*1 +
  I(df[df$varname=="S18Q81003",'value'][1:4] == 1)*1 +
  I(df[df$varname=="S18Q81004",'value'][1:4] == 1)*1 +
  I(df[df$varname=="S18Q81005",'value'][1:4] == 1)*1 +
  I(df[df$varname=="S18Q81006",'value'][1:4] == 1)*1 +
  I(df[df$varname=="S18Q81007",'value'][1:4] == 1)*1 +
  I(df[df$varname=="S18Q81008",'value'][1:4] == 1)*1 +
  I(df[df$varname=="S18Q81009",'value'][1:4] == 1)*1 

#note: top variable is double counted

sara$tb.service.readiness.score <- 
  sara$tb.staff.training +
  sara$tb.diagnostic +
  sara$tb.medicines

##cardiovascular

sara$card.availability <-
  I(df[df$varname=="S20Q000",'value'] == 1)*1 

sara$card.training <- 
  I(df[df$varname=="S20Q005",'value'] == 1)*1 +
  I(df[df$varname=="S20Q006",'value'] == 1)*1

sara$card.equipment <- 
  I(df[df$varname=="S5Q00001B",'value'][1:4] == 1)*1 +
  I(df[df$varname=="S5Q00006B",'value'][1:4] == 1)*1 +
  I(df[df$varname=="S5Q00007B",'value'][1:4] == 1)*1 +
  I(df[df$varname=="S5Q00010B",'value'][1:4] == 1)*1 

sara$card.medicines <- 
  I(df[df$varname=="S40Q0201",'value'][1:4] == 1)*1 +
  I(df[df$varname=="S40Q0204",'value'][1:4] == 1)*1 +
  I(df[df$varname=="S40Q0205",'value'][1:4] == 1)*1 +
  I(df[df$varname=="S40Q0206",'value'][1:4] == 1)*1 +
  I(df[df$varname=="S40Q0207",'value'][1:4] == 1)*1 +
  I(df[df$varname=="S40Q0208",'value'][1:4] == 1)*1 

sara$card.readiness <- sara$card.training +
  sara$card.medicines +
  sara$card.equipment

#cervical cancer

sara$cervical.availability <- 
  I(df[df$varname=="S20Q000",'value'][1:4] == 1)*1

sara$cervical.training <- 
  I(df[df$varname=="S20Q012",'value'][1:4] == 1)*1 +
  I(df[df$varname=="S20Q013",'value'][1:4] == 1)*1

sara$cervical.equipment <- 
  I(df[df$varname=="S20Q01402B",'value'][1:4] == 1)*1

sara$cervical.diagnosis <- 
  I(df[df$varname=="S20Q01401",'value'][1:4] == 1)*1

sara$cervical.readiness <- sara$cervical.training +
  sara$cervical.diagnosis +
  sara$cervical.equipment

#child preventative and curative services

sara$child.prevent.availability <- 
  I(df[df$varname=="S12Q200",'value'][1:4] == 1)*1 +
  I(df[df$varname=="S12Q20101",'value'][1:4] == 1)*1 +
  I(df[df$varname=="S12Q20102",'value'][1:4] == 1)*1 +
  I(df[df$varname=="S12Q20103",'value'][1:4] == 1)*1 +
  I(df[df$varname=="S12Q20104",'value'][1:4] == 1)*1 +
  I(df[df$varname=="S12Q20105",'value'][1:4] == 1)*1 +
  I(df[df$varname=="S12Q20106",'value'][1:4] == 1)*1 +
  I(df[df$varname=="S12Q20107",'value'][1:4] == 1)*1 +
  I(df[df$varname=="S12Q20108",'value'][1:4] == 1)*1 +
  I(df[df$varname=="S12Q20109",'value'][1:4] == 1)*1

sara$child.prevent.training <- 
  I(df[df$varname=="S12Q20201",'value'][1:4] == 1)*1 +
  I(df[df$varname=="S12Q20202",'value'][1:4] == 1)*1 +
  I(df[df$varname=="S12Q20301",'value'][1:4] == 1)*1 +
  I(df[df$varname=="S12Q20302",'value'][1:4] == 1)*1

sara$child.prevent.equipment <- 
  I(df[df$varname=="S5Q00002B",'value'][1:4] == 1)*1 +
  I(df[df$varname=="S5Q00003B",'value'][1:4] == 1)*1 +
  I(df[df$varname=="S5Q00005B",'value'][1:4] == 1)*1 +
  I(df[df$varname=="S5Q00006B",'value'][1:4] == 1)*1 +
  I(df[df$varname=="S12Q20401B",'value'][1:4] == 1)*1 +
  I(df[df$varname=="S12Q20402A",'value'][1:4] == 1)*1

sara$child.prevent.diagnosis <- 
  I(df[df$varname=="S32Q0002",'value'][1:4] == 1)*1 +
  I(df[df$varname=="S19Q903",'value'][1:4] == 1)*1

#S32Q0003 missing

sara$child.prevent.medicine <- 
  I(df[df$varname=="S40Q0103",'value'][1:4] == 1)*1 +
  I(df[df$varname=="S40Q0802",'value'][1:4] == 1)*1 +
  I(df[df$varname=="S40Q0803",'value'][1:4] == 1)*1 +
  I(df[df$varname=="S40Q0805",'value'][1:4] == 1)*1 +
  I(df[df$varname=="S40Q0807",'value'][1:4] == 1)*1 +
  I(df[df$varname=="S40Q0808",'value'][1:4] == 1)*1 +
  I(df[df$varname=="S40Q0809",'value'][1:4] == 1)*1

sara$child.prevent.readiness <- 
  sara$child.prevent.diagnosis +
  sara$child.prevent.equipment +
  sara$child.prevent.medicine +
  sara$child.prevent.training

#chronic respiratory

sara$chronic.resp.availability <- 
  I(df[df$varname=="S5Q00010B",'value'][1:4] == 1)*1 

sara$chronic.resp.equipment <- 
  I(df[df$varname=="S5Q00010B",'value'][1:4] == 1)*1 +
  I(df[df$varname=="S20Q01001B",'value'][1:4] == 1)*1 +
  I(df[df$varname=="S20Q01002B",'value'][1:4] == 1)*1 +
  I(df[df$varname=="S5Q00006B",'value'][1:4] == 1)*1

sara$chronic.resp.training <- 
  I(df[df$varname=="S20Q008",'value'][1:4] == 1)*1 +
  I(df[df$varname=="S20Q009",'value'][1:4] == 1)*1 
  
sara$chronic.resp.medicines <- 
  I(df[df$varname=="S40Q0209",'value'][1:4] == 1)*1 +
  I(df[df$varname=="S40Q0210",'value'][1:4] == 1)*1 +
  I(df[df$varname=="S40Q0211",'value'][1:4] == 1)*1 +
  I(df[df$varname=="S40Q0212",'value'][1:4] == 1)*1 +
  I(df[df$varname=="S40Q0221",'value'][1:4] == 1)*1

sara$chronic.resp.readiness <- 
  sara$chronic.resp.equipment +
  sara$chronic.resp.medicines + 
  sara$chronic.resp.training

#diabetes

sara$diabetes.availability <- 
  I(df[df$varname=="S20Q000",'value'][1:4] == 1)*1 +
  I(df[df$varname=="S20Q008",'value'][1:4] == 1)*1

sara$diabetes.equipment <- 
  I(df[df$varname=="S5Q00001B",'value'][1:4] == 1)*1 +
  I(df[df$varname=="S5Q00004B",'value'][1:4] == 1)*1 +
  I(df[df$varname=="S5Q00007B",'value'][1:4] == 1)*1

sara$diabetes.training <- 
  I(df[df$varname=="S20Q002",'value'][1:4] == 1)*1 +
  I(df[df$varname=="S20Q003",'value'][1:4] == 1)*1

sara$diabetes.diagnosis <- 
  I(df[df$varname=="S31Q0007",'value'][1:4] == 1)*1 +
  I(df[df$varname=="S31Q0005",'value'][1:4] == 1)*1 +
  I(df[df$varname=="S31Q0006",'value'][1:4] == 1)*1

sara$diabetes.medicines <- 
  I(df[df$varname=="S40Q0203",'value'][1:4] == 1)*1 +
  I(df[df$varname=="S40Q0215",'value'][1:4] == 1)*1 +
  I(df[df$varname=="S40Q0201",'value'][1:4] == 1)*1 +
  I(df[df$varname=="S40Q0202",'value'][1:4] == 1)*1 +
  I(df[df$varname=="S40Q0214",'value'][1:4] == 1)*1

sara$diabetes.readiness <- 
  sara$diabetes.diagnosis + 
  sara$diabetes.equipment +
  sara$diabetes.medicines +
  sara$diabetes.training

#newborn care
sara$newborn.availability <- 
  I(df[df$varname=="S10Q00101",'value'][1:4] == 1)*1 +
  I(df[df$varname=="S10Q00102",'value'][1:4] == 1)*1 +
  I(df[df$varname=="S10Q00103",'value'][1:4] == 1)*1 +
  I(df[df$varname=="S10Q00104",'value'][1:4] == 1)*1 +
  I(df[df$varname=="S10Q00105",'value'][1:4] == 1)*1 +
  I(df[df$varname=="S10Q00201",'value'][1:4] == 1)*1 +
  I(df[df$varname=="S10Q00202",'value'][1:4] == 1)*1 +
  I(df[df$varname=="S10Q00203",'value'][1:4] == 1)*1 +
  I(df[df$varname=="S10Q00204",'value'][1:4] == 1)*1 +
  I(df[df$varname=="S10Q00205",'value'][1:4] == 1)*1 +
  I(df[df$varname=="S10Q00206",'value'][1:4] == 1)*1 +
  I(df[df$varname=="S10Q00207",'value'][1:4] == 1)*1 +
  I(df[df$varname=="S10Q00210",'value'][1:4] == 1)*1 +
  I(df[df$varname=="S10Q00211",'value'][1:4] == 1)*1 +
  I(df[df$varname=="S10Q00212",'value'][1:4] == 1)*1 +
  I(df[df$varname=="S10Q00213",'value'][1:4] == 1)*1 +
  I(df[df$varname=="S6Q00004",'value'][1:4] == 1)*1 

sara$newborn.training <- 
  I(df[df$varname=="S10Q00301",'value'][1:4] == 1)*1 +
  I(df[df$varname=="S10Q00302",'value'][1:4] == 1)*1 + 
  I(df[df$varname=="S10Q00303",'value'][1:4] == 1)*1 +
  I(df[df$varname=="S10Q00401",'value'][1:4] == 1)*1

sara$newborn.equipment <- 
  I(df[df$varname=="S4Q005",'value'][1:4] == 1)*1 +
  I(df[df$varname=="S4Q02303A",'value'][1:4] == 1)*1 +
  I(df[df$varname=="S10Q00501B",'value'][1:4] == 1)*1 +
  I(df[df$varname=="S10Q00502B",'value'][1:4] == 1)*1 +
  I(df[df$varname=="S10Q00508B",'value'][1:4] == 1)*1 +
  I(df[df$varname=="S10Q00509B",'value'][1:4] == 1)*1 +
  I(df[df$varname=="S10Q00513B",'value'][1:4] == 1)*1 +
  I(df[df$varname=="S10Q00515B",'value'][1:4] == 1)*1 +
  I(df[df$varname=="S10Q00518B",'value'][1:4] == 1)*1 +
  I(df[df$varname=="S10Q00522B",'value'][1:4] == 1)*1 +
  I(df[df$varname=="S10Q00523B",'value'][1:4] == 1)*1 +
  I(df[df$varname=="S6Q00001",'value'][1:4] == 1)*1

sara$newborn.medicines <-
  I(df[df$varname=="S10Q00701",'value'][1:4] == 1)*1 +
  I(df[df$varname=="S10Q00702",'value'][1:4] == 1)*1 +
  I(df[df$varname=="S10Q00712",'value'][1:4] == 1)*1 +
  I(df[df$varname=="S10Q00713",'value'][1:4] == 1)*1 +
  I(df[df$varname=="S10Q00714",'value'][1:4] == 1)*1 +
  I(df[df$varname=="S10Q00718",'value'][1:4] == 1)*1

sara$newborn.readiness <- 
  sara$newborn.equipment + 
  sara$newborn.medicines + 
  sara$newborn.training

write.csv(sara,"C:/Users/admin/Dropbox/My PC (DESKTOP-NAUP832)/Documents/Impact/sara_scores.csv")
