# Supplementary material for: Community and facility-level barriers to achieving UHC in Kono District, Sierra Leone and Maryland County, Liberia
Source: PLOS Glob Public Health. 2023 Jun 26;3(6):e0002045. doi: 10.1371/journal.pgph.0002045 (PMC10292700; doi:10.1371/journal.pgph.0002045)
Supplement: S2 Data — (ZIP) [file pgph.0002045.s003.zip › Liberia SARA/Raw data/Impact Surveys - SARA Facility Survey - Sara Survey Section 1-4 (created 2020-09-07) 2020-11-06.xlsx]

## Sheet: Forms
number	formid	form.interviewer_visits.q_001_facility_number	form.interviewer_visits.section_1-4_interview_date	form.interviewer_visits.section_1-4_interviewer_name	form.interviewer_visits.section_1-4_interviewer_number	form.facility_identification.q003_name_of_facility	form.facility_identification.q004_district	form.facility_identification.q005_village	form.facility_identification.q007_type_of_facility	form.facility_identification.q007a_other_facility_type	form.facility_identification.q008_managing_authority	form.facility_identification.q008a_other_managing_authority	form.facility_identification.q009_urban_rural	form.facility_identification.q010_outpatient_only	form.geographic_coordinates.q013_014_gps_coordinates	form.general_information.interviewers_signature_indicating_consent_obtained	form.general_information.date_consent_obtained	form.general_information.q015_begin_the_interview	form.general_information.q016_time_interview_started	form.general_information.result_codes_last_visit_no_begin	form.general_information.interview_end_time_refused	form.general_information.comments_about_the_respondent_refused	form.general_information.any_other_comments_refused	form.assigned_employed_seconded_staff.q200_01a_generalist	form.assigned_employed_seconded_staff.q200_02a_specialist_doctors	form.assigned_employed_seconded_staff.q200_03a_non-physician_clinicians	form.assigned_employed_seconded_staff.q200_04a_nursing_professionals	form.assigned_employed_seconded_staff.q200_05a_midwifery_professionals	form.assigned_employed_seconded_staff.q200_08a_pharmacists	form.assigned_employed_seconded_staff.q200_11a_lab_technicians	form.assigned_employed_seconded_staff.q200_12a_community_health_workers	form.assigned_employed_seconded_staff.q200_13a_other	form.part_time_staff.q200_01b_part_time_generalist	form.part_time_staff.q200_02b_part_time_specialist_doctors	form.section_3_inpatient_and_observation_beds.q301_overnight_inpatient_beds	form.section_3_inpatient_and_observation_beds.q302_dedicated_maternity_beds	form.communications.q400_functioning_landline_phone	form.communications.q401_cell_phone	form.communications.q402_short_wave_radio	form.communications.q403_computer	form.communications.q404_email_or_internet_today	form.ambulancetransport_for_emergencies.q405_ambulance_this_facility	form.ambulancetransport_for_emergencies.q406_ambulance_other_facility	form.ambulancetransport_for_emergencies.q407_fuel_available_today	form.power_supply.q408_electricity	form.power_supply.electricity_questions.q409_electricity_type	form.power_supply.electricity_questions.q410_electricity_main_source	form.power_supply.electricity_questions.q410a_other_electricity_source	form.power_supply.electricity_questions.q411_secondary_source_electricity
0	69f09ec9-221a-4284-99f5-61b1975555cd	1	2020-09-14	Stephen s. Wilfred	0886999289	jj_dossen_hopsital	Harper		national_referral_hospital	---	governmentpublic	---	1	2	4.3773789 -7.7106935 0.0 19.28	https://www.commcarehq.org/a/harper-1/api/form/attachment/69f09ec9-221a-4284-99f5-61b1975555cd/1600094807693.jpg	2020-09-14	1	10:47:00.000-05	---	---	---	---										---	---	102	22	2	2	2	1	1	2	1	---	1	4	1	---	2
1	3a6c3465-1c14-4f9a-a58a-a9943047cd68	2	2020-09-17	Stephen wilfred	0886999289	pleebo_health_center	Pleebo	New Pleebo	health_center	---	governmentpublic	---	1	2	4.5980032 -7.6674425 0.0 22.5	https://www.commcarehq.org/a/harper-1/api/form/attachment/3a6c3465-1c14-4f9a-a58a-a9943047cd68/1600358220953.jpg	2020-09-17	1	11:57:00.000-05	---	---	---	---	0	2	2	11	5	0	0	55		---	2	12	3	1	1	2	1	1	1	---	1	1	4	2	---	3
2	aeaceda8-8d08-4be1-ac3e-31333c4809f4	4	2020-09-18	Linus N. Neufville	0886322212	karlokenedith_wallace_health_center	Karluway-1	Karloken	health_center	---	governmentpublic	---	2	1	4.79962439 -7.74369507 155.0 4.55	https://www.commcarehq.org/a/harper-1/api/form/attachment/aeaceda8-8d08-4be1-ac3e-31333c4809f4/1600432304651.jpg	2020-09-18	1	12:27:00.000-00:44	---	---	---	---	0	0	2	1	2	0	1	1	13	---	---	0	0	1	1	2	2	2	1	---	2	1	4	2	---	3
3	40b0a697-87d3-4e5b-aeb0-a8f7d14a79de		2020-09-15			jj_dossen_hopsital			national_referral_hospital	---		---			4.37772528 -7.71007133 20.0 9.1	https://www.commcarehq.org/a/harper-1/api/form/attachment/40b0a697-87d3-4e5b-aeb0-a8f7d14a79de/1600186759896.jpg	2020-09-15	1	12:19:00.000-05	---	---	---	---		1	2	43	12	2	0			---	2									---	---		---	---	---	---
4	900057de-7284-40df-bb73-bed3f60eb16d	4	2020-09-21	Stephen Wilfred	0886999289	boniken_health_center	Karluway-2	Baboken	health_center	---		---	2	1	4.64150068 -7.68151092 98.0 7.58	https://www.commcarehq.org/a/harper-1/api/form/attachment/900057de-7284-40df-bb73-bed3f60eb16d/1600712317988.jpg	2020-09-21	1	14:18:00.000-05	---	---	---	---	0	0	0	4	1	0	0		10	---	---	0	2	1	2	2	2	2	2	1	---	1	2	3	---	2
5	047dce55-8a34-454c-9bdd-c08ff829ada8		2020-09-01							---		---					2020-09-01	1	16:23:00.000-00:44	---	---	---	---										---	---									---	---		---	---	---	---
6	0f6cfe97-1b6b-4e4a-b8d1-9ba181c65fe1	0	2020-09-11	Stephen Wilfred	0886999289				health_center	---	governmentpublic	---	2	1	4.44513924 -7.60322632 26.0 18.2		2020-09-11	1	14:00:00.000-05	---	---	---	---				2	1					---	---		2	2	2	2	2	2	2	1	---	1	1	3	---	2
[truncated: 79 more columns]
