# Supplementary material for: Community and facility-level barriers to achieving UHC in Kono District, Sierra Leone and Maryland County, Liberia
Source: PLOS Glob Public Health. 2023 Jun 26;3(6):e0002045. doi: 10.1371/journal.pgph.0002045 (PMC10292700; doi:10.1371/journal.pgph.0002045)
Supplement: S2 Data — (ZIP) [file pgph.0002045.s003.zip › Liberia SARA/Raw data/Impact Surveys - SARA Facility Survey - Sara Survey Section 5 (created 2020-09-07) 2020-11-06.xlsx]

## Sheet: Forms
number	formid	form.interviewer_visits.q_001_facility_number2	form.interviewer_visits.section_5_interview_date	form.interviewer_visits.section_5_interviewer_name	form.interviewer_visits.section_5_interviewer_number	form.facility_information.q007_type_of_facility2	form.q700_fam_planning_available	form.family_planning_services.q701_01_combined_contraceptive_pills	form.family_planning_services.q701_02_progestin_contraceptive_pills	form.family_planning_services.q701_03_combined_injectable	form.family_planning_services.q701_04_progestin_injectable	form.family_planning_services.q701_05_male_condoms	form.family_planning_services.q701_06_female_condoms	form.family_planning_services.q701_07_iucd	form.family_planning_services.q701_08_implants	form.family_planning_services.q701_09_cycle_beads	form.family_planning_services.q701_10_emergency_contraceptive_pills	form.family_planning_services.q701_11_male_sterilization	form.family_planning_services.q701_12_female_sterilization	form.family_planning_services.q702_02_combined_injectable_adolescent	form.family_planning_services.q702_02_male_condoms_adolescent	form.family_planning_services.q702_03_ec_pills_adolescent	form.family_planning_services.q702_04_iucd_adolescent	form.family_planning_services.q703_01_national_fp_guide	form.family_planning_services.q703_02_fp_checklist	form.family_planning_services.q704_01_fp_training	form.family_planning_services.q704_02_fp_training_adolescent	form.family_planning_services.q705_fp_stock	form.family_planning_services.family_planning_stock.q706_01_combined_contra_pills_valid	form.family_planning_services.family_planning_stock.q706_02_progestin_contra_pills_valid	form.family_planning_services.family_planning_stock.q706_03_combined_injectable_valid	form.family_planning_services.family_planning_stock.q706_04_progestin_injectable_valid	form.family_planning_services.family_planning_stock.q706_05_male_condoms_valid	form.family_planning_services.family_planning_stock.q706_06_female_condoms_valid	form.family_planning_services.family_planning_stock.q706_07_implant_valid	form.family_planning_services.family_planning_stock.q706_08_emergency_contra_pills_valid	form.family_planning_services.family_planning_stock.q706_09_iucd_valid	form.family_planning_services.family_planning_stock.q707_01_female_condoms_stock	form.family_planning_services.family_planning_stock.q707_02_implant_stock	form.family_planning_services.family_planning_stock.q707_03_emergency_contra_stock	form.q800_anc_available	form.antenatal_care_services.q801_01_iron_supplement	form.antenatal_care_services.q801_02_folic_acid_supplement	form.antenatal_care_services.q801_03_iptp_supplement	form.antenatal_care_services.q801_04_tt_immunization	form.antenatal_care_services.q801_05_preg_htn_monitor	form.antenatal_care_services.q802_01_national_anc_guide	form.antenatal_care_services.q802_02_anc_checklist	form.antenatal_care_services.q802_03_iptp_guide
0	64018dba-4d14-46fb-8819-36338576ec3c	4	2020-09-18	Linus N. Neufville	0886322212	health_center	1	1	1	2	1	1	1	1	1	1	2	2	2	1	1	2	1	1	1	1	1	1													1	1	1	1	1	1	1	1	1
1	29431082-66c8-412e-a23b-4b462d17116e		2020-09-21	Linus N. Neufville	0886322212	health_center	1	1	1	2	1	1	1	2	1	1	2	2	2	2	1	2	2	2	2	1	2	1	1	1	5	1	1	1	1	5	5	1	1	5	1	1	1	1	1	1	2	1	2
2	c579fd49-893a-4d85-8278-e6012d610c9d	2	2020-09-17	Linus N. Neufville	0886322212	health_center	1	1	1	2	1	1	1	1	1	1	2	2	2	2	1	1	1	2	1	1	1	1	1	1	5	1	1	1	1	5	1	2	2	5	1	1	1	1	1	1	1	1	1
3	8ef626df-0a54-4e30-82ce-9315eb8ae413		2020-09-14	Linus N. Neufville	0886322212	districtprovincial_hospital	1	1	1	2	1	1	1	1	1	1	2	2	2	1	1	1	1	2	1	1	2	1	1	1	5	1	1	1	1	5	1	2	2	4	1	1	1	1	1	1	2	1	1
[truncated: 440 more columns]
