# Supplementary material for: Community and facility-level barriers to achieving UHC in Kono District, Sierra Leone and Maryland County, Liberia
Source: PLOS Glob Public Health. 2023 Jun 26;3(6):e0002045. doi: 10.1371/journal.pgph.0002045 (PMC10292700; doi:10.1371/journal.pgph.0002045)
Supplement: S2 Data — (ZIP) [file pgph.0002045.s003.zip › Liberia SARA/Raw data/Impact Surveys - SARA Facility Survey - Sara Survey Section 6-7 (created 2020-09-07) 2020-11-06.xlsx]

## Sheet: Forms
number	formid	form.interviewer_visits.q_001_facility_number3	form.interviewer_visits.section_6_7_interview_date	form.interviewer_visits.section_6_7_interviewer_name	form.interviewer_visits.section_6-7_interviewer_number	form.facility_information.q007_type_of_facility3	form.facility_information.q1002_08_caesarian_section3	form.facility_information.q1800_tb_services3	form.facility_information.q3000_diagnostic_testing	form.section_6_diagnostics.q3100_02_syphilis_rapid_testing	form.section_6_diagnostics.q3100_03_hiv_rapid_testing	form.section_6_diagnostics.q3100_04_urine_rapid_tests_for_pregnancy	form.section_6_diagnostics.q3100_05_protein_dipstick	form.section_6_diagnostics.q3100_06_glucose_dipstick	form.section_6_diagnostics.q3100_07_ketone_dipstick	form.section_6_diagnostics.q3100_08_dbs_for_eid	form.section_6_diagnostics.q3101_01_malaria_diagnostic_kit	form.section_6_diagnostics.q3101_02_syphilis_rapid_test_kit	form.section_6_diagnostics.q3101_03_hiv_test_kit	form.section_6_diagnostics.q3101_04_pregnancy_test_kit	form.section_6_diagnostics.q3101_05_protein_dipsticks_available	form.section_6_diagnostics.q3101_06_glucose_dipsticks_available	form.section_6_diagnostics.q3101_07_ketone_dipsticks_available	form.section_6_diagnostics.q3101_08_dbs_paper	form.malaria_rdts.q3102_malaria_kits_stock	form.malaria_rdts.q3103_malaria_stockout_dur	form.tests_and_equipment.q3200_01_glucometer	form.tests_and_equipment.q3200_02_haemoglobin_testing	form.tests_and_equipment.q3200_03_microscopy	form.tests_and_equipment.q3200_04_malaria_smear_tests	form.tests_and_equipment.q3200_05_hiv_elisa	form.tests_and_equipment.q3201_01a_light_microscope	form.tests_and_equipment.q3201_01b_light_microscope_function	form.tests_and_equipment.q3201_02a_glass_slides	form.tests_and_equipment.q3201_02b_glass_slides_function	form.tests_and_equipment.q3201_03a_refrigerator	form.tests_and_equipment.q3201_03b_refrigerator_function	form.tests_and_equipment.q3201_04a_glucometer	form.tests_and_equipment.q3201_04b_glucometer_function	form.tests_and_equipment.q3201_05a_glucometer_strips	form.tests_and_equipment.q3201_05a_glucometer_strips_function	form.tests_and_equipment.q3201_06a_colorimeter	form.tests_and_equipment.q3201_06b_colorimeter_function	form.tests_and_equipment.q3201_07a_hemocue	form.tests_and_equipment.q3201_07b_hemocue_function	form.tests_and_equipment.q3201_08a_malaria_stain	form.tests_and_equipment.q3201_08b_malaria_stain_function	form.tests_and_equipment.q3201_09a_elisa_washer	form.tests_and_equipment.q3201_09b_elisa_washer_function
0	1586870e-ff54-4d25-b61a-889b613cd6c8	1	2020-09-14	Alphonso B. Jallah	0886909210	other_specify	1	1	1	1	1	1	1	1	1	1	1	1	1	1	1	1	1	1	2	---	1	1	1	1	3	1	1	1	1	1	1	1	1	1	1	3	---	1	1	1	1	3	---
1	561fedfe-da20-48a8-9678-0e18e3583642	4	2020-09-21	Stephen Wilfred	0886999289	health_center	2	2	1	2	1	1	2	2	2	2	1	4	1	1	4	4	4	5	1	2	1	3	3	3	3	3	---	3	---	1	1	1	1	1	1	3	---	3	---	3	---	3	---
2	32007313-185e-495b-828c-db06bf83f500	2	2020-09-17	Alphonso B. Jallah	0886909210	health_center		1	1	1	1	1	1	1	1	1	1	3	1	1	1	1	1	4	2	---	1	1	1	1	1	1	1	2	1	1	1	1	1	1	1	1	1	1	1	1	1	3	---
3	08ebdc74-963e-4668-8c55-c17abb8b073b	4	2020-09-18	Alphonso B. Jallah	0886909210	health_center	2	1	1	1	1	1	1	1	1	2	3	3	1	1	1	1	1	5	2	---	1		1	1	3	1	1	2	1	1	1	1	1	1	1	1	1	3	---	3	---	3	---
4	81be732c-2429-4610-8840-67fcabf431ac	0	2020-09-11	Stephen	0886999289	health_center	2	2	1	2	1	2	2	2	2	1	2	4	1	4	5	5	5	1	1	3	3	3	3	3	3	3	---	3	---	3	---	3	---	3	---	3	---	3	---	3	---	3	---
[truncated: 304 more columns]
