# Supplementary material for: Community and facility-level barriers to achieving UHC in Kono District, Sierra Leone and Maryland County, Liberia
Source: PLOS Glob Public Health. 2023 Jun 26;3(6):e0002045. doi: 10.1371/journal.pgph.0002045 (PMC10292700; doi:10.1371/journal.pgph.0002045)
Supplement: S2 Data — (ZIP) [file pgph.0002045.s003.zip › Sierra Leone SARA/Primary Analysis Code/SyntaxAnalysis _ SARA Survey - Part1.sps]

* Encoding: UTF-8.

IF  (S4Q012 = 1 | S4Q012 = 2) I1=1.
IF  (S4Q012 > 2) I1=0.
VARIABLE LEVEL I1 (Scale).
VARIABLE LABELS  I1 'Power'.
EXECUTE.

IF  (S4Q018  ~=  0 ) I2=1.
IF  (S4Q018  =  0 ) I2=0.
VARIABLE LEVEL I2 (Scale).
VARIABLE LABELS  I2 'Water'.
EXECUTE.

IF  (S4Q020  ~=  4 ) I3=0.
IF  (S4Q020  =  4 ) I3=1.
VARIABLE LEVEL I3 (Scale).
VARIABLE LABELS  I3 'Privacy/Auditory'.
EXECUTE.

IF  (S4Q021  ~=  8 ) I4=1.
IF  (S4Q021  =  8 ) I4=0.
VARIABLE LEVEL I4 (Scale).
VARIABLE LABELS  I4 'Adequate Sanitation'.
EXECUTE.

IF  (S4Q000 = 1 | S4Q001 = 1 | S4Q002 = 1) I5=1.
ELSE I5=0.
VARIABLE LEVEL I5 (Scale).
VARIABLE LABELS  I5 'Communication'.
EXECUTE.

IF  (S4Q002 = 1 & S4Q004 = 1) I6=1.
ELSE I6=0.
VARIABLE LEVEL I6 (Scale).
VARIABLE LABELS  I6 'Computer/Internet'.
EXECUTE.

IF  ((S4Q005 = 1 | S4Q006 = 1 )& S4Q007 = 1) I7=1.
ELSE I7=0.
VARIABLE LEVEL I7 (Scale).
VARIABLE LABELS  I7 'Emergency Transportation'.
EXECUTE.


COMPUTE Indicator1= SUM (I1,I2 ,I5,I4,I3,I6 ,I7).
VARIABLE LEVEL Indicator1 (Scale).
VARIABLE LABELS  Indicator1 'Basic Amenities'.
EXECUTE.

IF  (S5Q00001B  ~=  1 ) E1=0.
IF  (S5Q00001B   =  1 ) E1=1.
VARIABLE LEVEL E1 (Scale).
VARIABLE LABELS  E1 'Adult Scale'.
EXECUTE.

IF  (S5Q00002B  ~=  1 ) E2=0.
IF  (S5Q00002B   =  1 ) E2=1.
VARIABLE LEVEL E2 (Scale).
VARIABLE LABELS  E1 'Child Scale'.
EXECUTE.

IF  (S5Q00005B  ~=  1 ) E3=0.
IF  (S5Q00005B   =  1 ) E3=1.
VARIABLE LEVEL E3 (Scale).
VARIABLE LABELS  E3 'Thermometer'.
EXECUTE.

IF  (S5Q00006B  ~=  1 ) E4=0.
IF  (S5Q00006B   =  1 ) E4=1.
VARIABLE LEVEL E4 (Scale).
VARIABLE LABELS  E4 'Stethoscope'.
EXECUTE.

IF  (S5Q00007B  ~=  1 ) E5=0.
IF  (S5Q00007B   =  1 ) E5=1.
VARIABLE LEVEL E5 (Scale).
VARIABLE LABELS  E5 'Blood Pressure'.
EXECUTE.

IF  (S5Q00008B  ~=  1 ) E6=0.
IF  (S5Q00008B   =  1 ) E6=1.
VARIABLE LEVEL E6 (Scale).
VARIABLE LABELS  E6 'Light Source'.
EXECUTE.

COMPUTE Indicator2= SUM (E1,E2 ,E3,E4,E5,E6 ).
VARIABLE LEVEL Indicator2 (Scale).
VARIABLE LABELS  Indicator2 'Basic Equipment'.
EXECUTE.

* Diagnostic capacity

IF  (S32Q0002  ~=  1 ) D1=0.
IF  (S32Q0002   =  1 ) D1=1.
VARIABLE LEVEL D1 (Scale).
VARIABLE LABELS  D1 'Haemoglobin'.
EXECUTE.


IF  (S32Q0001  ~=  1 ) D2=0.
IF  (S32Q0001   =  1 ) D2=1.
VARIABLE LEVEL D2 (Scale).
VARIABLE LABELS  D2 'Blood glucose'.
EXECUTE.


IF  (S19Q903  ~=  1 ) D3=0.
IF  (S19Q903   =  1 ) D3=1.
VARIABLE LEVEL D3 (Scale).
VARIABLE LABELS  D3 'Malaria'.
EXECUTE.


IF  (S31Q0005  ~=  1 ) D4=0.
IF  (S31Q0005   =  1 ) D4=1.
VARIABLE LEVEL D4 (Scale).
VARIABLE LABELS  D4 'Urine Protein'.
EXECUTE.


IF  (S31Q0006  ~=  1 ) D5=0.
IF  (S31Q0006   =  1 ) D5=1.
VARIABLE LEVEL D5 (Scale).
VARIABLE LABELS  D5 'Urine Glucose'.
EXECUTE.


IF  (S31Q0002  ~=  1 ) D9=0.
IF  (S31Q0002   =  1 ) D9=1.
VARIABLE LEVEL D9 (Scale).
VARIABLE LABELS  D9 'HIV'.
EXECUTE.


IF  (S31Q0004 ~=  1 ) D11=0.
IF  (S31Q0004   =  1 ) D11=1.
VARIABLE LEVEL D11 (Scale).
VARIABLE LABELS  D11 'Urine Test Pregnancy'.
EXECUTE.


IF  (S32Q0109B = 1 | S32Q0110B = 1 | S32Q0111B = 1) D6=1.
ELSE D6=0.
VARIABLE LEVEL D6 (Scale).
VARIABLE LABELS  D6 'Sypilis'.
EXECUTE.


COMPUTE Indicator3= SUM (D1,D2 ,D3,D4,D5,D9,D11,D6 ).
VARIABLE LEVEL Indicator3 (Scale).
VARIABLE LABELS  Indicator3 'Diagnostic capacity'.
EXECUTE.


*Essential Medicines

IF  (S40Q0105 ~=  1 ) M2=0.
IF  (S40Q0105 =  1 ) M2=1.
VARIABLE LEVEL M2 (Scale).
VARIABLE LABELS  M2 'Amoxicillin cap/tab'.
EXECUTE.


IF  (S40Q0106 ~=  1 ) M5=0.
IF  (S40Q0106 =  1 ) M5=1.
VARIABLE LEVEL M5 (Scale).
VARIABLE LABELS  M5 'Ceftriaxone injection'.
EXECUTE.

IF  (S40Q0201 ~=  1 ) M50=0.
IF  (S40Q0201 =  1 ) M50=1.
VARIABLE LEVEL M50 (Scale).
VARIABLE LABELS  M50 'Metformin cap/tab'.
EXECUTE.


IF  (S40Q0202 ~=  1 ) M51=0.
IF  (S40Q0202 =  1 ) M51=1.
VARIABLE LEVEL M51 (Scale).
VARIABLE LABELS  M51 'Insulin regular injection'.
EXECUTE.


IF  (S40Q0204 ~=  1 ) M53=0.
IF  (S40Q0204 =  1 ) M53=1.
VARIABLE LEVEL M53 (Scale).
VARIABLE LABELS  M53 'ACE inhibitor (e.g. enalapril, lisinopril, ramipril, perindopril)'.
EXECUTE.


IF  (S40Q0205 ~=  1 ) M54=0.
IF  (S40Q0205 =  1 ) M54=1.
VARIABLE LEVEL M54 (Scale).
VARIABLE LABELS  M54 'Thiazide (e.g. hydrochlorothiazide)'.
EXECUTE.


IF  (S40Q0206 ~=  1 ) M55=0.
IF  (S40Q0206 =  1 ) M55=1.
VARIABLE LEVEL M55 (Scale).
VARIABLE LABELS  M55 'Beta blocker (e.g.bisoprolol, metoprolol, carvedilol, atenolol)'.
EXECUTE.


IF  (S40Q0207 ~=  1 ) M56=0.
IF  (S40Q0207 =  1 ) M56=1.
VARIABLE LEVEL M56 (Scale).
VARIABLE LABELS  M56 'Calcium channel blocker (e.g. amlodipine)'.
EXECUTE.


IF  (S40Q0208 ~=  1 ) M57=0.
IF  (S40Q0208 =  1 ) M57=1.
VARIABLE LEVEL M57 (Scale).
VARIABLE LABELS  M57 'Aspirin cap/tab'.
EXECUTE.


IF  (S40Q0209 ~=  1 ) M59=0.
IF  (S40Q0209 =  1 ) M59=1.
VARIABLE LEVEL M59 (Scale).
VARIABLE LABELS  M59 'Beclomethasone inhaler'.
EXECUTE.


IF  (S40Q0214 ~=  1 ) M10=0.
IF  (S40Q0214 =  1 ) M10=1.
VARIABLE LEVEL M10 (Scale).
VARIABLE LABELS  M10 'Glibenclamide cap/tab'.
EXECUTE.


IF  (S40Q0219 ~=  1 ) M11=0.
IF  (S40Q0219 =  1 ) M11=1.
VARIABLE LEVEL M11 (Scale).
VARIABLE LABELS  M11 'Omeprazole tablet or alternative such as pantoprazole, rabeprazole'.
EXECUTE.


IF  (S40Q0221 ~=  1 ) M13=0.
IF  (S40Q0221 =  1 ) M13=1.
VARIABLE LEVEL M13 (Scale).
VARIABLE LABELS  M13 'Salbutamol inhaler'.
EXECUTE.


IF  (S40Q0222 ~=  1 ) M14=0.
IF  (S40Q0222 =  1 ) M14=1.
VARIABLE LEVEL M14 (Scale).
VARIABLE LABELS  M14 'Simvastatin tablet or other statin e.g. atorvastatin, pravastatin, fluvastatin'.
EXECUTE.


IF  (S40Q0507 ~=  1 ) M24=0.
IF  (S40Q0507 =  1 ) M24=1.
VARIABLE LEVEL M24 (Scale).
VARIABLE LABELS  M24 'Magnesium sulphate injectable'.
EXECUTE.


IF  (S40Q0508 ~=  1 ) M71=0.
IF  (S40Q0508 =  1 ) M71=1.
VARIABLE LEVEL M71 (Scale).
VARIABLE LABELS  M71 'Ampicillin powder for injection'.
EXECUTE.


IF  (S40Q0509 ~=  1 ) M72=0.
IF  (S40Q0509 =  1 ) M72=1.
VARIABLE LEVEL M72 (Scale).
VARIABLE LABELS  M72 'Gentamicin injection'.
EXECUTE.


IF  (S40Q0520 ~=  1 ) M22=0.
IF  (S40Q0520 =  1 ) M22=1.
VARIABLE LEVEL M22 (Scale).
VARIABLE LABELS  M22 'Oxytocin injection'.
EXECUTE.


IF  (S40Q0802 ~=  1 ) M32=0.
IF  (S40Q0802 =  1 ) M32=1.
VARIABLE LEVEL M32 (Scale).
VARIABLE LABELS  M32 'Oral Rehydration Salts (ORS) sachets'.
EXECUTE.

IF  (S40Q0809 ~=  1 ) M33=0.
IF  (S40Q0809 =  1 ) M33=1.
VARIABLE LEVEL M33 (Scale).
VARIABLE LABELS  M33 'Amoxicillin 250 mg or 500 mg dispersible tablet or syrup/suspension'.
EXECUTE.

IF  (S40Q2302 ~=  1 ) M119=0.
IF  (S40Q2302 =  1 ) M119=1.
VARIABLE LEVEL M119 (Scale).
VARIABLE LABELS  M119 'Carbamazepine tablet'.
EXECUTE.


IF  (S40Q2305 ~=  1 ) M25=0.
IF  (S40Q2305 =  1 ) M25=1.
VARIABLE LEVEL M25 (Scale).
VARIABLE LABELS  M25 'Diazepam injection or diazepam rectal tubes'.
EXECUTE.


IF  (S40Q2306 ~=  1 ) M94=0.
IF  (S40Q2306 =  1) M94=1.
VARIABLE LEVEL M94 (Scale).
VARIABLE LABELS  M94 'Fluoxetine tablet'.
EXECUTE.


IF  (S40Q2402 ~=  1 ) M124=0.
IF  (S40Q2402 =  1 ) M124=1.
VARIABLE LEVEL M124 (Scale).
VARIABLE LABELS  M124 'Haloperidol injection'.
EXECUTE.


IF  (S40Q0803 = 1 | S40Q0804 = 1) M36=1.
ELSE M36=0.
VARIABLE LEVEL M36 (Scale).
VARIABLE LABELS  M36 'Zinc sulphate tablets or Syrup'.
EXECUTE.


COMPUTE Indicator4= SUM (M2,M5,M50,M51,M53,M54,M55,M56,M57,M59,M10,M11,M13,M14,M24,M71,M72,M22,M32,M36,M33,M119,M25,M94,M124).
VARIABLE LEVEL Indicator4 (Scale).
VARIABLE LABELS  Indicator4 'Essential Medecines'.
EXECUTE.


*Standards Precautions

IF  (S4Q028 ~=  1 ) I9=0.
IF  (S4Q028 = 1) I9=1.
VARIABLE LEVEL I9 (Scale).
VARIABLE LABELS  I9 'Safe final disposal of sharps'.
EXECUTE.

IF  (S6Q00006 ~=  1 ) I11=0.
IF  (S6Q00006 = 1) I11=1.
VARIABLE LEVEL I11 (Scale).
VARIABLE LABELS  I11 'Appropriate storage of sharps waste'.
EXECUTE.

IF  (S6Q00005 ~=  1 ) I12=0.
IF  (S6Q00005 = 1) I12=1.
VARIABLE LEVEL I12 (Scale).
VARIABLE LABELS  I12 'Appropriate storage of infectious waste'.
EXECUTE.

IF  (S6Q00007 ~=  1 ) I13=0.
IF  (S6Q00007 = 1) I13=1.
VARIABLE LEVEL I13 (Scale).
VARIABLE LABELS  I13 'Disinfectant'.
EXECUTE.


IF  (S6Q00008 ~=  1 ) I14=0.
IF  (S6Q00008 = 1) I14=1.
VARIABLE LEVEL I14 (Scale).
VARIABLE LABELS  I14 'Standard disposable or auto-disable  syringes'.
EXECUTE.


IF  (S6Q00004 ~=  1 ) I16=0.
IF  (S6Q00004 = 1) I16=1.
VARIABLE LEVEL I16 (Scale).
VARIABLE LABELS  I16 'Latex gloves'.
EXECUTE.


IF  (S4Q022 ~=  1 ) T1=0.
IF  (S4Q022 = 1) T1=1.
VARIABLE LEVEL T1 (Scale).
VARIABLE LABELS  T1 'Guidelines for standard precautions'.
EXECUTE.


IF  (S6Q00002 = 1 | S6Q00001 = 1) I15=1.
ELSE I15=0.
VARIABLE LEVEL I15 (Scale).
VARIABLE LABELS  I15 'Soap and running water or alcohol based hand rub'.
EXECUTE.


COMPUTE Indicator5= SUM (I9,I11,I12,I13,I14,I15,I16,T1).
VARIABLE LEVEL Indicator5 (Scale).
VARIABLE LABELS  Indicator5 'Standards Precautions'.
EXECUTE.


*ANC Indicator*

IF  (S5Q00007B ~=  1 ) E5=0.
IF  (S5Q00007B = 1) E5=1.
VARIABLE LEVEL E5 (Scale).
VARIABLE LABELS  E5 'ANC Equipment'.
EXECUTE.

IF  (S8Q000 ~=  1 ) S8=0.
IF  (S8Q000 = 1) S8=1.
VARIABLE LEVEL S8 (Scale).
VARIABLE LABELS  S8 'ANC Service Availability'.
EXECUTE.


IF  (S8Q00101 ~=  1 ) S8_01=0.
IF  (S8Q00101 = 1) S8_01=1.
VARIABLE LEVEL S8_01 (Scale).
VARIABLE LABELS  S8_01 'ANC Service Availability'.
EXECUTE.

IF  (S8Q00102 ~=  1 ) S8_02=0.
IF  (S8Q00102 = 1) S8_02=1.
VARIABLE LEVEL S8_02 (Scale).
VARIABLE LABELS  S8_02 'ANC Service Availability'.
EXECUTE.

IF  (S8Q00103 ~=  1 ) S8_03=0.
IF  (S8Q00103 = 1) S8_03=1.
VARIABLE LEVEL S8_03 (Scale).
VARIABLE LABELS  S8_03 'ANC Service Availability'.
EXECUTE.

IF  (S8Q00104 ~=  1 ) S8_04=0.
IF  (S8Q00104 = 1) S8_04=1.
VARIABLE LEVEL S8_04 (Scale).
VARIABLE LABELS  S8_04 'ANC Service Availability'.
EXECUTE.

IF  (S8Q00105 ~=  1 ) S8_05=0.
IF  (S8Q00105 = 1) S8_05=1.
VARIABLE LEVEL S8_05 (Scale).
VARIABLE LABELS  S8_05 'ANC Service Availability'.
EXECUTE.

IF  (S8Q00201 ~=  1 ) T4=0.
IF  (S8Q00201 = 1) T4=1.
VARIABLE LEVEL T4 (Scale).
VARIABLE LABELS  T4 'ANC Staff & Training'.
EXECUTE.

IF  (S8Q00301 ~=  1 ) T5=0.
IF  (S8Q00301 = 1) T5=1.
VARIABLE LEVEL T5 (Scale).
VARIABLE LABELS  T5 'ANC Staff & Training'.
EXECUTE.

IF  (S8Q00302 ~=  1 ) D4=0.
IF  (S8Q00302 = 1) D4=1.
VARIABLE LEVEL D4 (Scale).
VARIABLE LABELS  D4 'ANC Diagnostic'.
EXECUTE.

IF  (S32Q0002 ~=  1 ) D1=0.
IF  (S32Q0002 = 1) D1=1.
VARIABLE LEVEL D1 (Scale).
VARIABLE LABELS  D1 'ANC Diagnostic'.
EXECUTE.

IF  (S40Q0501 ~=  1 ) M18=0.
IF  (S40Q0501 = 1) M18=1.
VARIABLE LEVEL M18 (Scale).
VARIABLE LABELS  M18 'ANC Medicines'.
EXECUTE.


IF  (S40Q0502 ~=  1 ) M19=0.
IF  (S40Q0502 = 1) M19=1.
VARIABLE LEVEL M19 (Scale).
VARIABLE LABELS  M19 'ANC Medicines'.
EXECUTE.


IF  (S40Q1304 ~=  1 ) M39=0.
IF  (S40Q1304 = 1) M39=1.
VARIABLE LEVEL M39 (Scale).
VARIABLE LABELS  M39 'ANC Medicines'.
EXECUTE.

IF  (S40Q1305 ~=  1 ) M40_1=0.
IF  (S40Q1305 = 1) M40_1=1.
VARIABLE LEVEL M40_1 (Scale).
VARIABLE LABELS  M40_1 'ANC Medicines'.
EXECUTE.


IF  (S40Q1306 ~=  1 ) M40_2=0.
IF  (S40Q1306 = 1) M40_2=1.
VARIABLE LEVEL M40_2 (Scale).
VARIABLE LABELS  M40_2 'ANC Medicines'.
EXECUTE.


IF  (S40Q0504 ~=  1 ) M20=0.
IF  (S40Q0504 = 1) M20=1.
VARIABLE LEVEL M20 (Scale).
VARIABLE LABELS  M20 'ANC Medicines'.
EXECUTE.

COMPUTE Indicator6= SUM (S8,S8_01,S8_02,S8_03,S8_04,S8_05).
VARIABLE LEVEL Indicator6 (Scale).
VARIABLE LABELS  Indicator6 'ANC Service Availability'.
EXECUTE.


COMPUTE Indicator7= SUM (T4,T5).
VARIABLE LEVEL Indicator7 (Scale).
VARIABLE LABELS  Indicator7 'ANC Staff & Training'.
EXECUTE.


COMPUTE Indicator8= SUM (E5).
VARIABLE LEVEL Indicator8 (Scale).
VARIABLE LABELS  Indicator8 'ANC Equipment'.
EXECUTE.


COMPUTE Indicator9= SUM (D4,D1).
VARIABLE LEVEL Indicator9 (Scale).
VARIABLE LABELS  Indicator9 'ANC Diagnostic'.
EXECUTE.


COMPUTE Indicator10= SUM (M18,M19,M39,M40_1,M40_2,M20).
VARIABLE LEVEL Indicator10 (Scale).
VARIABLE LABELS  Indicator10 'ANC Medicines'.
EXECUTE.


COMPUTE Indicator11= SUM (Indicator7,Indicator8,Indicator9,Indicator10).
VARIABLE LEVEL Indicator11 (Scale).
VARIABLE LABELS  Indicator11 'ANC Service Readiness'.
EXECUTE.


*Immunization*

IF  (S11Q100 ~=  1 ) IMM1=0.
IF  (S11Q100 = 1) IMM1=1.
VARIABLE LEVEL IMM1 (Scale).
VARIABLE LABELS  IMM1 'Imm Availability'.
EXECUTE.

IF  (S11Q10601 ~=  1 ) IMM2=0.
IF  (S11Q10601 = 1) IMM2=1.
VARIABLE LEVEL IMM2 (Scale).
VARIABLE LABELS  IMM2 'Imm Availability'.
EXECUTE.

IF  (S11Q10602 ~=  1 ) IMM3=0.
IF  (S11Q10602 = 1) IMM3=1.
VARIABLE LEVEL IMM3 (Scale).
VARIABLE LABELS  IMM3 'Imm Availability'.
EXECUTE.

IF  (S11Q10603 ~=  1 ) IMM4=0.
IF  (S11Q10603 = 1) IMM4=1.
VARIABLE LEVEL IMM4 (Scale).
VARIABLE LABELS  IMM4 'Imm Availability'.
EXECUTE.

IF  (S11Q10604 ~=  1 ) IMM5=0.
IF  (S11Q10604 = 1) IMM5=1.
VARIABLE LEVEL IMM5 (Scale).
VARIABLE LABELS  IMM5 'Imm Availability'.
EXECUTE.

IF  (S11Q10605 ~=  1 ) IMM6=0.
IF  (S11Q10605 = 1) IMM6=1.
VARIABLE LEVEL IMM6 (Scale).
VARIABLE LABELS  IMM6 'Imm Availability'.
EXECUTE.

IF  (S11Q10606 ~=  1 ) IMM7=0.
IF  (S11Q10606 = 1) IMM7=1.
VARIABLE LEVEL IMM7 (Scale).
VARIABLE LABELS  IMM7 'Imm Availability'.
EXECUTE.

IF  (S11Q11701 ~=  1 ) IMM8=0.
IF  (S11Q11701 = 1) IMM8=1.
VARIABLE LEVEL IMM8 (Scale).
VARIABLE LABELS  IMM8 'Imm Medicines'.
EXECUTE.

IF  (S11Q11702 ~=  1 ) IMM9=0.
IF  (S11Q11702 = 1) IMM9=1.
VARIABLE LEVEL IMM9 (Scale).
VARIABLE LABELS  IMM9 'Imm Medicines'.
EXECUTE.

IF  (S11Q11703 ~=  1 ) IMM10=0.
IF  (S11Q11703 = 1) IMM10=1.
VARIABLE LEVEL IMM10 (Scale).
VARIABLE LABELS  IMM10 'Imm Medicines'.
EXECUTE.


IF  (S11Q11704 ~=  1 ) IMM11=0.
IF  (S11Q11704 = 1) IMM11=1.
VARIABLE LEVEL IMM11 (Scale).
VARIABLE LABELS  IMM11 'Imm Medicines'.
EXECUTE.

IF  (S11Q11705 ~=  1 ) IMM12=0.
IF  (S11Q11705 = 1) IMM12=1.
VARIABLE LEVEL IMM12 (Scale).
VARIABLE LABELS  IMM12 'Imm Medicines'.
EXECUTE.


IF  (S11Q11706 ~=  1 ) IMM13=0.
IF  (S11Q11706 = 1) IMM13=1.
VARIABLE LEVEL IMM13 (Scale).
VARIABLE LABELS  IMM13 'Imm Medicines'.
EXECUTE.


IF  (S11Q10701 ~=  1 ) IMM14=0.
IF  (S11Q10701 = 1) IMM14=1.
VARIABLE LEVEL IMM14 (Scale).
VARIABLE LABELS  IMM14 'Imm Equipment'.
EXECUTE.


IF  (S11Q10702 ~=  1 ) IMM15=0.
IF  (S11Q10702 = 1) IMM15=1.
VARIABLE LEVEL IMM15 (Scale).
VARIABLE LABELS  IMM15 'Imm Equipment'.
EXECUTE.

IF  (S11Q10703 ~=  1 ) IMM16=0.
IF  (S11Q10703 = 1) IMM16=1.
VARIABLE LEVEL IMM16 (Scale).
VARIABLE LABELS  IMM16 'Imm Equipment'.
EXECUTE.


IF  (S11Q10704 ~=  1 ) IMM17=0.
IF  (S11Q10704 = 1) IMM17=1.
VARIABLE LEVEL IMM17 (Scale).
VARIABLE LABELS  IMM17 'Imm Equipment'.
EXECUTE.

IF  (S11Q10705 ~=  1 ) IMM18=0.
IF  (S11Q10705 = 1) IMM18=1.
VARIABLE LEVEL IMM18 (Scale).
VARIABLE LABELS  IMM18 'Imm Equipment'.
EXECUTE.


IF  (S11Q10706 ~=  1 ) IMM19=0.
IF  (S11Q10706 = 1) IMM19=1.
VARIABLE LEVEL IMM19 (Scale).
VARIABLE LABELS  IMM19 'Imm Equipment'.
EXECUTE.


IF  (S11Q105 ~=  1 ) IMM20=0.
IF  (S11Q105 = 1) IMM20=1.
VARIABLE LEVEL IMM20 (Scale).
VARIABLE LABELS  IMM20 'Imm Readiness'.
EXECUTE.

IF  (S11Q10607 ~=  1 ) IMM21=0.
IF  (S11Q10607 = 1) IMM21=1.
VARIABLE LEVEL IMM21 (Scale).
VARIABLE LABELS  IMM21 'Imm Readiness'.
EXECUTE.

COMPUTE Indicator13= SUM (IMM1,IMM2,IMM3,IMM4,IMM5,IMM6,IMM7).
VARIABLE LEVEL Indicator13 (Scale).
VARIABLE LABELS  Indicator13 'IMM Service Availability Score'.


COMPUTE Indicator12= SUM (IMM8,IMM9,IMM10,IMM11,IMM12,IMM13,IMM14,IMM15,IMM16,IMM17,IMM18,IMM19,IMM21,IMM20).
VARIABLE LEVEL Indicator12 (Scale).
VARIABLE LABELS  Indicator12 'IMM Service Readiness Score'.

* Tuberculosis

IF  (S18Q800 ~=  1 ) S16=0.
IF  (S18Q800 = 1) S16=1.
VARIABLE LEVEL S16 (Scale).
VARIABLE LABELS  S16 'TB Readiness'.
EXECUTE.

IF  ( S18Q801~=  1 ) S16_01=0.
IF  ( S18Q801= 1) S16_01=1.
VARIABLE LEVEL S16_01 (Scale).
VARIABLE LABELS  S16_01 'TB Availability'.
EXECUTE.

IF  (S18Q80201 ~=  1 ) S16_03=0.
IF  ( S18Q80201= 1) S16_03=1.
VARIABLE LEVEL S16_03 (Scale).
VARIABLE LABELS  S16_03 'TB Availability'.
EXECUTE.

IF  (S18Q80202 ~=  1 ) S16_04=0.
IF  (S18Q80202 = 1) S16_04=1.
VARIABLE LEVEL S16_04 (Scale).
VARIABLE LABELS  S16_04 'TB Availability'.
EXECUTE.


IF  (S18Q80203 ~=  1 ) S16_05=0.
IF  (S18Q80203 = 1) S16_05=1.
VARIABLE LEVEL S16_05 (Scale).
VARIABLE LABELS  S16_05 'TB Availability'.
EXECUTE.


IF  (S18Q80204 ~=  1 ) S16_06=0.
IF  (S18Q80204 = 1) S16_06=1.
VARIABLE LEVEL S16_06 (Scale).
VARIABLE LABELS  S16_06 'TB Availability'.
EXECUTE.


IF  (S18Q80204 ~=  1 ) S16_07=0.
IF  (S18Q80204 = 1) S16_07=1.
VARIABLE LEVEL S16_07 (Scale).
VARIABLE LABELS  S16_07 'TB Availability'.
EXECUTE.


IF  ( S1Q005= 1 | S1Q007= 1|S1Q007A= 1|S1Q008= 1) S16_02T=1.
ELSE S16_02T=0.
VARIABLE LEVEL S16_02T (Scale).
VARIABLE LABELS  S16_02T 'TB Availability'.
EXECUTE.

IF  (S18Q80202 ~=  1 ) S16_02_1=0.
IF  (S18Q80202 = 1) S16_02_1=1.
VARIABLE LEVEL S16_02_1 (Scale).
VARIABLE LABELS  S16_02_1 'TB Availability'.
EXECUTE.


IF  (S18Q80203 ~=  1 ) S16_02_2=0.
IF  (S18Q80203 = 1) S16_02_2=1.
VARIABLE LEVEL S16_02_2 (Scale).
VARIABLE LABELS  S16_02_2 'TB Availability'.
EXECUTE.


IF  (S18Q80204 ~=  1 ) S16_02_3=0.
IF  (S18Q80204 = 1) S16_02_3=1.
VARIABLE LEVEL S16_02_3 (Scale).
VARIABLE LABELS  S16_02_3 'TB Availability'.
EXECUTE.


IF  (S18Q80205 ~=  1 ) S16_02_4=0.
IF  (S18Q80205 = 1) S16_02_4=1.
VARIABLE LEVEL S16_02_4 (Scale).
VARIABLE LABELS  S16_02_4 'TB Availability'.
EXECUTE.

IF  (S18Q803 ~=  1 ) S6_08=0.
IF  (S18Q803 = 1) S6_08=1.
VARIABLE LEVEL S6_08 (Scale).
VARIABLE LABELS  S6_08 'TB Availability'.
EXECUTE.


IF  (S18Q804 ~=  1 ) S6_09=0.
IF  (S18Q804 = 1) S6_09=1.
VARIABLE LEVEL S6_09 (Scale).
VARIABLE LABELS  S6_09 'TB Availability'.
EXECUTE.


IF  (S18Q805 ~=  1 ) S6_10=0.
IF  (S18Q805 = 1) S6_10=1.
VARIABLE LEVEL S6_10 (Scale).
VARIABLE LABELS  S6_10 'TB Availability'.
EXECUTE.


IF  (S18Q806 ~=  1 ) D13=0.
IF  (S18Q806 = 1) D13=1.
VARIABLE LEVEL D13 (Scale).
VARIABLE LABELS  D13 'TB Diagnostic'.
EXECUTE.


IF  (S18Q80701~=  1 ) T22=0.
IF  (S18Q80701= 1) T22=1.
VARIABLE LEVEL T22 (Scale).
VARIABLE LABELS  T22 'TB Diagnostic'.
EXECUTE.

IF  (S18Q80702~=  1 ) T23=0.
IF  (S18Q80702 = 1) T23=1.
VARIABLE LEVEL T23 (Scale).
VARIABLE LABELS  T23 'TB Staff & Training'.
EXECUTE.

IF  (S18Q80703 ~=  1 ) T24=0.
IF  (S18Q80703 = 1) T24=1.
VARIABLE LEVEL T24 (Scale).
VARIABLE LABELS  T24 'TB Staff & Training'.
EXECUTE.

IF  (S18Q80704 ~=  1 ) T25=0.
IF  (S18Q80704 = 1) T25=1.
VARIABLE LEVEL T25 (Scale).
VARIABLE LABELS  T25 'TB Staff & Training'.
EXECUTE.

IF  (S18Q80801 ~=  1 ) T26=0.
IF  (S18Q80801 = 1) T26=1.
VARIABLE LEVEL T26 (Scale).
VARIABLE LABELS  T26 'TB Staff & Training'.
EXECUTE.


IF  (S18Q80802 ~=  1 ) T27=0.
IF  (S18Q80802= 1) T27=1.
VARIABLE LEVEL T27 (Scale).
VARIABLE LABELS  T27 'TB Staff & Training'.
EXECUTE.

IF  (S18Q80803 ~=  1 ) T28=0.
IF  (S18Q80803 = 1) T28=1.
VARIABLE LEVEL T28 (Scale).
VARIABLE LABELS  T28 'TB Staff & Training'.
EXECUTE.


IF  (S18Q80204 = 1 | S18Q80204 = 1 | S18Q80202 = 1 | S18Q80203 = 1 | S18Q80204 = 1 | S18Q80205 = 1 | S18Q803 = 1 | S18Q804 = 1 | S18Q805 = 1) M41T=1.
ELSE M41T=0.
VARIABLE LEVEL M41T (Scale).
VARIABLE LABELS  M41T 'TB Staff & Training'.
EXECUTE.

IF  (S18Q805 ~=  1 ) M41_1=0.
IF  (S18Q805 = 1) M41_1=1.
VARIABLE LEVEL M41_1 (Scale).
VARIABLE LABELS  M41_1 'TB Medicines'.
EXECUTE.


IF  (S18Q81002 ~=  1 ) M41_2=0.
IF  (S18Q81002 = 1) M41_2=1.
VARIABLE LEVEL M41_2 (Scale).
VARIABLE LABELS  M41_2 'TB Medicines'.
EXECUTE.

IF  (S18Q81003 ~=  1 ) M41_3=0.
IF  (S18Q81003 = 1) M41_3=1.
VARIABLE LEVEL M41_3 (Scale).
VARIABLE LABELS  M41_3 'TB Medicines'.
EXECUTE.

IF  (S18Q81004 ~=  1 ) M41_4=0.
IF  (S18Q81004 = 1) M41_4=1.
VARIABLE LEVEL M41_4 (Scale).
VARIABLE LABELS  M41_4 'TB Medicines'.
EXECUTE.


IF  (S18Q81005 ~=  1 ) M41_5=0.
IF  (S18Q81005 = 1) M41_5=1.
VARIABLE LEVEL M41_5 (Scale).
VARIABLE LABELS  M41_5 'TB Medicines'.
EXECUTE.


IF  (S18Q81006 ~=  1 ) M41_6=0.
IF  (S18Q81006 = 1) M41_6=1.
VARIABLE LEVEL M41_6 (Scale).
VARIABLE LABELS  M41_6 'TB Medicines'.
EXECUTE.


IF  (S18Q81007 ~=  1 ) M41_7=0.
IF  (S18Q81007 = 1) M41_7=1.
VARIABLE LEVEL M41_7 (Scale).
VARIABLE LABELS  M41_7 'TB Medicines'.
EXECUTE.


IF  (S18Q81008 ~=  1 ) M41_8=0.
IF  (S18Q81008 = 1) M41_8=1.
VARIABLE LEVEL M41_8 (Scale).
VARIABLE LABELS  M41_8 'TB Medicines'.
EXECUTE.


IF  (S18Q81009 ~=  1 ) M41_9=0.
IF  (S18Q81009 = 1) M41_9=1.
VARIABLE LEVEL M41_9 (Scale).
VARIABLE LABELS  M41_9 'TB Medicines'.
EXECUTE.


IF  (S31Q0103 ~=  1 ) D6_1=0.
IF  (S31Q0103 = 1) D6_1=1.
VARIABLE LEVEL D6_1 (Scale).
VARIABLE LABELS  D6_1 'TB Diagnostic'.
EXECUTE.

IF  (S32Q0005 ~=  1 ) D6_2=0.
IF  (S32Q0005 = 1) D6_2=1.
VARIABLE LEVEL D6_2 (Scale).
VARIABLE LABELS  D6_2 'TB Diagnostic'.
EXECUTE.


IF  (S18Q80703 = 1 | S18Q80704 =1 | S18Q80801=1 ) D8T=1.
ELSE D8T=0.
VARIABLE LEVEL D8T (Scale).
VARIABLE LABELS  D8T 'TB Diagnostic'.
EXECUTE.


IF  (S33Q0201B ~=  1 ) D8_1=0.
IF  (S33Q0201B = 1) D8_1=1.
VARIABLE LEVEL D8_1 (Scale).
VARIABLE LABELS  D8_1 'TB Diagnostic'.
EXECUTE.


IF  (S33Q0202B ~=  1 ) D8_2=0.
IF  (S33Q0202B = 1) D8_2=1.
VARIABLE LEVEL D8_2 (Scale).
VARIABLE LABELS  D8_2 'TB Diagnostic'.
EXECUTE.

IF  (S33Q0203B ~=  1 ) D8_3=0.
IF  (S33Q0203B = 1) D8_3=1.
VARIABLE LEVEL D8_3 (Scale).
VARIABLE LABELS  D8_3 'TB Diagnostic'.
EXECUTE.


IF  (S33Q0203B ~=  1 ) D8_4=0.
IF  (S33Q0203B = 1) D8_4=1.
VARIABLE LEVEL D8_4 (Scale).
VARIABLE LABELS  D8_4 'TB Diagnostic'.
EXECUTE.


COMPUTE Indicator17= SUM (T22, T23, T24, T25, T26, T27, T28). 
VARIABLE LEVEL Indicator17 (Scale).
VARIABLE LABELS  Indicator17 'TB Training'.


COMPUTE Indicator18= SUM (D13, D6, D8T, D6). 
VARIABLE LEVEL Indicator18 (Scale).
VARIABLE LABELS  Indicator18 'TB Diagnosis'.


COMPUTE Indicator19= SUM (M41T). 
VARIABLE LEVEL Indicator19 (Scale).
VARIABLE LABELS  Indicator19 'TB Medicines'.


COMPUTE Indicator16= SUM (S16,S16_01, S16_03, S16_04, S16_05, S16_06, S16_07, S16_02T, S6_08, S6_09, S6_10).
VARIABLE LEVEL Indicator16 (Scale).
VARIABLE LABELS  Indicator16 'TB Service Availability Score'.

COMPUTE Indicator15= SUM (Indicator17,Indicator18,Indicator19).
VARIABLE LEVEL Indicator15 (Scale).
VARIABLE LABELS  Indicator15 'TB Service Readiness Score'.
*Cardiovascular


IF  (S5Q00001B  ~=  1 )E1_1=0.
IF  (S5Q00001B  = 1) E1_1=1.
VARIABLE LEVEL E1_1 (Scale).
VARIABLE LABELS  E1_1 'Card Equipment'.
EXECUTE.


IF  (S5Q00006B  ~=  1 )E4_1=0.
IF  (S5Q00006B  = 1) E4_1=1.
VARIABLE LEVEL E4_1 (Scale).
VARIABLE LABELS  E4_1 'Card Equipment'.
EXECUTE.


IF  (S5Q00007B  ~=  1 )E5_1=0.
IF  (S5Q00007B  = 1) E5_1=1.
VARIABLE LEVEL E5_1 (Scale).
VARIABLE LABELS  E5_1 'Card Equipment'.
EXECUTE.


IF  (S5Q00010B  ~=  1 )E45=0.
IF  (S5Q00010B  = 1) E45=1.
VARIABLE LEVEL E45 (Scale).
VARIABLE LABELS  E45 'Card Equipment'.
EXECUTE.


IF  (S20Q000  ~=  1 )S23=0.
IF  (S20Q000  = 1) S23=1.
VARIABLE LEVEL S23 (Scale).
VARIABLE LABELS  S23 'Card Equipment'.
EXECUTE.

IF  (S20Q005  ~=  1 )T45=0.
IF  (S20Q005  = 1) T45=1.
VARIABLE LEVEL T45 (Scale).
VARIABLE LABELS  T45 'Card Equipment'.
EXECUTE.


IF  (S20Q006  ~=  1 )T46=0.
IF  (S20Q006  = 1) T46=1.
VARIABLE LEVEL T46 (Scale).
VARIABLE LABELS  T46 'Card Equipment'.
EXECUTE.


COMPUTE Indicator20= SUM (S23). 
VARIABLE LEVEL Indicator20 (Scale).
VARIABLE LABELS  Indicator20 'Card Availability'.


COMPUTE Indicator21= SUM (T45,T46). 
VARIABLE LEVEL Indicator21 (Scale).
VARIABLE LABELS  Indicator21 'Card Training'.

COMPUTE Indicator22= SUM (E1,E4,E5,E45). 
VARIABLE LEVEL Indicator22 (Scale).
VARIABLE LABELS  Indicator22 'Card Equipment'.


COMPUTE Indicator23= SUM (M50,M53,M54,M55,M56,M57). 
VARIABLE LEVEL Indicator23 (Scale).
VARIABLE LABELS  Indicator23 'Card Medicines'.


COMPUTE Indicator24= SUM (Indicator21,Indicator22,Indicator23). 
VARIABLE LEVEL Indicator24 (Scale).
VARIABLE LABELS  Indicator24 'Card Readiness'.


*Cervical Cancer

IF  (S20Q000  ~=  1 )Indicator25=0.
IF  (S20Q000  = 1) Indicator25=1.
VARIABLE LEVEL Indicator25 (Scale).
VARIABLE LABELS  Indicator25 'Cervical Availability Score'.
EXECUTE.


IF  (S20Q012  ~=  1 )T60=0.
IF  (S20Q012  = 1) T60=1.
VARIABLE LEVEL T60 (Scale).
VARIABLE LABELS  T60 'Cervical Training'.
EXECUTE.


IF  (S20Q013  ~=  1 )T61=0.
IF  (S20Q013  = 1) T61=1.
VARIABLE LEVEL T61(Scale).
VARIABLE LABELS  T61 'Cervical Training'.
EXECUTE.


COMPUTE Indicator26= SUM (T60,T61). 
VARIABLE LEVEL Indicator26 (Scale).
VARIABLE LABELS  Indicator26 'Cervical Training Score'.


IF  (S20Q01402B  ~=  1 )Indicator27=0.
IF  (S20Q01402B  = 1) Indicator27=1.
VARIABLE LEVEL Indicator27 (Scale).
VARIABLE LABELS  Indicator27 'Cervical Equipment Score'.
EXECUTE.


IF  (S20Q01401  ~=  1 )Indicator28=0.
IF  (S20Q01401  = 1) Indicator28=1.
VARIABLE LEVEL Indicator28 (Scale).
VARIABLE LABELS  Indicator28 'Cervical DIagnosis Score'.
EXECUTE.


COMPUTE Indicator29= SUM (Indicator26,Indicator27,Indicator28). 
VARIABLE LEVEL Indicator29 (Scale).
VARIABLE LABELS  Indicator29 'Cervical Service Readiness Score'.


*Child Preventive and curative services

IF  (S5Q00002B ~=  1 ) E38=0.
IF  (S5Q00002B = 1) E38=1.
VARIABLE LEVEL E38 (Scale).
VARIABLE LABELS  E38 'Child Preventive Equipment'.
EXECUTE.

IF  (S5Q00003B ~=  1 ) E38_1=0.
IF  (S5Q00003B = 1) E38_1=1.
VARIABLE LEVEL E38_1 (Scale).
VARIABLE LABELS  E38_1 'Child Preventive Equipment'.
EXECUTE.


IF  (S5Q00005B ~=  1 ) E3=0.
IF  (S5Q00005B = 1) E3=1.
VARIABLE LEVEL E3 (Scale).
VARIABLE LABELS  E3 'Child Preventive Equipment'.
EXECUTE.

IF  (S5Q00006B ~=  1 ) E4=0.
IF  (S5Q00006B = 1) E4=1.
VARIABLE LEVEL E4 (Scale).
VARIABLE LABELS  E4 'Child Preventive Equipment'.
EXECUTE.


IF  (S12Q200 ~=  1 ) S11=0.
IF  (S12Q200 = 1) S11=1.
VARIABLE LEVEL S11 (Scale).
VARIABLE LABELS  S11 'Child Preventive Service Availability'.
EXECUTE.


IF  (S12Q20101 ~=  1 ) S11_01=0.
IF  (S12Q20101 = 1) S11_01=1.
VARIABLE LEVEL S11_01 (Scale).
VARIABLE LABELS  S11_01 'Child Preventive Service Availability'.
EXECUTE.


IF  (S12Q20102 ~=  1 ) S11_02=0.
IF  (S12Q20102 = 1) S11_02=1.
VARIABLE LEVEL S11_02 (Scale).
VARIABLE LABELS  S11_02 'Child Preventive Service Availability'.
EXECUTE.


IF  (S12Q20103 ~=  1 ) S11_03=0.
IF  (S12Q20103 = 1) S11_03=1.
VARIABLE LEVEL S11_03 (Scale).
VARIABLE LABELS  S11_03 'Child Preventive Service Availability'.
EXECUTE.


IF  (S12Q20104 ~=  1 ) S11_04=0.
IF  (S12Q20104 = 1) S11_04=1.
VARIABLE LEVEL S11_04 (Scale).
VARIABLE LABELS  S11_04 'Child Preventive Service Availability'.
EXECUTE.

IF  (S12Q20105 ~=  1 ) S11_04_1=0.
IF  (S12Q20105 = 1) S11_04_1=1.
VARIABLE LEVEL S11_04_1 (Scale).
VARIABLE LABELS  S11_04_1 'Child Preventive Service Availability'.
EXECUTE.

IF  (S12Q20106 ~=  1 ) S11_05=0.
IF  (S12Q20106 = 1) S11_05=1.
VARIABLE LEVEL S11_05 (Scale).
VARIABLE LABELS  S11_05 'Child Preventive Service Availability'.
EXECUTE.

IF  (S12Q20107 ~=  1 ) S11_06=0.
IF  (S12Q20107 = 1) S11_06=1.
VARIABLE LEVEL S11_06 (Scale).
VARIABLE LABELS  S11_06 'Child Preventive Service Availability'.
EXECUTE.

IF  (S12Q20108 ~=  1 ) S11_07=0.
IF  (S12Q20108 = 1) S11_07=1.
VARIABLE LEVEL S11_07 (Scale).
VARIABLE LABELS  S11_07 'Child Preventive Service Availability'.
EXECUTE.


IF  (S12Q20109 ~=  1 ) S11_08=0.
IF  (S12Q20109 = 1) S11_08=1.
VARIABLE LEVEL S11_08 (Scale).
VARIABLE LABELS  S11_08 'Child Preventive Service Availability'.
EXECUTE.

IF  (S12Q20201 ~=  1 ) T10=0.
IF  (S12Q20201 = 1) T10=1.
VARIABLE LEVEL T10 (Scale).
VARIABLE LABELS  T10 'Child Preventive Training'.
EXECUTE.


IF  (S12Q20202 ~=  1 ) T11=0.
IF  (S12Q20202 = 1) T11=1.
VARIABLE LEVEL T11 (Scale).
VARIABLE LABELS  T11 'Child Preventive Training'.
EXECUTE.


IF  (S12Q20301 ~=  1 ) T12=0.
IF  (S12Q20301 = 1) T12=1.
VARIABLE LEVEL T12 (Scale).
VARIABLE LABELS  T12 'Child Preventive Training'.
EXECUTE.


IF  (S12Q20302 ~=  1 ) T13=0.
IF  (S12Q20302 = 1) T13=1.
VARIABLE LEVEL T13 (Scale).
VARIABLE LABELS  T13 'Child Preventive Training'.
EXECUTE.

IF  (S12Q20401B ~=  1 ) E16=0.
IF  (S12Q20401B = 1) E16=1.
VARIABLE LEVEL E16 (Scale).
VARIABLE LABELS  E16 'Child Preventive Equipment'.
EXECUTE.

IF  (S12Q20402A ~=  1 ) E17=0.
IF  (S12Q20402A = 1) E17=1.
VARIABLE LEVEL E17 (Scale).
VARIABLE LABELS  E17 'Child Preventive Equipment'.
EXECUTE.


IF  (S19Q903 ~=  1 ) D3=0.
IF  (S19Q903 = 1) D3=1.
VARIABLE LEVEL D3 (Scale).
VARIABLE LABELS  D3 'Child Preventive Diagnosis'.
EXECUTE.


IF  (S32Q0002 ~=  1 ) D1=0.
IF  (S32Q0002 = 1) D1=1.
VARIABLE LEVEL D1 (Scale).
VARIABLE LABELS  D1 'Child Preventive Diagnosis'.
EXECUTE.


IF  (S32Q0003 ~=  1 ) D10=0.
IF  (S32Q0003 = 1) D10=1.
VARIABLE LEVEL D10 (Scale).
VARIABLE LABELS  D10 'Child Preventive Diagnosis'.
EXECUTE.

IF  (S40Q0103 ~=  1 ) M35=0.
IF  (S40Q0103 = 1) M35=1.
VARIABLE LEVEL M35 (Scale).
VARIABLE LABELS  M35 'Child Preventive Medicine'.
EXECUTE.


IF  (S40Q0802 ~=  1 ) M32=0.
IF  (S40Q0802 = 1) M32=1.
VARIABLE LEVEL M32 (Scale).
VARIABLE LABELS  M32 'Child Preventive Medicine'.
EXECUTE.


IF  (S40Q0803 ~=  1 ) M36=0.
IF  (S40Q0803 = 1) M36=1.
VARIABLE LEVEL M36 (Scale).
VARIABLE LABELS  M36 'Child Preventive Medicine'.
EXECUTE.


IF  (S40Q0805 ~=  1 ) M34=0.
IF  (S40Q0805 = 1) M34=1.
VARIABLE LEVEL M34 (Scale).
VARIABLE LABELS  M34 'Child Preventive Medicine'.
EXECUTE.


IF  (S40Q0807 ~=  1 ) M7=0.
IF  (S40Q0807 = 1) M7=1.
VARIABLE LEVEL M7 (Scale).
VARIABLE LABELS  M7 'Child Preventive Medicine'.
EXECUTE.


IF  (S40Q0808 ~=  1 ) M12=0.
IF  (S40Q0808 = 1) M12=1.
VARIABLE LEVEL M12 (Scale).
VARIABLE LABELS  M12 'Child Preventive Medicine'.
EXECUTE.


IF  (S40Q0809 ~=  1 ) M33=0.
IF  (S40Q0809 = 1) M33=1.
VARIABLE LEVEL M33 (Scale).
VARIABLE LABELS  M33 'Child Preventive Medicine'.
EXECUTE.


COMPUTE Indicator30= SUM (S11,S11_01,S11_02,S11_03,S11_04,S11_04_1,S11_05,S11_06,S11_07,S11_08). 
VARIABLE LEVEL Indicator30 (Scale).
VARIABLE LABELS  Indicator30 'Child Preventive Service Availability Score'.


COMPUTE Indicator31= SUM (T10,T11,T12,T13). 
VARIABLE LEVEL Indicator31 (Scale).
VARIABLE LABELS  Indicator31 'Child Preventive Training Score'.


COMPUTE Indicator32= SUM (E38,E38_1,E3,E4,E16,E17). 
VARIABLE LEVEL Indicator32 (Scale).
VARIABLE LABELS  Indicator32 'Child Preventive Equipment Score'.


COMPUTE Indicator33= SUM (D3,D1,D10). 
VARIABLE LEVEL Indicator33 (Scale).
VARIABLE LABELS  Indicator33 'Child Preventive Diagnosis Score'.


COMPUTE Indicator34= SUM (M35,M32,M36,M34,M7,M12,M33). 
VARIABLE LEVEL Indicator34 (Scale).
VARIABLE LABELS  Indicator34 'Child Preventive Medicines Score'.


COMPUTE Indicator35= SUM (Indicator31,Indicator32,Indicator33,Indicator34). 
VARIABLE LEVEL Indicator35 (Scale).
VARIABLE LABELS  Indicator35 'Child Preventive Service Readiness Score'.


*Chronic Respiratory

IF  (S5Q00010B ~=  1 ) E45=0.
IF  (S5Q00010B = 1) E45=1.
VARIABLE LEVEL E45 (Scale).
VARIABLE LABELS  E45 'Chronic Respiratory Equipment'.
EXECUTE.


IF  (S5Q00010B ~=  1 ) Indicator36=0.
IF  (S5Q00010B = 1) Indicator36=1.
VARIABLE LEVEL Indicator36 (Scale).
VARIABLE LABELS  Indicator36 'Chronic Respiratory Service Availability Score'.
EXECUTE.

IF  (S20Q008 ~=  1 ) T47=0.
IF  (S20Q008 = 1) T47=1.
VARIABLE LEVEL T47 (Scale).
VARIABLE LABELS  T47 'Chronic Respiratory Training'.
EXECUTE.


IF  (S20Q009 ~=  1 ) T48=0.
IF  (S20Q009 = 1) T48=1.
VARIABLE LEVEL T48 (Scale).
VARIABLE LABELS  T48 'Chronic Respiratory Training'.
EXECUTE.


IF  (S20Q01001B ~=  1 ) E19=0.
IF  (S20Q01001B = 1) E19=1.
VARIABLE LEVEL E19 (Scale).
VARIABLE LABELS  E19 'Chronic Respiratory Equipment'.
EXECUTE.


IF  (S20Q01002B ~=  1 ) E20=0.
IF  (S20Q01002B = 1) E20=1.
VARIABLE LEVEL E20 (Scale).
VARIABLE LABELS  E20 'Chronic Respiratory Equipment'.
EXECUTE.


IF  (S40Q0210 ~=  1 ) M60=0.
IF  (S40Q0210 = 1) M60=1.
VARIABLE LEVEL M60 (Scale).
VARIABLE LABELS  M60 'Chronic Respiratory Medicines'.
EXECUTE.


IF  (S40Q0211 ~=  1 ) M61=0.
IF  (S40Q0211 = 1) M61=1.
VARIABLE LEVEL M61 (Scale).
VARIABLE LABELS  M61 'Chronic Respiratory Medicines'.
EXECUTE.


IF  (S40Q0212 ~=  1 ) M62=0.
IF  (S40Q0212 = 1) M62=1.
VARIABLE LEVEL M62 (Scale).
VARIABLE LABELS  M62 'Chronic Respiratory Medicines'.
EXECUTE.


COMPUTE Indicator37 = SUM (T47,T48). 
VARIABLE LEVEL Indicator37 (Scale).
VARIABLE LABELS  Indicator37 'Chronic Respiratory Training Score'.


COMPUTE Indicator38 = SUM (E4,E45,E19,E20). 
VARIABLE LEVEL Indicator38 (Scale).
VARIABLE LABELS  Indicator38 'Chronic Respiratory Equipment Score'.


COMPUTE Indicator39 = SUM (M59,M60,M61,M62,M13). 
VARIABLE LEVEL Indicator39 (Scale).
VARIABLE LABELS  Indicator39 'Chronic Respiratory Medicines Score'.


COMPUTE Indicator40 = SUM (Indicator37,Indicator38,Indicator39). 
VARIABLE LEVEL Indicator40 (Scale).
VARIABLE LABELS  Indicator40 'Chronic Respiratory Service Readiness Score'.


*Diabetes

IF  (S5Q00004B ~=  1 ) E18=0.
IF  (S5Q00004B = 1) E18=1.
VARIABLE LEVEL E18 (Scale).
VARIABLE LABELS  E18 'Diabetes Equipment'.
EXECUTE.


IF  (S5Q00007B ~=  1 ) E5=0.
IF  (S5Q00007B = 1) E5=1.
VARIABLE LEVEL E5 (Scale).
VARIABLE LABELS  E5 'Diabetes Equipment'.
EXECUTE.


IF  (S20Q000 ~=  1 ) Indicator41 =0.
IF  (S20Q000 = 1) Indicator41 =1.
VARIABLE LEVEL Indicator41(Scale).
VARIABLE LABELS Indicator41 'Diabetes Service availability Score'.
EXECUTE.


IF  (S20Q002 ~=  1 ) T43=0.
IF  (S20Q002 = 1) T43=1.
VARIABLE LEVEL T43 (Scale).
VARIABLE LABELS  T43 'Diabetes Training'.
EXECUTE.


IF  (S20Q003 ~=  1 ) T44=0.
IF  (S20Q003 = 1) T44=1.
VARIABLE LEVEL T44 (Scale).
VARIABLE LABELS  T44 'Diabetes Training'.
EXECUTE.

IF  (S31Q0007 ~=  1 ) D20=0.
IF  (S31Q0007 = 1) D20=1.
VARIABLE LEVEL D20 (Scale).
VARIABLE LABELS  D20 'Diabetes Diagnosis'.
EXECUTE.

IF  (S40Q0203 ~=  1 ) M52=0.
IF  (S40Q0203 = 1) M52=1.
VARIABLE LEVEL M52 (Scale).
VARIABLE LABELS  M52 'Diabetes Medicines'.
EXECUTE.


IF  (S40Q0215 ~=  1 ) M115=0.
IF  (S40Q0215 = 1) M115=1.
VARIABLE LEVEL M115 (Scale).
VARIABLE LABELS  M115 'Diabetes Medicines'.
EXECUTE.


COMPUTE Indicator42 = SUM (T43,T44). 
VARIABLE LEVEL Indicator42 (Scale).
VARIABLE LABELS  Indicator42 'Diabetes Training Score'.


COMPUTE Indicator43 = SUM (E1,E18,E5). 
VARIABLE LEVEL Indicator43 (Scale).
VARIABLE LABELS  Indicator43 'Diabetes Equipment Score'.


COMPUTE Indicator44 = SUM (D4,D20,D2). 
VARIABLE LEVEL Indicator44 (Scale).
VARIABLE LABELS  Indicator44 'Diabetes Diagnosis Score'.


COMPUTE Indicator45 = SUM (M50,M51,M52,M10,M115). 
VARIABLE LEVEL Indicator45 (Scale).
VARIABLE LABELS  Indicator45 'Diabetes Medicines Score'.


COMPUTE Indicator46 = SUM (Indicator42,Indicator43,Indicator44,Indicator45). 
VARIABLE LEVEL Indicator46 (Scale).
VARIABLE LABELS  Indicator46 'Diabetes Service Readiness Score'.


*essential Medicines

IF  (S40Q0105 ~=  1 ) M2=0.
IF  (S40Q0105 = 1) M2=1.
VARIABLE LEVEL M2 (Scale).
VARIABLE LABELS  M2 'Amoxicillin cap/tab'.
EXECUTE.


IF  (S40Q0106 ~=  1 ) M5=0.
IF  (S40Q0106 = 1) M5=1.
VARIABLE LEVEL M5 (Scale).
VARIABLE LABELS  M5 'Ceftriaxone injection'.
EXECUTE.


IF  (S40Q0201 ~=  1 ) M50=0.
IF  (S40Q0201 = 1) M50=1.
VARIABLE LEVEL M50 (Scale).
VARIABLE LABELS  M50 'Metformin cap/tab'.
EXECUTE.

IF  (S40Q0202 ~=  1 ) M51=0.
IF  (S40Q0202 = 1) M51=1.
VARIABLE LEVEL M51 (Scale).
VARIABLE LABELS  M51 'Insulin regular injection'.
EXECUTE.

IF  (S40Q0204 ~=  1 ) M53=0.
IF  (S40Q0204 = 1) M53=1.
VARIABLE LEVEL M53 (Scale).
VARIABLE LABELS  M53 'ACE inhibitor (e.g. enalapril, lisinopril, ramipril, perindopril)'.
EXECUTE.


IF  (S40Q0205 ~=  1 ) M54=0.
IF  (S40Q0205 = 1) M54=1.
VARIABLE LEVEL M54 (Scale).
VARIABLE LABELS  M54 'Thiazide (e.g. hydrochlorothiazide)'.
EXECUTE.

IF  (S40Q0206 ~=  1 ) M55=0.
IF  (S40Q0206 = 1) M55=1.
VARIABLE LEVEL M55 (Scale).
VARIABLE LABELS  M55 'Beta blocker (e.g.bisoprolol, metoprolol, carvedilol, atenolol)'.
EXECUTE.

IF  (S40Q0207 ~=  1 ) M56=0.
IF  (S40Q0207 = 1) M56=1.
VARIABLE LEVEL M56 (Scale).
VARIABLE LABELS  M56 'Calcium channel blocker (e.g. amlodipine)'.
EXECUTE.


IF  (S40Q0208 ~=  1 ) M57=0.
IF  (S40Q0208 = 1) M57=1.
VARIABLE LEVEL M57 (Scale).
VARIABLE LABELS  M57 'Aspirin cap/tab'.
EXECUTE.


IF  (S40Q0209 ~=  1 ) M59=0.
IF  (S40Q0209 = 1) M59=1.
VARIABLE LEVEL M59 (Scale).
VARIABLE LABELS  M59 'Beclomethasone inhaler'.
EXECUTE.

IF  (S40Q0214 ~=  1 ) M10=0.
IF  (S40Q0214 = 1) M10=1.
VARIABLE LEVEL M10 (Scale).
VARIABLE LABELS  M10 'Glibenclamide cap/tab'.
EXECUTE.

IF  (S40Q0219 ~=  1 ) M11=0.
IF  (S40Q0219 = 1) M11=1.
VARIABLE LEVEL M11 (Scale).
VARIABLE LABELS  M11 'Omeprazole tablet or alternative such as pantoprazole, rabeprazole'.
EXECUTE.


IF  (S40Q0221 ~=  1 ) M13=0.
IF  (S40Q0221 = 1) M13=1.
VARIABLE LEVEL M13 (Scale).
VARIABLE LABELS  M13 'Salbutamol inhaler'.
EXECUTE.


IF  (S40Q0222 ~=  1 ) M14=0.
IF  (S40Q0222 = 1) M14=1.
VARIABLE LEVEL M14 (Scale).
VARIABLE LABELS  M14 'Simvastatin tablet or other statin e.g. atorvastatin, pravastatin, fluvastatin'.
EXECUTE.


IF  (S40Q0507 ~=  1 ) M24=0.
IF  (S40Q0507 = 1) M24=1.
VARIABLE LEVEL M24 (Scale).
VARIABLE LABELS  M24 'Magnesium sulphate injectable'.
EXECUTE.


IF  (S40Q0508 ~=  1 ) M71=0.
IF  (S40Q0508 = 1) M71=1.
VARIABLE LEVEL M71 (Scale).
VARIABLE LABELS  M71 'Ampicillin powder for injection'.
EXECUTE.


IF  (S40Q0509 ~=  1 ) M72=0.
IF  (S40Q0509 = 1) M72=1.
VARIABLE LEVEL M72 (Scale).
VARIABLE LABELS  M72 'Gentamicin injection'.
EXECUTE.


IF  (S40Q0520 ~=  1 ) M22=0.
IF  (S40Q0520 = 1) M22=1.
VARIABLE LEVEL M22 (Scale).
VARIABLE LABELS  M22 'Oxytocin injection'.
EXECUTE.


IF  (S40Q0802 ~=  1 ) M32=0.
IF  (S40Q0802 = 1) M32=1.
VARIABLE LEVEL M32 (Scale).
VARIABLE LABELS  M32 'Oral Rehydration Salts (ORS) sachets'.
EXECUTE.


IF  (S40Q0809 ~=  1 ) M33=0.
IF  (S40Q0809 = 1) M33=1.
VARIABLE LEVEL M33 (Scale).
VARIABLE LABELS  M33 'Amoxicillin 250 mg or 500 mg dispersible tablet or syrup/suspension'.
EXECUTE.


IF  (S40Q2302 ~=  1 ) M119=0.
IF  (S40Q2302 = 1) M119=1.
VARIABLE LEVEL M119 (Scale).
VARIABLE LABELS  M119 'Carbamazepine tablet'.
EXECUTE.

IF  (S40Q2305 ~=  1 ) M25=0.
IF  (S40Q2305 = 1) M25=1.
VARIABLE LEVEL M25 (Scale).
VARIABLE LABELS  M25 'Diazepam injection or diazepam rectal tubes'.
EXECUTE.


IF  (S40Q2306 ~=  1 ) M94=0.
IF  (S40Q2306 = 1) M94=1.
VARIABLE LEVEL M94 (Scale).
VARIABLE LABELS  M94 'Fluoxetine tablet'.
EXECUTE.


IF  (S40Q2402 ~=  1 ) M124=0.
IF  (S40Q2402 = 1) M124=1.
VARIABLE LEVEL M124 (Scale).
VARIABLE LABELS  M124 'Haloperidol injection'.
EXECUTE.


*Basic Obstetric and Newborn Care

IF  (S6Q00004 ~=  1 ) I20=0.
IF  (S6Q00004 = 1) I20=1.
VARIABLE LEVEL I20 (Scale).
VARIABLE LABELS  I20 'Disposable latex gloves'.
EXECUTE.

IF  (S10Q000 ~=  1 ) S9=0.
IF  (S10Q000 = 1) S9=1.
VARIABLE LEVEL S9 (Scale).
VARIABLE LABELS  S9 'Obstetric and Newborn care services offer'.
EXECUTE.


IF  (S10Q00101 ~=  1 ) S9_13=0.
IF  (S10Q00101 = 1) S9_13=1.
VARIABLE LEVEL S9_13 (Scale).
VARIABLE LABELS  S9_13 'Routinely administration of oxytocin injection'.
EXECUTE.


IF  (S10Q00102 ~=  1 ) S9_14=0.
IF  (S10Q00102 = 1) S9_14=1.
VARIABLE LEVEL S9_14 (Scale).
VARIABLE LABELS  S9_14 'Monitoring and management of labour using partograph'.
EXECUTE.


IF  (S10Q00103 ~=  1 ) S9_15=0.
IF  (S10Q00103 = 1) S9_15=1.
VARIABLE LEVEL S9_15 (Scale).
VARIABLE LABELS  S9_15 'Immediate and exclusive breastfeeding'.
EXECUTE.


IF  (S10Q00104 ~=  1 ) S9_16=0.
IF  (S10Q00104 = 1) S9_16=1.
VARIABLE LEVEL S9_16 (Scale).
VARIABLE LABELS  S9_16 'Hygienic cord care'.
EXECUTE.


IF  (S10Q00105 ~=  1 ) S9_17=0.
IF  (S10Q00105 = 1) S9_17=1.
VARIABLE LEVEL S9_17 (Scale).
VARIABLE LABELS  S9_17 'Thermal protection'.
EXECUTE.


IF  (S10Q00201 ~=  1 ) S9_01=0.
IF  (S10Q00201 = 1) S9_01=1.
VARIABLE LEVEL S9_01 (Scale).
VARIABLE LABELS  S9_01 'Parenteral administration of antibiotics (IV or IM) for mothers'.
EXECUTE.

IF  (S10Q00202 ~=  1 ) S9_02=0.
IF  (S10Q00202 = 1) S9_02=1.
VARIABLE LEVEL S9_02 (Scale).
VARIABLE LABELS  S9_02 'Parenteral administration of oxytocic for treatment'.
EXECUTE.


IF  (S10Q00203 ~=  1 ) S9_03=0.
IF  (S10Q00203 = 1) S9_03=1.
VARIABLE LEVEL S9_03 (Scale).
VARIABLE LABELS  S9_03 'Parenteral administration of magnesium sulphat'.
EXECUTE.

IF  (S10Q00204 ~=  1 ) S9_04=0.
IF  (S10Q00204 = 1) S9_04=1.
VARIABLE LEVEL S9_04 (Scale).
VARIABLE LABELS  S9_04 'Assisted vaginal delive'.
EXECUTE.

IF  (S10Q00205 ~=  1 ) S9_05=0.
IF  (S10Q00205 = 1) S9_05=1.
VARIABLE LEVEL S9_05 (Scale).
VARIABLE LABELS  S9_05 'Manual removal of placenta'.
EXECUTE.


IF  (S10Q00206 ~=  1 ) S9_06=0.
IF  (S10Q00206 = 1) S9_06=1.
VARIABLE LEVEL S9_06 (Scale).
VARIABLE LABELS  S9_06 'Removal of retained products of conception'.
EXECUTE.


IF  (S10Q00207 ~=  1 ) S9_07=0.
IF  (S10Q00207 = 1) S9_07=1.
VARIABLE LEVEL S9_07 (Scale).
VARIABLE LABELS  S9_07 'Neonatal resuscitation with bag and mask'.
EXECUTE.

IF  (S10Q00210 ~=  1 ) S9_09=0.
IF  (S10Q00210 = 1) S9_09=1.
VARIABLE LEVEL S9_09 (Scale).
VARIABLE LABELS  S9_09 'Antibiotics for preterm or prolonged PROM'.
EXECUTE.


IF  (S10Q00211 ~=  1 ) S9_10=0.
IF  (S10Q00211 = 1) S9_10=1.
VARIABLE LEVEL S9_10 (Scale).
VARIABLE LABELS  S9_10 'Corticosteroids in preterm labour'.
EXECUTE.


IF  (S10Q00212 ~=  1 ) S9_11=0.
IF  (S10Q00212 = 1) S9_11=1.
VARIABLE LEVEL S9_11 (Scale).
VARIABLE LABELS  S9_11 'KMC for premature/very small babies'.
EXECUTE.


IF  (S10Q00213 ~=  1 ) S9_12=0.
IF  (S10Q00213 = 1) S9_12=1.
VARIABLE LEVEL S9_12 (Scale).
VARIABLE LABELS  S9_12 'Injectable antibiotics for neonatal sepsis'.
EXECUTE.


IF  (S10Q00301 ~=  1 ) T6=0.
IF  (S10Q00301 = 1) T6=1.
VARIABLE LEVEL T6 (Scale).
VARIABLE LABELS  T6 'Any national guidelines for essential childbirth care'.
EXECUTE.


IF  (S10Q00302 ~=  1 ) T64=0.
IF  (S10Q00302 = 1) T64=1.
VARIABLE LEVEL T64 (Scale).
VARIABLE LABELS  T64 'Any check-lists and/or job-aids for Essential childbirth care'.
EXECUTE.


IF  (S10Q00303 ~=  1 ) T66=0.
IF  (S10Q00303 = 1) T66=1.
VARIABLE LEVEL T66 (Scale).
VARIABLE LABELS  T66 'Any national guidelines for essential newborn care'.
EXECUTE.

IF  (S10Q00401 ~=  1 ) T65=0.
IF  (S10Q00401 = 1) T65=1.
VARIABLE LEVEL T65 (Scale).
VARIABLE LABELS  T65 'Training in newborn resuscitation'.
EXECUTE.


IF  (S10Q00402 ~=  1 ) T7=0.
IF  (S10Q00402 = 1) T7=1.
VARIABLE LEVEL T7 (Scale).
VARIABLE LABELS  T7 'Training in essential childbirth care in the last two years'.
EXECUTE.


IF  (S4Q005 ~=  1 ) I7=0.
IF  (S4Q005 = 1) I7=1.
VARIABLE LEVEL I7 (Scale).
VARIABLE LABELS  I7 'Functional ambulance'.
EXECUTE.

IF  (S4Q02303A ~=  1 ) I8=0.
IF  (S4Q02303A = 1) I8=1.
VARIABLE LEVEL I8 (Scale).
VARIABLE LABELS  I8 'Electric dry heat sterilizer'.
EXECUTE.


IF  (S10Q00501B ~=  1 ) E7=0.
IF  (S10Q00501B = 1) E7=1.
VARIABLE LEVEL E7 (Scale).
VARIABLE LABELS  E7 'Examination light functioning'.
EXECUTE.


IF  (S10Q00502B ~=  1 ) E8=0.
IF  (S10Q00502B = 1) E8=1.
VARIABLE LEVEL E8 (Scale).
VARIABLE LABELS  E8 'Delivery pack functioning'.
EXECUTE.


IF  (S10Q00508B ~=  1 ) E10=0.
IF  (S10Q00508B = 1) E10=1.
VARIABLE LEVEL E10 (Scale).
VARIABLE LABELS  E10 'Manual vacuum extractor functioning'.
EXECUTE.

IF  (S10Q00509B ~=  1 ) E11=0.
IF  (S10Q00509B = 1) E11=1.
VARIABLE LEVEL E11 (Scale).
VARIABLE LABELS  E11 'Vacuum aspirator or D and C kit functionin'.
EXECUTE.


IF  (S10Q00513B ~=  1 ) E37=0.
IF  (S10Q00513B = 1) E37=1.
VARIABLE LEVEL E37 (Scale).
VARIABLE LABELS  E37 'Delivery bed functioning'.
EXECUTE.


IF  (S10Q00515B ~=  1 ) E12=0.
IF  (S10Q00515B = 1) E12=1.
VARIABLE LEVEL E12 (Scale).
VARIABLE LABELS  E12 'Newborn bag and mask size 1 for term babies size 1 functioning'.
EXECUTE.


IF  (S10Q00518B ~=  1 ) E9=0.
IF  (S10Q00518B = 1) E9=1.
VARIABLE LEVEL E9 (Scale).
VARIABLE LABELS  E9 'Suction catheter functioning'.
EXECUTE.


IF  (S10Q00522B ~=  1 ) E51=0.
IF  (S10Q00522B = 1) E51=1.
VARIABLE LEVEL E51 (Scale).
VARIABLE LABELS  E51 'Infant weighting scale functionin'.
EXECUTE.


IF  (S10Q00523B ~=  1 ) E52=0.
IF  (S10Q00523B = 1) E52=1.
VARIABLE LEVEL E52 (Scale).
VARIABLE LABELS  E52 'Blood pressure apparatus functioning'.
EXECUTE.


IF  (S10Q00523B ~=  1 ) E52=0.
IF  (S10Q00523B = 1) E52=1.
VARIABLE LEVEL E52 (Scale).
VARIABLE LABELS  E52 'Blood pressure apparatus functioning'.
EXECUTE.


IF  (S10Q00701 ~=  1 ) M21=0.
IF  (S10Q00701 = 1) M21=1.
VARIABLE LEVEL M21 (Scale).
VARIABLE LABELS  M21 'Antibiotic eye ointment for newborn'.
EXECUTE.


IF  (S10Q00702 ~=  1 ) M23=0.
IF  (S10Q00702 = 1) M23=1.
VARIABLE LEVEL M23 (Scale).
VARIABLE LABELS  M23 'Gentamicin injection'.
EXECUTE.


IF  (S10Q00712 ~=  1 ) M24=0.
IF  (S10Q00712 = 1) M24=1.
VARIABLE LEVEL M24 (Scale).
VARIABLE LABELS  M24 'Magnesium sulphate injectable'.
EXECUTE.


IF  (S10Q00713 ~=  1 ) M26=0.
IF  (S10Q00713 = 1) M26=1.
VARIABLE LEVEL M26 (Scale).
VARIABLE LABELS  M26 'Skin disinfectant'.
EXECUTE.


IF  (S10Q00714 ~=  1 ) M27=0.
IF  (S10Q00714 = 1) M27=1.
VARIABLE LEVEL M27 (Scale).
VARIABLE LABELS  M27 'Intravenous solution with infusion set'.
EXECUTE.

IF  (S10Q00718 ~=  1 ) M22=0.
IF  (S10Q00718 = 1) M22=1.
VARIABLE LEVEL M22 (Scale).
VARIABLE LABELS  M22 'Oxytocin injection'.
EXECUTE.


IF  (S6Q00001 ~=  1 ) I15=0.
IF  (S6Q00001 = 1) I15=1.
VARIABLE LEVEL I15 (Scale).
VARIABLE LABELS  I15 'Soap and running water or alcohol based hand rub'.
EXECUTE.


COMPUTE Indicator47 = SUM (S9_01,S9_02,S9_03,S9_04,S9_05,S9_06,I20,S9_07,S9_09,S9_10,S9_11,S9_12,S9,S9_13,S9_14,S9_15,S9_16,S9_17). 
VARIABLE LEVEL Indicator47 (Scale).
VARIABLE LABELS  Indicator47 'NewbornCare Service Readiness Score'.


COMPUTE Indicator48 = SUM (T6,T64,T66,T65,T7). 
VARIABLE LEVEL Indicator48 (Scale).
VARIABLE LABELS  Indicator48 'NewbornCare Training Score'.


COMPUTE Indicator49 = SUM (I20,I7,I8,E7,E8,E10,E11,E37,E12,E9,E51,E52,I15). 
VARIABLE LEVEL Indicator49 (Scale).
VARIABLE LABELS  Indicator49 'NewbornCare Equipment Score'.


COMPUTE Indicator50 = SUM (M21,M23,M24,M26,M27,M22). 
VARIABLE LEVEL Indicator50 (Scale).
VARIABLE LABELS  Indicator50 'NewbornCare Medicines Score'.


COMPUTE Indicator51 = SUM (Indicator48,Indicator49,Indicator50). 
VARIABLE LEVEL Indicator51 (Scale).
VARIABLE LABELS  Indicator51 'NewbornCare Service Availability Score'.


DATASET ACTIVATE DataSet1.
* Custom Tables.
CTABLES
  /VLABELS VARIABLES=S1Q003 Indicator6 Indicator11 Indicator13 Indicator12 Indicator15 Indicator16 
    Indicator20 Indicator24 Indicator25 Indicator29 Indicator30 Indicator35 Indicator36 
    Indicator40 Indicator41 Indicator46 Indicator47 Indicator51 
    DISPLAY=LABEL
  /TABLE S1Q003 BY Indicator6 [S][SUM] + Indicator11 [S][SUM] + Indicator13 [S][SUM] + Indicator12 
    [S][SUM] + Indicator15 [S][SUM] + Indicator16 [S][SUM]  + Indicator20 
    [S][SUM] + Indicator24 [S][SUM] + Indicator25 [S][SUM] + Indicator29 [S][SUM] + Indicator30 
    [S][SUM] + Indicator35 [S][SUM] + Indicator36 [S][SUM] + Indicator40 [S][SUM] + Indicator41 
    [S][SUM] + Indicator46 [S][SUM] + Indicator47 [S][SUM] + Indicator51 [SUM]
  /CATEGORIES VARIABLES=S1Q003 ORDER=A KEY=VALUE EMPTY=EXCLUDE TOTAL=YES POSITION=AFTER
  /CRITERIA CILEVEL=95.

DATASET ACTIVATE DataSet3.
* Custom Tables.
CTABLES
  /VLABELS VARIABLES=S1Q003 Indicator1 Indicator2 Indicator3 Indicator4 Indicator5 DISPLAY=LABEL
  /TABLE S1Q003 BY Indicator1 [SUM] + Indicator2 [SUM] + Indicator3 [SUM] + Indicator4 [SUM] + 
    Indicator5 [SUM]
  /CATEGORIES VARIABLES=S1Q003 ORDER=A KEY=VALUE EMPTY=EXCLUDE TOTAL=YES POSITION=AFTER
  /CRITERIA CILEVEL=95.
