# Supplementary material for: Community and facility-level barriers to achieving UHC in Kono District, Sierra Leone and Maryland County, Liberia
Source: PLOS Glob Public Health. 2023 Jun 26;3(6):e0002045. doi: 10.1371/journal.pgph.0002045 (PMC10292700; doi:10.1371/journal.pgph.0002045)
Supplement: S2 Data — (ZIP) [file pgph.0002045.s003.zip › Sierra Leone SARA/Raw data/Impact Surveys - SARA Facility Survey - Sara Survey Section 1-4 (created 2022-10-02) 2022-12-20.xlsx]

## Sheet: Forms
number	formid	form.interviewer_visits.q_001_facility_number	form.interviewer_visits.section_1-4_interview_date	form.interviewer_visits.section_1-4_interviewer_name	form.interviewer_visits.section_1-4_interviewer_number	form.facility_identification.q003_name_of_facility	form.facility_identification.q004_village	form.facility_identification.q004a_town	form.facility_identification.q005_chiefdom	form.facility_identification.q006_district	form.facility_identification.q005_region_province	form.facility_identification.q007_type_of_facility	form.facility_identification.q007a_other_facility_type	form.facility_identification.q008_managing_authority	form.facility_identification.other_managing_authority	form.facility_identification.q009_urban_rural	form.facility_identification.q010_outpatient_only	form.geographic_coordinates.q013_014_gps_coordinates	form.general_information.interviewers_signature_indicating_consent_obtained	form.general_information.date_consent_obtained	form.general_information.q015_begin_the_interview	form.general_information.q016_time_interview_started	form.general_information.result_codes_last_visit	form.general_information.interview_end_time_refused	form.general_information.comments_about_the_respondent_refused	form.general_information.any_other_comments_refused	form.assigned_employed_seconded_staff.q200_01a_generalist	form.assigned_employed_seconded_staff.q200_02a_specialist_doctors	form.assigned_employed_seconded_staff.q200_03a_non-physician_clinicians	form.assigned_employed_seconded_staff.q200_04a_nursing_professionals	form.assigned_employed_seconded_staff.q200_05a_midwifery_professionals	form.assigned_employed_seconded_staff.q200_08a_pharmacists	form.assigned_employed_seconded_staff.q200_11a_lab_technicians	form.assigned_employed_seconded_staff.q200_12a_community_health_workers	form.assigned_employed_seconded_staff.q200_13a_other	form.part_time_staff.q200_01b_part_time_generalist	form.part_time_staff.q200_02b_part_time_specialist_doctors	form.section_3_inpatient_and_observation_beds.q301_overnight_inpatient_beds	form.section_3_inpatient_and_observation_beds.q302_dedicated_maternity_beds	form.communications.q400_functioning_landline_phone	form.communications.q401_cell_phone	form.communications.q402_short_wave_radio	form.communications.q403_computer	form.communications.q404_email_or_internet_today	form.ambulancetransport_for_emergencies.q405_ambulance_this_facility	form.ambulancetransport_for_emergencies.q406_ambulance_other_facility	form.ambulancetransport_for_emergencies.q407_fuel_available_today	form.power_supply.q408_electricity	form.power_supply.electricity_questions.q409_electricity_type
25	df1d2ee1-ef18-40e9-8b4b-669478092593		2020-11-05										---		---					2020-11-05	1	12:21:00.000Z	---	---	---	---										---	---									---	---		---
26	bfc1c530-3a49-40a7-a053-83239177d670	8	2020-11-05	Mohamed Kamara	MK001	Jaiama Nimikoro CHC	Jaiama	Jaiama Town	Nimikoro	kono	eastern	health_center	---	governmentpublic	---	2	1	8.6433201 -10.9712497 412.7 20.0	https://www.commcarehq.org/a/edpebola/api/form/attachment/bfc1c530-3a49-40a7-a053-83239177d670/1604576317373.jpg	2020-11-05	1	11:39:00.000Z	---	---	---	---	0	0	1	5	1	1	2	18	6	---	---	3	2	1	1	2	1	2	1	---	1	1	4
27	a4d9f668-80e7-4cb7-87dc-15a0772cb882	9	2020-11-09	Joseph Gassimu	JG004	Yengema CHC	Yengema	Yengema	Nimikoro	kono	eastern	health_center	---	governmentpublic	---	2	1	8.6165016 -11.0426333 398.0 8.59	https://www.commcarehq.org/a/edpebola/api/form/attachment/a4d9f668-80e7-4cb7-87dc-15a0772cb882/1604918032120.jpg	2020-11-09	1	10:33:00.000Z	---	---	---	---	0	0	0	3	0	0	1	18	4	---	---	3	0	1	2	2	1	1	2	1	---	1	4
28	c94799d3-9ce2-4787-9438-4427701aeec8	7	2020-11-09	Foday Boima	FB003	Sewafe CHC		Sewfa	Nimiyama	kono	eastern	health_center	---	governmentpublic	---	2	1	8.542092750307006 -11.24107525149961 312.39 4.0	https://www.commcarehq.org/a/edpebola/api/form/attachment/c94799d3-9ce2-4787-9438-4427701aeec8/1604933440768.jpg	2020-11-09	1	14:32:00.000Z	---	---	---	---		0	1	4	1	1	1	5	4	---	---	9	4	2	1	2	1	1	1	---	98	1	4
29	d0d5e511-1dd3-4e8e-9933-c8829bcbf6ff	5	2020-11-10	Foday Boima	FB003	Gandorhun CHC		Gandorhun	Gbene	kono	eastern	health_center	---	governmentpublic	---	2	1	8.436618511157182 -10.866648326408114 305.31 6.0	https://www.commcarehq.org/a/edpebola/api/form/attachment/d0d5e511-1dd3-4e8e-9933-c8829bcbf6ff/1605010165482.jpg	2020-11-10	1	12:09:00.000Z	---	---	---	---	0	0	1	2	1	0	0	41	8	---	---	12	4	2	2	2	2	2	2	1	---	1	4
30	f1304223-9002-481b-8b7c-7bf06368b515	8	2020-11-11	Komba Musa	KM002	Jaima Nimikoro CHC				kono	eastern	health_center	---	governmentpublic	---	2	1	8.543913344636449 -11.08994687234512 428.84 4.0	https://www.commcarehq.org/a/edpebola/api/form/attachment/f1304223-9002-481b-8b7c-7bf06368b515/1605090865789.jpg	2020-11-11	1	10:34:00.000Z	---	---	---	---	0	0	1	2	0	0	1	3	11	---	---	11	2	2	1	2	2	1	2	1	---	1	4
31	e1521a77-df0e-4c20-b84b-3294759bd8ce	6	2020-11-11	Joseph Gassimu	04	Kangama CHC	Kangama	Kangama	Gorama	kono	eastern	health_center	---	governmentpublic	---	2	1	8.3764884 -11.0573858 270.0 16.68	https://www.commcarehq.org/a/edpebola/api/form/attachment/e1521a77-df0e-4c20-b84b-3294759bd8ce/1605093430376.jpg	2020-11-11	1	11:17:00.000Z	---	---	---	---	0	0	0	2	0	0	1	19	7	---	---	5	3	1	2	2	1	1	2	1	---	1	2
32	46bd3266-cc8c-4a50-9b81-fb5b6acbf3fb	11	2020-11-12	Alpha Kamara	AK007	Well body clinic		Koidu Town	Gbense	western_rural	eastern	health_center	---	ngonot-for-profit	---	1	1	8.6597425 -10.960815 417.0 15.17	https://www.commcarehq.org/a/edpebola/api/form/attachment/46bd3266-cc8c-4a50-9b81-fb5b6acbf3fb/1605172868011.jpg	2020-11-12	1	09:21:00.000Z	---	---	---	---	0	0	5	20	3	1	5	33	41	---	---	27	24	2	1	2	1	1	1	---	1	1
33	2f14fca1-6ed4-441e-aedc-e6f01bcda03f	10	2020-11-12	Mohamed S Kamara	MK001	Tombodu CHC	Tombodu	Tombodu	Kamaa	kono	eastern	health_center	---	governmentpublic	---	2	1		https://www.commcarehq.org/a/edpebola/api/form/attachment/2f14fca1-6ed4-441e-aedc-e6f01bcda03f/1605175221885.jpg	2020-11-12	1	10:00:00.000Z	---	---	---	---		0	0	1	1	0	1	24	13	---	---	15	8	2	1	2	2	1	2	1	---	1
34	33cbfef3-503b-4edc-8490-9dcc119aff55	4	2020-11-16	Mohamed S Kamara	MK001	Kainkordu CHC	Kainkordu	Kainkordu	Sowa	kono	eastern	health_center	---	governmentpublic	---	2	2	8.6172664 -10.7205063 648.0 22.75	https://www.commcarehq.org/a/edpebola/api/form/attachment/33cbfef3-503b-4edc-8490-9dcc119aff55/1605524154355.jpg	2020-11-16	1	10:56:00.000Z	---	---	---	---	0	0	0	1	0	0	1	25	4	---	---	2	1	2	1	2	2	1	1	---	1	1	1
35	53731158-740f-4884-add0-024a87ccf9be	3	2020-11-16	Komba M. Musa	KM002	Kombayendeh CHC	Kombayendeh	Kombayendeh	Lei	kono	eastern	health_center	---	governmentpublic	---	2	1	8.786251941858495 -10.709074717297668 575.85 4.0	https://www.commcarehq.org/a/edpebola/api/form/attachment/53731158-740f-4884-add0-024a87ccf9be/1605527225767.jpg	2020-11-16	1	11:47:00.000Z	---	---	---	---	0	0	1	2	1	0	1	20	2	---	---	3	3	2	1	2	2	1	1	---	1	1	4
36	39f3f6fc-0a43-4e22-978c-989be12a61b3	2	2020-11-17	Mohamed S Kamara	MK001	Yormandu CHC	Yormandu	Yormandu	Sandon	kono	eastern	health_center	---	governmentpublic	---	2	2	8.7393938 -11.1016173 387.0 18.2	https://www.commcarehq.org/a/edpebola/api/form/attachment/39f3f6fc-0a43-4e22-978c-989be12a61b3/1605610301810.jpg	2020-11-17	1	10:52:00.000Z	---	---	---	---	0	0	0	2	1	0	0	4	2	---	---	1	3	1	1	2	2	1	2	1	---	1	1
37	014dc45b-16a5-4e56-b970-93f9d006d7e9	1	2020-11-18	Komba M. Musa	KM002	Kayima CHC	Kayima	Kayima	Sandor	kono	eastern	health_center	---	governmentpublic	---	2	1	8.8908341 -11.1599423 410.0 66.74	https://www.commcarehq.org/a/edpebola/api/form/attachment/014dc45b-16a5-4e56-b970-93f9d006d7e9/1605707917775.jpg	2020-11-18	1	13:58:00.000Z	---	---	---	---	0	0	1	3	0	0	1	23	7	---	---	5	4	2	1	2	2	1	2	1	---	1	4
[truncated: 86 more columns]
