# Supplementary material for: Community and facility-level barriers to achieving UHC in Kono District, Sierra Leone and Maryland County, Liberia
Source: PLOS Glob Public Health. 2023 Jun 26;3(6):e0002045. doi: 10.1371/journal.pgph.0002045 (PMC10292700; doi:10.1371/journal.pgph.0002045)
Supplement: S2 Data — (ZIP) [file pgph.0002045.s003.zip › Sierra Leone SARA/Raw data/Impact Surveys - SARA Facility Survey - Sara Survey Section 5 (created 2022-10-02) 2022-12-20.xlsx]

## Sheet: Forms
number	formid	form.interviewer_visits.q_001_facility_number	form.interviewer_visits.facility_name	form.interviewer_visits.q003_name_of_facility	form.interviewer_visits.section_5_interview_date	form.interviewer_visits.section_5_interviewer_name	form.interviewer_visits.section_5_interviewer_number	form.facility_information.q007_type_of_facility	form.q700_fam_planning_available	form.family_planning_services.q701_01_combined_contraceptive_pills	form.family_planning_services.q701_02_progestin_contraceptive_pills	form.family_planning_services.q701_03_combined_injectable	form.family_planning_services.q701_04_progestin_injectable	form.family_planning_services.q701_05_male_condoms	form.family_planning_services.q701_06_female_condoms	form.family_planning_services.q701_07_iucd	form.family_planning_services.q701_08_implants	form.family_planning_services.q701_09_cycle_beads	form.family_planning_services.q701_10_emergency_contraceptive_pills	form.family_planning_services.q701_11_male_sterilization	form.family_planning_services.q701_12_female_sterilization	form.family_planning_services.q702_02_combined_injectable_adolescent	form.family_planning_services.q702_02_male_condoms_adolescent	form.family_planning_services.q702_03_ec_pills_adolescent	form.family_planning_services.q702_04_iucd_adolescent	form.family_planning_services.q703_01_national_fp_guide	form.family_planning_services.q703_02_fp_checklist	form.family_planning_services.q704_01_fp_training	form.family_planning_services.q704_02_fp_training_adolescent	form.family_planning_services.q705_fp_stock	form.family_planning_services.family_planning_stock.q706_01_combined_contra_pills_valid	form.family_planning_services.family_planning_stock.q706_02_progestin_contra_pills_valid	form.family_planning_services.family_planning_stock.q706_03_combined_injectable_valid	form.family_planning_services.family_planning_stock.q706_04_progestin_injectable_valid	form.family_planning_services.family_planning_stock.q706_05_male_condoms_valid	form.family_planning_services.family_planning_stock.q706_06_female_condoms_valid	form.family_planning_services.family_planning_stock.q706_07_implant_valid	form.family_planning_services.family_planning_stock.q706_08_emergency_contra_pills_valid	form.family_planning_services.family_planning_stock.q706_09_iucd_valid	form.family_planning_services.family_planning_stock.q707_01_female_condoms_stock	form.family_planning_services.family_planning_stock.q707_02_implant_stock	form.family_planning_services.family_planning_stock.q707_03_emergency_contra_stock	form.q800_anc_available	form.antenatal_care_services.q801_01_iron_supplement	form.antenatal_care_services.q801_02_folic_acid_supplement	form.antenatal_care_services.q801_03_iptp_supplement	form.antenatal_care_services.q801_04_tt_immunization	form.antenatal_care_services.q801_05_preg_htn_monitor	form.antenatal_care_services.q802_01_national_anc_guide
23	5ab058f4-c402-4081-84d3-7b9825a6315b		---	---	2020-04-08					---	---	---	---	---	---	---	---	---	---	---	---	---	---	---	---	---	---	---	---	---	---	---	---	---	---	---	---	---	---	---	---	---		---	---	---	---	---	---
24	445a7164-439c-4a5d-8848-c18694a71b9e	1	---		2020-11-06	Foday Boima	FB003	health_center	1	1	1	2	2	1	2	2	2	2	2	2	2	2	1	2	2	1	2	2	1	1	1	2	3	1	4	5	1	2	2	4	5	5	1	1	1	1	2	2	2
25	75724101-1b24-457c-a706-0d4ef8472aeb		---		2020-11-06	Komba Musa	KM002	health_center	1	1	1	1	2	1	1	2	1	2	1	2	2	1	1	1	2	1	2	1	1	1	1	1	1	1	1	1	1	1	1	1	2	2	1	1	1	1	1	1	1
26	00d1c4c0-7791-4fed-9e6a-fe82745853cb	9	yengena_chc	---	2020-11-09	Komba Musa	KM002	health_center	1	1	1	1	1	1	1	1	1	2	1	2	2	1	1	1	2	1	1	1	1	1	1	3	4	4	3	3	1	4	3	2	2	2	1	1	1	1	1	1	3
27	6f178ce0-4bf2-45f1-ab40-df0b9aa5baf3	7	sewefe_chc	---	2020-11-09	Foday Boima	FB003	health_center	1	1	1	2	2	1	1	1	1	2	1	2	2	1	1	1	1	1	1	1	1	1	1	1	4	1	1	1	1	1	2	1	1	1	1	1	1	1	1	1	2
28	2b17860c-b3e0-4743-9101-cc25618e94ab	5	gandorhun_chc	---	2020-11-10	Komba Musa	KM002	health_center	1	1	1	1	1	1	1	1	1	1	1	2	2	1	1	1	1	2	2	1	1	1	1	1	1	1	1	1	1	1	1	2	2	2	1	1	1	1	1	1	1
29	62328566-39dc-4ccd-846b-79a7f0a3e3fa	8	jaima_nimikoro_chc	---	2020-11-11	Komba Musa	002	health_center	2	---	---	---	---	---	---	---	---	---	---	---	---	---	---	---	---	---	---	---	---	---	---	---	---	---	---	---	---	---	---	---	---	---	1	1	1	1	1	1	1
30	34058175-13fd-4f29-ab99-78109df6948d	6	kangama_chc	---	2020-11-11	Mohamed S Kamara	MK001	health_center	1	1	1	1	2	1	1	1	1	2	1	2	2	1	1	1	1	1	1	1	2	2	---	---	---	---	---	---	---	---	---	---	---	---	1	1	1	1	1	1	1
31	c3bc5497-1ff9-48a5-84f8-beb9f35f2d2c	11	well_body_clinic	---	2020-11-12	Alpha Kamara	AK007	health_center	1	1	1	1	1	1	1	2	1	1	1	2	2	1	1	1	2	1	1	1	1	1	2	2	1	1	1	1	1	2	5	5	2	2	1	1	1	1	1	1	1
32	a380bde0-e262-4689-a85b-4b77ecc16d05	10		---	2020-11-12	Joseph Gassimu	JG04	health_center	1	1	1	1	1	1	1	1	1	1	1	2	2	1	1	1	1	1	1	1	1	1	1	1	1	1	1	1	1	1	1	2	2	2	1	1	1	1	1	1	1
33	4e3846de-3ee6-4354-b471-23368acd96ee	4	kainkordu_chc	---	2020-11-16	Mohamed S Kamara	MK001	health_center	1	1	1	1	1	1	1	2	1	2	1	2	2	1	1	1	2	2	1	1	1	2	---	---	---	---	---	---	---	---	---	---	---	---	1	1	1	1	1	1	1
34	3beb3f82-4012-49c3-b7fd-ac1243151f02	3	kombayendeh_chc	---	2020-11-16	Komba M. Musa	KM002	health_center	1	1	1	1	1	1	1	1	1	1	1	2	2	1	1	1	1	1	2	1	1	1	1	1	1	1	1	1	1	1	1	2	2	2	1	1	1	1	1	1	1
35	96c7e162-c409-4860-9edb-d495b9cab82d	2	yormandu_chc	---	2020-11-17	Mohamed S Kamara	MK001	health_center	1	1	1	1	2	1	1	1	1	2	2	2	2	1	1	1	1	1	1	1	1	1	1	1	1	1	1	1	1	1	1	2	2	2	1	1	1	1	1	1	1
36	98e1cb5b-ef6a-4efb-a0ac-700eca87ed13		kayima_chc	---	2020-11-18	Komba M. Musa	KM002	health_center	1	1	1	1	2	1	1	1	1	2	1	2	2	2	1	1	1	1	1	1	1	1	2	2	4	4	1	1	1	3	1	2	2	2	1	1	1	1	1	1	1
[truncated: 444 more columns]
