# Supplementary material for: Community and facility-level barriers to achieving UHC in Kono District, Sierra Leone and Maryland County, Liberia
Source: PLOS Glob Public Health. 2023 Jun 26;3(6):e0002045. doi: 10.1371/journal.pgph.0002045 (PMC10292700; doi:10.1371/journal.pgph.0002045)
Supplement: S2 Data — (ZIP) [file pgph.0002045.s003.zip › Sierra Leone SARA/Raw data/Impact Surveys - SARA Facility Survey - Sara Survey Section 6-7 (created 2022-10-02) 2022-12-20.xlsx]

## Sheet: Forms
number	formid	form.interviewer_visits.q_001_facility_number	form.interviewer_visits.q003_name_of_facility	form.interviewer_visits.date_1	form.interviewer_visits.interviewer_name_1	form.interviewer_visits.section_6-7_interviewer_number	form.facility_information.q007_type_of_facility	form.facility_information.q1002_08_caesarian_section	form.facility_information.q1800_tb_services	form.facility_information.q3000_diagnostic_testing	form.section_6_diagnostics.q3100_02_syphilis_rapid_testing	form.section_6_diagnostics.q3100_03_hiv_rapid_testing	form.section_6_diagnostics.q3100_04_urine_rapid_tests_for_pregnancy	form.section_6_diagnostics.q3100_05_protein_dipstick	form.section_6_diagnostics.q3100_06_glucose_dipstick	form.section_6_diagnostics.q3100_07_ketone_dipstick	form.section_6_diagnostics.q3100_08_dbs_for_eid	form.section_6_diagnostics.q3101_01_malaria_diagnostic_kit	form.section_6_diagnostics.q3101_02_syphilis_rapid_test_kit	form.section_6_diagnostics.q3101_03_hiv_test_kit	form.section_6_diagnostics.q3101_04_pregnancy_test_kit	form.section_6_diagnostics.q3101_05_protein_dipsticks_available	form.section_6_diagnostics.q3101_06_glucose_dipsticks_available	form.section_6_diagnostics.q3101_07_ketone_dipsticks_available	form.section_6_diagnostics.q3101_08_dbs_paper	form.malaria_rdts.Q3102_malaria_kits_stock	form.malaria_rdts.Q3103_malaria_stockout_dur	form.tests_and_equipment.q3200_01_glucometer	form.tests_and_equipment.q3200_02_haemoglobin_testing	form.tests_and_equipment.q3200_03_microscopy	form.tests_and_equipment.q3200_04_malaria_smear_tests	form.tests_and_equipment.q3200_05_hiv_elisa	form.tests_and_equipment.q3201_01a_light_microscope	form.tests_and_equipment.q3201_01b_light_microscope_function	form.tests_and_equipment.q3201_02a_glass_slides	form.tests_and_equipment.q3201_02b_glass_slides_function	form.tests_and_equipment.q3201_03a_refrigerator	form.tests_and_equipment.q3201-03b_refrigerator_function	form.tests_and_equipment.q3201_04a_glucometer	form.tests_and_equipment.q3201_04b_glucometer_function	form.tests_and_equipment.q3201_05a_glucometer_strips	form.tests_and_equipment.q3201_05a_glucometer_strips_function	form.tests_and_equipment.q3201_06a_colorimeter	form.tests_and_equipment.q3201_06b_colorimeter_function	form.tests_and_equipment.q3201_07a_hemocue	form.tests_and_equipment.q3201_07b_hemocue_function	form.tests_and_equipment.q3201_08a_malaria_stain	form.tests_and_equipment.q3201_08b_malaria_stain_function	form.tests_and_equipment.q3201_09a_elisa_washer
21	56442a2d-a70f-4edc-86f0-3deac9a5dea2	9	---	2020-11-09	Joseph Gassimu	04	health_center	2	1	1	1	1	1	2	2	2	2	1	1	1	1	5	5	5	5	2	---	3	3	3	3	3	3	---	1	1	1	1	3	---	3	---	3	---	3	---	3	---	1
22	66a81f7e-d658-4cef-8ffb-3bb277a619bf	7	---	2020-11-09	Foday Boima	FB003	health_center	2	1	1	1	1	1	1	1	1	2	1	1	1	1	1	1	1	5	2	---	1	1	1	1	3	1	1	1	1	1	1	1	1	1	2	3	---	1	1	1	1	3
23	3016e185-667d-478b-8e4e-99b6282c4d59	5	---	2020-11-10	Foday Boima	FB003	health_center	2	1	1	2	1	1	1	1	2	1	1	4	2	2	1	1	5	1	2	---	2	1	1	3	3	1	1	1		1	1		---	3	---	1	1	3	---		---	3
24	3caf9c04-e2c2-4b24-8109-735f205bfe50	8	---	2020-11-11	Komba Musa	002	health_center	2	1	1	1	1	1	1	1	1	1	1	1	1	1	1	1	1	4	2	---	1	1	1	1	3	1	1	1	1	1	2	1	1	1	1	1	1	1	1	3	---	3
25	b4951bb6-d8aa-4100-b1cc-b73fd74f1a42	6	---	2020-11-11	Joseph Gassimu	JG04	health_center	2	2	1	1	1	1	1	2	2	2	1	1	1	1	1	5	5	5	2	---	3	3	3	3	3	3	---	3	---	3	---	3	---	3	---	3	---	3	---	3	---	3
26	38bfb9d0-0035-4830-bbd1-133256d3d4e6	11	---	2020-11-12	Alpha Kamara	AK007	health_center	1	1	1	1	1	1	1	1	1	1	1	1	1	1	1	1	1	1	1	1	1	1	1	1	1	1	1	1	1	1	1	1	1	1	1	1	1	1	1	1	1	1
27	e7536a85-17b4-4e6a-98f2-1bd22a9a7aef	10	---	2020-11-12	Mohamed S Kamara	MK001	health_center	1	1	1	1	2	1	2	2	2	2	1	1	4	4	4	1	5	4	1	1	3	3	1	3	3	1	1	1	1	3	---	3	---	3	---	3	---	3	---	3	---	3
28	bf456554-c62d-4367-afc3-ea30d7a8ded9	4	---	2020-11-16	Mohamed S Kamara	MK001	health_center	2	1	1	1	1	1	1	1	1	1	1	4	1	1	4	4	4	1	2	---	1	1	1	1	1	1	1	1	1	1	2	3	---	3	---	3	---	3	---	3	---	3
29	0e2ff752-fe2e-42c1-b1e5-62bc0aa45a0f	3	---	2020-11-16	Komba M. Musa	KM002	health_center	2	1	1	1	1	1	1	1	1	1	1	1	1	4	1	1	1	4	2	---	1	3	3	3	3	1	1	1	1	1	2	3	---	3	---	3	---	3	---	3	---	3
30	58259991-6492-4be1-b8a5-6b4afd519a0d	2	---	2020-11-17	Mohamed S Kamara	MK001	health_center	2	1	1	1	1	1	1	1	1	2	1	1	1	1	1	1	4	1	2	---	3	3	3	3	3	1	1	1	1	1	1	3	---	3	---	3	---	3	---	3	---	3
31	fde3137d-6891-474c-968e-a3be8b26a534	1	---	2020-11-18	Komba M. Musa	KM002	health_center	2	1	1	2	1	2	2	2	2	1	1	4	1	4	2	4	4	1	2	---	3	3	1	3	3	1	1	1	1	1	1	3	---	3	---	3	---	3	---	3	---	3
[truncated: 311 more columns]
