# Supplementary material for: Community and facility-level barriers to achieving UHC in Kono District, Sierra Leone and Maryland County, Liberia
Source: PLOS Glob Public Health. 2023 Jun 26;3(6):e0002045. doi: 10.1371/journal.pgph.0002045 (PMC10292700; doi:10.1371/journal.pgph.0002045)
Supplement: S3 Appendix — (XLSX) [file pgph.0002045.s006.xlsx]

## Sheet: SARA Section 1-4
Question	Type	Text (en)	Audio (en)	Image (en)	Video (en)	Video Inline (en)	Display Condition	Validation Condition	Validation Message	Calculate Condition	Required	Hint Text	Help Text	Comment
/section_1_cover_page	Label	SECTION 1-4 INTERVIEW									no
/interviewer_visits	Question List	Interviewer Visits									no
/interviewer_visits/interviewer_visits	Label	Interviewer Visits									no
/interviewer_visits/q_001_facility_number	Integer	001. Facility Number									no
/interviewer_visits/section_1-4_interview_date	Date	SECTION 1-4 INTERVIEW DATE									no
/interviewer_visits/section_1-4_interviewer_name	Text	SECTION 1-4 INTERVIEWER NAME									no
/interviewer_visits/section_1-4_interviewer_number	Text	SECTION 1-4 INTERVIEWER NUMBER									no
/facility_identification	Question List	Facility Identification									no
/facility_identification/facility_identification	Label	Facility Identification									no
/facility_identification/q003_name_of_facility	Multiple Choice Lookup Table	003. Name of Facility									no
	Lookup Table Data
/facility_identification/q004_village	Text	004. Village									no
/facility_identification/q004a_town	Text	004a. Town									no
/facility_identification/q005_chiefdom	Text	005. Chiefdom									no
/facility_identification/q006_district	Multiple Choice	006. District									no
/facility_identification/q006_district-bo	Choice	Bo
/facility_identification/q006_district-bombali	Choice	Bombali
/facility_identification/q006_district-bonthe	Choice	Bonthe
/facility_identification/q006_district-falaba	Choice	Falaba
/facility_identification/q006_district-kailahun	Choice	Kailahun
/facility_identification/q006_district-kambia	Choice	Kambia
/facility_identification/q006_district-karene	Choice	Karene
/facility_identification/q006_district-kenema	Choice	Kenema
/facility_identification/q006_district-koinadugu	Choice	Koinadugu
/facility_identification/q006_district-kono	Choice	Kono
/facility_identification/q006_district-moyamba	Choice	Moyamba
/facility_identification/q006_district-port_loko	Choice	Port Loko
/facility_identification/q006_district-pujehun	Choice	Pujehun
/facility_identification/q006_district-tonkolili	Choice	Tonkolili
/facility_identification/q006_district-western_rural	Choice	Western Rural
/facility_identification/q006_district-western_urban	Choice	Western Urban
/facility_identification/q005_region_province	Multiple Choice	005. Region/Province									no
/facility_identification/q005_region_province-eastern	Choice	Eastern
/facility_identification/q005_region_province-northern	Choice	Northern
/facility_identification/q005_region_province-north_west	Choice	North West
/facility_identification/q005_region_province-southern	Choice	Southern
/facility_identification/q005_region_province-western	Choice	Western
/facility_identification/q007_type_of_facility	Multiple Choice	007. Type of Facility									no
/facility_identification/q007_type_of_facility-national_referral_hospital	Choice	NATIONAL REFERRAL HOSPITAL
/facility_identification/q007_type_of_facility-districtprovincial_hospital	Choice	DISTRICT/PROVINCIAL HOSPITAL
/facility_identification/q007_type_of_facility-health_center	Choice	HEALTH CENTRE/CLINIC
/facility_identification/q007_type_of_facility-health_post	Choice	HEALTH POST
/facility_identification/q007_type_of_facility-maternalchild_health_clinic	Choice	MATERNAL/CHILD HEALTH CLINIC
/facility_identification/q007_type_of_facility-other_specify	Choice	OTHER (SPECIFY)
/facility_identification/q007a_other_facility_type	Text	007a. Other Facility Type					#form/facility_identification/q007_type_of_facility = 'other_specify'				no
/facility_identification/q008_managing_authority	Multiple Choice	008. Managing Authority									no
/facility_identification/q008_managing_authority-governmentpublic	Choice	GOVERNMENT/PUBLIC
/facility_identification/q008_managing_authority-ngonot-for-profit	Choice	NGO/NOT-FOR-PROFIT
/facility_identification/q008_managing_authority-private-for-profit	Choice	PRIVATE-FOR-PROFIT
/facility_identification/q008_managing_authority-missionfaith-based	Choice	MISSION/FAITH-BASED
/facility_identification/q008_managing_authority-other_specify	Choice	OTHER (SPECIFY)
/facility_identification/other_managing_authority	Text	008a. Other Managing Authority					#form/facility_identification/q008_managing_authority = 'other_specify'				no
/facility_identification/q009_urban_rural	Multiple Choice	009. Urban/Rural									no
/facility_identification/q009_urban_rural-1	Choice	URBAN
/facility_identification/q009_urban_rural-2	Choice	RURAL
/facility_identification/q010_outpatient_only	Multiple Choice	010. Outpatient only									no
/facility_identification/q010_outpatient_only-1	Choice	YES
/facility_identification/q010_outpatient_only-2	Choice	NO
/geographic_coordinates	Question List	Geographic Coordinates									no
/geographic_coordinates/geographic_coordinates	Label	Geographic Coordinates									no
/geographic_coordinates/geolocation_instructions	Label	MOVE TO MAIN ENTRANCE OF THE BUILDING. STAND WITHIN 30 METERS OF DOOR WHERE ENTRANCE IS IN PLAIN VIEW TO THE SKY.									no
/geographic_coordinates/q013_014_gps_coordinates	GPS	013-014. GPS Coordinates									no
/Introducing_the_survey	Label	FIND THE MANAGER, THE PERSON IN-CHARGE OF THE FACILITY, OR MOST SENIOR HEALTH WORKER RESPONSIBLE FOR OUTPATIENT SERVICES WHO IS PRESENT AT THE FACILITY. READ THE FOLLOWING GREETING:_x000D_ _x000D_ Good day! My name is _____________________. We are here on behalf of Partners in Health conducting a survey of health facilities to assist the government in knowing more about health services in Sierra …									no
/general_information	Question List	General Information									no
/general_information/consent_form	Label	Consent Form									no
/general_information/interviewers_signature_indicating_consent_obtained	Signature Capture	Interviewer's signature indicating consent obtained									no
/general_information/date_consent_obtained	Date	Date Consent Obtained									no
/general_information/q015_begin_the_interview	Multiple Choice	015. May I begin the interview									yes
/general_information/q015_begin_the_interview-1	Choice	YES
/general_information/q015_begin_the_interview-2	Choice	NO
/general_information/q016_time_interview_started	Time	016. Time interview started					#form/general_information/q015_begin_the_interview = '1'				no
/general_information/result_codes_last_visit	Multiple Choice	RESULT CODES (LAST VISIT)					#form/general_information/q015_begin_the_interview = '2'				no
/general_information/result_codes_last_visit-2	Choice	RESPONDENT NOT AVAILABLE
/general_information/result_codes_last_visit-3	Choice	REFUSED
/general_information/interview_end_time_refused	Time	INTERVIEW END TIME					#form/general_information/q015_begin_the_interview = '2'				no
/general_information/comments_about_the_respondent_refused	Text	COMMENTS ABOUT THE RESPONDENT					#form/general_information/q015_begin_the_interview = '2'				no
/general_information/any_other_comments_refused	Text	ANY OTHER COMMENTS					#form/general_information/q015_begin_the_interview = '2'				no
/exit_the_survey_by_clicking_on_the_home_button_in_the_top_left-hand_screen	Label	Exit the survey by clicking on the home button in the top left-hand screen.					#form/general_information/q015_begin_the_interview = '2'				no
/module_1_service_availability	Label	Module 1: Service Availability									no
/section_2_staffing	Question List	Section 2: Staffing Introduction									no
/section_2_staffing/section_2_staffing	Label	Section 2: Staffing									no
/section_2_staffing/intro_staff_questions	Label	I have a few questions on staffing for this facility. Please tell me how many staff with each of the following qualifications are currently assigned to, employed by, or seconded to this facility. Please count each staff member only once, on the basis of the highest technical or professional qualification. For doctors, I would also like to know, of the total number, how many are part-time in this …									no
/assigned_employed_seconded_staff	Question List	Assigned/Employed/Seconded Staff									no
/assigned_employed_seconded_staff/for_each_of_the_below_staff_positions_please_list_the_total_number_of_assig	Label	For each of the below staff positions please list the total number of ASSIGNED/ EMPLOYED/SECONDED (INCLUDING PART TIME) staff at your facility.									no
/assigned_employed_seconded_staff/q200_01a_generalist	Integer	200-01a Generalist (non-specialist) medical doctors									no
/assigned_employed_seconded_staff/q200_02a_specialist_doctors	Integer	200-02a. Specialist medical doctors									no
/assigned_employed_seconded_staff/q200_03a_non-physician_clinicians	Integer	200-03a. Non-physician clinicians/paramedical professionals									no
/assigned_employed_seconded_staff/q200_04a_nursing_professionals	Integer	200-04a. Nursing professionals									no
/assigned_employed_seconded_staff/q200_05a_midwifery_professionals	Integer	200-05a. Midwifery professionals									no
/assigned_employed_seconded_staff/q200_08a_pharmacists	Integer	200-08a. Pharmacists									no
/assigned_employed_seconded_staff/q200_11a_lab_technicians	Integer	200-11a. Laboratory technicians (medical and pathology)									no
/assigned_employed_seconded_staff/q200_12a_community_health_workers	Integer	200-12a. Community health workers									no
/assigned_employed_seconded_staff/q200_13a_other	Integer	200-13a.Other									no
/part_time_staff	Question List	Part Time Staff									no
/part_time_staff/Part_time_label	Label	For each of the below staff positions please list the total number of PART TIME staff at your facility.									no
/part_time_staff/q200_01b_part_time_generalist	Integer	200-01b. Generalist (non-specialist) medical doctors					#form/assigned_employed_seconded_staff/q200_01a_generalist > 0				no
/part_time_staff/q200_02b_part_time_specialist_doctors	Integer	200-02b. Specialist medical doctors					#form/assigned_employed_seconded_staff/q200_02a_specialist_doctors > 0				no
/section_3_inpatient_and_observation_beds	Question List	Section 3: Inpatient and observation beds									no
/section_3_inpatient_and_observation_beds/section_3_inpatient_and_observation_beds	Label	Section 3: Inpatient and observation beds									no
/section_3_inpatient_and_observation_beds/q301_overnight_inpatient_beds	Integer	301. Excluding any delivery beds, how many overnight/inpatient beds in total does this facility have, both for adults and children?									no
/section_3_inpatient_and_observation_beds/q302_dedicated_maternity_beds	Integer	302. Of the overnight/inpatient beds in this facility, how many are dedicated maternity beds?_x000D_ THIS DOES NOT INCLUDE DELIVERY BEDS									no
/module_2_service_readiness	Label	Module 2: Service Readiness									no
/this_section_will_focus_on_questions_related_to_infrastructure	Label	Section 4: Infrastructure									no
/communications	Question List	Communications									no
/communications/communications	Label	Communications									no
/communications/q400_functioning_landline_phone	Multiple Choice	400. Does this facility have a functioning land line telephone that is available to call outside at all times client services are offered?_x000D_ _x000D_ CLARIFY THAT IF FACILITY OFFERS 24-HOUR EMERGENCY SERVICES, THEN THIS REFERS TO 24-HOUR AVAILABILITY.									no
/communications/q400_functioning_landline_phone-1	Choice	YES
/communications/q400_functioning_landline_phone-2	Choice	NO
/communications/q401_cell_phone	Multiple Choice	401. Does this facility have a functioning cellular telephone or a private cellular phone that is supported by the facility?									no
/communications/q401_cell_phone-1	Choice	YES
/communications/q401_cell_phone-2	Choice	NO
/communications/q402_short_wave_radio	Multiple Choice	402. Does this facility have a functioning short-wave_x000D_ radio for radio calls?									no
/communications/q402_short_wave_radio-1	Choice	YES
/communications/q402_short_wave_radio-2	Choice	NO
/communications/q403_computer	Multiple Choice	403. Does this facility have a functioning computer?									no
/communications/q403_computer-1	Choice	YES
/communications/q403_computer-2	Choice	NO
/communications/q404_email_or_internet_today	Multiple Choice	404. Is there access to email or internet within the_x000D_ facility today?									no
/communications/q404_email_or_internet_today-1	Choice	YES
/communications/q404_email_or_internet_today-2	Choice	NO
/ambulancetransport_for_emergencies	Question List	Ambulance/Transport for Emergencies									no
/ambulancetransport_for_emergencies/ambulancetransport_for_emergencies	Label	Ambulance/Transport for Emergencies									no
/ambulancetransport_for_emergencies/q405_ambulance_this_facility	Multiple Choice	405. Does this facility have a **functional ambulance** or other vehicle for emergency transportation for clients that is stationed at this facility or operates from this facility?									no
/ambulancetransport_for_emergencies/q405_ambulance_this_facility-1	Choice	YES
/ambulancetransport_for_emergencies/q405_ambulance_this_facility-2	Choice	NO
/ambulancetransport_for_emergencies/q406_ambulance_other_facility	Multiple Choice	406. Does this facility have access to an ambulance or other vehicle for emergency transport for clients that is **stationed at another facility or that operates from another facility in near proximity**?					#form/ambulancetransport_for_emergencies/q405_ambulance_this_facility = '2'				no
/ambulancetransport_for_emergencies/q406_ambulance_other_facility-1	Choice	YES
/ambulancetransport_for_emergencies/q406_ambulance_other_facility-2	Choice	NO
/ambulancetransport_for_emergencies/q407_fuel_available_today	Multiple Choice	407. Is fuel for the ambulance or other emergency vehicle available today?					#form/ambulancetransport_for_emergencies/q405_ambulance_this_facility = '1'				no
/ambulancetransport_for_emergencies/q407_fuel_available_today-1	Choice	YES
/ambulancetransport_for_emergencies/q407_fuel_available_today-2	Choice	NO
/ambulancetransport_for_emergencies/q407_fuel_available_today-98	Choice	DON'T KNOW
/power_supply	Question List	Power Supply									no
/power_supply/power_supply	Label	Power Supply									no
/power_supply/q408_electricity	Multiple Choice	408. Does your facility have electricity from any source (e.g. electricity grid, generator, solar, or other) including for stand-alone devices (EPI cold chain)?									no
/power_supply/q408_electricity-1	Choice	YES
/power_supply/q408_electricity-2	Choice	NO
/power_supply/electricity_questions	Group	Electricity questions					#form/power_supply/q408_electricity = '1'				no
/power_supply/electricity_questions/q409_electricity_type	Multiple Choice	409. What is the electricity used for in the facility?									no
/power_supply/electricity_questions/q409_electricity_type-1	Choice	ONLY STAND-ALONE ELECTRIC MEDICAL DEVICES/APPLIANCES (e.g. EPI cold room, refrigerator, suction apparatus, etc.)
/power_supply/electricity_questions/q409_electricity_type-2	Choice	ELECTRIC LIGHTING (EXCLUDING FLASHLIGHTS) AND COMMUNICATIONS
/power_supply/electricity_questions/q409_electricity_type-3	Choice	ELECTRIC LIGHTING, COMMUNICATIONS, AND 1 TO 2 ELECTRIC MEDICAL DEVICES/APPLIANCES
/power_supply/electricity_questions/q409_electricity_type-4	Choice	ALL ELECTRICAL NEEDS OF FACILITY
/power_supply/electricity_questions/q410_electricity_main_source	Multiple Choice	410. What is the facility’s main source of electricity?									no
/power_supply/electricity_questions/q410_electricity_main_source-1	Choice	CENTRAL SUPPLY OF ELECTRICITY (e.g. national or community grid)
/power_supply/electricity_questions/q410_electricity_main_source-2	Choice	GENERATOR (FUEL OR BATTERY OPERATED GENERATOR)
/power_supply/electricity_questions/q410_electricity_main_source-3	Choice	SOLAR SYSTEM
/power_supply/electricity_questions/q410_electricity_main_source-96	Choice	OTHER (SPECIFY)
/power_supply/electricity_questions/q410a_other_electricity_source	Text	410a. Other Electricity Source					#form/power_supply/electricity_questions/q410_electricity_main_source = '96'				no
/power_supply/electricity_questions/q411_secondary_source_electricity	Multiple Choice	411. Other than the main or primary source, does the facility have a secondary or backup source of_x000D_ electricity? _x000D_ _x000D_ IF YES: What is the secondary source of electricity?									no
/power_supply/electricity_questions/q411_secondary_source_electricity-0	Choice	NO SECONDARY SOURCE
/power_supply/electricity_questions/q411_secondary_source_electricity-1	Choice	CENTRAL SUPPLY OF ELECTRICITY (e.g. national or community grid)
/power_supply/electricity_questions/q411_secondary_source_electricity-2	Choice	GENERATOR (FUEL OR BATTERY OPERATED GENERATOR)
/power_supply/electricity_questions/q411_secondary_source_electricity-3	Choice	SOLAR SYSTEM
/power_supply/electricity_questions/q411_secondary_source_electricity-96	Choice	OTHER (SPECIFY)
/power_supply/electricity_questions/q411a_other_secondary_electricity_source	Text	411a. Other Electricity Source					#form/power_supply/electricity_questions/q411_secondary_source_electricity = '96'				no
/power_supply/electricity_questions/q412_electricity_availability	Multiple Choice	412. What is the facility’s main source of electricity?									no
/power_supply/electricity_questions/q412_electricity_availability-1	Choice	ALWAYS AVAILABLE (NO INTERRUPTIONS)
/power_supply/electricity_questions/q412_electricity_availability-2	Choice	OFTEN AVAILABLE (INTERRUPTIONS OF LESS THAN 2 HOURS PER DAY)
/power_supply/electricity_questions/q412_electricity_availability-3	Choice	SOMETIMES AVAILABLE (FREQUENT OR PROLONGED INTERRUPTIONS OF MORE THAN 2 HOURS PER DAY)
/power_supply/electricity_questions/q413_generator_functional	Multiple Choice	413. Is the generator functional?					#form/power_supply/electricity_questions/q410_electricity_main_source = '2' or #form/power_supply/electricity_questions/q411_secondary_source_electricity = '2'				no
/power_supply/electricity_questions/q413_generator_functional-1	Choice	YES
/power_supply/electricity_questions/q413_generator_functional-2	Choice	NO
/power_supply/electricity_questions/q413_generator_functional-3	Choice	DON'T KNOW
/power_supply/electricity_questions/q414_generator_fuel_today	Multiple Choice	414. Is there fuel or a charged battery available_x000D_ today?					#form/power_supply/electricity_questions/q413_generator_functional = '1'				no
/power_supply/electricity_questions/q414_generator_fuel_today-1	Choice	YES
/power_supply/electricity_questions/q414_generator_fuel_today-2	Choice	NO
/power_supply/electricity_questions/q414_generator_fuel_today-3	Choice	DON'T KNOW
/power_supply/electricity_questions/q416_solar_system_functional	Multiple Choice	416. Is the solar system functional?					#form/power_supply/electricity_questions/q410_electricity_main_source = '3' or #form/power_supply/electricity_questions/q411_secondary_source_electricity = '3'				no
/power_supply/electricity_questions/q416_solar_system_functional-1	Choice	YES, FUNCTIONING
/power_supply/electricity_questions/q416_solar_system_functional-2	Choice	PARTIALLY, BATTERY NEEDS_x000D_ SERVICING/REPLACEMENT.
/power_supply/electricity_questions/q416_solar_system_functional-3	Choice	NO, NOT FUNCTIONAL
/power_supply/electricity_questions/q416_solar_system_functional-98	Choice	DON'T KNOW
/basic_client_amenities	Question List	Basic Client Amenities									no
/basic_client_amenities/basic_client_amenities	Label	Basic Client Amenities									no
/basic_client_amenities/q417_hours_open	Multiple Choice	417. On average, how many hours per day is this_x000D_ facility open?									no
/basic_client_amenities/q417_hours_open-1	Choice	4 HOURS OR LESS
/basic_client_amenities/q417_hours_open-2	Choice	5 TO 8 HOURS
/basic_client_amenities/q417_hours_open-3	Choice	9 TO 16 HOURS
/basic_client_amenities/q417_hours_open-4	Choice	17 TO 23 HOURS
/basic_client_amenities/q417_hours_open-5	Choice	24 HOURS
/basic_client_amenities/q418_water_source	Multiple Choice	418. What is the most commonly used source of_x000D_ water for the facility at this time?_x000D_ _x000D_ OBSERVE THAT WATER IS AVAILABLE FROM THE SOURCE_x000D_ OR IN THE FACILITY ON THE DAY OF THE VISIT. E.G. CHECK_x000D_ THAT THE PIPE IS FUNCTIONING.									no
/basic_client_amenities/q418_water_source-1	Choice	PIPED INTO FACILITY
/basic_client_amenities/q418_water_source-2	Choice	PIPED ONTO FACILITY GROUNDS
/basic_client_amenities/q418_water_source-3	Choice	PUBLIC TAP/STANDPIPE
/basic_client_amenities/q418_water_source-4	Choice	TUBEWELL/BOREHOLE
/basic_client_amenities/q418_water_source-5	Choice	PROTECTED DUG WELL
/basic_client_amenities/q418_water_source-6	Choice	UNPROTECTED DUG WELL
/basic_client_amenities/q418_water_source-7	Choice	PROTECTED SPRING
/basic_client_amenities/q418_water_source-8	Choice	UNPROTECTED SPRING
/basic_client_amenities/q418_water_source-9	Choice	RAINWATER COLLECTION
/basic_client_amenities/q418_water_source-10	Choice	BOTTLED WATER
/basic_client_amenities/q418_water_source-11	Choice	CART W/SMALL TANK/DRUM .
/basic_client_amenities/q418_water_source-12	Choice	TANKER TRUCK
/basic_client_amenities/q418_water_source-13	Choice	SURFACE WATER
/basic_client_amenities/q418_water_source-96	Choice	OTHER (SPECIFY)
/basic_client_amenities/q418_water_source-98	Choice	DON'T KNOW
/basic_client_amenities/q418_water_source-00	Choice	NO WATER SOURCE
/basic_client_amenities/q418_other_water_source	Text	418a. Other water source					#form/basic_client_amenities/q418_water_source = '96'				no
/basic_client_amenities/q419_water_available_on_premise	Multiple Choice	419. Is water available from this source on facility_x000D_ premises?					#form/basic_client_amenities/q418_water_source = '3' or #form/basic_client_amenities/q418_water_source = '4' or #form/basic_client_amenities/q418_water_source = '5' or #form/basic_client_amenities/q418_water_source = '6' or #form/basic_client_amenities/q418_water_source = '7' or #form/basic_client_amenities/q418_water_source = '8' or #form/basic_client_amenities/q418_water_source = '9' or #form/b…				no
/basic_client_amenities/q419_water_available_on_premise-1	Choice	YES, INSIDE THE FACILITY
/basic_client_amenities/q419_water_available_on_premise-2	Choice	YES, WITHIN THE GROUND OF THE_x000D_ FACILITY
/basic_client_amenities/q419_water_available_on_premise-3	Choice	NO, OUTSIDE THE FACILITY GROUNDS.
/basic_client_amenities/q420_consult_privacy	Multiple Choice	420. Is there a room with auditory and visual privacy_x000D_ available for patient consultations?									no
/basic_client_amenities/q420_consult_privacy-1	Choice	AUDITORY PRIVACY ONLY
/basic_client_amenities/q420_consult_privacy-2	Choice	VISUAL PRIVACY ONLY
/basic_client_amenities/q420_consult_privacy-3	Choice	BOTH AUDITORY AND VISUAL PRIVACY
/basic_client_amenities/q420_consult_privacy-4	Choice	NO PRIVACY
/basic_client_amenities/q421_toilet_on_premise	Multiple Choice	421. Is there a toilet (latrine) on premises in_x000D_ functioning condition that is accessible for_x000D_ general outpatient client use? IF YES: What type_x000D_ of toilet?_x000D_ _x000D_ IF MULTIPLE TOILETS ARE AVAILABLE, CONSIDER THE MOST_x000D_ MODERN TYPE_x000D_ _x000D_ OBSERVE THAT THE TOILET (LATRINE) IS ACCESSIBLE_x000D_ (UNLOCKED OR KEY AVAILABLE) AND FUNCTIONING									no
/basic_client_amenities/q421_toilet_on_premise-1	Choice	FLUSH TOILET
/basic_client_amenities/q421_toilet_on_premise-2	Choice	VENTILATED IMPROVED PIT LATRINE_x000D_ (VIP)
/basic_client_amenities/q421_toilet_on_premise-3	Choice	PIT LATRINE WITH SLAB
/basic_client_amenities/q421_toilet_on_premise-4	Choice	PIT LATRINE WITHOUT SLAB/OPEN PIT
/basic_client_amenities/q421_toilet_on_premise-5	Choice	COMPOSTING TOILET
/basic_client_amenities/q421_toilet_on_premise-6	Choice	BUCKET
/basic_client_amenities/q421_toilet_on_premise-7	Choice	HANGING TOILET/ HANGING LATRINE
/basic_client_amenities/q421_toilet_on_premise-8	Choice	NO FACILITIES ON PREMISES/BUSH/FIELD
/infection_control	Question List	Infection Control									no
/infection_control/infection_control	Label	Infection Control									no
/infection_control/q422_infection_control_guidelines	Multiple Choice	422. Does this facility have any guidelines on_x000D_ standard precautions for infection prevention?_x000D_ _x000D_ IF YES, ASK TO SEE THE DOCUMENT									no
/infection_control/q422_infection_control_guidelines-1	Choice	YES, OBSERVED
/infection_control/q422_infection_control_guidelines-2	Choice	YES, REPORTED NOT SEEN
/infection_control/q422_infection_control_guidelines-3	Choice	NO
/processing_of_equipments_for_reuse	Question List	Processing of Equipments for Reuse									no
/processing_of_equipments_for_reuse/processing_of_equipments_for_reuse	Label	Processing of Equipments for Reuse									no
/processing_of_equipments_for_reuse/equipment_reuse	Label	423. Please tell me if the following items used for_x000D_ processing of equipment for reuse are available_x000D_ and functional in the facility today._x000D_ IF AVAILABLE, ASK TO SEE IT AND INDICATE IF IT IS_x000D_ FUNCTIONING OR NOT									no
/processing_of_equipments_for_reuse/q423_01a_electric_autoclave	Multiple Choice	423-01a. Electric autoclave (pressure & wet heat) available									no
/processing_of_equipments_for_reuse/q423_01a_electric_autoclave-1	Choice	OBSERVED
/processing_of_equipments_for_reuse/q423_01a_electric_autoclave-2	Choice	REPORTED NOT SEEN
/processing_of_equipments_for_reuse/q423_01a_electric_autoclave-3	Choice	NOT AVAILABLE
/processing_of_equipments_for_reuse/q423_01b_electric_autoclave_function	Multiple Choice	423-01b. Electric autoclave (pressure & wet heat) functioning					#form/processing_of_equipments_for_reuse/q423_01a_electric_autoclave = '1' or #form/processing_of_equipments_for_reuse/q423_01a_electric_autoclave = '2'				no
/processing_of_equipments_for_reuse/q423_01b_electric_autoclave_function-1	Choice	YES
/processing_of_equipments_for_reuse/q423_01b_electric_autoclave_function-2	Choice	NO
/processing_of_equipments_for_reuse/q423_01b_electric_autoclave_function-8	Choice	DON'T KNOW
/processing_of_equipments_for_reuse/q423_02a_non_electric_autoclave	Multiple Choice	423-02a. Non-electric autoclave available									no
/processing_of_equipments_for_reuse/q423_02a_non_electric_autoclave-1	Choice	OBSERVED
/processing_of_equipments_for_reuse/q423_02a_non_electric_autoclave-2	Choice	REPORTED NOT SEEN
/processing_of_equipments_for_reuse/q423_02a_non_electric_autoclave-3	Choice	NOT AVAILABLE
/processing_of_equipments_for_reuse/q423_02b_non_electric_autoclave_function	Multiple Choice	423-02b. Non-electric autoclave functioning					#form/processing_of_equipments_for_reuse/q423_02a_non_electric_autoclave = '1' or #form/processing_of_equipments_for_reuse/q423_02a_non_electric_autoclave = '2'				no
/processing_of_equipments_for_reuse/q423_02b_non_electric_autoclave_function-1	Choice	YES
/processing_of_equipments_for_reuse/q423_02b_non_electric_autoclave_function-2	Choice	NO
/processing_of_equipments_for_reuse/q423_02b_non_electric_autoclave_function-8	Choice	DON'T KNOW
/processing_of_equipments_for_reuse/q423_03a_electric_dry_heat_sterilizer	Multiple Choice	423-03a. Electric dry heat sterilizer available									no
/processing_of_equipments_for_reuse/q423_03a_electric_dry_heat_sterilizer-1	Choice	OBSERVED
/processing_of_equipments_for_reuse/q423_03a_electric_dry_heat_sterilizer-2	Choice	REPORTED NOT SEEN
/processing_of_equipments_for_reuse/q423_03a_electric_dry_heat_sterilizer-3	Choice	NOT AVAILABLE
/processing_of_equipments_for_reuse/q423_03b_electric_dry_heat_sterilizer_function	Multiple Choice	423-03b. Electric dry heat sterilizer function					#form/processing_of_equipments_for_reuse/q423_03a_electric_dry_heat_sterilizer = '1' or #form/processing_of_equipments_for_reuse/q423_03a_electric_dry_heat_sterilizer = '2'				no
/processing_of_equipments_for_reuse/q423_03b_electric_dry_heat_sterilizer_function-1	Choice	YES
/processing_of_equipments_for_reuse/q423_03b_electric_dry_heat_sterilizer_function-2	Choice	NO
/processing_of_equipments_for_reuse/q423_03b_electric_dry_heat_sterilizer_function-8	Choice	DON'T KNOW
/processing_of_equipments_for_reuse/q423_04a_electric_boiler	Multiple Choice	423-04a. Electric boiler or steamer (no pressure) available									no
/processing_of_equipments_for_reuse/q423_04a_electric_boiler-1	Choice	OBSERVED
/processing_of_equipments_for_reuse/q423_04a_electric_boiler-2	Choice	REPORTED NOT SEEN
/processing_of_equipments_for_reuse/q423_04a_electric_boiler-3	Choice	NOT AVAILABLE
/processing_of_equipments_for_reuse/q423_04b_electric_boiler_function	Multiple Choice	423-04b. Electric boiler or steamer (no pressure) function					#form/processing_of_equipments_for_reuse/q423_04a_electric_boiler = '1' or #form/processing_of_equipments_for_reuse/q423_04a_electric_boiler = '2'				no
/processing_of_equipments_for_reuse/q423_04b_electric_boiler_function-1	Choice	YES
/processing_of_equipments_for_reuse/q423_04b_electric_boiler_function-2	Choice	NO
/processing_of_equipments_for_reuse/q423_04b_electric_boiler_function-8	Choice	DON'T KNOW
/processing_of_equipments_for_reuse/q423_05a_non_electric_pot	Multiple Choice	423-05a. Non-electric pot with cover for boiling/steam available									no
/processing_of_equipments_for_reuse/q423_05a_non_electric_pot-1	Choice	OBSERVED
/processing_of_equipments_for_reuse/q423_05a_non_electric_pot-2	Choice	REPORTED NOT SEEN
/processing_of_equipments_for_reuse/q423_05a_non_electric_pot-3	Choice	NOT AVAILABLE
/processing_of_equipments_for_reuse/q423_06a_heat_source	Multiple Choice	423-06a. Heat source for non-electric equipment available									no
/processing_of_equipments_for_reuse/q423_06a_heat_source-1	Choice	OBSERVED
/processing_of_equipments_for_reuse/q423_06a_heat_source-2	Choice	REPORTED NOT SEEN
/processing_of_equipments_for_reuse/q423_06a_heat_source-3	Choice	NOT AVAILABLE
/processing_of_equipments_for_reuse/q423_06b_heat_source_function	Multiple Choice	423-06b. Heat source for non-electric equipment function					#form/processing_of_equipments_for_reuse/q423_06a_heat_source = '1' or #form/processing_of_equipments_for_reuse/q423_06a_heat_source = '2'				no
/processing_of_equipments_for_reuse/q423_06b_heat_source_function-1	Choice	YES
/processing_of_equipments_for_reuse/q423_06b_heat_source_function-2	Choice	NO
/processing_of_equipments_for_reuse/q423_06b_heat_source_function-8	Choice	DON'T KNOW
/health_care_waste_management	Question List	Health Care Waste Management									no
/health_care_waste_management/health_care_waste_management	Label	Health Care Waste Management									no
/health_care_waste_management/q424_sharps_waste	Multiple Choice	424. Now I would like to ask you a few questions_x000D_ about waste management practices for sharps_x000D_ waste, such as needles or blades._x000D_ _x000D_ How does this facility finally dispose of sharps_x000D_ waste (e.g., filled sharps boxes)?_x000D_ _x000D_ PROBE TO ARRIVE AT CORRECT RESPONSE_x000D_ _x000D_ NOTE: IF ANY OF THE RESPONSES TAKE PLACE OUTSIDE_x000D_ THE FACILITY, THEN THE CORRECT…									no
/health_care_waste_management/q424_sharps_waste-2	Choice	BURN INCINERATOR: 2-CHAMBER INDUSTRIAL (800-1000+° C)
/health_care_waste_management/q424_sharps_waste-3	Choice	BURN INCINERATOR: 1-CHAMBER DRUM/BRICK
/health_care_waste_management/q424_sharps_waste-4	Choice	OPEN BURNING: FLAT GROUND - NO PROTECTION
/health_care_waste_management/q424_sharps_waste-5	Choice	OPEN BURNING: PIT OR PROTECTED GROUND
/health_care_waste_management/q424_sharps_waste-6	Choice	DUMP WITHOUT BURNING: FLAT GROUND - NO PROTECTION
/health_care_waste_management/q424_sharps_waste-7	Choice	DUMP WITHOUT BURNING: COVERED PIT OR PIT LATRINE
/health_care_waste_management/q424_sharps_waste-8	Choice	DUMP WITHOUT BURNING: OPEN-PIT - NO PROTECTION
/health_care_waste_management/q424_sharps_waste-9	Choice	DUMP WITHOUT BURNING: PROTECTED GROUND OR PIT
/health_care_waste_management/q424_sharps_waste-10	Choice	REMOVE OFFSITE: STORED IN COVERED CONTAINER
/health_care_waste_management/q424_sharps_waste-11	Choice	REMOVE OFFSITE: STORED IN OTHER PROTECTED_x000D_ ENVIRONMENT
/health_care_waste_management/q424_sharps_waste-12	Choice	REMOVE OFFSITE: STORED UNPROTECTED
/health_care_waste_management/q424_sharps_waste-96	Choice	OTHER (SPECIFY)
/health_care_waste_management/q424_sharps_waste-95	Choice	NEVER HAS SHARP WASTE
/health_care_waste_management/q424a_other_sharps_waste_disposal	Text	424a. Other Sharps Waste Disposal					#form/health_care_waste_management/q424_sharps_waste = '96'				no
/health_care_waste_management/q425_medical_waste	Multiple Choice	425. Now I would like to ask you a few questions_x000D_ about waste management practices for medical_x000D_ waste other than sharps, such as used_x000D_ bandages._x000D_ _x000D_ How does this facility finally dispose of medical_x000D_ waste other than sharps boxes?_x000D_ _x000D_ PROBE TO ARRIVE AT CORRECT RESPONSE_x000D_ _x000D_ NOTE: IF ANY OF THE RESPONSES 2-9 TAKE PLACE OUTSIDE_x000D_ THE FAC…									no
/health_care_waste_management/q425_medical_waste-1	Choice	SAME AS FOR SHARPS ITEMS
/health_care_waste_management/q425_medical_waste-2	Choice	BURN INCINERATOR: 2-CHAMBER INDUSTRIAL (800-1000+° C)
/health_care_waste_management/q425_medical_waste-3	Choice	BURN INCINERATOR: 1-CHAMBER DRUM/BRICK
/health_care_waste_management/q425_medical_waste-4	Choice	OPEN BURNING: FLAT GROUND - NO PROTECTION
/health_care_waste_management/q425_medical_waste-5	Choice	OPEN BURNING: PIT OR PROTECTED GROUND
/health_care_waste_management/q425_medical_waste-6	Choice	DUMP WITHOUT BURNING: FLAT GROUND - NO PROTECTION
/health_care_waste_management/q425_medical_waste-7	Choice	DUMP WITHOUT BURNING: COVERED PIT OR PIT LATRINE
/health_care_waste_management/q425_medical_waste-8	Choice	DUMP WITHOUT BURNING: OPEN-PIT - NO PROTECTION
/health_care_waste_management/q425_medical_waste-9	Choice	DUMP WITHOUT BURNING: PROTECTED GROUND OR PIT
/health_care_waste_management/q425_medical_waste-10	Choice	REMOVE OFFSITE: STORED IN COVERED CONTAINER
/health_care_waste_management/q425_medical_waste-11	Choice	REMOVE OFFSITE: STORED IN OTHER PROTECTED_x000D_ ENVIRONMENT
/health_care_waste_management/q425_medical_waste-12	Choice	REMOVE OFFSITE: STORED UNPROTECTED
/health_care_waste_management/q425_medical_waste-96	Choice	OTHER (SPECIFY)
/health_care_waste_management/q425_medical_waste-95	Choice	NEVER HAS SHARP WASTE
/health_care_waste_management/q425a_other_medical_waste_disposal	Text	425a. Other Medical Waste Disposal					#form/health_care_waste_management/q425_medical_waste = '96'				no
/health_care_waste_management/q427_incinerator_today	Multiple Choice	427. Is the incinerator functional today?					#form/health_care_waste_management/q425_medical_waste = '2' or #form/health_care_waste_management/q425_medical_waste = '3' or #form/health_care_waste_management/q424_sharps_waste = '2' or #form/health_care_waste_management/q424_sharps_waste = '3'				no
/health_care_waste_management/q427_incinerator_today-1	Choice	YES
/health_care_waste_management/q427_incinerator_today-2	Choice	NO
/health_care_waste_management/q427_incinerator_today-98	Choice	DON'T KNOW
/health_care_waste_management/q428_incinerator_fuel_today	Multiple Choice	428. Is fuel for the incinerator available today?					#form/health_care_waste_management/q427_incinerator_today = '1'				no
/health_care_waste_management/q428_incinerator_fuel_today-1	Choice	YES
/health_care_waste_management/q428_incinerator_fuel_today-2	Choice	NO
/health_care_waste_management/q428_incinerator_fuel_today-98	Choice	DON'T KNOW
/supervision	Question List	Supervision									no
/supervision/supervision	Label	Supervision									no
/supervision/q430_supervision_visit	Multiple Choice	430. When was the last time this facility received a_x000D_ supervision visit from the higher level (DHMT or_x000D_ other)?									no
/supervision/q430_supervision_visit-1	Choice	THIS MONTH
/supervision/q430_supervision_visit-2	Choice	IN THE LAST 3 MONTHS
/supervision/q430_supervision_visit-3	Choice	MORE THAN 3 MONTHS AGO
/supervision/q430_supervision_visit-98	Choice	DON’T KNOW
/supervision/supervision_questions	Group	Supervision Questions					#form/supervision/q430_supervision_visit = '1' or #form/supervision/q430_supervision_visit = '2'				no
/supervision/supervision_questions/supervision_label	Label	431. During the supervision visit, did the supervisor_x000D_ assess the following?									no
/supervision/supervision_questions/q431_01_pharmacy_assessment	Multiple Choice	431-01. Pharmacy (e.g. drug stock out, expiry, records,_x000D_ etc.)									no
/supervision/supervision_questions/q431_01_pharmacy_assessment-1	Choice	YES
/supervision/supervision_questions/q431_01_pharmacy_assessment-2	Choice	NO
/supervision/supervision_questions/q431_02_staffing_assessment	Multiple Choice	431-02. Staffing (e.g. staff available and training)									no
/supervision/supervision_questions/q431_02_staffing_assessment-1	Choice	YES
/supervision/supervision_questions/q431_02_staffing_assessment-2	Choice	NO
/supervision/supervision_questions/q431_03_data_assessment	Multiple Choice	431-03. Data (e.g. completeness, quality, and timely_x000D_ reporting)									no
/supervision/supervision_questions/q431_03_data_assessment-1	Choice	YES
/supervision/supervision_questions/q431_03_data_assessment-2	Choice	NO
/basic_equipment	Question List	Basic Equipment									no
/basic_equipment/basic_equipment	Label	Basic Equipment									no
/basic_equipment/q500_01a_adult_weighing_scale	Multiple Choice	500-01a. Adult weighing scale available									no
/basic_equipment/q500_01a_adult_weighing_scale-1	Choice	OBSERVED
/basic_equipment/q500_01a_adult_weighing_scale-2	Choice	REPORTED NOT SEEN
/basic_equipment/q500_01a_adult_weighing_scale-3	Choice	NOT AVAILABLE
/basic_equipment/q500_01b_adult_weighing_scale_function	Multiple Choice	500-01b. Adult weighing scale functioning					#form/basic_equipment/q500_01a_adult_weighing_scale = '1' or #form/basic_equipment/q500_01a_adult_weighing_scale = '2'				no
/basic_equipment/q500_01b_adult_weighing_scale_function-1	Choice	YES
/basic_equipment/q500_01b_adult_weighing_scale_function-2	Choice	NO
/basic_equipment/q500_01b_adult_weighing_scale_function-8	Choice	DON'T KNOW
/basic_equipment/q500_02a_child_weighing_scale	Multiple Choice	500-02a. Child weighing scale- 250 gram gradation									no
/basic_equipment/q500_02a_child_weighing_scale-1	Choice	OBSERVED
/basic_equipment/q500_02a_child_weighing_scale-2	Choice	REPORTED NOT SEEN
/basic_equipment/q500_02a_child_weighing_scale-3	Choice	NOT AVAILABLE
/basic_equipment/q500_02b_child_weighing_scale_function	Multiple Choice	500-02b. Child weighing scale functioning					#form/basic_equipment/q500_02a_child_weighing_scale = '1' or #form/basic_equipment/q500_02a_child_weighing_scale = '2'				no
/basic_equipment/q500_02b_child_weighing_scale_function-1	Choice	YES
/basic_equipment/q500_02b_child_weighing_scale_function-2	Choice	NO
/basic_equipment/q500_02b_child_weighing_scale_function-8	Choice	DON'T KNOW
/basic_equipment/q500_03a_infant_weighing_scale	Multiple Choice	500-03a. Infant weighing scale – 100 gram gradation available									no
/basic_equipment/q500_03a_infant_weighing_scale-1	Choice	OBSERVED
/basic_equipment/q500_03a_infant_weighing_scale-2	Choice	REPORTED NOT SEEN
/basic_equipment/q500_03a_infant_weighing_scale-3	Choice	NOT AVAILABLE
/basic_equipment/q500_03b_infant_weighing_scale_function	Multiple Choice	500-03b. Infant weighing scale functioning					#form/basic_equipment/q500_03a_infant_weighing_scale = '1' or #form/basic_equipment/q500_03a_infant_weighing_scale = '2'				no
/basic_equipment/q500_03b_infant_weighing_scale_function-1	Choice	YES
/basic_equipment/q500_03b_infant_weighing_scale_function-2	Choice	NO
/basic_equipment/q500_03b_infant_weighing_scale_function-8	Choice	DON'T KNOW
/basic_equipment/q500_04a_height_board	Multiple Choice	500-04a. Measuring tape-height board/stadiometre available									no
/basic_equipment/q500_04a_height_board-1	Choice	OBSERVED
/basic_equipment/q500_04a_height_board-2	Choice	REPORTED NOT SEEN
/basic_equipment/q500_04a_height_board-3	Choice	NOT AVAILABLE
/basic_equipment/q500_04b_height_board_function	Multiple Choice	500-04b. Measuring tape-height board/stadiometre function					#form/basic_equipment/q500_04a_height_board = '1' or #form/basic_equipment/q500_04a_height_board = '2'				no
/basic_equipment/q500_04b_height_board_function-1	Choice	YES
/basic_equipment/q500_04b_height_board_function-2	Choice	NO
/basic_equipment/q500_04b_height_board_function-8	Choice	DON'T KNOW
/basic_equipment/q500_05a_thermometer	Multiple Choice	500-05a. Thermometer available									no
/basic_equipment/q500_05a_thermometer-1	Choice	OBSERVED
/basic_equipment/q500_05a_thermometer-2	Choice	REPORTED NOT SEEN
/basic_equipment/q500_05a_thermometer-3	Choice	NOT AVAILABLE
/basic_equipment/q500_05b_thermometer_function	Multiple Choice	500-05b. Thermometer function					#form/basic_equipment/q500_05a_thermometer = '1' or #form/basic_equipment/q500_05a_thermometer = '2'				no
/basic_equipment/q500_05b_thermometer_function-1	Choice	YES
/basic_equipment/q500_05b_thermometer_function-2	Choice	NO
/basic_equipment/q500_05b_thermometer_function-8	Choice	DON'T KNOW
/basic_equipment/q500_06a_stethoscope	Multiple Choice	500-06a. Stethoscope available									no
/basic_equipment/q500_06a_stethoscope-1	Choice	OBSERVED
/basic_equipment/q500_06a_stethoscope-2	Choice	REPORTED NOT SEEN
/basic_equipment/q500_06a_stethoscope-3	Choice	NOT AVAILABLE
/basic_equipment/q500_06b_stethoscope_function	Multiple Choice	500-06b. Stethoscope function					#form/basic_equipment/q500_06a_stethoscope = '1' or #form/basic_equipment/q500_06a_stethoscope = '2'				no
/basic_equipment/q500_06b_stethoscope_function-1	Choice	YES
/basic_equipment/q500_06b_stethoscope_function-2	Choice	NO
/basic_equipment/q500_06b_stethoscope_function-8	Choice	DON'T KNOW
/basic_equipment/q500_07a_blood_pressure	Multiple Choice	500-07a. Blood pressure apparatus (may be digital or_x000D_ manual sphygmomanometer with stethoscope) available									no
/basic_equipment/q500_07a_blood_pressure-1	Choice	OBSERVED
/basic_equipment/q500_07a_blood_pressure-2	Choice	REPORTED NOT SEEN
/basic_equipment/q500_07a_blood_pressure-3	Choice	NOT AVAILABLE
/basic_equipment/q500_07b_blood_pressure_function	Multiple Choice	500-07b. Blood pressure apparatus (may be digital or_x000D_ manual sphygmomanometer with stethoscope) function					#form/basic_equipment/q500_07a_blood_pressure = '1' or #form/basic_equipment/q500_07a_blood_pressure = '2'				no
/basic_equipment/q500_07b_blood_pressure_function-1	Choice	YES
/basic_equipment/q500_07b_blood_pressure_function-2	Choice	NO
/basic_equipment/q500_07b_blood_pressure_function-8	Choice	DON'T KNOW
/basic_equipment/q500_08a_light_source	Multiple Choice	500-08a. Light source (flashlight acceptable) available									no
/basic_equipment/q500_08a_light_source-1	Choice	OBSERVED
/basic_equipment/q500_08a_light_source-2	Choice	REPORTED NOT SEEN
/basic_equipment/q500_08a_light_source-3	Choice	NOT AVAILABLE
/basic_equipment/q500_08b_light_source_function	Multiple Choice	500-08b. Light source function					#form/basic_equipment/q500_08a_light_source = '1' or #form/basic_equipment/q500_08a_light_source = '2'				no
/basic_equipment/q500_08b_light_source_function-1	Choice	YES
/basic_equipment/q500_08b_light_source_function-2	Choice	NO
/basic_equipment/q500_08b_light_source_function-8	Choice	DON'T KNOW
/basic_equipment/q500_09a_Iiv_infusion_kits	Multiple Choice	500-09a. Intravenous infusion kits available									no
/basic_equipment/q500_09a_Iiv_infusion_kits-1	Choice	OBSERVED
/basic_equipment/q500_09a_Iiv_infusion_kits-2	Choice	REPORTED NOT SEEN
/basic_equipment/q500_09a_Iiv_infusion_kits-3	Choice	NOT AVAILABLE
/basic_equipment/q500_10a_oxygen_concentrators	Multiple Choice	500-10a. Oxygen concentrators available									no
/basic_equipment/q500_10a_oxygen_concentrators-1	Choice	OBSERVED
/basic_equipment/q500_10a_oxygen_concentrators-2	Choice	REPORTED NOT SEEN
/basic_equipment/q500_10a_oxygen_concentrators-3	Choice	NOT AVAILABLE
/basic_equipment/q500_10b_oxygen_concentrators_function	Multiple Choice	500-10b. Oxygen concentrators function					#form/basic_equipment/q500_10a_oxygen_concentrators = '1' or #form/basic_equipment/q500_10a_oxygen_concentrators = '2'				no
/basic_equipment/q500_10b_oxygen_concentrators_function-1	Choice	YES
/basic_equipment/q500_10b_oxygen_concentrators_function-2	Choice	NO
/basic_equipment/q500_10b_oxygen_concentrators_function-8	Choice	DON'T KNOW
/basic_equipment/q500_11a_oxygen_cylinders	Multiple Choice	500-11a. Oxygen cylinders available									no
/basic_equipment/q500_11a_oxygen_cylinders-1	Choice	OBSERVED
/basic_equipment/q500_11a_oxygen_cylinders-2	Choice	REPORTED NOT SEEN
/basic_equipment/q500_11a_oxygen_cylinders-3	Choice	NOT AVAILABLE
/basic_equipment/q500_11b_oxygen_cylinders_function	Multiple Choice	500-11b. Oxygen cylinders function					#form/basic_equipment/q500_11a_oxygen_cylinders = '1' or #form/basic_equipment/q500_11a_oxygen_cylinders = '2'				no
/basic_equipment/q500_11b_oxygen_cylinders_function-1	Choice	YES
/basic_equipment/q500_11b_oxygen_cylinders_function-2	Choice	NO
/basic_equipment/q500_11b_oxygen_cylinders_function-8	Choice	DON'T KNOW
/basic_equipment/q500_12a_central_oxygen_supply	Multiple Choice	500-12a. Central oxygen supply available									no
/basic_equipment/q500_12a_central_oxygen_supply-1	Choice	OBSERVED
/basic_equipment/q500_12a_central_oxygen_supply-2	Choice	REPORTED NOT SEEN
/basic_equipment/q500_12a_central_oxygen_supply-3	Choice	NOT AVAILABLE
/basic_equipment/q500_12b_central_oxygen_supply_function	Multiple Choice	500-12b. Central oxygen supply function					#form/basic_equipment/q500_12a_central_oxygen_supply = '1' or #form/basic_equipment/q500_12a_central_oxygen_supply = '2'				no
/basic_equipment/q500_12b_central_oxygen_supply_function-1	Choice	YES
/basic_equipment/q500_12b_central_oxygen_supply_function-2	Choice	NO
/basic_equipment/q500_12b_central_oxygen_supply_function-8	Choice	DON'T KNOW
/basic_equipment/q500_13a_flowmeter	Multiple Choice	500-13a. Flowmeter for oxygen therapy (with_x000D_ humidification) available									no
/basic_equipment/q500_13a_flowmeter-1	Choice	OBSERVED
/basic_equipment/q500_13a_flowmeter-2	Choice	REPORTED NOT SEEN
/basic_equipment/q500_13a_flowmeter-3	Choice	NOT AVAILABLE
/basic_equipment/q500_13b_flowmeter_function	Multiple Choice	500-13b. Flowmeter for oxygen therapy (with_x000D_ humidification) function					#form/basic_equipment/q500_13a_flowmeter = '1' or #form/basic_equipment/q500_13a_flowmeter = '2'				no
/basic_equipment/q500_13b_flowmeter_function-1	Choice	YES
/basic_equipment/q500_13b_flowmeter_function-2	Choice	NO
/basic_equipment/q500_13b_flowmeter_function-8	Choice	DON'T KNOW
/basic_equipment/q500_14a_oxygen_delivery	Multiple Choice	500-14a. Oxygen delivery apparatus (key connecting_x000D_ tubes and mask/nasal prongs) available									no
/basic_equipment/q500_14a_oxygen_delivery-1	Choice	OBSERVED
/basic_equipment/q500_14a_oxygen_delivery-2	Choice	REPORTED NOT SEEN
/basic_equipment/q500_14a_oxygen_delivery-3	Choice	NOT AVAILABLE
/basic_equipment/q500_14b_oxygen_delivery_function	Multiple Choice	500-14b. Oxygen delivery apparatus (key connecting_x000D_ tubes and mask/nasal prongs) function					#form/basic_equipment/q500_14a_oxygen_delivery = '1' or #form/basic_equipment/q500_14a_oxygen_delivery = '2'				no
/basic_equipment/q500_14b_oxygen_delivery_function-1	Choice	YES
/basic_equipment/q500_14b_oxygen_delivery_function-2	Choice	NO
/basic_equipment/q500_14b_oxygen_delivery_function-8	Choice	DON'T KNOW
/basic_equipment/q501_oxygen_last_3_months	Multiple Choice	501. At any time during the past 3 months has_x000D_ oxygen been unavailable for any reason?									no
/basic_equipment/q501_oxygen_last_3_months-1	Choice	YES
/basic_equipment/q501_oxygen_last_3_months-2	Choice	NO
/infection_control_precautions	Question List	Infection Control Precautions									no
/infection_control_precautions/infection_control_precautions	Label	Infection Control Precautions									no
/infection_control_precautions/infection_control_instructions	Label	600. Please tell me if the following_x000D_ resources/supplies used for infection control are_x000D_ available in the general outpatient area of this_x000D_ facility today._x000D_ _x000D_ ASK TO SEE THE ITEMS									no
/infection_control_precautions/q600_01_clean_running_water	Multiple Choice	600-01. Clean running water (piped, bucket with tap, or_x000D_ pour pitcher)									no
/infection_control_precautions/q600_01_clean_running_water-1	Choice	OBSERVED
/infection_control_precautions/q600_01_clean_running_water-2	Choice	REPORTED BUT NOT SEEN
/infection_control_precautions/q600_01_clean_running_water-3	Choice	NOT AVAILABLE
/infection_control_precautions/q600_02_soap	Multiple Choice	600-02. Hand-washing soap/liquid soap									no
/infection_control_precautions/q600_02_soap-1	Choice	OBSERVED
/infection_control_precautions/q600_02_soap-2	Choice	REPORTED BUT NOT SEEN
/infection_control_precautions/q600_02_soap-3	Choice	NOT AVAILABLE
/infection_control_precautions/q600_03_alcohol_hand_rub	Multiple Choice	600-03. Alcohol based hand rub									no
/infection_control_precautions/q600_03_alcohol_hand_rub-1	Choice	OBSERVED
/infection_control_precautions/q600_03_alcohol_hand_rub-2	Choice	REPORTED BUT NOT SEEN
/infection_control_precautions/q600_03_alcohol_hand_rub-3	Choice	NOT AVAILABLE
/infection_control_precautions/q600_04_latex_gloves	Multiple Choice	600-04. Disposable latex gloves									no
/infection_control_precautions/q600_04_latex_gloves-1	Choice	OBSERVED
/infection_control_precautions/q600_04_latex_gloves-2	Choice	REPORTED BUT NOT SEEN
/infection_control_precautions/q600_04_latex_gloves-3	Choice	NOT AVAILABLE
/infection_control_precautions/q600_05_waste_bin	Multiple Choice	600-05. Waste receptacle (pedal bin) with lid and plastic_x000D_ bin liner									no
/infection_control_precautions/q600_05_waste_bin-1	Choice	OBSERVED
/infection_control_precautions/q600_05_waste_bin-2	Choice	REPORTED BUT NOT SEEN
/infection_control_precautions/q600_05_waste_bin-3	Choice	NOT AVAILABLE
/infection_control_precautions/q600_06_sharps_container	Multiple Choice	600-06. Sharps container ("safety box")									no
/infection_control_precautions/q600_06_sharps_container-1	Choice	OBSERVED
/infection_control_precautions/q600_06_sharps_container-2	Choice	REPORTED BUT NOT SEEN
/infection_control_precautions/q600_06_sharps_container-3	Choice	NOT AVAILABLE
/infection_control_precautions/q600_07_environmental_disinfectant	Multiple Choice	600-07. Environmental disinfectant (e.g., chlorine, alcohol)									no
/infection_control_precautions/q600_07_environmental_disinfectant-1	Choice	OBSERVED
/infection_control_precautions/q600_07_environmental_disinfectant-2	Choice	REPORTED BUT NOT SEEN
/infection_control_precautions/q600_07_environmental_disinfectant-3	Choice	NOT AVAILABLE
/infection_control_precautions/q600_08_disposable_syringes	Multiple Choice	600-08. Disposable syringes with disposable needles									no
/infection_control_precautions/q600_08_disposable_syringes-1	Choice	OBSERVED
/infection_control_precautions/q600_08_disposable_syringes-2	Choice	REPORTED BUT NOT SEEN
/infection_control_precautions/q600_08_disposable_syringes-3	Choice	NOT AVAILABLE
/infection_control_precautions/q600_09_autodisable_syringes	Multiple Choice	600-09. Auto-disable syringes									no
/infection_control_precautions/q600_09_autodisable_syringes-1	Choice	OBSERVED
/infection_control_precautions/q600_09_autodisable_syringes-2	Choice	REPORTED BUT NOT SEEN
/infection_control_precautions/q600_09_autodisable_syringes-3	Choice	NOT AVAILABLE
/section_1-4_interviewers_observations	Question List	SECTION 1-4: INTERVIEWER'S OBSERVATIONS									no
/section_1-4_interviewers_observations/section_8_interviewers_observations	Label	SECTION 1-4: INTERVIEWER'S OBSERVATIONS									no
/section_1-4_interviewers_observations/date	Date	DATE									no
/section_1-4_interviewers_observations/interview_end_time	Time	INTERVIEW END TIME									no
/section_1-4_interviewers_observations/result_codes_last_visit	Multiple Choice	RESULT CODES (LAST VISIT)									no
/section_1-4_interviewers_observations/result_codes_last_visit-1	Choice	COMPLETED
/section_1-4_interviewers_observations/result_codes_last_visit-4	Choice	PARTIALLY COMPLETED
/section_1-4_interviewers_observations/result_codes_last_visit-96	Choice	OTHER
/section_1-4_interviewers_observations/other_result_codes_specify	Text	OTHER RESULT CODES (SPECIFY)					#form/section_1-4_interviewers_observations/result_codes_last_visit = '96'				no
/section_1-4_interviewers_observations/comments_about_the_respondent	Text	COMMENTS ABOUT THE RESPONDENT									no
/section_1-4_interviewers_observations/comments_on_specific_questions	Text	COMMENTS ON SPECIFIC QUESTIONS									no
/section_1-4_interviewers_observations/any_other_comments	Text	ANY OTHER COMMENTS									no

## Sheet: SARA Section 5
Question	Type	Text (en)	Audio (en)	Image (en)	Video (en)	Video Inline (en)	Display Condition	Validation Condition	Validation Message	Calculate Condition	Required	Hint Text	Help Text	Comment
/section_5_interview	Label	SECTION 5 INTERVIEW									no
/interviewer_visits	Question List	Interviewer Visits									no
/interviewer_visits/interviewer_visits	Label	Interviewer Visits									no
/interviewer_visits/q_001_facility_number	Integer	001. Facility Number									no
/interviewer_visits/facility_name	Multiple Choice	Facility Name									no
/interviewer_visits/facility_name-jaima_nimikoro_chc	Choice	Jaima Nimikoro CHC
/interviewer_visits/facility_name-sewefe_chc	Choice	Sewefe CHC
/interviewer_visits/facility_name-yengena_chc	Choice	Yengena CHC
/interviewer_visits/facility_name-kombayendeh_chc	Choice	Kombayendeh CHC
/interviewer_visits/facility_name-kainkordu_chc	Choice	Kainkordu CHC
/interviewer_visits/facility_name-kayima_chc	Choice	Kayima CHC
/interviewer_visits/facility_name-gandorhun_chc	Choice	Gandorhun CHC
/interviewer_visits/facility_name-yormandu_chc	Choice	Yormandu CHC
/interviewer_visits/facility_name-kangama_chc	Choice	Kangama CHC
/interviewer_visits/facility_name-well_body_clinic	Choice	Well body Clinic
/interviewer_visits/q003_name_of_facility	Multiple Choice	003. Name of Facility					#form/interviewer_visits/q_001_facility_number = '5000000'				no
/interviewer_visits/q003_name_of_facility-jj_dossen_hopsital	Choice	JJ Dossen Hopsital
/interviewer_visits/q003_name_of_facility-pleebo_health_center	Choice	Pleebo Health Center
/interviewer_visits/q003_name_of_facility-boniken_health_center	Choice	Boniken Health Center
/interviewer_visits/q003_name_of_facility-karlokenedith_wallace_health_center	Choice	Karloken/Edith Wallace Health Center
/interviewer_visits/section_5_interview_date	Date	SECTION 5 INTERVIEW DATE									no
/interviewer_visits/section_5_interviewer_name	Text	SECTION 5 INTERVIEWER NAME									no
/interviewer_visits/section_5_interviewer_number	Text	SECTION 5 INTERVIEWER NUMBER									no
/facility_information	Question List	Facility Information									no
/facility_information/q007_type_of_facility	Multiple Choice	007. Type of Facility									no
/facility_information/q007_type_of_facility-national_referral_hospital	Choice	NATIONAL REFERRAL HOSPITAL
/facility_information/q007_type_of_facility-districtprovincial_hospital	Choice	DISTRICT/PROVINCIAL HOSPITAL
/facility_information/q007_type_of_facility-health_center	Choice	HEALTH CENTRE/CLINIC
/facility_information/q007_type_of_facility-health_post	Choice	HEALTH POST
/facility_information/q007_type_of_facility-maternalchild_health_clinic	Choice	MATERNAL/CHILD HEALTH CLINIC
/facility_information/q007_type_of_facility-other_specify	Choice	OTHER (SPECIFY)
/section_5_available_services	Label	Section 5: Available Services_x000D_ _x000D_ This section will focus on questions related to available services.									no
/a_reproductive_maternal_and_newborn_health	Label	A. REPRODUCTIVE, MATERNAL AND NEWBORN HEALTH									no
/q700_fam_planning_available	Multiple Choice	700. Does this facility offer family planning_x000D_ services?									no
/q700_fam_planning_available-1	Choice	YES
/q700_fam_planning_available-2	Choice	NO
/family_planning_services	Question List	FAMILY PLANNING SERVICES					#form/q700_fam_planning_available = '1'				no
/family_planning_services/family_planning_services	Label	FAMILY PLANNING SERVICES									no
/family_planning_services/ask_to_be_shown_the_location_in_the_facility_where_family_planning_services	Label	ASK TO BE SHOWN THE LOCATION IN THE FACILITY WHERE FAMILY PLANNING SERVICES ARE PROVIDED. FIND THE_x000D_ PERSON MOST KNOWLEDGEABLE ABOUT FAMILY PLANNING SERVICES IN THE FACILITY. INTRODUCE YOURSELF,_x000D_ EXPLAIN THE PURPOSE OF THE SURVEY AND ASK THE FOLLOWING QUESTIONS.									no
/family_planning_services/q701_fp_instructions	Label	701. Does this facility **provide** or **prescribe** any of_x000D_ the following modern methods of family_x000D_ planning:									no
/family_planning_services/q701_01_combined_contraceptive_pills	Multiple Choice	701-01. Combined estrogen progesterone oral_x000D_ contraceptive pills									no
/family_planning_services/q701_01_combined_contraceptive_pills-1	Choice	YES
/family_planning_services/q701_01_combined_contraceptive_pills-2	Choice	NO
/family_planning_services/q701_02_progestin_contraceptive_pills	Multiple Choice	701-02. Progestin-only contraceptive pills									no
/family_planning_services/q701_02_progestin_contraceptive_pills-1	Choice	YES
/family_planning_services/q701_02_progestin_contraceptive_pills-2	Choice	NO
/family_planning_services/q701_03_combined_injectable	Multiple Choice	701-03. Combined estrogen progesterone injectable_x000D_ contraceptives									no
/family_planning_services/q701_03_combined_injectable-1	Choice	YES
/family_planning_services/q701_03_combined_injectable-2	Choice	NO
/family_planning_services/q701_04_progestin_injectable	Multiple Choice	701-04. Progestin-only injectable contraceptives									no
/family_planning_services/q701_04_progestin_injectable-1	Choice	YES
/family_planning_services/q701_04_progestin_injectable-2	Choice	NO
/family_planning_services/q701_05_male_condoms	Multiple Choice	701-05. Male condoms									no
/family_planning_services/q701_05_male_condoms-1	Choice	YES
/family_planning_services/q701_05_male_condoms-2	Choice	NO
/family_planning_services/q701_06_female_condoms	Multiple Choice	701-06. Female condoms									no
/family_planning_services/q701_06_female_condoms-1	Choice	YES
/family_planning_services/q701_06_female_condoms-2	Choice	NO
/family_planning_services/q701_07_iucd	Multiple Choice	701-07. Intrauterine contraceptive device (IUCD)									no
/family_planning_services/q701_07_iucd-1	Choice	YES
/family_planning_services/q701_07_iucd-2	Choice	NO
/family_planning_services/q701_08_implants	Multiple Choice	701-08. Implants									no
/family_planning_services/q701_08_implants-1	Choice	YES
/family_planning_services/q701_08_implants-2	Choice	NO
/family_planning_services/q701_09_cycle_beads	Multiple Choice	701-09. Cycle beads for standard days method									no
/family_planning_services/q701_09_cycle_beads-1	Choice	YES
/family_planning_services/q701_09_cycle_beads-2	Choice	NO
/family_planning_services/q701_10_emergency_contraceptive_pills	Multiple Choice	701-10. Emergency contraceptive pills									no
/family_planning_services/q701_10_emergency_contraceptive_pills-1	Choice	YES
/family_planning_services/q701_10_emergency_contraceptive_pills-2	Choice	NO
/family_planning_services/q701_11_male_sterilization	Multiple Choice	701-11. Male sterilization									no
/family_planning_services/q701_11_male_sterilization-1	Choice	YES
/family_planning_services/q701_11_male_sterilization-2	Choice	NO
/family_planning_services/q701_12_female_sterilization	Multiple Choice	701-12. Female sterilization									no
/family_planning_services/q701_12_female_sterilization-1	Choice	YES
/family_planning_services/q701_12_female_sterilization-2	Choice	NO
/family_planning_services/q702_instructions	Label	702. Does this facility provide or prescribe any of_x000D_ the following modern methods of family_x000D_ planning for unmarried adolescents:									no
/family_planning_services/q702_02_combined_injectable_adolescent	Multiple Choice	702-01. Combined estrogen progesterone injectable_x000D_ contraceptives									no
/family_planning_services/q702_02_combined_injectable_adolescent-1	Choice	YES
/family_planning_services/q702_02_combined_injectable_adolescent-2	Choice	NO
/family_planning_services/q702_02_male_condoms_adolescent	Multiple Choice	702-02. Male condoms									no
/family_planning_services/q702_02_male_condoms_adolescent-1	Choice	YES
/family_planning_services/q702_02_male_condoms_adolescent-2	Choice	NO
/family_planning_services/q702_03_ec_pills_adolescent	Multiple Choice	702-03. Emergency contraceptive pills									no
/family_planning_services/q702_03_ec_pills_adolescent-1	Choice	YES
/family_planning_services/q702_03_ec_pills_adolescent-2	Choice	NO
/family_planning_services/q702_04_iucd_adolescent	Multiple Choice	702-04. Intrauterine contraceptive device (IUCD)									no
/family_planning_services/q702_04_iucd_adolescent-1	Choice	YES
/family_planning_services/q702_04_iucd_adolescent-2	Choice	NO
/family_planning_services/q703_instructions	Label	703. Please tell me if the following documents are_x000D_ available in the facility today:_x000D_ IF AVAILABLE, ASK TO SEE THE DOCUMENT									no
/family_planning_services/q703_01_national_fp_guide	Multiple Choice	703-01. National family planning guidelines									no
/family_planning_services/q703_01_national_fp_guide-1	Choice	YES, OBSERVED
/family_planning_services/q703_01_national_fp_guide-2	Choice	YES, REPORTED NOT SEEN
/family_planning_services/q703_01_national_fp_guide-3	Choice	NO
/family_planning_services/q703_02_fp_checklist	Multiple Choice	703-02. Any family planning check-lists and/or jobaids									no
/family_planning_services/q703_02_fp_checklist-1	Choice	YES, OBSERVED
/family_planning_services/q703_02_fp_checklist-2	Choice	YES, REPORTED NOT SEEN
/family_planning_services/q703_02_fp_checklist-3	Choice	NO
/family_planning_services/q704_instructions	Label	704. Have you or any provider(s) of family_x000D_ planning services:									no
/family_planning_services/q704_01_fp_training	Multiple Choice	704-01. Received any family planning training in the_x000D_ last two years?									no
/family_planning_services/q704_01_fp_training-1	Choice	YES
/family_planning_services/q704_01_fp_training-2	Choice	NO
/family_planning_services/q704_02_fp_training_adolescent	Multiple Choice	704-02. Received any training in adolescent sexual_x000D_ and reproductive health in the last two years?									no
/family_planning_services/q704_02_fp_training_adolescent-1	Choice	YES
/family_planning_services/q704_02_fp_training_adolescent-2	Choice	NO
/family_planning_services/q705_fp_stock	Multiple Choice	705. Does this facility stock contraceptive_x000D_ commodities at this service site?									no
/family_planning_services/q705_fp_stock-1	Choice	YES
/family_planning_services/q705_fp_stock-2	Choice	NO
/family_planning_services/family_planning_stock	Group	Family planning stock					#form/family_planning_services/q705_fp_stock = '1'				no
/family_planning_services/family_planning_stock/q706_instructions	Label	706. Are any of the following reproductive health_x000D_ medicines and commodities available in this_x000D_ service site today?_x000D_ _x000D_ CHECK TO SEE IF AT LEAST ONE OF EACH_x000D_ MEDICINE/COMMODITY IS VALID (NOT EXPIRED)									no
/family_planning_services/family_planning_stock/q706_01_combined_contra_pills_valid	Multiple Choice	706-01. Combined estrogen progesterone oral_x000D_ contraceptive pills									no
/family_planning_services/family_planning_stock/q706_01_combined_contra_pills_valid-1	Choice	AT LEAST ONE VALID
/family_planning_services/family_planning_stock/q706_01_combined_contra_pills_valid-2	Choice	AVAILABLE NON-VALID
/family_planning_services/family_planning_stock/q706_01_combined_contra_pills_valid-3	Choice	REPORTED AVAILABLE BUT NOT SEEN
/family_planning_services/family_planning_stock/q706_01_combined_contra_pills_valid-4	Choice	NOT AVAILABLE TODAY
/family_planning_services/family_planning_stock/q706_01_combined_contra_pills_valid-5	Choice	NOT OBSERVED: NEVER AVAILABLE
/family_planning_services/family_planning_stock/q706_02_progestin_contra_pills_valid	Multiple Choice	706-02. Progestin-only contraceptive pills									no
/family_planning_services/family_planning_stock/q706_02_progestin_contra_pills_valid-1	Choice	AT LEAST ONE VALID
/family_planning_services/family_planning_stock/q706_02_progestin_contra_pills_valid-2	Choice	AVAILABLE NON-VALID
/family_planning_services/family_planning_stock/q706_02_progestin_contra_pills_valid-3	Choice	REPORTED AVAILABLE BUT NOT SEEN
/family_planning_services/family_planning_stock/q706_02_progestin_contra_pills_valid-4	Choice	NOT AVAILABLE TODAY
/family_planning_services/family_planning_stock/q706_02_progestin_contra_pills_valid-5	Choice	NEVER AVAILABLE
/family_planning_services/family_planning_stock/q706_03_combined_injectable_valid	Multiple Choice	706-03. Combined estrogen progesterone injectable_x000D_ contraceptives									no
/family_planning_services/family_planning_stock/q706_03_combined_injectable_valid-1	Choice	AT LEAST ONE VALID
/family_planning_services/family_planning_stock/q706_03_combined_injectable_valid-2	Choice	AVAILABLE NON-VALID
/family_planning_services/family_planning_stock/q706_03_combined_injectable_valid-3	Choice	REPORTED AVAILABLE BUT NOT SEEN
/family_planning_services/family_planning_stock/q706_03_combined_injectable_valid-4	Choice	NOT AVAILABLE TODAY
/family_planning_services/family_planning_stock/q706_03_combined_injectable_valid-5	Choice	NEVER AVAILABLE
/family_planning_services/family_planning_stock/q706_04_progestin_injectable_valid	Multiple Choice	706-04. Progestin-only injectable contraceptives									no
/family_planning_services/family_planning_stock/q706_04_progestin_injectable_valid-1	Choice	AT LEAST ONE VALID
/family_planning_services/family_planning_stock/q706_04_progestin_injectable_valid-2	Choice	AVAILABLE NON-VALID
/family_planning_services/family_planning_stock/q706_04_progestin_injectable_valid-3	Choice	REPORTED AVAILABLE BUT NOT SEEN
/family_planning_services/family_planning_stock/q706_04_progestin_injectable_valid-4	Choice	NOT AVAILABLE TODAY
/family_planning_services/family_planning_stock/q706_04_progestin_injectable_valid-5	Choice	NEVER AVAILABLE
/family_planning_services/family_planning_stock/q706_05_male_condoms_valid	Multiple Choice	706-05. Male condoms									no
/family_planning_services/family_planning_stock/q706_05_male_condoms_valid-1	Choice	AT LEAST ONE VALID
/family_planning_services/family_planning_stock/q706_05_male_condoms_valid-2	Choice	AVAILABLE NON-VALID
/family_planning_services/family_planning_stock/q706_05_male_condoms_valid-3	Choice	REPORTED AVAILABLE BUT NOT SEEN
/family_planning_services/family_planning_stock/q706_05_male_condoms_valid-4	Choice	NOT AVAILABLE TODAY
/family_planning_services/family_planning_stock/q706_05_male_condoms_valid-5	Choice	NEVER AVAILABLE
/family_planning_services/family_planning_stock/q706_06_female_condoms_valid	Multiple Choice	706-06. Female condoms									no
/family_planning_services/family_planning_stock/q706_06_female_condoms_valid-1	Choice	AT LEAST ONE VALID
/family_planning_services/family_planning_stock/q706_06_female_condoms_valid-2	Choice	AVAILABLE NON-VALID
/family_planning_services/family_planning_stock/q706_06_female_condoms_valid-3	Choice	REPORTED AVAILABLE BUT NOT SEEN
/family_planning_services/family_planning_stock/q706_06_female_condoms_valid-4	Choice	NOT AVAILABLE TODAY
/family_planning_services/family_planning_stock/q706_06_female_condoms_valid-5	Choice	NEVER AVAILABLE
/family_planning_services/family_planning_stock/q706_07_implant_valid	Multiple Choice	706-07. Implant (e.g. levonorgestrel, etonogestrel)									no
/family_planning_services/family_planning_stock/q706_07_implant_valid-1	Choice	AT LEAST ONE VALID
/family_planning_services/family_planning_stock/q706_07_implant_valid-2	Choice	AVAILABLE NON-VALID
/family_planning_services/family_planning_stock/q706_07_implant_valid-3	Choice	REPORTED AVAILABLE BUT NOT SEEN
/family_planning_services/family_planning_stock/q706_07_implant_valid-4	Choice	NOT AVAILABLE TODAY
/family_planning_services/family_planning_stock/q706_07_implant_valid-5	Choice	NEVER AVAILABLE
/family_planning_services/family_planning_stock/q706_08_emergency_contra_pills_valid	Multiple Choice	706-08. Emergency contraceptive pills (e.g._x000D_ levonorgestrel tablet, ulipristal acetate tablet,_x000D_ mifepristone tablet 10-25 mg)									no
/family_planning_services/family_planning_stock/q706_08_emergency_contra_pills_valid-1	Choice	AT LEAST ONE VALID
/family_planning_services/family_planning_stock/q706_08_emergency_contra_pills_valid-2	Choice	AVAILABLE NON-VALID
/family_planning_services/family_planning_stock/q706_08_emergency_contra_pills_valid-3	Choice	REPORTED AVAILABLE BUT NOT SEEN
/family_planning_services/family_planning_stock/q706_08_emergency_contra_pills_valid-4	Choice	NOT AVAILABLE TODAY
/family_planning_services/family_planning_stock/q706_08_emergency_contra_pills_valid-5	Choice	NEVER AVAILABLE
/family_planning_services/family_planning_stock/q706_09_iucd_valid	Multiple Choice	706-09. Intrauterine contraceptive device (IUCD)									no
/family_planning_services/family_planning_stock/q706_09_iucd_valid-1	Choice	AT LEAST ONE VALID
/family_planning_services/family_planning_stock/q706_09_iucd_valid-2	Choice	AVAILABLE NON-VALID
/family_planning_services/family_planning_stock/q706_09_iucd_valid-3	Choice	REPORTED AVAILABLE BUT NOT SEEN
/family_planning_services/family_planning_stock/q706_09_iucd_valid-4	Choice	NOT AVAILABLE TODAY
/family_planning_services/family_planning_stock/q706_09_iucd_valid-5	Choice	NEVER AVAILABLE
/family_planning_services/family_planning_stock/q707_instructions	Label	707. For each of the following items, please check_x000D_ in the facility records if there has been a_x000D_ stock-out in the past 3 months:									no
/family_planning_services/family_planning_stock/q707_01_female_condoms_stock	Multiple Choice	707-01. Female condoms									no
/family_planning_services/family_planning_stock/q707_01_female_condoms_stock-1	Choice	STOCK-OUT IN THE PAST 3 MONTHS
/family_planning_services/family_planning_stock/q707_01_female_condoms_stock-2	Choice	NO STOCKOUT IN PAST 3 MONTHS
/family_planning_services/family_planning_stock/q707_01_female_condoms_stock-3	Choice	NOT INDICATED
/family_planning_services/family_planning_stock/q707_01_female_condoms_stock-4	Choice	PRODUCT NOT OFFERED
/family_planning_services/family_planning_stock/q707_01_female_condoms_stock-5	Choice	FACILITY RECORD NOT AVAILABLE
/family_planning_services/family_planning_stock/q707_02_implant_stock	Multiple Choice	707-02. Implant (e.g.levonorgestrel, etonogestrel)									no
/family_planning_services/family_planning_stock/q707_02_implant_stock-1	Choice	STOCK-OUT IN THE PAST 3 MONTHS
/family_planning_services/family_planning_stock/q707_02_implant_stock-2	Choice	NO STOCKOUT IN PAST 3 MONTHS
/family_planning_services/family_planning_stock/q707_02_implant_stock-3	Choice	NOT INDICATED
/family_planning_services/family_planning_stock/q707_02_implant_stock-4	Choice	PRODUCT NOT OFFERED
/family_planning_services/family_planning_stock/q707_02_implant_stock-5	Choice	FACILITY RECORD NOT AVAILABLE
/family_planning_services/family_planning_stock/q707_03_emergency_contra_stock	Multiple Choice	707-03. Emergency contraceptive pills (e.g._x000D_ levonorgestrel tablet, ulipristal acetate tablet,_x000D_ mifepristone tablet 10-25 mg									no
/family_planning_services/family_planning_stock/q707_03_emergency_contra_stock-1	Choice	STOCK-OUT IN THE PAST 3 MONTHS
/family_planning_services/family_planning_stock/q707_03_emergency_contra_stock-2	Choice	NO STOCKOUT IN PAST 3 MONTHS
/family_planning_services/family_planning_stock/q707_03_emergency_contra_stock-3	Choice	NOT INDICATED
/family_planning_services/family_planning_stock/q707_03_emergency_contra_stock-4	Choice	PRODUCT NOT OFFERED
/family_planning_services/family_planning_stock/q707_03_emergency_contra_stock-5	Choice	FACILITY RECORD NOT AVAILABLE
/q800_anc_available	Multiple Choice	800. Does this facility offer antenatal care (ANC) services?									no
/q800_anc_available-1	Choice	YES
/q800_anc_available-2	Choice	NO
/antenatal_care_services	Question List	ANTENATAL CARE SERVICES					#form/q800_anc_available = '1'				no
/antenatal_care_services/antenatal_care_services	Label	ANTENATAL CARE SERVICES									no
/antenatal_care_services/ANC_instruction	Label	ASK TO BE SHOWN THE LOCATION IN THE FACILITY WHERE ANTENATAL CARE SERVICES ARE PROVIDED. FIND THE_x000D_ PERSON MOST KNOWLEDGEABLE ABOUT ANTENATAL CARE SERVICES IN THE FACILITY. INTRODUCE YOURSELF,_x000D_ EXPLAIN THE PURPOSE OF THE SURVEY AND ASK THE FOLLOWING QUESTIONS.									no
/antenatal_care_services/q801_instructions	Label	801. Do ANC providers provide any of the_x000D_ following services to pregnant women as part_x000D_ of routine ANC services?									no
/antenatal_care_services/q801_01_iron_supplement	Multiple Choice	801-01. Iron supplementation									no
/antenatal_care_services/q801_01_iron_supplement-1	Choice	YES
/antenatal_care_services/q801_01_iron_supplement-2	Choice	NO
/antenatal_care_services/q801_02_folic_acid_supplement	Multiple Choice	801-02. Folic acid supplementation									no
/antenatal_care_services/q801_02_folic_acid_supplement-1	Choice	YES
/antenatal_care_services/q801_02_folic_acid_supplement-2	Choice	NO
/antenatal_care_services/q801_03_iptp_supplement	Multiple Choice	801-03. Intermittent preventive treatment in_x000D_ pregnancy (IPTp) for malaria									no
/antenatal_care_services/q801_03_iptp_supplement-1	Choice	YES
/antenatal_care_services/q801_03_iptp_supplement-2	Choice	NO
/antenatal_care_services/q801_04_tt_immunization	Multiple Choice	801-04. Tetanus toxoid immunization									no
/antenatal_care_services/q801_04_tt_immunization-1	Choice	YES
/antenatal_care_services/q801_04_tt_immunization-2	Choice	NO
/antenatal_care_services/q801_05_preg_htn_monitor	Multiple Choice	801-05. Monitoring for hypertensive disorder of_x000D_ pregnancy									no
/antenatal_care_services/q801_05_preg_htn_monitor-1	Choice	YES
/antenatal_care_services/q801_05_preg_htn_monitor-2	Choice	NO
/antenatal_care_services/q802_instructions	Label	802. Please tell me if the following documents are_x000D_ available in the facility today:_x000D_ IF AVAILABLE, ASK TO SEE THE DOCUMENT									no
/antenatal_care_services/q802_01_national_anc_guide	Multiple Choice	802-01. National ANC guidelines									no
/antenatal_care_services/q802_01_national_anc_guide-1	Choice	YES, OBSERVED
/antenatal_care_services/q802_01_national_anc_guide-2	Choice	YES, REPORTED NOT SEEN
/antenatal_care_services/q802_01_national_anc_guide-3	Choice	NO
/antenatal_care_services/q802_02_anc_checklist	Multiple Choice	802-02. Any ANC check-lists and/or job-aids									no
/antenatal_care_services/q802_02_anc_checklist-1	Choice	YES, OBSERVED
/antenatal_care_services/q802_02_anc_checklist-2	Choice	YES, REPORTED NOT SEEN
/antenatal_care_services/q802_02_anc_checklist-3	Choice	NO
/antenatal_care_services/q802_03_iptp_guide	Multiple Choice	802-03. IPTp guidelines, check-lists and/or job-aids_x000D_ (including wall charts)_x000D_ ACCEPTABLE IF PART OF ANC GUIDELINES.									no
/antenatal_care_services/q802_03_iptp_guide-1	Choice	YES, OBSERVED
/antenatal_care_services/q802_03_iptp_guide-2	Choice	YES, REPORTED NOT SEEN
/antenatal_care_services/q802_03_iptp_guide-3	Choice	NO
/antenatal_care_services/q803_instructions	Label	803. Have you or any provider(s) of ANC services:									no
/antenatal_care_services/q803_01_anc_training	Multiple Choice	803-01. Received any ANC training in the last two_x000D_ years?									no
/antenatal_care_services/q803_01_anc_training-1	Choice	YES
/antenatal_care_services/q803_01_anc_training-2	Choice	NO
/antenatal_care_services/q803_02_iptp_training	Multiple Choice	803-02. Received any training in IPTp in the last two_x000D_ years?									no
/antenatal_care_services/q803_02_iptp_training-1	Choice	YES
/antenatal_care_services/q803_02_iptp_training-2	Choice	NO
/q900_pmtct_available	Multiple Choice	900. Does this facility offer services for the prevention of mother-to-child transmission of_x000D_ HIV (PMTCT)?									no
/q900_pmtct_available-1	Choice	YES
/q900_pmtct_available-2	Choice	NO
/prevention_of_mother-to-child_transmission_of_hiv	Question List	PREVENTION OF MOTHER-TO-CHILD TRANSMISSION OF HIV					#form/q900_pmtct_available = '1'				no
/prevention_of_mother-to-child_transmission_of_hiv/prevention_of_mother-to-child_transmission_of_hiv	Label	PREVENTION OF MOTHER-TO-CHILD TRANSMISSION OF HIV									no
/prevention_of_mother-to-child_transmission_of_hiv/ask_to_be_shown_the_location_in_the_facility_where_pmtct_services_are_provi	Label	ASK TO BE SHOWN THE LOCATION IN THE FACILITY WHERE PMTCT SERVICES ARE PROVIDED. FIND THE PERSON_x000D_ MOST KNOWLEDGEABLE ABOUT PMTCT SERVICES IN THE FACILITY. INTRODUCE YOURSELF, EXPLAIN THE PURPOSE_x000D_ OF THE SURVEY AND ASK THE FOLLOWING QUESTIONS.									no
/prevention_of_mother-to-child_transmission_of_hiv/q901_instructions	Label	901. As part of PMTCT services, please tell me if_x000D_ this facility provides the following services to_x000D_ clients:									no
/prevention_of_mother-to-child_transmission_of_hiv/q901_01_hiv_counsel_women	Multiple Choice	901-01. Provide HIV counselling and testing services_x000D_ to HIV positive pregnant women for PMTCT									no
/prevention_of_mother-to-child_transmission_of_hiv/q901_01_hiv_counsel_women-1	Choice	YES
/prevention_of_mother-to-child_transmission_of_hiv/q901_01_hiv_counsel_women-2	Choice	NO
/prevention_of_mother-to-child_transmission_of_hiv/q901_02_hiv_counsel_infant	Multiple Choice	901-02. Provide HIV counselling and testing services_x000D_ to infants born to HIV positive pregnant_x000D_ women for PMTCT									no
/prevention_of_mother-to-child_transmission_of_hiv/q901_02_hiv_counsel_infant-1	Choice	YES
/prevention_of_mother-to-child_transmission_of_hiv/q901_02_hiv_counsel_infant-2	Choice	NO
/prevention_of_mother-to-child_transmission_of_hiv/q901_03_arv_women	Multiple Choice	901-03. Provide ARV prophylaxis to HIV positive_x000D_ pregnant women for PMTCT									no
/prevention_of_mother-to-child_transmission_of_hiv/q901_03_arv_women-1	Choice	YES
/prevention_of_mother-to-child_transmission_of_hiv/q901_03_arv_women-2	Choice	NO
/prevention_of_mother-to-child_transmission_of_hiv/q901_04_arv_infant	Multiple Choice	901-04. Provide ARV prophylaxis to newborns of HIV_x000D_ positive pregnant women for PMTCT									no
/prevention_of_mother-to-child_transmission_of_hiv/q901_04_arv_infant-1	Choice	YES
/prevention_of_mother-to-child_transmission_of_hiv/q901_04_arv_infant-2	Choice	NO
/prevention_of_mother-to-child_transmission_of_hiv/q901_05_iycf_counsel	Multiple Choice	901-05. Provide infant and young child feeding_x000D_ counselling for PMTCT									no
/prevention_of_mother-to-child_transmission_of_hiv/q901_05_iycf_counsel-1	Choice	YES
/prevention_of_mother-to-child_transmission_of_hiv/q901_05_iycf_counsel-2	Choice	NO
/prevention_of_mother-to-child_transmission_of_hiv/q901_06_nut_counsel	Multiple Choice	901-06. Provide nutritional counselling for HIV_x000D_ positive pregnant women and their infants for_x000D_ PMTCT									no
/prevention_of_mother-to-child_transmission_of_hiv/q901_06_nut_counsel-1	Choice	YES
/prevention_of_mother-to-child_transmission_of_hiv/q901_06_nut_counsel-2	Choice	NO
/prevention_of_mother-to-child_transmission_of_hiv/q901_07_fp_counsel	Multiple Choice	901-07. Provide family planning counselling to HIV_x000D_ positive pregnant women for PMTCT									no
/prevention_of_mother-to-child_transmission_of_hiv/q901_07_fp_counsel-1	Choice	YES
/prevention_of_mother-to-child_transmission_of_hiv/q901_07_fp_counsel-2	Choice	NO
/prevention_of_mother-to-child_transmission_of_hiv/q902_instructions	Label	902. Please tell me if the following guidelines are_x000D_ available in the facility today:_x000D_ _x000D_ IF AVAILABLE, ASK TO SEE THE DOCUMENT									no
/prevention_of_mother-to-child_transmission_of_hiv/q902_01_nat_guide_pmtct	Multiple Choice	902-01. National guidelines for PMTCT									no
/prevention_of_mother-to-child_transmission_of_hiv/q902_01_nat_guide_pmtct-1	Choice	YES, OBSERVED
/prevention_of_mother-to-child_transmission_of_hiv/q902_01_nat_guide_pmtct-2	Choice	YES, REPORTED NOT SEEN
/prevention_of_mother-to-child_transmission_of_hiv/q902_01_nat_guide_pmtct-3	Choice	NO
/prevention_of_mother-to-child_transmission_of_hiv/q902_02_guide_iycf	Multiple Choice	902-02. Guidelines for infant and young child feeding_x000D_ counselling									no
/prevention_of_mother-to-child_transmission_of_hiv/q902_02_guide_iycf-1	Choice	YES, OBSERVED
/prevention_of_mother-to-child_transmission_of_hiv/q902_02_guide_iycf-2	Choice	YES, REPORTED NOT SEEN
/prevention_of_mother-to-child_transmission_of_hiv/q902_02_guide_iycf-3	Choice	NO
/prevention_of_mother-to-child_transmission_of_hiv/q903_instructions	Label	903. Have you or any provider(s) of PMTCT_x000D_ services:									no
/prevention_of_mother-to-child_transmission_of_hiv/q903_01_pmtct_training	Multiple Choice	903-01. Received any training in PMTCT in the last two years?									no
/prevention_of_mother-to-child_transmission_of_hiv/q903_01_pmtct_training-1	Choice	YES
/prevention_of_mother-to-child_transmission_of_hiv/q903_01_pmtct_training-2	Choice	NO
/prevention_of_mother-to-child_transmission_of_hiv/q904_pmtct_private	Multiple Choice	904. Is the PMTCT service room or area a private room/area with auditory and visual privacy?									no
/prevention_of_mother-to-child_transmission_of_hiv/q904_pmtct_private-1	Choice	AUDITORY PRIVACY ONLY
/prevention_of_mother-to-child_transmission_of_hiv/q904_pmtct_private-2	Choice	VISUAL PRIVACY ONLY
/prevention_of_mother-to-child_transmission_of_hiv/q904_pmtct_private-3	Choice	BOTH AUDITORY AND VISUAL PRIVACY
/prevention_of_mother-to-child_transmission_of_hiv/q904_pmtct_private-4	Choice	NO PRIVACY
/q1000_obstetric_newborn_care_available	Multiple Choice	1000. Does this facility offer delivery (including normal delivery, basic emergency obstetric care, and/or comprehensive emergency obstetric care) and/or newborn care services?									no
/q1000_obstetric_newborn_care_available-1	Choice	YES
/q1000_obstetric_newborn_care_available-2	Choice	NO
/obstetric_and_newborn_care_services	Question List	OBSTETRIC AND NEWBORN CARE SERVICES					#form/q1000_obstetric_newborn_care_available = '1'				no
/obstetric_and_newborn_care_services/obstetric_and_newborn_care_services	Label	OBSTETRIC AND NEWBORN CARE SERVICES									no
/obstetric_and_newborn_care_services/ask_to_be_shown_where_obstetric_and_newborn_services_provided	Label	ASK TO BE SHOWN THE LOCATION IN THE FACILITY WHERE OBSTETRIC AND NEWBORN CARE SERVICES ARE PROVIDED. FIND THE PERSON MOST KNOWLEDGEABLE ABOUT OBSTETRIC AND NEWBORN CARE SERVICES IN THE FACILITY. INTRODUCE YOURSELF, EXPLAIN THE PURPOSE OF THE SURVEY AND ASK THE FOLLOWING QUESTIONS.									no
/obstetric_and_newborn_care_services/q1001_instructions	Label	1001. Please tell me if the following interventions are routinely carried out by providers of delivery services in this facility:									no
/obstetric_and_newborn_care_services/q1001_01_admin_oxytocin	Multiple Choice	1001-01. Administration of oxytocin injection immediately after birth to all women for the prevention of post-partum haemorrhage									no
/obstetric_and_newborn_care_services/q1001_01_admin_oxytocin-1	Choice	YES
/obstetric_and_newborn_care_services/q1001_01_admin_oxytocin-2	Choice	NO
/obstetric_and_newborn_care_services/q1001_02_partograph	Multiple Choice	1001-02. Monitoring and management of labour using partograph									no
/obstetric_and_newborn_care_services/q1001_02_partograph-1	Choice	YES
/obstetric_and_newborn_care_services/q1001_02_partograph-2	Choice	NO
/obstetric_and_newborn_care_services/q1001_03_exclusive_breastfeeding	Multiple Choice	1001-03. Immediate and exclusive breastfeeding									no
/obstetric_and_newborn_care_services/q1001_03_exclusive_breastfeeding-1	Choice	YES
/obstetric_and_newborn_care_services/q1001_03_exclusive_breastfeeding-2	Choice	NO
/obstetric_and_newborn_care_services/q1001_04_hygienic_cord_cut	Multiple Choice	1001-04. Hygienic cord care (cut with sterile item and apply disinfectant to tip and stump, and no application of other substances)									no
/obstetric_and_newborn_care_services/q1001_04_hygienic_cord_cut-1	Choice	YES
/obstetric_and_newborn_care_services/q1001_04_hygienic_cord_cut-2	Choice	NO
/obstetric_and_newborn_care_services/q1001_05_thermal_protection	Multiple Choice	1001-05. Thermal protection (drying baby immediately after birth and wrapping)									no
/obstetric_and_newborn_care_services/q1001_05_thermal_protection-1	Choice	YES
/obstetric_and_newborn_care_services/q1001_05_thermal_protection-2	Choice	NO
/obstetric_and_newborn_care_services/q1002_instructions	Label	1002. Please tell me if any of the following interventions for the management of complications during and after pregnancy and childbirth have been carried out in the last 12 months by providers of delivery services as part of their work in this facility.									no
/obstetric_and_newborn_care_services/q1002_01_parenteral_antibiotics	Multiple Choice	1002-01. Parenteral administration of antibiotics (IV or IM) for mothers									no
/obstetric_and_newborn_care_services/q1002_01_parenteral_antibiotics-1	Choice	YES
/obstetric_and_newborn_care_services/q1002_01_parenteral_antibiotics-2	Choice	NO
/obstetric_and_newborn_care_services/q1002_02_parenteral_admin	Multiple Choice	1002-02. Parenteral administration of oxytocic for treatment of post-partum haemorrhage (IV or IM)									no
/obstetric_and_newborn_care_services/q1002_02_parenteral_admin-1	Choice	YES
/obstetric_and_newborn_care_services/q1002_02_parenteral_admin-2	Choice	NO
/obstetric_and_newborn_care_services/q1002_03_parenteral_eclampsia_treat	Multiple Choice	1002-03. Parenteral administration of magnesium sulphate for management of preeclampsia and eclampsia (IV or IM)									no
/obstetric_and_newborn_care_services/q1002_03_parenteral_eclampsia_treat-1	Choice	YES
/obstetric_and_newborn_care_services/q1002_03_parenteral_eclampsia_treat-2	Choice	NO
/obstetric_and_newborn_care_services/q1002_04_vaginal_delivery	Multiple Choice	1002-04. Assisted vaginal delivery									no
/obstetric_and_newborn_care_services/q1002_04_vaginal_delivery-1	Choice	YES
/obstetric_and_newborn_care_services/q1002_04_vaginal_delivery-2	Choice	NO
/obstetric_and_newborn_care_services/q1002_05_removal_placenta	Multiple Choice	1002-05. Manual removal of placenta									no
/obstetric_and_newborn_care_services/q1002_05_removal_placenta-1	Choice	YES
/obstetric_and_newborn_care_services/q1002_05_removal_placenta-2	Choice	NO
/obstetric_and_newborn_care_services/q1002_06_removal_products_of_conception	Multiple Choice	1002-06. Removal of retained products of conception									no
/obstetric_and_newborn_care_services/q1002_06_removal_products_of_conception-1	Choice	YES
/obstetric_and_newborn_care_services/q1002_06_removal_products_of_conception-2	Choice	NO
/obstetric_and_newborn_care_services/q1002_07_neonatal_resus_bag_mask	Multiple Choice	1002-07. Neonatal resuscitation with bag and mask									no
/obstetric_and_newborn_care_services/q1002_07_neonatal_resus_bag_mask-1	Choice	YES
/obstetric_and_newborn_care_services/q1002_07_neonatal_resus_bag_mask-2	Choice	NO
/obstetric_and_newborn_care_services/q1002_08_caesarian_section	Multiple Choice	1002-08. Caesarian section									no
/obstetric_and_newborn_care_services/q1002_08_caesarian_section-1	Choice	YES
/obstetric_and_newborn_care_services/q1002_08_caesarian_section-2	Choice	NO
/obstetric_and_newborn_care_services/q1002_09_blood_transfusion	Multiple Choice	1002-09. Blood transfusion									no
/obstetric_and_newborn_care_services/q1002_09_blood_transfusion-1	Choice	YES
/obstetric_and_newborn_care_services/q1002_09_blood_transfusion-2	Choice	NO
/obstetric_and_newborn_care_services/q1002_10_preterm_antibiotics	Multiple Choice	1002-10. Antibiotics for preterm or prolonged PROM (premature rupture of membranes) to prevent infection									no
/obstetric_and_newborn_care_services/q1002_10_preterm_antibiotics-1	Choice	YES
/obstetric_and_newborn_care_services/q1002_10_preterm_antibiotics-2	Choice	NO
/obstetric_and_newborn_care_services/q1002_11_preterm_corticosteroids	Multiple Choice	1002-11. Corticosteroids in preterm labour									no
/obstetric_and_newborn_care_services/q1002_11_preterm_corticosteroids-1	Choice	YES
/obstetric_and_newborn_care_services/q1002_11_preterm_corticosteroids-2	Choice	NO
/obstetric_and_newborn_care_services/q1002_12_KMC	Multiple Choice	1002-12. KMC (Kangaroo mother care) for premature/very small babies									no
/obstetric_and_newborn_care_services/q1002_12_KMC-1	Choice	YES
/obstetric_and_newborn_care_services/q1002_12_KMC-2	Choice	NO
/obstetric_and_newborn_care_services/q1002_13_neonatal_sepsis_antibiotics	Multiple Choice	1002-13. Injectable antibiotics for neonatal sepsis									no
/obstetric_and_newborn_care_services/q1002_13_neonatal_sepsis_antibiotics-1	Choice	YES
/obstetric_and_newborn_care_services/q1002_13_neonatal_sepsis_antibiotics-2	Choice	NO
/obstetric_and_newborn_care_services/q1003_instructions	Label	1003. Are the following documents available in the facility today: IF AVAILABLE, ASK TO SEE THE DOCUMENT									no
/obstetric_and_newborn_care_services/q1003_01_national_childbirth_guide	Multiple Choice	1003-01. Any national guidelines for essential childbirth care									no
/obstetric_and_newborn_care_services/q1003_01_national_childbirth_guide-1	Choice	YES, OBSERVED
/obstetric_and_newborn_care_services/q1003_01_national_childbirth_guide-2	Choice	YES, REPORTED NOT SEEN
/obstetric_and_newborn_care_services/q1003_01_national_childbirth_guide-3	Choice	NO
/obstetric_and_newborn_care_services/Q1003_02_childbirth_checklist	Multiple Choice	1003-02. Any check-lists and/or job-aids for Essential childbirth care									no
/obstetric_and_newborn_care_services/Q1003_02_childbirth_checklist-1	Choice	YES, OBSERVED
/obstetric_and_newborn_care_services/Q1003_02_childbirth_checklist-2	Choice	YES, REPORTED NOT SEEN
/obstetric_and_newborn_care_services/Q1003_02_childbirth_checklist-3	Choice	NO
/obstetric_and_newborn_care_services/Q1003_03_national_newborn_guide	Multiple Choice	1003-03. Any national guidelines for essential newborn care									no
/obstetric_and_newborn_care_services/Q1003_03_national_newborn_guide-1	Choice	YES, OBSERVED
/obstetric_and_newborn_care_services/Q1003_03_national_newborn_guide-2	Choice	YES, REPORTED NOT SEEN
/obstetric_and_newborn_care_services/Q1003_03_national_newborn_guide-3	Choice	NO
/obstetric_and_newborn_care_services/q1004_instructions	Label	1004. Have you or any provider(s) of delivery services:									no
/obstetric_and_newborn_care_services/q1004_01_newborn_resus_train	Multiple Choice	1004-01. Received training in newborn resuscitation using the newborn bag and mask in the last two years									no
/obstetric_and_newborn_care_services/q1004_01_newborn_resus_train-1	Choice	YES
/obstetric_and_newborn_care_services/q1004_01_newborn_resus_train-2	Choice	NO
/obstetric_and_newborn_care_services/q1004_02_childbirth_train	Multiple Choice	1004-02. Apart from newborn resuscitation, received training in essential childbirth care in the last two years									no
/obstetric_and_newborn_care_services/q1004_02_childbirth_train-1	Choice	YES
/obstetric_and_newborn_care_services/q1004_02_childbirth_train-2	Choice	NO
/obstetric_and_newborn_care_services/q105_instructions	Label	1005. I would like to know if the following basic equipment items are available in this service area today. For each equipment or item, please tell me if it is available today and functioning._x000D_ ASK TO SEE THE ITEMS									no
/obstetric_and_newborn_care_services/q1005_01a_exam_light	Multiple Choice	1005-01a. Examination light (flashlight ok) available									no
/obstetric_and_newborn_care_services/q1005_01a_exam_light-1	Choice	OBSERVED
/obstetric_and_newborn_care_services/q1005_01a_exam_light-2	Choice	REPORTED NOT SEEN
/obstetric_and_newborn_care_services/q1005_01a_exam_light-3	Choice	NOT AVAILABLE
/obstetric_and_newborn_care_services/q1005_01b_exam_light_function	Multiple Choice	1005-01b. Examination light (flashlight ok) functioning					#form/obstetric_and_newborn_care_services/q1005_01a_exam_light = '1' or #form/obstetric_and_newborn_care_services/q1005_01a_exam_light = '2'				no
/obstetric_and_newborn_care_services/q1005_01b_exam_light_function-1	Choice	YES
/obstetric_and_newborn_care_services/q1005_01b_exam_light_function-2	Choice	NO
/obstetric_and_newborn_care_services/q1005_01b_exam_light_function-3	Choice	DON'T KNOW
/obstetric_and_newborn_care_services/q1005_02a_delivery_pack	Multiple Choice	1005-02a. Delivery pack available									no
/obstetric_and_newborn_care_services/q1005_02a_delivery_pack-1	Choice	OBSERVED
/obstetric_and_newborn_care_services/q1005_02a_delivery_pack-2	Choice	REPORTED NOT SEEN
/obstetric_and_newborn_care_services/q1005_02a_delivery_pack-8	Choice	NOT AVAILABLE
/obstetric_and_newborn_care_services/q1005_02a_delivery_pack_function	Multiple Choice	1005-02b. Delivery pack functioning					#form/obstetric_and_newborn_care_services/q1005_02a_delivery_pack = '1' or #form/obstetric_and_newborn_care_services/q1005_02a_delivery_pack = '2'				no
/obstetric_and_newborn_care_services/q1005_02a_delivery_pack_function-1	Choice	YES
/obstetric_and_newborn_care_services/q1005_02a_delivery_pack_function-2	Choice	NO
/obstetric_and_newborn_care_services/q1005_02a_delivery_pack_function-8	Choice	DON'T KNOW
/obstetric_and_newborn_care_services/q1005_03a_cord_clamp	Multiple Choice	1005-03a. Cord clamp available									no
/obstetric_and_newborn_care_services/q1005_03a_cord_clamp-1	Choice	OBSERVED
/obstetric_and_newborn_care_services/q1005_03a_cord_clamp-2	Choice	REPORTED NOT SEEN
/obstetric_and_newborn_care_services/q1005_03a_cord_clamp-3	Choice	NOT AVAILABLE
/obstetric_and_newborn_care_services/q1005_03b_cord_clamp_function	Multiple Choice	1005-03b. Cord clamp functioning					#form/obstetric_and_newborn_care_services/q1005_03a_cord_clamp = '1' or #form/obstetric_and_newborn_care_services/q1005_03a_cord_clamp = '2'				no
/obstetric_and_newborn_care_services/q1005_03b_cord_clamp_function-1	Choice	YES
/obstetric_and_newborn_care_services/q1005_03b_cord_clamp_function-2	Choice	NO
/obstetric_and_newborn_care_services/q1005_03b_cord_clamp_function-8	Choice	DON'T KNOW
/obstetric_and_newborn_care_services/q1005_04a_episiotomy_scissors	Multiple Choice	1005-04a. Episiotomy scissors available									no
/obstetric_and_newborn_care_services/q1005_04a_episiotomy_scissors-1	Choice	OBSERVED
/obstetric_and_newborn_care_services/q1005_04a_episiotomy_scissors-2	Choice	REPORTED NOT SEEN
/obstetric_and_newborn_care_services/q1005_04a_episiotomy_scissors-3	Choice	NOT AVAILABLE
/obstetric_and_newborn_care_services/q1005_04b_episiotomy_scissors_function	Multiple Choice	1005-04b. Episiotomy scissors functioning					#form/obstetric_and_newborn_care_services/q1005_04a_episiotomy_scissors = '1' or #form/obstetric_and_newborn_care_services/q1005_04a_episiotomy_scissors = '2'				no
/obstetric_and_newborn_care_services/q1005_04b_episiotomy_scissors_function-1	Choice	YES
/obstetric_and_newborn_care_services/q1005_04b_episiotomy_scissors_function-2	Choice	NO
/obstetric_and_newborn_care_services/q1005_04b_episiotomy_scissors_function-8	Choice	DON'T KNOW
/obstetric_and_newborn_care_services/q1005_05a_cord_scissors	Multiple Choice	1005-05a. Scissors or blade to cut cord available									no
/obstetric_and_newborn_care_services/q1005_05a_cord_scissors-1	Choice	OBSERVED
/obstetric_and_newborn_care_services/q1005_05a_cord_scissors-2	Choice	REPORTED NOT SEEN
/obstetric_and_newborn_care_services/q1005_05a_cord_scissors-3	Choice	NOT AVAILABLE
/obstetric_and_newborn_care_services/q1005_05b_cord_scissors_function	Multiple Choice	1005-05b. Scissors or blade to cut cord functioning					#form/obstetric_and_newborn_care_services/q1005_05a_cord_scissors = '1' or #form/obstetric_and_newborn_care_services/q1005_05a_cord_scissors = '2'				no
/obstetric_and_newborn_care_services/q1005_05b_cord_scissors_function-1	Choice	YES
/obstetric_and_newborn_care_services/q1005_05b_cord_scissors_function-2	Choice	NO
/obstetric_and_newborn_care_services/q1005_05b_cord_scissors_function-8	Choice	DON'T KNOW
/obstetric_and_newborn_care_services/q1005_06a_suture_material	Multiple Choice	1005-06a. Suture material with needle available									no
/obstetric_and_newborn_care_services/q1005_06a_suture_material-1	Choice	OBSERVED
/obstetric_and_newborn_care_services/q1005_06a_suture_material-2	Choice	REPORTED NOT SEEN
/obstetric_and_newborn_care_services/q1005_06a_suture_material-3	Choice	NOT AVAILABLE
/obstetric_and_newborn_care_services/q1005_07a_needle_holder	Multiple Choice	1005-07a. Needle holder available									no
/obstetric_and_newborn_care_services/q1005_07a_needle_holder-1	Choice	OBSERVED
/obstetric_and_newborn_care_services/q1005_07a_needle_holder-2	Choice	REPORTED NOT SEEN
/obstetric_and_newborn_care_services/q1005_07a_needle_holder-3	Choice	NOT AVAILABLE
/obstetric_and_newborn_care_services/q1005_07b_needle_holder_function	Multiple Choice	1005-07b. Needle holder functioning					#form/obstetric_and_newborn_care_services/q1005_07a_needle_holder = '1' or #form/obstetric_and_newborn_care_services/q1005_07a_needle_holder = '2'				no
/obstetric_and_newborn_care_services/q1005_07b_needle_holder_function-1	Choice	YES
/obstetric_and_newborn_care_services/q1005_07b_needle_holder_function-2	Choice	NO
/obstetric_and_newborn_care_services/q1005_07b_needle_holder_function-8	Choice	DON'T KNOW
/obstetric_and_newborn_care_services/q1005_08a_vacuum_extractor	Multiple Choice	1005-08a. Manual vacuum extractor available									no
/obstetric_and_newborn_care_services/q1005_08a_vacuum_extractor-1	Choice	OBSERVED
/obstetric_and_newborn_care_services/q1005_08a_vacuum_extractor-2	Choice	REPORTED NOT SEEN
/obstetric_and_newborn_care_services/q1005_08a_vacuum_extractor-3	Choice	NOT AVAILABLE
/obstetric_and_newborn_care_services/q1005_08b_vacuum_extractor_function	Multiple Choice	1005-08b. Manual vacuum extractor functioning					#form/obstetric_and_newborn_care_services/q1005_08a_vacuum_extractor = '1' or #form/obstetric_and_newborn_care_services/q1005_08a_vacuum_extractor = '2'				no
/obstetric_and_newborn_care_services/q1005_08b_vacuum_extractor_function-1	Choice	YES
/obstetric_and_newborn_care_services/q1005_08b_vacuum_extractor_function-2	Choice	NO
/obstetric_and_newborn_care_services/q1005_08b_vacuum_extractor_function-8	Choice	DON'T KNOW
/obstetric_and_newborn_care_services/q1005_09a_vacuum_aspirator	Multiple Choice	1005-09a. Vacuum aspirator or D and C kit available									no
/obstetric_and_newborn_care_services/q1005_09a_vacuum_aspirator-1	Choice	OBSERVED
/obstetric_and_newborn_care_services/q1005_09a_vacuum_aspirator-2	Choice	REPORTED NOT SEEN
/obstetric_and_newborn_care_services/q1005_09a_vacuum_aspirator-3	Choice	NOT AVAILABLE
/obstetric_and_newborn_care_services/q1005_09b_vacuum_aspirator_function	Multiple Choice	1005-09b. Vacuum aspirator or D and C kit functioning					#form/obstetric_and_newborn_care_services/q1005_09a_vacuum_aspirator = '1' or #form/obstetric_and_newborn_care_services/q1005_09a_vacuum_aspirator = '2'				no
/obstetric_and_newborn_care_services/q1005_09b_vacuum_aspirator_function-1	Choice	YES
/obstetric_and_newborn_care_services/q1005_09b_vacuum_aspirator_function-2	Choice	NO
/obstetric_and_newborn_care_services/q1005_09b_vacuum_aspirator_function-8	Choice	DON'T KNOW
/obstetric_and_newborn_care_services/q1005_10a_incubator_available	Multiple Choice	1005-10a. Incubator available									no
/obstetric_and_newborn_care_services/q1005_10a_incubator_available-1	Choice	OBSERVED
/obstetric_and_newborn_care_services/q1005_10a_incubator_available-2	Choice	REPORTED NOT SEEN
/obstetric_and_newborn_care_services/q1005_10a_incubator_available-3	Choice	NOT AVAILABLE
/obstetric_and_newborn_care_services/q1005_10b_incubator_function	Multiple Choice	1005-10b. Incubator functioning					#form/obstetric_and_newborn_care_services/q1005_10a_incubator_available = '1' or #form/obstetric_and_newborn_care_services/q1005_10a_incubator_available = '2'				no
/obstetric_and_newborn_care_services/q1005_10b_incubator_function-1	Choice	YES
/obstetric_and_newborn_care_services/q1005_10b_incubator_function-2	Choice	NO
/obstetric_and_newborn_care_services/q1005_10b_incubator_function-8	Choice	DON'T KNOW
/obstetric_and_newborn_care_services/q1005-11a_gloves	Multiple Choice	1005-11a. Disposable latex gloves available									no
/obstetric_and_newborn_care_services/q1005-11a_gloves-1	Choice	OBSERVED
/obstetric_and_newborn_care_services/q1005-11a_gloves-2	Choice	REPORTED NOT SEEN
/obstetric_and_newborn_care_services/q1005-11a_gloves-3	Choice	NOT AVAILABLE
/obstetric_and_newborn_care_services/q1005_12a_blank_partograph	Multiple Choice	1005-12a. Blank partograph available									no
/obstetric_and_newborn_care_services/q1005_12a_blank_partograph-1	Choice	OBSERVED
/obstetric_and_newborn_care_services/q1005_12a_blank_partograph-2	Choice	REPORTED NOT SEEN
/obstetric_and_newborn_care_services/q1005_12a_blank_partograph-3	Choice	NOT AVAILABLE
/obstetric_and_newborn_care_services/q1005_13a_delivery_bed	Multiple Choice	1005-13a. Delivery bed available									no
/obstetric_and_newborn_care_services/q1005_13a_delivery_bed-1	Choice	OBSERVED
/obstetric_and_newborn_care_services/q1005_13a_delivery_bed-2	Choice	REPORTED NOT SEEN
/obstetric_and_newborn_care_services/q1005_13a_delivery_bed-3	Choice	NOT AVAILABLE
/obstetric_and_newborn_care_services/q1005_13b_delivery_bed_function	Multiple Choice	1005-13b. Delivery bed functioning					#form/obstetric_and_newborn_care_services/q1005_13a_delivery_bed = '1' or #form/obstetric_and_newborn_care_services/q1005_13a_delivery_bed = '2'				no
/obstetric_and_newborn_care_services/q1005_13b_delivery_bed_function-1	Choice	YES
/obstetric_and_newborn_care_services/q1005_13b_delivery_bed_function-2	Choice	NO
/obstetric_and_newborn_care_services/q1005_13b_delivery_bed_function-8	Choice	DON'T KNOW
/obstetric_and_newborn_care_services/q1005_14a_resus_table	Multiple Choice	1005-14a. Resuscitation table (with heat source) (for newborn resuscitation) available									no
/obstetric_and_newborn_care_services/q1005_14a_resus_table-1	Choice	OBSERVED
/obstetric_and_newborn_care_services/q1005_14a_resus_table-2	Choice	REPORTED NOT SEEN
/obstetric_and_newborn_care_services/q1005_14a_resus_table-3	Choice	NOT AVAILABLE
/obstetric_and_newborn_care_services/q1005_14b_resus_table_function	Multiple Choice	1005-14b. Resuscitation table (with heat source) (for newborn resuscitation) functioning					#form/obstetric_and_newborn_care_services/q1005_14a_resus_table = '1' or #form/obstetric_and_newborn_care_services/q1005_14a_resus_table = '2'				no
/obstetric_and_newborn_care_services/q1005_14b_resus_table_function-1	Choice	YES
/obstetric_and_newborn_care_services/q1005_14b_resus_table_function-2	Choice	NO
/obstetric_and_newborn_care_services/q1005_14b_resus_table_function-8	Choice	DON'T KNOW
/obstetric_and_newborn_care_services/q1005_15a_newborn1_bag_mask	Multiple Choice	1005-15a. Newborn bag and mask size 1 for term babies (for newborn resuscitation) available									no
/obstetric_and_newborn_care_services/q1005_15a_newborn1_bag_mask-1	Choice	OBSERVED
/obstetric_and_newborn_care_services/q1005_15a_newborn1_bag_mask-2	Choice	REPORTED NOT SEEN
/obstetric_and_newborn_care_services/q1005_15a_newborn1_bag_mask-3	Choice	NOT AVAILABLE
/obstetric_and_newborn_care_services/q1005_15b_newborn1_bag_mask_function	Multiple Choice	1005-15b. Newborn bag and mask size 1 for term babies (for newborn resuscitation) functioning					#form/obstetric_and_newborn_care_services/q1005_15a_newborn1_bag_mask = '1' or #form/obstetric_and_newborn_care_services/q1005_15a_newborn1_bag_mask = '2'				no
/obstetric_and_newborn_care_services/q1005_15b_newborn1_bag_mask_function-1	Choice	YES
/obstetric_and_newborn_care_services/q1005_15b_newborn1_bag_mask_function-2	Choice	NO
/obstetric_and_newborn_care_services/q1005_15b_newborn1_bag_mask_function-8	Choice	DON'T KNOW
/obstetric_and_newborn_care_services/q1005_16a_newborn0_bag_mask	Multiple Choice	1005-16a. Newborn bag and mask size 0 for pre-term babies (for newborn resuscitation) available									no
/obstetric_and_newborn_care_services/q1005_16a_newborn0_bag_mask-1	Choice	OBSERVED
/obstetric_and_newborn_care_services/q1005_16a_newborn0_bag_mask-2	Choice	REPORTED NOT SEEN
/obstetric_and_newborn_care_services/q1005_16a_newborn0_bag_mask-3	Choice	NOT AVAILABLE
/obstetric_and_newborn_care_services/q1005_16b_newborn0_bag_mask_function	Multiple Choice	1005-16b. Newborn bag and mask size 0 for pre-term babies (for newborn resuscitation) functioning					#form/obstetric_and_newborn_care_services/q1005_16a_newborn0_bag_mask = '1' or #form/obstetric_and_newborn_care_services/q1005_16a_newborn0_bag_mask = '2'				no
/obstetric_and_newborn_care_services/q1005_16b_newborn0_bag_mask_function-1	Choice	YES
/obstetric_and_newborn_care_services/q1005_16b_newborn0_bag_mask_function-2	Choice	NO
/obstetric_and_newborn_care_services/q1005_16b_newborn0_bag_mask_function-8	Choice	DON'T KNOW
/obstetric_and_newborn_care_services/q1005_17a_suction_pump	Multiple Choice	1005-17a. Electric suction pump (for suction apparatus) available									no
/obstetric_and_newborn_care_services/q1005_17a_suction_pump-1	Choice	OBSERVED
/obstetric_and_newborn_care_services/q1005_17a_suction_pump-2	Choice	REPORTED NOT SEEN
/obstetric_and_newborn_care_services/q1005_17a_suction_pump-3	Choice	NOT AVAILABLE
/obstetric_and_newborn_care_services/q1005_17b_suction_pump_function	Multiple Choice	1005-17b. Electric suction pump (for suction apparatus) functioning					#form/obstetric_and_newborn_care_services/q1005_17a_suction_pump = '1' or #form/obstetric_and_newborn_care_services/q1005_17a_suction_pump = '2'				no
/obstetric_and_newborn_care_services/q1005_17b_suction_pump_function-1	Choice	YES
/obstetric_and_newborn_care_services/q1005_17b_suction_pump_function-2	Choice	NO
/obstetric_and_newborn_care_services/q1005_17b_suction_pump_function-8	Choice	DON'T KNOW
/obstetric_and_newborn_care_services/q1005_18a_suction_catheter	Multiple Choice	1005-18a. Suction catheter (for suction apparatus) for suctioning newborn available									no
/obstetric_and_newborn_care_services/q1005_18a_suction_catheter-1	Choice	OBSERVED
/obstetric_and_newborn_care_services/q1005_18a_suction_catheter-2	Choice	REPORTED NOT SEEN
/obstetric_and_newborn_care_services/q1005_18a_suction_catheter-3	Choice	NOT AVAILABLE
/obstetric_and_newborn_care_services/q1005_18b_suction_catheter_function	Multiple Choice	1005-18b. Suction catheter (for suction apparatus) for suctioning newborn functioning					#form/obstetric_and_newborn_care_services/q1005_18a_suction_catheter = '1' or #form/obstetric_and_newborn_care_services/q1005_18a_suction_catheter = '2'				no
/obstetric_and_newborn_care_services/q1005_18b_suction_catheter_function-1	Choice	YES
/obstetric_and_newborn_care_services/q1005_18b_suction_catheter_function-2	Choice	NO
/obstetric_and_newborn_care_services/q1005_18b_suction_catheter_function-8	Choice	DON'T KNOW
/obstetric_and_newborn_care_services/q1005_19a_suction_bulb	Multiple Choice	1005-19a. Suction bulb, single use available									no
/obstetric_and_newborn_care_services/q1005_19a_suction_bulb-1	Choice	OBSERVED
/obstetric_and_newborn_care_services/q1005_19a_suction_bulb-2	Choice	REPORTED NOT SEEN
/obstetric_and_newborn_care_services/q1005_19a_suction_bulb-3	Choice	NOT AVAILABLE
/obstetric_and_newborn_care_services/q1005_19b_suction_bulb_function	Multiple Choice	1005-19b. Suction bulb, single use functioning					#form/obstetric_and_newborn_care_services/q1005_19a_suction_bulb = '1' or #form/obstetric_and_newborn_care_services/q1005_19a_suction_bulb = '2'				no
/obstetric_and_newborn_care_services/q1005_19b_suction_bulb_function-1	Choice	YES
/obstetric_and_newborn_care_services/q1005_19b_suction_bulb_function-2	Choice	NO
/obstetric_and_newborn_care_services/q1005_19b_suction_bulb_function-8	Choice	DON'T KNOW
/obstetric_and_newborn_care_services/q1005_20a_suction_bulb_multiuse	Multiple Choice	1005-20a. Suction bulb, sterilizable multi-use available									no
/obstetric_and_newborn_care_services/q1005_20a_suction_bulb_multiuse-1	Choice	OBSERVED
/obstetric_and_newborn_care_services/q1005_20a_suction_bulb_multiuse-2	Choice	REPORTED NOT SEEN
/obstetric_and_newborn_care_services/q1005_20a_suction_bulb_multiuse-3	Choice	NOT AVAILABLE
/obstetric_and_newborn_care_services/q1005_20b_suction_bulb_multiuse_function	Multiple Choice	1005-20b. Suction bulb, sterilizable multi-use functioning					#form/obstetric_and_newborn_care_services/q1005_20a_suction_bulb_multiuse = '1' or #form/obstetric_and_newborn_care_services/q1005_20a_suction_bulb_multiuse = '2'				no
/obstetric_and_newborn_care_services/q1005_20b_suction_bulb_multiuse_function-1	Choice	YES
/obstetric_and_newborn_care_services/q1005_20b_suction_bulb_multiuse_function-2	Choice	NO
/obstetric_and_newborn_care_services/q1005_20b_suction_bulb_multiuse_function-8	Choice	DON'T KNOW
/obstetric_and_newborn_care_services/q1005_21a_speculum	Multiple Choice	1005-21a. Speculum available									no
/obstetric_and_newborn_care_services/q1005_21a_speculum-1	Choice	OBSERVED
/obstetric_and_newborn_care_services/q1005_21a_speculum-2	Choice	REPORTED NOT SEEN
/obstetric_and_newborn_care_services/q1005_21a_speculum-3	Choice	NOT AVAILABLE
/obstetric_and_newborn_care_services/q1005_21b_speculum_function	Multiple Choice	1005-21b. Speculum functioning					#form/obstetric_and_newborn_care_services/q1005_21a_speculum = '1' or #form/obstetric_and_newborn_care_services/q1005_21a_speculum = '2'				no
/obstetric_and_newborn_care_services/q1005_21b_speculum_function-1	Choice	YES
/obstetric_and_newborn_care_services/q1005_21b_speculum_function-2	Choice	NO
/obstetric_and_newborn_care_services/q1005_21b_speculum_function-8	Choice	DON'T KNOW
/obstetric_and_newborn_care_services/q1005_22a_infant_weighting_scale	Multiple Choice	1005-22a. Infant weighting scale available									no
/obstetric_and_newborn_care_services/q1005_22a_infant_weighting_scale-1	Choice	OBSERVED
/obstetric_and_newborn_care_services/q1005_22a_infant_weighting_scale-2	Choice	REPORTED NOT SEEN
/obstetric_and_newborn_care_services/q1005_22a_infant_weighting_scale-3	Choice	NOT AVAILABLE
/obstetric_and_newborn_care_services/q1005_22b_infant_weighting_scale_function	Multiple Choice	1005-22b. Infant weighting scale functioning					#form/obstetric_and_newborn_care_services/q1005_22a_infant_weighting_scale = '1' or #form/obstetric_and_newborn_care_services/q1005_22a_infant_weighting_scale = '2'				no
/obstetric_and_newborn_care_services/q1005_22b_infant_weighting_scale_function-1	Choice	YES
/obstetric_and_newborn_care_services/q1005_22b_infant_weighting_scale_function-2	Choice	NO
/obstetric_and_newborn_care_services/q1005_22b_infant_weighting_scale_function-8	Choice	DON'T KNOW
/obstetric_and_newborn_care_services/q1005_23a_blood_pressure	Multiple Choice	1005-23a. Blood pressure apparatus (may be digital or manual sphygmomanometer with stethoscope) available									no
/obstetric_and_newborn_care_services/q1005_23a_blood_pressure-1	Choice	OBSERVED
/obstetric_and_newborn_care_services/q1005_23a_blood_pressure-2	Choice	REPORTED NOT SEEN
/obstetric_and_newborn_care_services/q1005_23a_blood_pressure-3	Choice	NOT AVAILABLE
/obstetric_and_newborn_care_services/q1005_23b_blood_pressure_function	Multiple Choice	1005-23b. Blood pressure apparatus (may be digital or manual sphygmomanometer with stethoscope) functioning					#form/obstetric_and_newborn_care_services/q1005_23a_blood_pressure = '1' or #form/obstetric_and_newborn_care_services/q1005_23a_blood_pressure = '2'				no
/obstetric_and_newborn_care_services/q1005_23b_blood_pressure_function-1	Choice	YES
/obstetric_and_newborn_care_services/q1005_23b_blood_pressure_function-2	Choice	NO
/obstetric_and_newborn_care_services/q1005_23b_blood_pressure_function-8	Choice	DON'T KNOW
/obstetric_and_newborn_care_services/q1005_24a_water	Multiple Choice	1005-24a. Clean running water (piped, bucket with tap, or pour pitcher) available									no
/obstetric_and_newborn_care_services/q1005_24a_water-1	Choice	OBSERVED
/obstetric_and_newborn_care_services/q1005_24a_water-2	Choice	REPORTED NOT SEEN
/obstetric_and_newborn_care_services/q1005_24a_water-3	Choice	NOT AVAILABLE
/obstetric_and_newborn_care_services/q1005_25a_soap	Multiple Choice	1005-25a. Hand-washing soap/liquid soap available									no
/obstetric_and_newborn_care_services/q1005_25a_soap-1	Choice	OBSERVED
/obstetric_and_newborn_care_services/q1005_25a_soap-2	Choice	REPORTED NOT SEEN
/obstetric_and_newborn_care_services/q1005_25a_soap-3	Choice	NOT AVAILABLE
/obstetric_and_newborn_care_services/q1005_26a_alcohol_hand_rub	Multiple Choice	1005-26a. Alcohol based hand rub available									no
/obstetric_and_newborn_care_services/q1005_26a_alcohol_hand_rub-1	Choice	OBSERVED
/obstetric_and_newborn_care_services/q1005_26a_alcohol_hand_rub-2	Choice	REPORTED NOT SEEN
/obstetric_and_newborn_care_services/q1005_26a_alcohol_hand_rub-3	Choice	NOT AVAILABLE
/obstetric_and_newborn_care_services/q1006_obstetric_medicine	Multiple Choice	1006. Does this facility stock any medicines for obstetric care in this service site?									no
/obstetric_and_newborn_care_services/q1006_obstetric_medicine-1	Choice	YES
/obstetric_and_newborn_care_services/q1006_obstetric_medicine-2	Choice	NO
/obstetric_and_newborn_care_services/obstetric_care_medicine_stock	Group	Obstetric Care Medicine Stock					#form/obstetric_and_newborn_care_services/q1006_obstetric_medicine = '1'				no
/obstetric_and_newborn_care_services/obstetric_care_medicine_stock/q1007_instructions	Label	1007. Are any of the following medicines and commodities available in this service site today?_x000D_ CHECK TO SEE IF AT LEAST ONE OF EACH MEDICINE/COMMODITY IS VALID (NOT EXPIRED)									no
/obstetric_and_newborn_care_services/obstetric_care_medicine_stock/q1007_01_newborn_eye_ointment	Multiple Choice	1007-01. Antibiotic eye ointment for newborn									no
/obstetric_and_newborn_care_services/obstetric_care_medicine_stock/q1007_01_newborn_eye_ointment-1	Choice	OBSERVED AVAILABLE: AT LEAST ONE VALID
/obstetric_and_newborn_care_services/obstetric_care_medicine_stock/q1007_01_newborn_eye_ointment-2	Choice	OBSERVED AVAILABLE: AVAILABLE NON VALID
/obstetric_and_newborn_care_services/obstetric_care_medicine_stock/q1007_01_newborn_eye_ointment-3	Choice	NOT OBSERVED: REPORTED AVAILABLE BUT NOT SEEN
/obstetric_and_newborn_care_services/obstetric_care_medicine_stock/q1007_01_newborn_eye_ointment-4	Choice	NOT OBSERVED: NOT AVAILABLE TODAY
/obstetric_and_newborn_care_services/obstetric_care_medicine_stock/q1007_01_newborn_eye_ointment-5	Choice	NOT OBSERVED: NEVER AVAILABLE
/obstetric_and_newborn_care_services/obstetric_care_medicine_stock/q1007_02_gentamicin	Multiple Choice	1007-02. Gentamicin injection									no
/obstetric_and_newborn_care_services/obstetric_care_medicine_stock/q1007_02_gentamicin-1	Choice	OBSERVED AVAILABLE: AT LEAST ONE VALID
/obstetric_and_newborn_care_services/obstetric_care_medicine_stock/q1007_02_gentamicin-2	Choice	OBSERVED AVAILABLE: AVAILABLE NON VALID
/obstetric_and_newborn_care_services/obstetric_care_medicine_stock/q1007_02_gentamicin-3	Choice	NOT OBSERVED: REPORTED AVAILABLE BUT NOT SEEN
/obstetric_and_newborn_care_services/obstetric_care_medicine_stock/q1007_02_gentamicin-4	Choice	NOT OBSERVED: NOT AVAILABLE TODAY
/obstetric_and_newborn_care_services/obstetric_care_medicine_stock/q1007_02_gentamicin-5	Choice	NOT OBSERVED: NEVER AVAILABLE
/obstetric_and_newborn_care_services/obstetric_care_medicine_stock/q1007_03_ampicillin_powder	Multiple Choice	1007-03. Ampicillin powder for injection									no
/obstetric_and_newborn_care_services/obstetric_care_medicine_stock/q1007_03_ampicillin_powder-1	Choice	OBSERVED AVAILABLE: AT LEAST ONE VALID
/obstetric_and_newborn_care_services/obstetric_care_medicine_stock/q1007_03_ampicillin_powder-2	Choice	OBSERVED AVAILABLE: AVAILABLE NON VALID
/obstetric_and_newborn_care_services/obstetric_care_medicine_stock/q1007_03_ampicillin_powder-3	Choice	NOT OBSERVED: REPORTED AVAILABLE BUT NOT SEEN
/obstetric_and_newborn_care_services/obstetric_care_medicine_stock/q1007_03_ampicillin_powder-4	Choice	NOT OBSERVED: NOT AVAILABLE TODAY
/obstetric_and_newborn_care_services/obstetric_care_medicine_stock/q1007_03_ampicillin_powder-5	Choice	NOT OBSERVED: NEVER AVAILABLE
/obstetric_and_newborn_care_services/obstetric_care_medicine_stock/q1007_04_hydralazine	Multiple Choice	1007-04. Hydralazine injection									no
/obstetric_and_newborn_care_services/obstetric_care_medicine_stock/q1007_04_hydralazine-1	Choice	OBSERVED AVAILABLE: AT LEAST ONE VALID
/obstetric_and_newborn_care_services/obstetric_care_medicine_stock/q1007_04_hydralazine-2	Choice	OBSERVED AVAILABLE: AVAILABLE NON VALID
/obstetric_and_newborn_care_services/obstetric_care_medicine_stock/q1007_04_hydralazine-3	Choice	NOT OBSERVED: REPORTED AVAILABLE BUT NOT SEEN
/obstetric_and_newborn_care_services/obstetric_care_medicine_stock/q1007_04_hydralazine-4	Choice	NOT OBSERVED: NOT AVAILABLE TODAY
/obstetric_and_newborn_care_services/obstetric_care_medicine_stock/q1007_04_hydralazine-5	Choice	NOT OBSERVED: NEVER AVAILABLE
/obstetric_and_newborn_care_services/obstetric_care_medicine_stock/q1007_05_metronidazole	Multiple Choice	1007-05. Metronidazole injection									no
/obstetric_and_newborn_care_services/obstetric_care_medicine_stock/q1007_05_metronidazole-1	Choice	OBSERVED AVAILABLE: AT LEAST ONE VALID
/obstetric_and_newborn_care_services/obstetric_care_medicine_stock/q1007_05_metronidazole-2	Choice	OBSERVED AVAILABLE: AVAILABLE NON VALID
/obstetric_and_newborn_care_services/obstetric_care_medicine_stock/q1007_05_metronidazole-3	Choice	NOT OBSERVED: REPORTED AVAILABLE BUT NOT SEEN
/obstetric_and_newborn_care_services/obstetric_care_medicine_stock/q1007_05_metronidazole-4	Choice	NOT OBSERVED: NOT AVAILABLE TODAY
/obstetric_and_newborn_care_services/obstetric_care_medicine_stock/q1007_05_metronidazole-5	Choice	NOT OBSERVED: NEVER AVAILABLE
/obstetric_and_newborn_care_services/obstetric_care_medicine_stock/q1007_06_azithromycin_captab	Multiple Choice	1007-06. Azithromycin cap/tab or oral liquid									no
/obstetric_and_newborn_care_services/obstetric_care_medicine_stock/q1007_06_azithromycin_captab-1	Choice	OBSERVED AVAILABLE: AT LEAST ONE VALID
/obstetric_and_newborn_care_services/obstetric_care_medicine_stock/q1007_06_azithromycin_captab-2	Choice	OBSERVED AVAILABLE: AVAILABLE NON VALID
/obstetric_and_newborn_care_services/obstetric_care_medicine_stock/q1007_06_azithromycin_captab-3	Choice	NOT OBSERVED: REPORTED AVAILABLE BUT NOT SEEN
/obstetric_and_newborn_care_services/obstetric_care_medicine_stock/q1007_06_azithromycin_captab-4	Choice	NOT OBSERVED: NOT AVAILABLE TODAY
/obstetric_and_newborn_care_services/obstetric_care_medicine_stock/q1007_06_azithromycin_captab-5	Choice	NOT OBSERVED: NEVER AVAILABLE
/obstetric_and_newborn_care_services/obstetric_care_medicine_stock/q1007_07_cefixime_captab	Multiple Choice	1007-07. Cefixime cap/tab									no
/obstetric_and_newborn_care_services/obstetric_care_medicine_stock/q1007_07_cefixime_captab-1	Choice	OBSERVED AVAILABLE: AT LEAST ONE VALID
/obstetric_and_newborn_care_services/obstetric_care_medicine_stock/q1007_07_cefixime_captab-2	Choice	OBSERVED AVAILABLE: AVAILABLE NON VALID
/obstetric_and_newborn_care_services/obstetric_care_medicine_stock/q1007_07_cefixime_captab-3	Choice	NOT OBSERVED: REPORTED AVAILABLE BUT NOT SEEN
/obstetric_and_newborn_care_services/obstetric_care_medicine_stock/q1007_07_cefixime_captab-4	Choice	NOT OBSERVED: NOT AVAILABLE TODAY
/obstetric_and_newborn_care_services/obstetric_care_medicine_stock/q1007_07_cefixime_captab-5	Choice	NOT OBSERVED: NEVER AVAILABLE
/obstetric_and_newborn_care_services/obstetric_care_medicine_stock/q1007_08_benzylpenicillin	Multiple Choice	1007-08. Benzathine benzylpenicillin powder for injection									no
/obstetric_and_newborn_care_services/obstetric_care_medicine_stock/q1007_08_benzylpenicillin-2	Choice	OBSERVED AVAILABLE: AVAILABLE NON VALID
/obstetric_and_newborn_care_services/obstetric_care_medicine_stock/q1007_08_benzylpenicillin-3	Choice	NOT OBSERVED: REPORTED AVAILABLE BUT NOT SEEN
/obstetric_and_newborn_care_services/obstetric_care_medicine_stock/q1007_08_benzylpenicillin-4	Choice	NOT OBSERVED: NOT AVAILABLE TODAY
/obstetric_and_newborn_care_services/obstetric_care_medicine_stock/q1007_08_benzylpenicillin-5	Choice	NOT OBSERVED: NEVER AVAILABLE
/obstetric_and_newborn_care_services/obstetric_care_medicine_stock/q1007_09_nifedipine	Multiple Choice	1007-09. Nifedipine cap/tab (10mg)									no
/obstetric_and_newborn_care_services/obstetric_care_medicine_stock/q1007_09_nifedipine-1	Choice	OBSERVED AVAILABLE: AT LEAST ONE VALID
/obstetric_and_newborn_care_services/obstetric_care_medicine_stock/q1007_09_nifedipine-2	Choice	OBSERVED AVAILABLE: AVAILABLE NON VALID
/obstetric_and_newborn_care_services/obstetric_care_medicine_stock/q1007_09_nifedipine-3	Choice	NOT OBSERVED: REPORTED AVAILABLE BUT NOT SEEN
/obstetric_and_newborn_care_services/obstetric_care_medicine_stock/q1007_09_nifedipine-4	Choice	NOT OBSERVED: NOT AVAILABLE TODAY
/obstetric_and_newborn_care_services/obstetric_care_medicine_stock/q1007_09_nifedipine-5	Choice	NOT OBSERVED: NEVER AVAILABLE
/obstetric_and_newborn_care_services/obstetric_care_medicine_stock/q1007_10_methyldopa	Multiple Choice	1007-10. Methyldopa tablet									no
/obstetric_and_newborn_care_services/obstetric_care_medicine_stock/q1007_10_methyldopa-1	Choice	OBSERVED AVAILABLE: AT LEAST ONE VALID
/obstetric_and_newborn_care_services/obstetric_care_medicine_stock/q1007_10_methyldopa-2	Choice	OBSERVED AVAILABLE: AVAILABLE NON VALID
/obstetric_and_newborn_care_services/obstetric_care_medicine_stock/q1007_10_methyldopa-3	Choice	NOT OBSERVED: REPORTED AVAILABLE BUT NOT SEEN
/obstetric_and_newborn_care_services/obstetric_care_medicine_stock/q1007_10_methyldopa-4	Choice	NOT OBSERVED: NOT AVAILABLE TODAY
/obstetric_and_newborn_care_services/obstetric_care_medicine_stock/q1007_10_methyldopa-5	Choice	NOT OBSERVED: NEVER AVAILABLE
/obstetric_and_newborn_care_services/obstetric_care_medicine_stock/q1007_11_calcium_gluconate	Multiple Choice	1007-11. Calcium gluconate injection									no
/obstetric_and_newborn_care_services/obstetric_care_medicine_stock/q1007_11_calcium_gluconate-1	Choice	OBSERVED AVAILABLE: AT LEAST ONE VALID
/obstetric_and_newborn_care_services/obstetric_care_medicine_stock/q1007_11_calcium_gluconate-2	Choice	OBSERVED AVAILABLE: AVAILABLE NON VALID
/obstetric_and_newborn_care_services/obstetric_care_medicine_stock/q1007_11_calcium_gluconate-3	Choice	NOT OBSERVED :REPORTED AVAILABLE BUT NOT SEEN
/obstetric_and_newborn_care_services/obstetric_care_medicine_stock/q1007_11_calcium_gluconate-4	Choice	NOT OBSERVED: NOT AVAILABLE TODAY
/obstetric_and_newborn_care_services/obstetric_care_medicine_stock/q1007_11_calcium_gluconate-5	Choice	NOT OBSERVED: NEVER AVAILABLE
/obstetric_and_newborn_care_services/obstetric_care_medicine_stock/q1007_12_magnesium_sulphate	Multiple Choice	1007-12. Magnesium sulphate injectable									no
/obstetric_and_newborn_care_services/obstetric_care_medicine_stock/q1007_12_magnesium_sulphate-1	Choice	OBSERVED AVAILABLE: AT LEAST ONE VALID
/obstetric_and_newborn_care_services/obstetric_care_medicine_stock/q1007_12_magnesium_sulphate-2	Choice	OBSERVED AVAILABLE: AVAILABLE NON VALID
/obstetric_and_newborn_care_services/obstetric_care_medicine_stock/q1007_12_magnesium_sulphate-3	Choice	NOT OBSERVED: REPORTED AVAILABLE BUT NOT SEEN
/obstetric_and_newborn_care_services/obstetric_care_medicine_stock/q1007_12_magnesium_sulphate-4	Choice	NOT OBSERVED: NOT AVAILABLE TODAY
/obstetric_and_newborn_care_services/obstetric_care_medicine_stock/q1007_12_magnesium_sulphate-5	Choice	NOT OBSERVED: NEVER AVAILABLE
/obstetric_and_newborn_care_services/obstetric_care_medicine_stock/q1007_13_skin_disinfectant	Multiple Choice	1007-13. Skin disinfectant									no
/obstetric_and_newborn_care_services/obstetric_care_medicine_stock/q1007_13_skin_disinfectant-1	Choice	OBSERVED AVAILABLE: AT LEAST ONE VALID
/obstetric_and_newborn_care_services/obstetric_care_medicine_stock/q1007_13_skin_disinfectant-2	Choice	OBSERVED AVAILABLE: AVAILABLE NON VALID
/obstetric_and_newborn_care_services/obstetric_care_medicine_stock/q1007_13_skin_disinfectant-3	Choice	NOT OBSERVED: REPORTED AVAILABLE BUT NOT SEEN
/obstetric_and_newborn_care_services/obstetric_care_medicine_stock/q1007_13_skin_disinfectant-4	Choice	NOT OBSERVED: NOT AVAILABLE TODAY
/obstetric_and_newborn_care_services/obstetric_care_medicine_stock/q1007_13_skin_disinfectant-5	Choice	NOT OBSERVED: NEVER AVAILABLE
/obstetric_and_newborn_care_services/obstetric_care_medicine_stock/q1007_14_iv_solution	Multiple Choice	1007-14. Intravenous solution with infusion set									no
/obstetric_and_newborn_care_services/obstetric_care_medicine_stock/q1007_14_iv_solution-1	Choice	OBSERVED AVAILABLE: AT LEAST ONE VALID
/obstetric_and_newborn_care_services/obstetric_care_medicine_stock/q1007_14_iv_solution-2	Choice	OBSERVED AVAILABLE: AVAILABLE NON VALID
/obstetric_and_newborn_care_services/obstetric_care_medicine_stock/q1007_14_iv_solution-3	Choice	NOT OBSERVED: REPORTED AVAILABLE BUT NOT SEEN
/obstetric_and_newborn_care_services/obstetric_care_medicine_stock/q1007_14_iv_solution-4	Choice	NOT OBSERVED: NOT AVAILABLE TODAY
/obstetric_and_newborn_care_services/obstetric_care_medicine_stock/q1007_14_iv_solution-5	Choice	NOT OBSERVED: NEVER AVAILABLE
/obstetric_and_newborn_care_services/obstetric_care_medicine_stock/q1007_15_sodium_chloride	Multiple Choice	1007-15. Sodium chloride injectable solution									no
/obstetric_and_newborn_care_services/obstetric_care_medicine_stock/q1007_15_sodium_chloride-1	Choice	OBSERVED AVAILABLE: AT LEAST ONE VALID
/obstetric_and_newborn_care_services/obstetric_care_medicine_stock/q1007_15_sodium_chloride-2	Choice	OBSERVED AVAILABLE: AVAILABLE NON VALID
/obstetric_and_newborn_care_services/obstetric_care_medicine_stock/q1007_15_sodium_chloride-3	Choice	NOT OBSERVED: REPORTED AVAILABLE BUT NOT SEEN
/obstetric_and_newborn_care_services/obstetric_care_medicine_stock/q1007_15_sodium_chloride-4	Choice	NOT OBSERVED: NOT AVAILABLE TODAY
/obstetric_and_newborn_care_services/obstetric_care_medicine_stock/q1007_15_sodium_chloride-5	Choice	NOT OBSERVED: NEVER AVAILABLE
/obstetric_and_newborn_care_services/obstetric_care_medicine_stock/q1007_16_betamethasone	Multiple Choice	1007-16. Betamethasone injection									no
/obstetric_and_newborn_care_services/obstetric_care_medicine_stock/q1007_16_betamethasone-1	Choice	OBSERVED AVAILABLE: AT LEAST ONE VALID
/obstetric_and_newborn_care_services/obstetric_care_medicine_stock/q1007_16_betamethasone-2	Choice	OBSERVED AVAILABLE: AVAILABLE NON VALID
/obstetric_and_newborn_care_services/obstetric_care_medicine_stock/q1007_16_betamethasone-3	Choice	NOT OBSERVED: REPORTED AVAILABLE BUT NOT SEEN
/obstetric_and_newborn_care_services/obstetric_care_medicine_stock/q1007_16_betamethasone-4	Choice	NOT OBSERVED: NOT AVAILABLE TODAY
/obstetric_and_newborn_care_services/obstetric_care_medicine_stock/q1007_16_betamethasone-5	Choice	NOT OBSERVED: NEVER AVAILABLE
/obstetric_and_newborn_care_services/obstetric_care_medicine_stock/q1007_17_dexamethasone	Multiple Choice	1007-17. Dexamethasone injection									no
/obstetric_and_newborn_care_services/obstetric_care_medicine_stock/q1007_17_dexamethasone-1	Choice	OBSERVED AVAILABLE: AT LEAST ONE VALID
/obstetric_and_newborn_care_services/obstetric_care_medicine_stock/q1007_17_dexamethasone-2	Choice	OBSERVED AVAILABLE: AVAILABLE NON VALID
/obstetric_and_newborn_care_services/obstetric_care_medicine_stock/q1007_17_dexamethasone-3	Choice	NOT OBSERVED: REPORTED AVAILABLE BUT NOT SEEN
/obstetric_and_newborn_care_services/obstetric_care_medicine_stock/q1007_17_dexamethasone-4	Choice	NOT OBSERVED: NOT AVAILABLE TODAY
/obstetric_and_newborn_care_services/obstetric_care_medicine_stock/q1007_17_dexamethasone-5	Choice	NOT OBSERVED: NEVER AVAILABLE
/obstetric_and_newborn_care_services/obstetric_care_medicine_stock/q1007_18_oxytocin	Multiple Choice	1007-18. Oxytocin injection									no
/obstetric_and_newborn_care_services/obstetric_care_medicine_stock/q1007_18_oxytocin-1	Choice	OBSERVED AVAILABLE: AT LEAST ONE VALID
/obstetric_and_newborn_care_services/obstetric_care_medicine_stock/q1007_18_oxytocin-2	Choice	OBSERVED AVAILABLE: AVAILABLE NON VALID
/obstetric_and_newborn_care_services/obstetric_care_medicine_stock/q1007_18_oxytocin-3	Choice	NOT OBSERVED: REPORTED AVAILABLE BUT NOT SEEN
/obstetric_and_newborn_care_services/obstetric_care_medicine_stock/q1007_18_oxytocin-4	Choice	NOT OBSERVED: NOT AVAILABLE TODAY
/obstetric_and_newborn_care_services/obstetric_care_medicine_stock/q1007_18_oxytocin-5	Choice	NOT OBSERVED: NEVER AVAILABLE
/obstetric_and_newborn_care_services/obstetric_care_medicine_stock/q1008_oxytocin_cold_storage	Multiple Choice	1008. Is the oxytocin stored in cold storage?					#form/obstetric_and_newborn_care_services/obstetric_care_medicine_stock/q1007_18_oxytocin = '1' or #form/obstetric_and_newborn_care_services/obstetric_care_medicine_stock/q1007_18_oxytocin = '2'				no
/obstetric_and_newborn_care_services/obstetric_care_medicine_stock/q1008_oxytocin_cold_storage-1	Choice	YES
/obstetric_and_newborn_care_services/obstetric_care_medicine_stock/q1008_oxytocin_cold_storage-2	Choice	NO
/cesarean_section	Question List	CESAREAN SECTION					#form/obstetric_and_newborn_care_services/q1002_08_caesarian_section = '1'				no
/cesarean_section/cesarean_section	Label	CESAREAN SECTION									no
/cesarean_section/q1010_national_cemoc_guide	Multiple Choice	1010. Do you have the national guidelines for Comprehensive Emergency Obstetric Care (CEmOC) available in this facility today?_x000D_ _x000D_ IF AVAILABLE, ASK TO SEE THE DOCUMENT									no
/cesarean_section/q1010_national_cemoc_guide-1	Choice	YES, OBSERVED
/cesarean_section/q1010_national_cemoc_guide-2	Choice	YES, REPORTED NOT SEEN
/cesarean_section/q1010_national_cemoc_guide-3	Choice	NO
/cesarean_section/Q1011_cemoc_train	Multiple Choice	1011. Have you or any provider(s) of delivery service received any training in Comprehensive Emergency Obstetric Care (CEmOC) in the last two years?									no
/cesarean_section/Q1011_cemoc_train-1	Choice	YES
/cesarean_section/Q1011_cemoc_train-2	Choice	NO
/cesarean_section/q1012_cs_hr_avail	Multiple Choice	1012. Does this facility have a health professional who can perform caesarean section present in the facility or on call 24 hours a day (including weekends and on public holidays)?									no
/cesarean_section/q1012_cs_hr_avail-1	Choice	YES
/cesarean_section/q1012_cs_hr_avail-2	Choice	NO
/cesarean_section/q1013_anaesthetist_avail	Multiple Choice	1013. Does this facility have an anaesthetist (or doctor with anaesthetics training) present in the facility or on call 24 hours a day (including weekends and on public holidays)?									no
/cesarean_section/q1013_anaesthetist_avail-1	Choice	YES
/cesarean_section/q1013_anaesthetist_avail-2	Choice	NO
/q1101_immunization_services	Multiple Choice	1100. Does this facility offer immunization services?									no
/q1101_immunization_services-1	Choice	YES
/q1101_immunization_services-2	Choice	NO
/immunization	Question List	IMMUNIZATION					#form/q1101_immunization_services = '1'				no
/immunization/immunization	Label	IMMUNIZATION									no
/immunization/immunization_instructions	Label	ASK TO BE SHOWN THE LOCATION IN THE FACILITY WHERE IMMUNIZATION SERVICES ARE PROVIDED. FIND THE PERSON MOST KNOWLEDGEABLE ABOUT IMMUNIZATION SERVICES IN THE FACILITY. INTRODUCE YOURSELF, EXPLAIN THE PURPOSE OF THE SURVEY AND ASK THE FOLLOWING QUESTIONS.									no
/immunization/q1101_immunization_services_today	Multiple Choice	1101. Is this facility providing immunization services today?									no
/immunization/q1101_immunization_services_today-1	Choice	YES
/immunization/q1101_immunization_services_today-2	Choice	NO
/immunization/q1102_instructions	Label	1102. Does this facility provide any of the following immunization services in the facility only, as outreach at fixed post only, or both?_x000D_ *VACCINES SCHEDULE SHOULD BE SPECIFIED AS PART OF COUNTRY ADAPTATION									no
/immunization/q1102_01_birth_doses	Multiple Choice	1102-01 Birth doses (e.g. hepB0, BCG, OPV0, …)									no
/immunization/q1102_01_birth_doses-1	Choice	BOTH IN THE FACILITY AND AS OUTREACH
/immunization/q1102_01_birth_doses-2	Choice	IN THE FACILITY ONLY
/immunization/q1102_01_birth_doses-3	Choice	OUTREACH ONLY
/immunization/q1102_01_birth_doses-4	Choice	SERVICE NOT OFFERED
/immunization/q1102_02_infant_vaccines	Multiple Choice	1102-02. Infant vaccines (under 1 year)									no
/immunization/q1102_02_infant_vaccines-1	Choice	BOTH IN THE FACILITY AND AS OUTREACH
/immunization/q1102_02_infant_vaccines-2	Choice	IN THE FACILITY ONLY
/immunization/q1102_02_infant_vaccines-3	Choice	OUTREACH ONLY
/immunization/q1102_02_infant_vaccines-4	Choice	SERVICE NOT OFFERED
/immunization/q1102_03_adolescent_vaccines	Multiple Choice	1102-03. Adolescent/adult vaccines (e.g.TETANUS)									no
/immunization/q1102_03_adolescent_vaccines-1	Choice	BOTH IN THE FACILITY AND AS OUTREACH
/immunization/q1102_03_adolescent_vaccines-2	Choice	IN THE FACILITY ONLY
/immunization/q1102_03_adolescent_vaccines-3	Choice	OUTREACH ONLY
/immunization/q1102_03_adolescent_vaccines-4	Choice	SERVICE NOT OFFERED
/immunization/q1103_full_immunization_facility	Multiple Choice	1103. How often does this facility offer routine full child immunization services at the facility?									no
/immunization/q1103_full_immunization_facility-1	Choice	DAILY
/immunization/q1103_full_immunization_facility-2	Choice	WEEKLY
/immunization/q1103_full_immunization_facility-3	Choice	MONTHLY
/immunization/q1103_full_immunization_facility-4	Choice	QUARTERLY
/immunization/q1103_full_immunization_facility-96	Choice	OTHER
/immunization/q1103a_other_immun_facility_specify	Text	1103a. other routine full child immunization services at facility (specify)					#form/immunization/q1103_full_immunization_facility = '96'				no
/immunization/q1104_full_immunization_outreach	Multiple Choice	1104. How often does this facility offer routine full child immunization services as outreach?									no
/immunization/q1104_full_immunization_outreach-1	Choice	DAILY
/immunization/q1104_full_immunization_outreach-2	Choice	WEEKLY
/immunization/q1104_full_immunization_outreach-3	Choice	MONTHLY
/immunization/q1104_full_immunization_outreach-4	Choice	QUARTERLY
/immunization/q1104_full_immunization_outreach-96	Choice	OTHER
/immunization/q1104a_other_immun_outreach_specify	Text	1104a. other routine full child immunization services as outreach specify					#form/immunization/q1104_full_immunization_outreach = '96'				no
/immunization/q1105_nat_immun_guide	Multiple Choice	1105. Do you have the national guidelines for routine child immunization available in this facility today?_x000D_ _x000D_ IF AVAILABLE, ASK TO SEE THE DOCUMENT_x000D_ *NATIONAL GUIDELINE SHOULD BE SPECIFIED AS PART OF COUNTRY ADAPTATION									no
/immunization/q1105_nat_immun_guide-1	Choice	YES, OBSERVED
/immunization/q1105_nat_immun_guide-2	Choice	YES, REPORTED NOT SEEN
/immunization/q1105_nat_immun_guide-3	Choice	NO
/immunization/q1106_instructions	Label	1106. Have you or any provider(s) of immunization service delivery received any training in any of the following child immunization services in the last two years?_x000D_ IF YES: Pease specify if it was through formal training or supportive supervision									no
/immunization/q1106_01_immunization_service_delivery	Multiple Choice	1106-01. Immunization service delivery (Immunization in practice (IIP) or any similar)									no
/immunization/q1106_01_immunization_service_delivery-1	Choice	YES, FORMAL TRAINING
/immunization/q1106_01_immunization_service_delivery-2	Choice	YES, SUPPORTIVE SUPERVISION
/immunization/q1106_01_immunization_service_delivery-3	Choice	NO TRAINING
/immunization/Q1106_02_vaccine_management	Multiple Choice	1106-02. Vaccine management/handling and cold chain									no
/immunization/Q1106_02_vaccine_management-1	Choice	YES, FORMAL TRAINING
/immunization/Q1106_02_vaccine_management-2	Choice	YES, SUPPORTIVE SUPERVISION
/immunization/Q1106_02_vaccine_management-3	Choice	NO TRAINING
/immunization/q1106_03_immunization_monitoring	Multiple Choice	1106-03. Data reporting and monitoring of service delivery (e.g. Data Quality Self-Assessment (DQS))									no
/immunization/q1106_03_immunization_monitoring-1	Choice	YES, FORMAL TRAINING
/immunization/q1106_03_immunization_monitoring-2	Choice	YES, SUPPORTIVE SUPERVISION
/immunization/q1106_03_immunization_monitoring-3	Choice	NO TRAINING
/immunization/q1106_04_disease_surveillance	Multiple Choice	1106-04. Disease surveillance and reporting									no
/immunization/q1106_04_disease_surveillance-1	Choice	YES, FORMAL TRAINING
/immunization/q1106_04_disease_surveillance-2	Choice	YES, SUPPORTIVE SUPERVISION
/immunization/q1106_04_disease_surveillance-3	Choice	NO TRAINING
/immunization/q1106_05_injection_safety	Multiple Choice	1106-05. Injection safety and waste management									no
/immunization/q1106_05_injection_safety-1	Choice	YES, FORMAL TRAINING
/immunization/q1106_05_injection_safety-2	Choice	YES, SUPPORTIVE SUPERVISION
/immunization/q1106_05_injection_safety-3	Choice	NO TRAINING
/immunization/q1106_06_red	Multiple Choice	1106-06. RED (Reaching Every District)									no
/immunization/q1106_06_red-1	Choice	YES, FORMAL TRAINING
/immunization/q1106_06_red-2	Choice	YES, SUPPORTIVE SUPERVISION
/immunization/q1106_06_red-3	Choice	NO TRAINING
/immunization/q1106_07_new_vaccine_training	Multiple Choice	1106-07. Training on new vaccine* prior to introduction _x000D_ _x000D_ *NEW VACCINE SHOULD BE SPECIFIED AS PART OF COUNTRY ADAPTATION									no
/immunization/q1106_07_new_vaccine_training-1	Choice	YES, FORMAL TRAINING
/immunization/q1106_07_new_vaccine_training-2	Choice	YES, SUPPORTIVE SUPERVISION
/immunization/q1106_07_new_vaccine_training-3	Choice	NO TRAINING
/immunization/q1107_instructions	Label	1107. I would like to know if the following items for immunization are available in this service area today. For each item, please tell me if it is available today._x000D_ _x000D_ ASK TO SEE THE ITEMS									no
/immunization/q1107_01_autodisable_syringes	Multiple Choice	1107-01. Auto-disable syringes									no
/immunization/q1107_01_autodisable_syringes-1	Choice	OBSERVED
/immunization/q1107_01_autodisable_syringes-2	Choice	REPORTED NOT SEEN
/immunization/q1107_01_autodisable_syringes-3	Choice	NOT AVAILABLE
/immunization/q1107_02_sharps_container	Multiple Choice	1107-02. Sharps container/safety box									no
/immunization/q1107_02_sharps_container-1	Choice	OBSERVED
/immunization/q1107_02_sharps_container-2	Choice	REPORTED NOT SEEN
/immunization/q1107_02_sharps_container-3	Choice	NOT AVAILABLE
/immunization/q1107_03_vaccine_carriers	Multiple Choice	1107-03. Vaccine carrier(s)/cold box									no
/immunization/q1107_03_vaccine_carriers-1	Choice	OBSERVED
/immunization/q1107_03_vaccine_carriers-2	Choice	REPORTED NOT SEEN
/immunization/q1107_03_vaccine_carriers-3	Choice	NOT AVAILABLE
/immunization/q1107_04_ice_packs	Multiple Choice	1107-04. Set of ice packs for vaccine carriers_x000D_ (Note: 4-5 ice packs make one set)									no
/immunization/q1107_04_ice_packs-1	Choice	OBSERVED
/immunization/q1107_04_ice_packs-2	Choice	REPORTED NOT SEEN
/immunization/q1107_04_ice_packs-3	Choice	NOT AVAILABLE
/immunization/q1107_05_immunization_cards	Multiple Choice	1107-05. Immunization cards (or child health booklet)									no
/immunization/q1107_05_immunization_cards-1	Choice	OBSERVED
/immunization/q1107_05_immunization_cards-2	Choice	REPORTED NOT SEEN
/immunization/q1107_05_immunization_cards-3	Choice	NOT AVAILABLE
/immunization/q1107_06_immunization_tally_sheets	Multiple Choice	1107-06. Official immunization tally sheets or integrated tally sheet									no
/immunization/q1107_06_immunization_tally_sheets-1	Choice	OBSERVED
/immunization/q1107_06_immunization_tally_sheets-2	Choice	REPORTED NOT SEEN
/immunization/q1107_06_immunization_tally_sheets-3	Choice	NOT AVAILABLE
/immunization/q1107_07_immunization_registers	Multiple Choice	1107-07. Official immunization registers or equivalent									no
/immunization/q1107_07_immunization_registers-1	Choice	OBSERVED
/immunization/q1107_07_immunization_registers-2	Choice	REPORTED NOT SEEN
/immunization/q1107_07_immunization_registers-3	Choice	NOT AVAILABLE
/immunization/q1108_vaccine_refrigerator	Multiple Choice	1108. Does this facility have a refrigerator available and functioning for the storage of vaccines?_x000D_ _x000D_ NOTE: FOR A REGRIGERATOR TO BE FUNCTIONAL IT MUST HAVE SUFFICIENT CAPACITY TO ACCOMMODATE ALL NEEDED VACCINES.									no
/immunization/q1108_vaccine_refrigerator-1	Choice	AVAILABLE AND FUNCTIONAL
/immunization/q1108_vaccine_refrigerator-2	Choice	AVAILABLE NOT FUNCTIONAL
/immunization/q1108_vaccine_refrigerator-3	Choice	AVAILABLE DON'T KNOW IF FUNCTIONING
/immunization/q1108_vaccine_refrigerator-4	Choice	NOT AVAILABLE
/immunization/refrigerator_questions	Group	Refrigerator Questions					#form/immunization/q1108_vaccine_refrigerator = '1' or #form/immunization/q1108_vaccine_refrigerator = '2' or #form/immunization/q1108_vaccine_refrigerator = '3'				no
/immunization/refrigerator_questions/Q1109_vaccine_refrigerator_energy	Multiple Choice	1109. What type of energy source is used for the vaccine refrigerator?									no
/immunization/refrigerator_questions/Q1109_vaccine_refrigerator_energy-1	Choice	ELECTRICITY (GRID OR GENERATOR)
/immunization/refrigerator_questions/Q1109_vaccine_refrigerator_energy-2	Choice	SOLAR (WITH OR WITHOUT BATTERIES)
/immunization/refrigerator_questions/Q1109_vaccine_refrigerator_energy-3	Choice	GAS
/immunization/refrigerator_questions/Q1109_vaccine_refrigerator_energy-4	Choice	KEROSENE
/immunization/refrigerator_questions/Q1109_vaccine_refrigerator_energy-5	Choice	MIXED (ELECTRIC WITH GAS KEROSENE)
/immunization/refrigerator_questions/Q1109_vaccine_refrigerator_energy-96	Choice	OTHER
/immunization/refrigerator_questions/Q1110_vaccine_refrigerator_power_supply	Multiple Choice	1110. Does this energy source supply power to the refrigerator for 24 hours a day and for 7 days in the week?									no
/immunization/refrigerator_questions/Q1110_vaccine_refrigerator_power_supply-1	Choice	YES
/immunization/refrigerator_questions/Q1110_vaccine_refrigerator_power_supply-2	Choice	NO
/immunization/refrigerator_questions/Q1111_instructions	Label	1111. Which of the following devices for monitoring refrigerator temperature are available and functioning in the refrigerator today:_x000D_ ASK TO SEE THE ITEMS									no
/immunization/refrigerator_questions/q1111_01a_thermometer	Multiple Choice	1111-01a. Thermometer available									no
/immunization/refrigerator_questions/q1111_01a_thermometer-1	Choice	OBSERVED
/immunization/refrigerator_questions/q1111_01a_thermometer-2	Choice	REPORTED NOT SEEN
/immunization/refrigerator_questions/q1111_01a_thermometer-3	Choice	NOT AVAILABLE
/immunization/refrigerator_questions/q1111_01b_thermometer_function	Multiple Choice	1111-01b. Thermometer functioning					#form/immunization/refrigerator_questions/q1111_01a_thermometer = '1' or #form/immunization/refrigerator_questions/q1111_01a_thermometer = '2'				no
/immunization/refrigerator_questions/q1111_01b_thermometer_function-1	Choice	YES
/immunization/refrigerator_questions/q1111_01b_thermometer_function-2	Choice	NO
/immunization/refrigerator_questions/q1111_01b_thermometer_function-8	Choice	DON'T KNOW
/immunization/refrigerator_questions/q1111_02a_temperature_recorder	Multiple Choice	1111-02a. Continuous temperature recorder/logger available									no
/immunization/refrigerator_questions/q1111_02a_temperature_recorder-1	Choice	OBSERVED
/immunization/refrigerator_questions/q1111_02a_temperature_recorder-2	Choice	REPORTED NOT SEEN
/immunization/refrigerator_questions/q1111_02a_temperature_recorder-3	Choice	NOT AVAILABLE
/immunization/refrigerator_questions/q1102_b_temperature_recorder_function	Multiple Choice	1111-02b. Continuous temperature recorder/logger functioning					#form/immunization/refrigerator_questions/q1111_02a_temperature_recorder = '1' or #form/immunization/refrigerator_questions/q1111_02a_temperature_recorder = '2'				no
/immunization/refrigerator_questions/q1102_b_temperature_recorder_function-1	Choice	YES
/immunization/refrigerator_questions/q1102_b_temperature_recorder_function-2	Choice	NO
/immunization/refrigerator_questions/q1102_b_temperature_recorder_function-8	Choice	DON'T KNOW
/immunization/refrigerator_questions/q1112_refrigerator_monitored	Multiple Choice	1112. Is the temperature of the refrigerator monitored twice daily?_x000D_ _x000D_ IF YES: PLEASE ASK TO SEE THE LOG USED TO RECORD THE TEMPERATURE									no
/immunization/refrigerator_questions/q1112_refrigerator_monitored-1	Choice	YES, LOG OBSERVED
/immunization/refrigerator_questions/q1112_refrigerator_monitored-2	Choice	YES, LOG REPORTED NOT SEEN
/immunization/refrigerator_questions/q1112_refrigerator_monitored-3	Choice	NO
/immunization/refrigerator_questions/please_ask_to_see_the_log_used_to_record_the_temperature	Label	PLEASE ASK TO SEE THE LOG USED TO RECORD THE TEMPERATURE									no
/immunization/refrigerator_questions/q1113_temperature_log	Multiple Choice	1113. Has the temperature log been completed for the last 30 days?_x000D_ _x000D_ PLEASE REVIEW LOG AND CHECK FOR COMPLETENESS (TEMPERATURE RECORDED 2 TIMES / DAY DURING THE LAST 30 DAYS)					#form/immunization/refrigerator_questions/q1112_refrigerator_monitored = '1' or #form/immunization/refrigerator_questions/q1112_refrigerator_monitored = '2'				no
/immunization/refrigerator_questions/q1113_temperature_log-1	Choice	YES
/immunization/refrigerator_questions/q1113_temperature_log-2	Choice	YES, PARTIALLY
/immunization/refrigerator_questions/q1113_temperature_log-3	Choice	NO
/immunization/refrigerator_questions/q1114__temp_out_of_range	Multiple Choice	1114. Has the temperature been out of the range 2 to 8 degrees celsius inclusive in the last 30 days?_x000D_ _x000D_ PLEASE CHECK THE TEMPERATURE RECORD AND VERIFY THE TEMPERATURE FOR THE LAST 30 WORKING DAYS IN ORDER TO ANSWER THE QUESTION					#form/immunization/refrigerator_questions/q1113_temperature_log = '1' or #form/immunization/refrigerator_questions/q1113_temperature_log = '2'				no
/immunization/refrigerator_questions/q1114__temp_out_of_range-1	Choice	OBSERVED IN RANGE
/immunization/refrigerator_questions/q1114__temp_out_of_range-2	Choice	REPORTED IN RANGE BUT NOT SEEN
/immunization/refrigerator_questions/q1114__temp_out_of_range-3	Choice	OUT OF RANGE
/immunization/refrigerator_questions/q1114__temp_out_of_range-4	Choice	RECORD NOT AVAILABLE
/immunization/immunization_today_questions	Group	Immunization today questions					#form/immunization/q1101_immunization_services_today = '1' or #form/immunization/q1108_vaccine_refrigerator = '1'				no
/immunization/immunization_today_questions/q1116_instructions	Label	1116. Are any of the following vaccines available in this service site today?_x000D_ _x000D_ THE LIST OF VACCINES BELOW SHOULD BE SPECIFIED AS PER NATIONAL SCHEDULE DURING COUNTRY ADAPTATION PROCESS_x000D_ _x000D_ SELECT ONE OF EACH VACCINE AT RANDOM AND CHECK IF THE VACCINE IS VALID: 1. VIAL MONITOR (VVM) ON THE VACCINE VIAL HAS NOT TURNED AND 2. THE EXPIRY DATE HAS NOT PASSED									no
/immunization/immunization_today_questions/q1116_01_measles	Multiple Choice	1116-01. Measles vaccine and diluent									no
/immunization/immunization_today_questions/q1116_01_measles-1	Choice	OBSERVED AVAILABLE: AT LEAST ONE VALID
/immunization/immunization_today_questions/q1116_01_measles-2	Choice	OBSERVED AVAILABLE: AVAILABLE NON VALID
/immunization/immunization_today_questions/q1116_01_measles-3	Choice	NOT OBSERVED: REPORTED AVAILABLE BUT NOT SEEN
/immunization/immunization_today_questions/q1116_01_measles-4	Choice	NOT OBSERVED: NOT AVAILABLE TODAY
/immunization/immunization_today_questions/q1116_01_measles-5	Choice	NOT OBSERVED: NEVER AVAILABLE
/immunization/immunization_today_questions/q1116_02_pentavalent	Multiple Choice	1116-02. DPT-Hib+HepB (pentavalent)									no
/immunization/immunization_today_questions/q1116_02_pentavalent-1	Choice	OBSERVED AVAILABLE: AT LEAST ONE VALID
/immunization/immunization_today_questions/q1116_02_pentavalent-2	Choice	OBSERVED AVAILABLE: AVAILABLE NON VALID
/immunization/immunization_today_questions/q1116_02_pentavalent-3	Choice	NOT OBSERVED: REPORTED AVAILABLE BUT NOT SEEN
/immunization/immunization_today_questions/q1116_02_pentavalent-4	Choice	NOT OBSERVED: NOT AVAILABLE TODAY
/immunization/immunization_today_questions/q1116_02_pentavalent-5	Choice	NOT OBSERVED: NEVER AVAILABLE
/immunization/immunization_today_questions/q1116_03_opv	Multiple Choice	1116-03. Oral polio vaccine									no
/immunization/immunization_today_questions/q1116_03_opv-1	Choice	OBSERVED AVAILABLE: AT LEAST ONE VALID
/immunization/immunization_today_questions/q1116_03_opv-2	Choice	OBSERVED AVAILABLE: AVAILABLE NON VALID
/immunization/immunization_today_questions/q1116_03_opv-3	Choice	NOT OBSERVED: REPORTED AVAILABLE BUT NOT SEEN
/immunization/immunization_today_questions/q1116_03_opv-4	Choice	NOT OBSERVED: NOT AVAILABLE TODAY
/immunization/immunization_today_questions/q1116_03_opv-5	Choice	NOT OBSERVED: NEVER AVAILABLE
/immunization/immunization_today_questions/q1116_04_bcg_vaccine	Multiple Choice	1116-04. BCG vaccine and diluent									no
/immunization/immunization_today_questions/q1116_04_bcg_vaccine-1	Choice	OBSERVED AVAILABLE: AT LEAST ONE VALID
/immunization/immunization_today_questions/q1116_04_bcg_vaccine-2	Choice	OBSERVED AVAILABLE: AVAILABLE NON VALID
/immunization/immunization_today_questions/q1116_04_bcg_vaccine-3	Choice	NOT OBSERVED: REPORTED AVAILABLE BUT NOT SEEN
/immunization/immunization_today_questions/q1116_04_bcg_vaccine-4	Choice	NOT OBSERVED: NOT AVAILABLE TODAY
/immunization/immunization_today_questions/q1116_04_bcg_vaccine-5	Choice	NOT OBSERVED: NEVER AVAILABLE
/immunization/immunization_today_questions/q1116_05_rotavirus	Multiple Choice	1116-05. Rotavirus vaccine									no
/immunization/immunization_today_questions/q1116_05_rotavirus-1	Choice	OBSERVED AVAILABLE: AT LEAST ONE VALID
/immunization/immunization_today_questions/q1116_05_rotavirus-2	Choice	OBSERVED AVAILABLE: AVAILABLE NON VALID
/immunization/immunization_today_questions/q1116_05_rotavirus-3	Choice	NOT OBSERVED: REPORTED AVAILABLE BUT NOT SEEN
/immunization/immunization_today_questions/q1116_05_rotavirus-4	Choice	NOT OBSERVED: NOT AVAILABLE TODAY
/immunization/immunization_today_questions/q1116_05_rotavirus-5	Choice	NOT OBSERVED: NEVER AVAILABLE
/immunization/immunization_today_questions/q1116_06_pneumococcal	Multiple Choice	1116-06. Pneumococcal vaccine									no
/immunization/immunization_today_questions/q1116_06_pneumococcal-1	Choice	OBSERVED AVAILABLE: AT LEAST ONE VALID
/immunization/immunization_today_questions/q1116_06_pneumococcal-2	Choice	OBSERVED AVAILABLE: AVAILABLE NON VALID
/immunization/immunization_today_questions/q1116_06_pneumococcal-3	Choice	NOT OBSERVED: REPORTED AVAILABLE BUT NOT SEEN
/immunization/immunization_today_questions/q1116_06_pneumococcal-4	Choice	NOT OBSERVED: NOT AVAILABLE TODAY
/immunization/immunization_today_questions/q1116_06_pneumococcal-5	Choice	NOT OBSERVED: NEVER AVAILABLE
/immunization/immunization_today_questions/q1116_07_ipv	Multiple Choice	1116-07. IPV (Inactivated polio vaccine)									no
/immunization/immunization_today_questions/q1116_07_ipv-1	Choice	OBSERVED AVAILABLE: AT LEAST ONE VALID
/immunization/immunization_today_questions/q1116_07_ipv-2	Choice	OBSERVED AVAILABLE: AVAILABLE NON VALID
/immunization/immunization_today_questions/q1116_07_ipv-3	Choice	NOT OBSERVED: REPORTED AVAILABLE BUT NOT SEEN
/immunization/immunization_today_questions/q1116_07_ipv-4	Choice	NOT OBSERVED: NOT AVAILABLE TODAY
/immunization/immunization_today_questions/q1116_07_ipv-5	Choice	NOT OBSERVED: NEVER AVAILABLE
/immunization/immunization_today_questions/q1116_08_hpv	Multiple Choice	1116-08. HPV (Human papillomavirus vaccine)									no
/immunization/immunization_today_questions/q1116_08_hpv-1	Choice	OBSERVED AVAILABLE: AT LEAST ONE VALID
/immunization/immunization_today_questions/q1116_08_hpv-2	Choice	OBSERVED AVAILABLE: AVAILABLE NON VALID
/immunization/immunization_today_questions/q1116_08_hpv-3	Choice	NOT OBSERVED: REPORTED AVAILABLE BUT NOT SEEN
/immunization/immunization_today_questions/q1116_08_hpv-4	Choice	NOT OBSERVED: NOT AVAILABLE TODAY
/immunization/immunization_today_questions/q1116_08_hpv-5	Choice	NOT OBSERVED: NEVER AVAILABLE
/immunization/immunization_today_questions/q1116_09_IPPI	Multiple Choice	1116-09. IPTI vaccine									no
/immunization/immunization_today_questions/q1116_09_IPPI-1	Choice	OBSERVED AVAILABLE: AT LEAST ONE VALID
/immunization/immunization_today_questions/q1116_09_IPPI-2	Choice	OBSERVED AVAILABLE: AVAILABLE NON VALID
/immunization/immunization_today_questions/q1116_09_IPPI-3	Choice	NOT OBSERVED: REPORTED AVAILABLE BUT NOT SEEN
/immunization/immunization_today_questions/q1116_09_IPPI-4	Choice	NOT OBSERVED: NOT AVAILABLE TODAY
/immunization/immunization_today_questions/q1116_09_IPPI-5	Choice	NOT OBSERVED: NEVER AVAILABLE
/immunization/immunization_today_questions/q1116_10_ttv	Multiple Choice	1116-10.TTV vaccine									no
/immunization/immunization_today_questions/q1116_10_ttv-1	Choice	OBSERVED AVAILABLE: AT LEAST ONE VALID
/immunization/immunization_today_questions/q1116_10_ttv-2	Choice	OBSERVED AVAILABLE: AVAILABLE NON VALID
/immunization/immunization_today_questions/q1116_10_ttv-3	Choice	NOT OBSERVED: REPORTED AVAILABLE BUT NOT SEEN
/immunization/immunization_today_questions/q1116_10_ttv-4	Choice	NOT OBSERVED: NOT AVAILABLE TODAY
/immunization/immunization_today_questions/q1116_10_ttv-5	Choice	NOT OBSERVED: NEVER AVAILABLE
/immunization/immunization_today_questions/q1116_11_measles_rubella	Multiple Choice	1116-11. Measles and Rubella vaccine									no
/immunization/immunization_today_questions/q1116_11_measles_rubella-1	Choice	OBSERVED AVAILABLE: AT LEAST ONE VALID
/immunization/immunization_today_questions/q1116_11_measles_rubella-2	Choice	OBSERVED AVAILABLE: AVAILABLE NON VALID
/immunization/immunization_today_questions/q1116_11_measles_rubella-3	Choice	NOT OBSERVED: REPORTED AVAILABLE BUT NOT SEEN
/immunization/immunization_today_questions/q1116_11_measles_rubella-4	Choice	NOT OBSERVED: NOT AVAILABLE TODAY
/immunization/immunization_today_questions/q1116_11_measles_rubella-5	Choice	NOT OBSERVED: NEVER AVAILABLE
/immunization/q1117_instructions	Label	1117. In the past three months were you unable to give any of the vaccines listed below because of unavailable stock?_x000D_ _x000D_ FOR EACH OF THE FOLLOWING ITEMS, PLEASE CHECK IN THE FACILITY RECORDS IF THERE HAS BEEN A STOCK-OUT IN THE PAST 3 MONTHS_x000D_ _x000D_ THE LIST OF VACCINES BELOW SHOULD BE SPECIFIED AS PER NATIONAL SCHEDULE DURING COUNTRY ADAPTATION PROCESS									no
/immunization/q1117_measles_stock	Multiple Choice	1117-01. Measles vaccine and diluent									no
/immunization/q1117_measles_stock-1	Choice	YES, STOCK OUT
/immunization/q1117_measles_stock-2	Choice	NO STOCK OUT
/immunization/q1117_measles_stock-3	Choice	NOT INDICATED
/immunization/q1117_measles_stock-4	Choice	PRODUCT NOT OFFERED
/immunization/q1117_measles_stock-5	Choice	FACILITY RECORD NOT AVAILABLE
/immunization/Q1117_02_pentavalent_stock	Multiple Choice	1117-02. DPT-Hib-HepB (pentavalent) vaccine									no
/immunization/Q1117_02_pentavalent_stock-1	Choice	YES, STOCK OUT
/immunization/Q1117_02_pentavalent_stock-2	Choice	NO STOCK OUT
/immunization/Q1117_02_pentavalent_stock-3	Choice	NOT INDICATED
/immunization/Q1117_02_pentavalent_stock-4	Choice	PRODUCT NOT OFFERED
/immunization/Q1117_02_pentavalent_stock-5	Choice	FACILITY RECORD NOT AVAILABLE
/immunization/Q1117_03_opv_stock	Multiple Choice	1117-03. Oral polio vaccine									no
/immunization/Q1117_03_opv_stock-1	Choice	YES, STOCK OUT
/immunization/Q1117_03_opv_stock-2	Choice	NO STOCK OUT
/immunization/Q1117_03_opv_stock-3	Choice	NOT INDICATED
/immunization/Q1117_03_opv_stock-4	Choice	PRODUCT NOT OFFERED
/immunization/Q1117_03_opv_stock-5	Choice	FACILITY RECORD NOT AVAILABLE
/immunization/q1117_04_bcg_stock	Multiple Choice	1117-04. BCG vaccine and diluent									no
/immunization/q1117_04_bcg_stock-1	Choice	YES, STOCK OUT
/immunization/q1117_04_bcg_stock-2	Choice	NO STOCK OUT
/immunization/q1117_04_bcg_stock-3	Choice	NOT INDICATED
/immunization/q1117_04_bcg_stock-4	Choice	PRODUCT NOT OFFERED
/immunization/q1117_04_bcg_stock-5	Choice	FACILITY RECORD NOT AVAILABLE
/immunization/q1117_05_rotavirus_stock	Multiple Choice	1117-05. Rotavirus vaccine									no
/immunization/q1117_05_rotavirus_stock-1	Choice	YES, STOCK OUT
/immunization/q1117_05_rotavirus_stock-2	Choice	NO STOCK OUT
/immunization/q1117_05_rotavirus_stock-3	Choice	NOT INDICATED
/immunization/q1117_05_rotavirus_stock-4	Choice	PRODUCT NOT OFFERED
/immunization/q1117_05_rotavirus_stock-5	Choice	FACILITY RECORD NOT AVAILABLE
/immunization/q1117_06_pneumococcal_stock	Multiple Choice	1117-06. Pneumococcal vaccine									no
/immunization/q1117_06_pneumococcal_stock-1	Choice	YES, STOCK OUT
/immunization/q1117_06_pneumococcal_stock-2	Choice	NO STOCK OUT
/immunization/q1117_06_pneumococcal_stock-3	Choice	NOT INDICATED
/immunization/q1117_06_pneumococcal_stock-4	Choice	PRODUCT NOT OFFERED
/immunization/q1117_06_pneumococcal_stock-5	Choice	FACILITY RECORD NOT AVAILABLE
/immunization/q1117_07_ipv_stock	Multiple Choice	1117-07. IPV (Inactivated polio vaccine)									no
/immunization/q1117_07_ipv_stock-1	Choice	YES, STOCK OUT
/immunization/q1117_07_ipv_stock-2	Choice	NO STOCK OUT
/immunization/q1117_07_ipv_stock-3	Choice	NOT INDICATED
/immunization/q1117_07_ipv_stock-4	Choice	PRODUCT NOT OFFERED
/immunization/q1117_07_ipv_stock-5	Choice	FACILITY RECORD NOT AVAILABLE
/immunization/q1117_08_hpv_stock	Multiple Choice	1117-08. HPV (Human papillomavirus vaccine)									no
/immunization/q1117_08_hpv_stock-1	Choice	YES, STOCK OUT
/immunization/q1117_08_hpv_stock-2	Choice	NO STOCK OUT
/immunization/q1117_08_hpv_stock-3	Choice	NOT INDICATED
/immunization/q1117_08_hpv_stock-4	Choice	PRODUCT NOT OFFERED
/immunization/q1117_08_hpv_stock-5	Choice	FACILITY RECORD NOT AVAILABLE
/immunization/q1117_09_IPTI	Multiple Choice	1117-09. IPTI vaccine									no
/immunization/q1117_09_IPTI-1	Choice	YES, STOCK OUT
/immunization/q1117_09_IPTI-2	Choice	NO STOCK OUT
/immunization/q1117_09_IPTI-3	Choice	NOT INDICATED
/immunization/q1117_09_IPTI-4	Choice	PRODUCT NOT OFFERED
/immunization/q1117_09_IPTI-5	Choice	FACILITY RECORD NOT AVAILABLE
/immunization/q1117_10_TTV	Multiple Choice	1117-10. TTV vaccine									no
/immunization/q1117_10_TTV-1	Choice	YES, STOCK OUT
/immunization/q1117_10_TTV-2	Choice	NO STOCK OUT
/immunization/q1117_10_TTV-3	Choice	NOT INDICATED
/immunization/q1117_10_TTV-4	Choice	PRODUCT NOT OFFERED
/immunization/q1117_10_TTV-5	Choice	FACILITY RECORD NOT AVAILABLE
/immunization/q117_11_measles_rubella	Multiple Choice	1117-11. Measles and Rubella									no
/immunization/q117_11_measles_rubella-1	Choice	YES, STOCK OUT
/immunization/q117_11_measles_rubella-2	Choice	NO STOCK OUT
/immunization/q117_11_measles_rubella-3	Choice	NOT INDICATED
/immunization/q117_11_measles_rubella-4	Choice	PRODUCT NOT OFFERED
/immunization/q117_11_measles_rubella-5	Choice	FACILITY RECORD NOT AVAILABLE
/b_child_and_adolescent_health	Label	B. CHILD AND ADOLESCENT HEALTH									no
/q1200_under_5s_care	Multiple Choice	1200. Does this facility offer preventative and curative care services for children under 5?									no
/q1200_under_5s_care-1	Choice	YES
/q1200_under_5s_care-2	Choice	NO
/child_preventive_and_curative_care_services	Question List	CHILD PREVENTATIVE AND CURATIVE CARE SERVICES					#form/q1200_under_5s_care = '1'				no
/child_preventive_and_curative_care_services/child_preventative_and_curative_care_services	Label	CHILD PREVENTATIVE AND CURATIVE CARE SERVICES									no
/child_preventive_and_curative_care_services/ask_to_be_shown_the_location_in_the_facility_where_child_preventative_and_c	Label	ASK TO BE SHOWN THE LOCATION IN THE FACILITY WHERE CHILD PREVENTATIVE AND CURATIVE CARE SERVICES ARE PROVIDED. FIND THE PERSON MOST KNOWLEDGEABLE ABOUT CHILD PREVENTATIVE AND CURATIVE CARE SERVICES IN THE FACILITY. INTRODUCE YOURSELF, EXPLAIN THE PURPOSE OF THE SURVEY AND ASK THE FOLLOWING QUESTIONS.									no
/child_preventive_and_curative_care_services/q1201_instructions	Label	1201. Please tell me if this facility provides the following services:									no
/child_preventive_and_curative_care_services/q1201_01_dx_malnutrition	Multiple Choice	1201-01. Diagnose and/or treat child malnutrition									no
/child_preventive_and_curative_care_services/q1201_01_dx_malnutrition-1	Choice	YES
/child_preventive_and_curative_care_services/q1201_01_dx_malnutrition-2	Choice	NO
/child_preventive_and_curative_care_services/q1201_02_vitamin_a_sup	Multiple Choice	1201-02. Provide vitamin A supplementation									no
/child_preventive_and_curative_care_services/q1201_02_vitamin_a_sup-1	Choice	YES
/child_preventive_and_curative_care_services/q1201_02_vitamin_a_sup-2	Choice	NO
/child_preventive_and_curative_care_services/q1201_03_iron_sup	Multiple Choice	1201-03. Provide iron supplementation									no
/child_preventive_and_curative_care_services/q1201_03_iron_sup-1	Choice	YES
/child_preventive_and_curative_care_services/q1201_03_iron_sup-2	Choice	NO
/child_preventive_and_curative_care_services/q1201_04_ors	Multiple Choice	1201-04. Provide ORS to children with diarrhoea									no
/child_preventive_and_curative_care_services/q1201_04_ors-1	Choice	YES
/child_preventive_and_curative_care_services/q1201_04_ors-2	Choice	NO
/child_preventive_and_curative_care_services/q1201_05_zinc	Multiple Choice	1201-05. Provide zinc supplementation to children with diarrhoea									no
/child_preventive_and_curative_care_services/q1201_05_zinc-1	Choice	YES
/child_preventive_and_curative_care_services/q1201_05_zinc-2	Choice	NO
/child_preventive_and_curative_care_services/q1201_06_child_growth	Multiple Choice	1201-06. Child growth monitoring									no
/child_preventive_and_curative_care_services/q1201_06_child_growth-1	Choice	YES
/child_preventive_and_curative_care_services/q1201_06_child_growth-2	Choice	NO
/child_preventive_and_curative_care_services/q1201_07_pneumonia_rx	Multiple Choice	1201-07. Treatment of pneumonia									no
/child_preventive_and_curative_care_services/q1201_07_pneumonia_rx-1	Choice	YES
/child_preventive_and_curative_care_services/q1201_07_pneumonia_rx-2	Choice	NO
/child_preventive_and_curative_care_services/q1201_08_amoxicillin_for_pneumonia	Multiple Choice	1201-08. Administration of amoxicillin for the treatment of pneumonia in children									no
/child_preventive_and_curative_care_services/q1201_08_amoxicillin_for_pneumonia-1	Choice	YES
/child_preventive_and_curative_care_services/q1201_08_amoxicillin_for_pneumonia-2	Choice	NO
/child_preventive_and_curative_care_services/q1201_09_malaria_rx	Multiple Choice	1201-09. Treatment of malaria in children									no
/child_preventive_and_curative_care_services/q1201_09_malaria_rx-1	Choice	YES
/child_preventive_and_curative_care_services/q1201_09_malaria_rx-2	Choice	NO
/child_preventive_and_curative_care_services/q1202_instructions	Label	1202. Please tell me if the following documents are available in the facility today:_x000D_ IF AVAILABLE, ASK TO SEE THE DOCUMENT									no
/child_preventive_and_curative_care_services/q1202_01_imci_guide	Multiple Choice	1202-01. IMCI guidelines for the diagnosis and management of childhood illnesses									no
/child_preventive_and_curative_care_services/q1202_01_imci_guide-1	Choice	YES, OBSERVED
/child_preventive_and_curative_care_services/q1202_01_imci_guide-2	Choice	YES, REPORTED NOT SEEN
/child_preventive_and_curative_care_services/q1202_01_imci_guide-no	Choice	NO
/child_preventive_and_curative_care_services/q1202_02_growth_monitor_guide	Multiple Choice	1202-02. National guidelines for growth monitoring									no
/child_preventive_and_curative_care_services/q1202_02_growth_monitor_guide-1	Choice	YES, OBSERVED
/child_preventive_and_curative_care_services/q1202_02_growth_monitor_guide-2	Choice	YES, REPORTED NOT SEEN
/child_preventive_and_curative_care_services/q1202_02_growth_monitor_guide-no	Choice	NO
/child_preventive_and_curative_care_services/q1202_03_job_aids_imci	Multiple Choice	1202-03. Any check-lists and/or job-aids for IMCI									no
/child_preventive_and_curative_care_services/q1202_03_job_aids_imci-1	Choice	YES, OBSERVED
/child_preventive_and_curative_care_services/q1202_03_job_aids_imci-2	Choice	YES, REPORTED NOT SEEN
/child_preventive_and_curative_care_services/q1202_03_job_aids_imci-no	Choice	NO
/child_preventive_and_curative_care_services/q1203_instructions	Label	1203. Have you or any provider(s):									no
/child_preventive_and_curative_care_services/q1203_01_imci_training	Multiple Choice	1203-01. Of curative care services for sick children received any training in the Integrated Management of Childhood Illnesses (IMCI) in the last two years?									no
/child_preventive_and_curative_care_services/q1203_01_imci_training-1	Choice	YES
/child_preventive_and_curative_care_services/q1203_01_imci_training-2	Choice	NO
/child_preventive_and_curative_care_services/q1203_02_growth_mon_training	Multiple Choice	1203-02. Of growth monitoring services for children received any training in growth monitoring in the last two years?									no
/child_preventive_and_curative_care_services/q1203_02_growth_mon_training-1	Choice	YES
/child_preventive_and_curative_care_services/q1203_02_growth_mon_training-2	Choice	NO
/child_preventive_and_curative_care_services/q1204_instructions	Label	1204. Please tell me if the following basic equipment items are available and functional in this service area today._x000D_ _x000D_ ASK TO SEE THE ITEMS									no
/child_preventive_and_curative_care_services/q1204_01a_height_measure	Multiple Choice	1204-01a. Length/height measuring equipment available									no
/child_preventive_and_curative_care_services/q1204_01a_height_measure-1	Choice	OBSERVED
/child_preventive_and_curative_care_services/q1204_01a_height_measure-2	Choice	REPORTED NOT SEEN
/child_preventive_and_curative_care_services/q1204_01a_height_measure-3	Choice	NOT AVAILABLE
/child_preventive_and_curative_care_services/q1204_01b_height_measure_function	Multiple Choice	1204-01b. Length/height measuring equipment functioning					#form/child_preventive_and_curative_care_services/q1204_01a_height_measure = '1' or #form/child_preventive_and_curative_care_services/q1204_01a_height_measure = '2'				no
/child_preventive_and_curative_care_services/q1204_01b_height_measure_function-1	Choice	YES
/child_preventive_and_curative_care_services/q1204_01b_height_measure_function-2	Choice	NO
/child_preventive_and_curative_care_services/q1204_01b_height_measure_function-8	Choice	DON'T KNOW
/child_preventive_and_curative_care_services/q1204_02a_growth_chart	Multiple Choice	1204-02a. Growth charts available									no
/child_preventive_and_curative_care_services/q1204_02a_growth_chart-1	Choice	OBSERVED
/child_preventive_and_curative_care_services/q1204_02a_growth_chart-2	Choice	REPORTED NOT SEEN
/child_preventive_and_curative_care_services/q1204_02a_growth_chart-3	Choice	NOT AVAILABLE
/q1300_adolescent_services_available	Multiple Choice	1300. Does this facility offer adolescent health services?									no
/q1300_adolescent_services_available-1	Choice	YES
/q1300_adolescent_services_available-2	Choice	NO
/adolescent_health_services	Question List	ADOLESCENT HEALTH SERVICES					#form/q1300_adolescent_services_available = '1'				no
/adolescent_health_services/adolescent_health_services	Label	ADOLESCENT HEALTH SERVICES									no
/adolescent_health_services/q1300_instructions	Label	ASK TO BE SHOWN THE LOCATION IN THE FACILITY WHERE ADOLESCENT HEALTH SERVICES ARE PROVIDED. FIND THE PERSON MOST KNOWLEDGEABLE ABOUT ADOLESCENT HEALTH SERVICES IN THE FACILITY. INTRODUCE YOURSELF, EXPLAIN THE PURPOSE OF THE SURVEY AND ASK THE FOLLOWING QUESTIONS._x000D_ _x000D_ ASK TO SEE THE ITEMS									no
/adolescent_health_services/q1301_natl_guide_adolescent	Multiple Choice	1301. Do you have the national guidelines for service provision to adolescents available in this facility today?_x000D_ _x000D_ IF AVAILABLE, ASK TO SEE THE DOCUMENT									no
/adolescent_health_services/q1301_natl_guide_adolescent-1	Choice	YES, OBSERVED
/adolescent_health_services/q1301_natl_guide_adolescent-2	Choice	YES, REPORTED NOT SEEN
/adolescent_health_services/q1301_natl_guide_adolescent-no	Choice	NO
/adolescent_health_services/q1302_adolescent_train	Multiple Choice	1302. Have you or any providers of adolescent health services received any training on the provision of adolescent health services in the last two years?									no
/adolescent_health_services/q1302_adolescent_train-1	Choice	YES
/adolescent_health_services/q1302_adolescent_train-2	Choice	NO
/c_communicable_diseases	Label	C. COMMUNICABLE DISEASES									no
/q1400_hiv_services_available	Multiple Choice	1400. Does this facility offer HIV counselling and testing services?									no
/q1400_hiv_services_available-1	Choice	YES
/q1400_hiv_services_available-2	Choice	NO
/hiv_counselling_testing	Question List	HIV COUNSELLING & TESTING					#form/q1400_hiv_services_available = '1'				no
/hiv_counselling_testing/hiv_counselling_and_testing	Label	HIV COUNSELLING AND TESTING									no
/hiv_counselling_testing/ask_to_be_shown_the_location_in_the_facility_where_hiv_counselling_and_test	Label	ASK TO BE SHOWN THE LOCATION IN THE FACILITY WHERE HIV COUNSELLING AND TESTING SERVICES ARE PROVIDED. FIND THE PERSON MOST KNOWLEDGEABLE ABOUT HIV COUNSELLING AND TESTING SERVICES IN THE FACILITY. INTRODUCE YOURSELF, EXPLAIN THE PURPOSE OF THE SURVEY AND ASK THE FOLLOWING QUESTIONS.									no
/hiv_counselling_testing/q1401_hct_guide	Multiple Choice	1401. Do you have the national HIV counselling and testing guidelines available in this facility today?_x000D_ IF AVAILABLE, ASK TO SEE THE DOCUMENT									no
/hiv_counselling_testing/q1401_hct_guide-yes_observed	Choice	YES, OBSERVED
/hiv_counselling_testing/q1401_hct_guide-2	Choice	YES, REPORTED NOT SEEN
/hiv_counselling_testing/q1401_hct_guide-3	Choice	NO
/hiv_counselling_testing/q1402_instructions	Label	1402. Have you or any provider(s) of HIV/AIDS counselling and testing services:									no
/hiv_counselling_testing/q1402_01_hiv_vct_training	Multiple Choice	1402-01. Received any training in voluntary counselling and testing (VCT) in the last two years?									no
/hiv_counselling_testing/q1402_01_hiv_vct_training-1	Choice	YES
/hiv_counselling_testing/q1402_01_hiv_vct_training-2	Choice	NO
/hiv_counselling_testing/q1402_02_hiv_prev_training	Multiple Choice	1402-02. Received any training in HIV/AIDS prevention, care, and management for adolescents in the last two years?									no
/hiv_counselling_testing/q1402_02_hiv_prev_training-1	Choice	YES
/hiv_counselling_testing/q1402_02_hiv_prev_training-2	Choice	NO
/hiv_counselling_testing/q1403_hiv_adolscents	Multiple Choice	1403. Does this facility provide HIV counselling and testing services to minor adolescents?									no
/hiv_counselling_testing/q1403_hiv_adolscents-1	Choice	YES
/hiv_counselling_testing/q1403_hiv_adolscents-2	Choice	NO
/hiv_counselling_testing/q1404_hiv_privacy	Multiple Choice	1404. Is the HIV testing and counselling service room or area a private room/area with auditory and visual privacy?									no
/hiv_counselling_testing/q1404_hiv_privacy-1	Choice	AUDITORY PRIVACY ONLY
/hiv_counselling_testing/q1404_hiv_privacy-2	Choice	VISUAL PRIVACY ONLY
/hiv_counselling_testing/q1404_hiv_privacy-3	Choice	BOTH AUDITORY AND VISUAL PRIVACY
/hiv_counselling_testing/q1404_hiv_privacy-4	Choice	NO PRIVACY
/hiv_counselling_testing/q1405_hiv_rapid_test	Multiple Choice	1405. Does this facility have HIV rapid test kits (with valid expiration date) in stock in this service site today?_x000D_ _x000D_ CHECK TO SEE IF VALID (NOT EXPIRED)									no
/hiv_counselling_testing/q1405_hiv_rapid_test-yes_observed	Choice	YES, OBSERVED
/hiv_counselling_testing/q1405_hiv_rapid_test-2	Choice	YES, REPORTED NOT SEEN
/hiv_counselling_testing/q1405_hiv_rapid_test-3	Choice	NO
/hiv_counselling_testing/q1406_condoms_for_hct	Multiple Choice	1406. Does this facility have condoms available in this service site today to give to clients receiving services?_x000D_ _x000D_ IF YES, ASK TO SEE CONDOMS_x000D_ CHECK TO SEE IF VALID (NOT EXPIRED)									no
/hiv_counselling_testing/q1406_condoms_for_hct-yes_observed	Choice	YES, OBSERVED
/hiv_counselling_testing/q1406_condoms_for_hct-2	Choice	YES, REPORTED NOT SEEN
/hiv_counselling_testing/q1406_condoms_for_hct-3	Choice	NO
/hiv_counselling_testing/q_1407_instructions	Label	1407. Please tell me if the following resources/supplies used for infection control are available in this service area today._x000D_ ASK TO SEE THE ITEMS									no
/hiv_counselling_testing/q1407_01_hct_water	Multiple Choice	1407-01. Clean running water (piped, bucket with tap, or pour pitcher)									no
/hiv_counselling_testing/q1407_01_hct_water-yes_observed	Choice	YES, OBSERVED
/hiv_counselling_testing/q1407_01_hct_water-2	Choice	YES, REPORTED NOT SEEN
/hiv_counselling_testing/q1407_01_hct_water-3	Choice	NO
/hiv_counselling_testing/q1407_02_hct_soap	Multiple Choice	1407-02. Hand-washing soap/liquid soap									no
/hiv_counselling_testing/q1407_02_hct_soap-yes_observed	Choice	YES, OBSERVED
/hiv_counselling_testing/q1407_02_hct_soap-2	Choice	YES, REPORTED NOT SEEN
/hiv_counselling_testing/q1407_02_hct_soap-3	Choice	NO
/hiv_counselling_testing/q1407_03_hct_alcohol_hand_rub	Multiple Choice	1407-03. Alcohol based hand rub									no
/hiv_counselling_testing/q1407_03_hct_alcohol_hand_rub-yes_observed	Choice	OBSERVED
/hiv_counselling_testing/q1407_03_hct_alcohol_hand_rub-2	Choice	REPORTED NOT SEEN
/hiv_counselling_testing/q1407_03_hct_alcohol_hand_rub-3	Choice	NOT AVAILABLE
/hiv_counselling_testing/q1407_04_hct_latex_gloves	Multiple Choice	1407-04. Disposable latex gloves									no
/hiv_counselling_testing/q1407_04_hct_latex_gloves-yes_observed	Choice	OBSERVED
/hiv_counselling_testing/q1407_04_hct_latex_gloves-2	Choice	REPORTED NOT SEEN
/hiv_counselling_testing/q1407_04_hct_latex_gloves-3	Choice	NOT AVAILABLE
/hiv_counselling_testing/q1407_05_hct_waste_bin	Multiple Choice	1407-05. Waste receptacle (pedal bin) with lid and plastic bin liner									no
/hiv_counselling_testing/q1407_05_hct_waste_bin-yes_observed	Choice	OBSERVED
/hiv_counselling_testing/q1407_05_hct_waste_bin-2	Choice	REPORTED NOT SEEN
/hiv_counselling_testing/q1407_05_hct_waste_bin-3	Choice	NOT AVAILABLE
/hiv_counselling_testing/q1407_06_hct_sharps_bin	Multiple Choice	1407-06. Sharps container ("safety box")									no
/hiv_counselling_testing/q1407_06_hct_sharps_bin-yes_observed	Choice	OBSERVED
/hiv_counselling_testing/q1407_06_hct_sharps_bin-2	Choice	REPORTED NOT SEEN
/hiv_counselling_testing/q1407_06_hct_sharps_bin-3	Choice	NOT AVAILABLE
/hiv_counselling_testing/q1407_07_env_disenfectant	Multiple Choice	1407-07. Environmental disinfectant (e.g., chlorine, alcohol)									no
/hiv_counselling_testing/q1407_07_env_disenfectant-yes_observed	Choice	OBSERVED
/hiv_counselling_testing/q1407_07_env_disenfectant-2	Choice	REPORTED NOT SEEN
/hiv_counselling_testing/q1407_07_env_disenfectant-3	Choice	NOT AVAILABLE
/hiv_counselling_testing/q1407_08_hct_disposable_syringe	Multiple Choice	1407-08. Disposable syringes with disposable needles									no
/hiv_counselling_testing/q1407_08_hct_disposable_syringe-yes_observed	Choice	OBSERVED
/hiv_counselling_testing/q1407_08_hct_disposable_syringe-2	Choice	REPORTED NOT SEEN
/hiv_counselling_testing/q1407_08_hct_disposable_syringe-3	Choice	NOT AVAILABLE
/hiv_counselling_testing/q1407_09_hct_autodisable_syringe	Multiple Choice	1407-09. Auto-disable syringes									no
/hiv_counselling_testing/q1407_09_hct_autodisable_syringe-yes_observed	Choice	OBSERVED
/hiv_counselling_testing/q1407_09_hct_autodisable_syringe-2	Choice	REPORTED NOT SEEN
/hiv_counselling_testing/q1407_09_hct_autodisable_syringe-3	Choice	NOT AVAILABLE
/q1500_hiv_treatment_available	Multiple Choice	1500. Does this facility offer HIV & AIDS antiretroviral prescription or antiretroviral treatment follow-up services?									no
/q1500_hiv_treatment_available-1	Choice	YES
/q1500_hiv_treatment_available-2	Choice	NO
/hiv_treatment	Question List	HIV TREATMENT					#form/q1500_hiv_treatment_available = '1'				no
/hiv_treatment/hiv_treatment	Label	HIV TREATMENT									no
/hiv_treatment/ask_to_be_shown_the_location_in_the_facility_where_hiv_treatment_services_a	Label	ASK TO BE SHOWN THE LOCATION IN THE FACILITY WHERE HIV TREATMENT SERVICES ARE PROVIDED. FIND THE PERSON MOST KNOWLEDGEABLE ABOUT HIV TREATMENT SERVICES IN THE FACILITY. INTRODUCE YOURSELF, EXPLAIN THE PURPOSE OF THE SURVEY AND ASK THE FOLLOWING QUESTIONS.									no
/hiv_treatment/q1501_instructions	Label	1501. Do providers in this facility:									no
/hiv_treatment/q1501_01_prescribe_art	Multiple Choice	1501-01. Prescribe ART									no
/hiv_treatment/q1501_01_prescribe_art-1	Choice	YES
/hiv_treatment/q1501_01_prescribe_art-2	Choice	NO
/hiv_treatment/q1501_02_prescribe_art_adolescent	Multiple Choice	1501-02. Prescribe ART to adolescents									no
/hiv_treatment/q1501_02_prescribe_art_adolescent-1	Choice	YES
/hiv_treatment/q1501_02_prescribe_art_adolescent-2	Choice	NO
/hiv_treatment/q1502_art_follow_up	Multiple Choice	1502. Does this facility provide treatment follow-up services for persons on ART, including providing community-based services?									no
/hiv_treatment/q1502_art_follow_up-1	Choice	YES
/hiv_treatment/q1502_art_follow_up-2	Choice	NO
/hiv_treatment/q1503_art_guidelines	Multiple Choice	1503. Do you have the national ART guidelines available in this facility today?_x000D_ IF AVAILABLE, ASK TO SEE THE DOCUMENT									no
/hiv_treatment/q1503_art_guidelines-1	Choice	YES, OBSERVED
/hiv_treatment/q1503_art_guidelines-2	Choice	YES, REPORTED NOT SEEN
/hiv_treatment/q1503_art_guidelines-3	Choice	NO
/hiv_treatment/q1504_art_training	Multiple Choice	1504. Have you or any provider(s) of ART received any training in ART prescription and management in the last two years?									no
/hiv_treatment/q1504_art_training-1	Choice	YES
/hiv_treatment/q1504_art_training-2	Choice	NO
/q1600_hiv_care_support	Multiple Choice	1600. Does this facility offer HIV & AIDS care and support services, including treatment of opportunistic infections and provisions of palliative care?									no
/q1600_hiv_care_support-1	Choice	YES
/q1600_hiv_care_support-2	Choice	NO
/hiv_care_and_support	Question List	HIV CARE AND SUPPORT					#form/q1600_hiv_care_support = '1'				no
/hiv_care_and_support/hiv_care_and_support	Label	HIV CARE AND SUPPORT									no
/hiv_care_and_support/ask_to_be_shown_the_location_in_the_facility_where_hiv_care_and_support_ser	Label	ASK TO BE SHOWN THE LOCATION IN THE FACILITY WHERE HIV CARE AND SUPPORT SERVICES ARE PROVIDED. FIND THE PERSON MOST KNOWLEDGEABLE ABOUT HIV CARE AND SUPPORT SERVICES IN THE FACILITY. INTRODUCE YOURSELF, EXPLAIN THE PURPOSE OF THE SURVEY AND ASK THE FOLLOWING QUESTIONS.									no
/hiv_care_and_support/q1601_instructions	Label	1601. Please tell me if this facility provides the following services for HIV/AIDS clients:									no
/hiv_care_and_support/q1601_01_hiv_oi_treatment	Multiple Choice	1601-01. Prescribe treatment for any opportunistic infections or symptoms related to HIV/AIDS? This includes treating topical fungal infections.									no
/hiv_care_and_support/q1601_01_hiv_oi_treatment-1	Choice	YES
/hiv_care_and_support/q1601_01_hiv_oi_treatment-2	Choice	NO
/hiv_care_and_support/q1601_02_hiv_palliative_care	Multiple Choice	1601-02. Provide or prescribe palliative care for patients, such as symptom or pain management, or nursing care for the terminally ill, or severely debilitated clients?									no
/hiv_care_and_support/q1601_02_hiv_palliative_care-1	Choice	YES
/hiv_care_and_support/q1601_02_hiv_palliative_care-2	Choice	NO
/hiv_care_and_support/q1601_03_hiv_crypto_treat	Multiple Choice	1601-03. Provide systemic intravenous treatment of specific fungal infections such as cryptococcal meningitis?									no
/hiv_care_and_support/q1601_03_hiv_crypto_treat-1	Choice	YES
/hiv_care_and_support/q1601_03_hiv_crypto_treat-2	Choice	NO
/hiv_care_and_support/q1601_04_hiv_ks_treat	Multiple Choice	1601-04. Provide treatment for Kaposi's sarcoma?									no
/hiv_care_and_support/q1601_04_hiv_ks_treat-1	Choice	YES
/hiv_care_and_support/q1601_04_hiv_ks_treat-2	Choice	NO
/hiv_care_and_support/q1601_05_hiv_nut_treat	Multiple Choice	1601-05. Provide nutritional rehabilitation services? e.g., client education and provision of nutritional supplements?									no
/hiv_care_and_support/q1601_05_hiv_nut_treat-1	Choice	YES
/hiv_care_and_support/q1601_05_hiv_nut_treat-2	Choice	NO
/hiv_care_and_support/q1601_06_hiv_fps_treat	Multiple Choice	1601-06. Prescribe or provide fortified protein supplementation (FPS)?									no
/hiv_care_and_support/q1601_06_hiv_fps_treat-1	Choice	YES
/hiv_care_and_support/q1601_06_hiv_fps_treat-2	Choice	NO
/hiv_care_and_support/q1601_07_hiv_ped_treat	Multiple Choice	1601-07. Care for paediatric HIV/AIDS patients?									no
/hiv_care_and_support/q1601_07_hiv_ped_treat-1	Choice	YES
/hiv_care_and_support/q1601_07_hiv_ped_treat-2	Choice	NO
/hiv_care_and_support/q1601_08_hiv_tb_treat	Multiple Choice	1601-08. Prescribe or provide preventive treatment for TB (INH + Pyridoxine)?									no
/hiv_care_and_support/q1601_08_hiv_tb_treat-1	Choice	YES
/hiv_care_and_support/q1601_08_hiv_tb_treat-2	Choice	NO
/hiv_care_and_support/q1601_09_hiv_cpt	Multiple Choice	1601-09. Primary preventive treatment for opportunistic infections, such as co-trimoxazole preventive treatment (CPT)?									no
/hiv_care_and_support/q1601_09_hiv_cpt-1	Choice	YES
/hiv_care_and_support/q1601_09_hiv_cpt-2	Choice	NO
/hiv_care_and_support/q1601_10_hiv_micronutrient	Multiple Choice	1601-10. Provide or prescribe micronutrient supplementation, such as vitamins or iron?									no
/hiv_care_and_support/q1601_10_hiv_micronutrient-1	Choice	YES
/hiv_care_and_support/q1601_10_hiv_micronutrient-2	Choice	NO
/hiv_care_and_support/q1601_11_hiv_fp	Multiple Choice	1601-11. Family planning counselling for HIV/AIDS clients?									no
/hiv_care_and_support/q1601_11_hiv_fp-1	Choice	YES
/hiv_care_and_support/q1601_11_hiv_fp-2	Choice	NO
/hiv_care_and_support/q1601_12_hiv_condoms	Multiple Choice	1601-12. Provide condoms for preventing further transmission of HIV?									no
/hiv_care_and_support/q1601_12_hiv_condoms-1	Choice	YES
/hiv_care_and_support/q1601_12_hiv_condoms-2	Choice	NO
/hiv_care_and_support/q1602_hiv_tb_screening	Multiple Choice	1602. Do providers in this facility screen or test HIV clients for TB or have a system for diagnosis of TB among HIV positive clients?_x000D_ _x000D_ IF YES, ASK TO SEE A REGISTER OR RECORD OF HIV-POSITIVE CLIENTS TESTED FOR TB									no
/hiv_care_and_support/q1602_hiv_tb_screening-1	Choice	YES, OBSERVED
/hiv_care_and_support/q1602_hiv_tb_screening-2	Choice	YES, REPORTED NOT SEEN
/hiv_care_and_support/q1602_hiv_tb_screening-3	Choice	YES, REGISTER NOT MAINTAINED
/hiv_care_and_support/q1602_hiv_tb_screening-4	Choice	NO
/hiv_care_and_support/q1603_instructions	Label	1603. Please tell me if the following guidelines are available in the facility today:_x000D_ _x000D_ IF AVAILABLE, ASK TO SEE THE DOCUMENT									no
/hiv_care_and_support/q1603_01_hiv_national_guide	Multiple Choice	1603-01. National guidelines for the clinical management of HIV/AIDS									no
/hiv_care_and_support/q1603_01_hiv_national_guide-1	Choice	YES, OBSERVED
/hiv_care_and_support/q1603_01_hiv_national_guide-2	Choice	YES, REPORTED NOT SEEN
/hiv_care_and_support/q1603_01_hiv_national_guide-3	Choice	NO
/hiv_care_and_support/q1603_02_hiv_palliative_guide	Multiple Choice	1603-02. Guidelines for palliative care									no
/hiv_care_and_support/q1603_02_hiv_palliative_guide-1	Choice	YES, OBSERVED
/hiv_care_and_support/q1603_02_hiv_palliative_guide-2	Choice	YES, REPORTED NOT SEEN
/hiv_care_and_support/q1603_02_hiv_palliative_guide-3	Choice	NO
/hiv_care_and_support/q1604_hiv_care_training	Multiple Choice	1604. Have you or any provider(s) of HIV care and support services received any training in the clinical management of HIV/AIDS in the last two years?									no
/hiv_care_and_support/q1604_hiv_care_training-1	Choice	YES
/hiv_care_and_support/q1604_hiv_care_training-2	Choice	NO
/q1700_sti_services	Multiple Choice	1700. Does this facility offer diagnosis or treatment of STIs other than HIV?									no
/q1700_sti_services-1	Choice	YES
/q1700_sti_services-2	Choice	NO
/sexually_transmitted_infections	Question List	SEXUALLY TRANSMITTED INFECTIONS					#form/q1700_sti_services = '1'				no
/sexually_transmitted_infections/sexually_transmitted_infections	Label	SEXUALLY TRANSMITTED INFECTIONS									no
/sexually_transmitted_infections/ask_to_be_shown_the_location_in_the_facility_where_sti_services_are_provide	Label	ASK TO BE SHOWN THE LOCATION IN THE FACILITY WHERE STI SERVICES ARE PROVIDED. FIND THE PERSON MOST KNOWLEDGEABLE ABOUT STI SERVICES IN THE FACILITY. INTRODUCE YOURSELF, EXPLAIN THE PURPOSE OF THE SURVEY AND ASK THE FOLLOWING QUESTIONS.									no
/sexually_transmitted_infections/q1701_sti_diagnose	Multiple Choice	1701. Do providers in this facility diagnose STIs?									no
/sexually_transmitted_infections/q1701_sti_diagnose-1	Choice	YES
/sexually_transmitted_infections/q1701_sti_diagnose-2	Choice	NO
/sexually_transmitted_infections/q1702_sti_treatment	Multiple Choice	1702. Do providers in this facility prescribe treatment for STIs?									no
/sexually_transmitted_infections/q1702_sti_treatment-1	Choice	YES
/sexually_transmitted_infections/q1702_sti_treatment-2	Choice	NO
/sexually_transmitted_infections/q1703_sti_guide	Multiple Choice	1703. Do you have the national guidelines for the diagnosis and treatment of STIs available in this facility today?_x000D_ _x000D_ IF AVAILABLE, ASK TO SEE THE DOCUMENT									no
/sexually_transmitted_infections/q1703_sti_guide-1	Choice	YES, OBSERVED
/sexually_transmitted_infections/q1703_sti_guide-2	Choice	YES, REPORTED NOT SEEN
/sexually_transmitted_infections/q1703_sti_guide-3	Choice	NO
/sexually_transmitted_infections/q1704_sti_training	Multiple Choice	1704. Have you or any provider(s) of STI services received any training in STI diagnosis and treatment in the last two years?									no
/sexually_transmitted_infections/q1704_sti_training-1	Choice	YES
/sexually_transmitted_infections/q1704_sti_training-2	Choice	NO
/q1800_tb_services	Multiple Choice	1800. Does this facility offer diagnosis, treatment prescription, or treatment follow-up of tuberculosis?									no
/q1800_tb_services-1	Choice	YES
/q1800_tb_services-2	Choice	NO
/tuberculosis	Question List	TUBERCULOSIS					#form/q1800_tb_services = '1'				no
/tuberculosis/tuberculosis	Label	TUBERCULOSIS									no
/tuberculosis/ask_to_be_shown_the_location_in_the_facility_where_tuberculosis_services_ar	Label	ASK TO BE SHOWN THE LOCATION IN THE FACILITY WHERE TUBERCULOSIS SERVICES ARE PROVIDED. FIND THE PERSON MOST KNOWLEDGEABLE ABOUT TUBERCULOSIS SERVICES IN THE FACILITY. INTRODUCE YOURSELF, EXPLAIN THE PURPOSE OF THE SURVEY AND ASK THE FOLLOWING QUESTIONS.									no
/tuberculosis/q1801_tb_diagnosis	Multiple Choice	1801. Do providers in this facility diagnose TB?									no
/tuberculosis/q1801_tb_diagnosis-1	Choice	YES
/tuberculosis/q1801_tb_diagnosis-2	Choice	NO
/tuberculosis/tb_diagnosis_questions	Group	TB diagnosis questions					#form/tuberculosis/q1801_tb_diagnosis = '1'				no
/tuberculosis/tb_diagnosis_questions/q1802_instructions	Label	1802. Which of the following methods are used at this facility for diagnosing TB:									no
/tuberculosis/tb_diagnosis_questions/q1802_01_tb_dx_clinical	Multiple Choice	1802-01. Clinical symptoms									no
/tuberculosis/tb_diagnosis_questions/q1802_01_tb_dx_clinical-1	Choice	YES
/tuberculosis/tb_diagnosis_questions/q1802_01_tb_dx_clinical-2	Choice	NO
/tuberculosis/tb_diagnosis_questions/q1802_02_tb_dx_sputum	Multiple Choice	1802-02. Sputum smear microscopy examination									no
/tuberculosis/tb_diagnosis_questions/q1802_02_tb_dx_sputum-1	Choice	YES
/tuberculosis/tb_diagnosis_questions/q1802_02_tb_dx_sputum-2	Choice	NO
/tuberculosis/tb_diagnosis_questions/q1802_03_tb_culture	Multiple Choice	1802-03. Culture									no
/tuberculosis/tb_diagnosis_questions/q1802_03_tb_culture-1	Choice	YES
/tuberculosis/tb_diagnosis_questions/q1802_03_tb_culture-2	Choice	NO
/tuberculosis/tb_diagnosis_questions/q1802_04_tb_rapid_test	Multiple Choice	1802-04. Rapid test (GeneXpert MTB/RIF)									no
/tuberculosis/tb_diagnosis_questions/q1802_04_tb_rapid_test-1	Choice	YES
/tuberculosis/tb_diagnosis_questions/q1802_04_tb_rapid_test-2	Choice	NO
/tuberculosis/tb_diagnosis_questions/q1802_05_tb_chest_xray	Multiple Choice	1802-05. Chest X-ray									no
/tuberculosis/tb_diagnosis_questions/q1802_05_tb_chest_xray-1	Choice	YES
/tuberculosis/tb_diagnosis_questions/q1802_05_tb_chest_xray-2	Choice	NO
/tuberculosis/q1803_tb_rx_drugs	Multiple Choice	1803. Does this facility prescribe drugs for TB patients?									no
/tuberculosis/q1803_tb_rx_drugs-1	Choice	YES
/tuberculosis/q1803_tb_rx_drugs-2	Choice	NO
/tuberculosis/q1804_tb_provide_drugs	Multiple Choice	1804. Does this facility provide drugs to TB patients?									no
/tuberculosis/q1804_tb_provide_drugs-1	Choice	YES
/tuberculosis/q1804_tb_provide_drugs-2	Choice	NO
/tuberculosis/q1805_tb_follow_up	Multiple Choice	1805. Does this facility manage and provide treatment follow-up for TB patients?									no
/tuberculosis/q1805_tb_follow_up-1	Choice	YES
/tuberculosis/q1805_tb_follow_up-2	Choice	NO
/tuberculosis/q1806_tb_hiv_screening	Multiple Choice	1806. Do providers in this facility screen or test TB patients for HIV or have a system for diagnosis of HIV among TB patients?_x000D_ _x000D_ IF YES, ASK TO SEE A REGISTER OR RECORD OF TB CLIENTS TESTED FOR HIV									no
/tuberculosis/q1806_tb_hiv_screening-1	Choice	YES, OBSERVED
/tuberculosis/q1806_tb_hiv_screening-2	Choice	YES, REPORTED NOT SEEN
/tuberculosis/q1806_tb_hiv_screening-3	Choice	YES, REGISTER NOT MAINTAINED
/tuberculosis/q1806_tb_hiv_screening-4	Choice	NO
/tuberculosis/q1807_instructions	Label	1807. Please tell me if the following guidelines are available in the facility today:_x000D_ _x000D_ IF AVAILABLE, ASK TO SEE THE DOCUMENT									no
/tuberculosis/q1807_01_tb_dxrx_guide	Multiple Choice	1807-01. Diagnosis and treatment of TB									no
/tuberculosis/q1807_01_tb_dxrx_guide-1	Choice	YES, OBSERVED
/tuberculosis/q1807_01_tb_dxrx_guide-2	Choice	YES, REPORTED NOT SEEN
/tuberculosis/q1807_01_tb_dxrx_guide-3	Choice	NO
/tuberculosis/q1807_02_tb_hiv_guide	Multiple Choice	1807-02. Management of HIV and TB co-infection									no
/tuberculosis/q1807_02_tb_hiv_guide-1	Choice	YES, OBSERVED
/tuberculosis/q1807_02_tb_hiv_guide-2	Choice	YES, REPORTED NOT SEEN
/tuberculosis/q1807_02_tb_hiv_guide-3	Choice	NO
/tuberculosis/q1807_03_mdr_tb_guide	Multiple Choice	1807-03. MDR-TB									no
/tuberculosis/q1807_03_mdr_tb_guide-1	Choice	YES, OBSERVED
/tuberculosis/q1807_03_mdr_tb_guide-2	Choice	YES, REPORTED NOT SEEN
/tuberculosis/q1807_03_mdr_tb_guide-3	Choice	NO
/tuberculosis/q1807_04_tb_ic_guide	Multiple Choice	1807-04. TB infection control									no
/tuberculosis/q1807_04_tb_ic_guide-1	Choice	YES, OBSERVED
/tuberculosis/q1807_04_tb_ic_guide-2	Choice	YES, REPORTED NOT SEEN
/tuberculosis/q1807_04_tb_ic_guide-3	Choice	NO
/tuberculosis/q1808_instructions	Label	1808. Have any providers of TB services at this facility received training in the following topics in the last two years?									no
/tuberculosis/q1808_01_tb_dxrx_training	Multiple Choice	1808-01. Diagnosis and treatment of TB									no
/tuberculosis/q1808_01_tb_dxrx_training-1	Choice	YES
/tuberculosis/q1808_01_tb_dxrx_training-2	Choice	NO
/tuberculosis/q1808_02_tb_hiv_training	Multiple Choice	1808-02. Management of HIV and TB co-infection									no
/tuberculosis/q1808_02_tb_hiv_training-1	Choice	YES
/tuberculosis/q1808_02_tb_hiv_training-2	Choice	NO
/tuberculosis/q1808_03_mdr_tb_training	Multiple Choice	1808-03. MDR-TB									no
/tuberculosis/q1808_03_mdr_tb_training-1	Choice	YES
/tuberculosis/q1808_03_mdr_tb_training-2	Choice	NO
/tuberculosis/q1809_tb_med_stock	Multiple Choice	1809. Does this facility stock any medicines for TB treatment?									no
/tuberculosis/q1809_tb_med_stock-1	Choice	YES, IN SERVICE SITE
/tuberculosis/q1809_tb_med_stock-2	Choice	YES, ELSEWHERE (E.G. BULK STORE/PHARMACY)
/tuberculosis/q1809_tb_med_stock-3	Choice	YES, IN BOTH LOCATIONS
/tuberculosis/q1809_tb_med_stock-4	Choice	NO, TB MEDS NOT STOCKED
/tuberculosis/tb_medicine_stock_questions	Group	TB medicine stock questions					#form/tuberculosis/q1809_tb_med_stock = '1' or #form/tuberculosis/q1809_tb_med_stock = '3'				no
/tuberculosis/tb_medicine_stock_questions/q1810_instrcutions	Label	1810. Are any of the following medicines available in this service site today?_x000D_ CHECK TO SEE IF AT LEAST ONE OF EACH MEDICINE IS VALID (NOT EXPIRED)									no
/tuberculosis/tb_medicine_stock_questions/q1810_01_ethambutol	Multiple Choice	1810-01. Ethambutol									no
/tuberculosis/tb_medicine_stock_questions/q1810_01_ethambutol-1	Choice	AT LEAST ONE VALID
/tuberculosis/tb_medicine_stock_questions/q1810_01_ethambutol-2	Choice	AVAILABLE NON VALID
/tuberculosis/tb_medicine_stock_questions/q1810_01_ethambutol-3	Choice	REPORTED AVAILABLE BUT NOT SEEN
/tuberculosis/tb_medicine_stock_questions/q1810_01_ethambutol-4	Choice	NOT AVAILABLE TODAY
/tuberculosis/tb_medicine_stock_questions/q1810_01_ethambutol-5	Choice	NEVER AVAILABLE
/tuberculosis/tb_medicine_stock_questions/q1810_02_isoniazid	Multiple Choice	1810-02. Isoniazid									no
/tuberculosis/tb_medicine_stock_questions/q1810_02_isoniazid-1	Choice	AT LEAST ONE VALID
/tuberculosis/tb_medicine_stock_questions/q1810_02_isoniazid-2	Choice	AVAILABLE NON VALID
/tuberculosis/tb_medicine_stock_questions/q1810_02_isoniazid-3	Choice	REPORTED AVAILABLE BUT NOT SEEN
/tuberculosis/tb_medicine_stock_questions/q1810_02_isoniazid-4	Choice	NOT AVAILABLE TODAY
/tuberculosis/tb_medicine_stock_questions/q1810_02_isoniazid-5	Choice	NEVER AVAILABLE
/tuberculosis/tb_medicine_stock_questions/q1810_03_pyrazinamide	Multiple Choice	1810-03. Pyrazinamide									no
/tuberculosis/tb_medicine_stock_questions/q1810_03_pyrazinamide-1	Choice	AT LEAST ONE VALID
/tuberculosis/tb_medicine_stock_questions/q1810_03_pyrazinamide-2	Choice	AVAILABLE NON VALID
/tuberculosis/tb_medicine_stock_questions/q1810_03_pyrazinamide-3	Choice	REPORTED AVAILABLE BUT NOT SEEN
/tuberculosis/tb_medicine_stock_questions/q1810_03_pyrazinamide-4	Choice	NOT AVAILABLE TODAY
/tuberculosis/tb_medicine_stock_questions/q1810_03_pyrazinamide-5	Choice	NEVER AVAILABLE
/tuberculosis/tb_medicine_stock_questions/q1810_04_rifampicin	Multiple Choice	1810-04. Rifampicin									no
/tuberculosis/tb_medicine_stock_questions/q1810_04_rifampicin-1	Choice	AT LEAST ONE VALID
/tuberculosis/tb_medicine_stock_questions/q1810_04_rifampicin-2	Choice	AVAILABLE NON VALID
/tuberculosis/tb_medicine_stock_questions/q1810_04_rifampicin-3	Choice	REPORTED AVAILABLE BUT NOT SEEN
/tuberculosis/tb_medicine_stock_questions/q1810_04_rifampicin-4	Choice	NOT AVAILABLE TODAY
/tuberculosis/tb_medicine_stock_questions/q1810_04_rifampicin-5	Choice	NEVER AVAILABLE
/tuberculosis/tb_medicine_stock_questions/q1810_05_iso_rif	Multiple Choice	1810-05. Isoniazid + Rifampicin (2FDC)									no
/tuberculosis/tb_medicine_stock_questions/q1810_05_iso_rif-1	Choice	AT LEAST ONE VALID
/tuberculosis/tb_medicine_stock_questions/q1810_05_iso_rif-2	Choice	AVAILABLE NON VALID
/tuberculosis/tb_medicine_stock_questions/q1810_05_iso_rif-3	Choice	REPORTED AVAILABLE BUT NOT SEEN
/tuberculosis/tb_medicine_stock_questions/q1810_05_iso_rif-4	Choice	NOT AVAILABLE TODAY
/tuberculosis/tb_medicine_stock_questions/q1810_05_iso_rif-5	Choice	NEVER AVAILABLE
/tuberculosis/tb_medicine_stock_questions/q1810_06_iso_eth	Multiple Choice	1810-06. Isoniazid + Ethambutol (EH) (2FDC)									no
/tuberculosis/tb_medicine_stock_questions/q1810_06_iso_eth-1	Choice	AT LEAST ONE VALID
/tuberculosis/tb_medicine_stock_questions/q1810_06_iso_eth-2	Choice	AVAILABLE NON VALID
/tuberculosis/tb_medicine_stock_questions/q1810_06_iso_eth-3	Choice	REPORTED AVAILABLE BUT NOT SEEN
/tuberculosis/tb_medicine_stock_questions/q1810_06_iso_eth-4	Choice	NOT AVAILABLE TODAY
/tuberculosis/tb_medicine_stock_questions/q1810_06_iso_eth-5	Choice	NEVER AVAILABLE
/tuberculosis/tb_medicine_stock_questions/q1810_07_iso_rif_pyr	Multiple Choice	1810-07. Isoniazid + Rifampicin + Pyrazinamide (RHZ) (3FDC)									no
/tuberculosis/tb_medicine_stock_questions/q1810_07_iso_rif_pyr-1	Choice	AT LEAST ONE VALID
/tuberculosis/tb_medicine_stock_questions/q1810_07_iso_rif_pyr-2	Choice	AVAILABLE NON VALID
/tuberculosis/tb_medicine_stock_questions/q1810_07_iso_rif_pyr-3	Choice	REPORTED AVAILABLE BUT NOT SEEN
/tuberculosis/tb_medicine_stock_questions/q1810_07_iso_rif_pyr-4	Choice	NOT AVAILABLE TODAY
/tuberculosis/tb_medicine_stock_questions/q1810_07_iso_rif_pyr-5	Choice	NEVER AVAILABLE
/tuberculosis/tb_medicine_stock_questions/q1810_08_iso_rif_eth	Multiple Choice	1810-08. Isoniazid + Rifampicin + Ethambutol (RHE) (3FDC)									no
/tuberculosis/tb_medicine_stock_questions/q1810_08_iso_rif_eth-1	Choice	AT LEAST ONE VALID
/tuberculosis/tb_medicine_stock_questions/q1810_08_iso_rif_eth-2	Choice	AVAILABLE NON VALID
/tuberculosis/tb_medicine_stock_questions/q1810_08_iso_rif_eth-3	Choice	REPORTED AVAILABLE BUT NOT SEEN
/tuberculosis/tb_medicine_stock_questions/q1810_08_iso_rif_eth-4	Choice	NOT AVAILABLE TODAY
/tuberculosis/tb_medicine_stock_questions/q1810_08_iso_rif_eth-5	Choice	NEVER AVAILABLE
/tuberculosis/tb_medicine_stock_questions/q1810_09_iso_rif_pyr_eth	Multiple Choice	1810-09. Isoniazid + Rifampicin + Pyrazinamide + Ethambutol (4FDC)									no
/tuberculosis/tb_medicine_stock_questions/q1810_09_iso_rif_pyr_eth-1	Choice	AT LEAST ONE VALID
/tuberculosis/tb_medicine_stock_questions/q1810_09_iso_rif_pyr_eth-2	Choice	AVAILABLE NON VALID
/tuberculosis/tb_medicine_stock_questions/q1810_09_iso_rif_pyr_eth-3	Choice	REPORTED AVAILABLE BUT NOT SEEN
/tuberculosis/tb_medicine_stock_questions/q1810_09_iso_rif_pyr_eth-4	Choice	NOT AVAILABLE TODAY
/tuberculosis/tb_medicine_stock_questions/q1810_09_iso_rif_pyr_eth-5	Choice	NEVER AVAILABLE
/tuberculosis/tb_medicine_stock_questions/q1810_10_strepto_inject	Multiple Choice	1810-10. Streptomycin Injectable									no
/tuberculosis/tb_medicine_stock_questions/q1810_10_strepto_inject-1	Choice	AT LEAST ONE VALID
/tuberculosis/tb_medicine_stock_questions/q1810_10_strepto_inject-2	Choice	AVAILABLE NON VALID
/tuberculosis/tb_medicine_stock_questions/q1810_10_strepto_inject-3	Choice	REPORTED AVAILABLE BUT NOT SEEN
/tuberculosis/tb_medicine_stock_questions/q1810_10_strepto_inject-4	Choice	NOT AVAILABLE TODAY
/tuberculosis/tb_medicine_stock_questions/q1810_10_strepto_inject-5	Choice	NEVER AVAILABLE
/q1900_malaria_services	Multiple Choice	1900. Does this facility offer diagnosis or treatment of malaria?									no
/q1900_malaria_services-1	Choice	YES
/q1900_malaria_services-2	Choice	NO
/malaria	Question List	MALARIA					#form/q1900_malaria_services = '1'				no
/malaria/malaria	Label	MALARIA									no
/malaria/ask_to_be_shown_the_location_in_the_facility_where_malaria_services_are_pro	Label	ASK TO BE SHOWN THE LOCATION IN THE FACILITY WHERE MALARIA SERVICES ARE PROVIDED. FIND THE PERSON MOST KNOWLEDGEABLE ABOUT MALARIA SERVICES IN THE FACILITY. INTRODUCE YOURSELF, EXPLAIN THE PURPOSE OF THE SURVEY AND ASK THE FOLLOWING QUESTIONS.									no
/malaria/q1901_diagnose_malaria	Multiple Choice	1901. Do providers in this facility diagnose malaria?									no
/malaria/q1901_diagnose_malaria-1	Choice	YES
/malaria/q1901_diagnose_malaria-2	Choice	NO
/malaria/malaria_diagnosis_questions	Group	Malaria Diagnosis Questions					#form/malaria/q1901_diagnose_malaria = '1'				no
/malaria/malaria_diagnosis_questions/q1902_diagnosis_methods	Label	1902. Which of the following methods are used at this facility for diagnosing malaria:									no
/malaria/malaria_diagnosis_questions/q1902_01_clinical_dx	Multiple Choice	1902-01. Clinical Symptoms									no
/malaria/malaria_diagnosis_questions/q1902_01_clinical_dx-1	Choice	YES
/malaria/malaria_diagnosis_questions/q1902_01_clinical_dx-2	Choice	NO
/malaria/malaria_diagnosis_questions/q1902_02_rdt	Multiple Choice	1902-02. Rapid diagnostic testing (RDT)									no
/malaria/malaria_diagnosis_questions/q1902_02_rdt-1	Choice	YES
/malaria/malaria_diagnosis_questions/q1902_02_rdt-2	Choice	NO
/malaria/malaria_diagnosis_questions/q1902_03_microscopy	Multiple Choice	1902-03. Microscopy									no
/malaria/malaria_diagnosis_questions/q1902_03_microscopy-1	Choice	YES
/malaria/malaria_diagnosis_questions/q1902_03_microscopy-2	Choice	NO
/malaria/malaria_diagnosis_questions/q1903_valid_dx_test_kits	Multiple Choice	1903. Does this facility have malaria rapid diagnostic test kits (with valid expiration date) in stock in this service site today?_x000D_ _x000D_ CHECK TO SEE IF VALID (NOT EXPIRED)					#form/malaria/malaria_diagnosis_questions/q1902_02_rdt = '1'				no
/malaria/malaria_diagnosis_questions/q1903_valid_dx_test_kits-1	Choice	YES, OBSERVED
/malaria/malaria_diagnosis_questions/q1903_valid_dx_test_kits-2	Choice	YES, REPORTED NOT SEEN
/malaria/malaria_diagnosis_questions/q1903_valid_dx_test_kits-3	Choice	NO
/malaria/malaria_diagnosis_questions/q1904_stockout_rdt_kits	Multiple Choice	1904. Has there been a stock-out of malaria RDT kits in the past 4 weeks?					#form/malaria/malaria_diagnosis_questions/q1902_02_rdt = '1'				no
/malaria/malaria_diagnosis_questions/q1904_stockout_rdt_kits-1	Choice	YES
/malaria/malaria_diagnosis_questions/q1904_stockout_rdt_kits-2	Choice	NO
/malaria/malaria_diagnosis_questions/q1905_days_stockout_rdt	Multiple Choice	1905. How many days of stock-out					#form/malaria/malaria_diagnosis_questions/q1904_stockout_rdt_kits = '1'				no
/malaria/malaria_diagnosis_questions/q1905_days_stockout_rdt-1	Choice	LESS THAN 7 DAYS
/malaria/malaria_diagnosis_questions/q1905_days_stockout_rdt-2	Choice	7 TO 14 DAYS
/malaria/malaria_diagnosis_questions/q1905_days_stockout_rdt-more_than_14_days	Choice	MORE THAN 14 DAYS
/malaria/q1906_malaria_rx	Multiple Choice	1906. Do providers in this facility prescribe treatment for malaria?									no
/malaria/q1906_malaria_rx-1	Choice	YES
/malaria/q1906_malaria_rx-2	Choice	NO
/malaria/q1907_national_mal_guide	Multiple Choice	1907. Do you have the national guidelines for the diagnosis and treatment of malaria available in this facility today?_x000D_ _x000D_ IF AVAILABLE, ASK TO SEE THE DOCUMENT									no
/malaria/q1907_national_mal_guide-1	Choice	YES, OBSERVED
/malaria/q1907_national_mal_guide-2	Choice	YES, REPORTED NOT SEEN
/malaria/q1907_national_mal_guide-3	Choice	NO
/malaria/q1908_malaria_dx_training	Multiple Choice	1908. Have you or any provider(s) of malaria services received any training in malaria diagnosis with RDTs in the last two years?									no
/malaria/q1908_malaria_dx_training-1	Choice	YES
/malaria/q1908_malaria_dx_training-2	Choice	NO
/malaria/q1909_malaria_rx_training	Multiple Choice	1909. Have you or any provider(s) of malaria services received any training in malaria treatment in the last two years?									no
/malaria/q1909_malaria_rx_training-1	Choice	YES
/malaria/q1909_malaria_rx_training-2	Choice	NO
/malaria/q19010_intermit_mal_rx	Multiple Choice	1910. Does this facility provide Intermittent preventive treatment for malaria?									no
/malaria/q19010_intermit_mal_rx-1	Choice	YES
/malaria/q19010_intermit_mal_rx-2	Choice	NO
/q2000_ncd_services	Multiple Choice	2000. Does this facility offer diagnosis or management of non-communicable diseases, such as diabetes, cardiovascular disease, chronic respiratory disease, or cervical cancer?									no
/q2000_ncd_services-1	Choice	YES
/q2000_ncd_services-2	Choice	NO
/d_non-communicable_diseases	Question List	D. NON-COMMUNICABLE DISEASES					#form/q2000_ncd_services = '1'				no
/d_non-communicable_diseases/non-communicable_diseases	Label	NON-COMMUNICABLE DISEASES									no
/d_non-communicable_diseases/ask_to_be_shown_the_location_in_the_facility_where_malaria_services_are_pro	Label	ASK TO BE SHOWN THE LOCATION IN THE FACILITY WHERE NON-COMMUNICABLE DISEASE SERVICES ARE PROVIDED. FIND THE PERSON MOST KNOWLEDGEABLE ABOUT NCD SERVICES IN THE FACILITY. INTRODUCE YOURSELF, EXPLAIN THE PURPOSE OF THE SURVEY AND ASK THE FOLLOWING QUESTIONS.									no
/d_non-communicable_diseases/q2001_diabetes_dx	Multiple Choice	2001. Do providers in this facility diagnose and/or manage diabetes in patients?									no
/d_non-communicable_diseases/q2001_diabetes_dx-1	Choice	YES
/d_non-communicable_diseases/q2001_diabetes_dx-2	Choice	NO
/d_non-communicable_diseases/q2002_national_dm_guide	Multiple Choice	2002. Do you have the national guidelines for the diagnosis and management of diabetes available in this facility today?_x000D_ _x000D_ IF AVAILABLE, ASK TO SEE THE DOCUMENT					#form/d_non-communicable_diseases/q2001_diabetes_dx = '1'				no
/d_non-communicable_diseases/q2002_national_dm_guide-1	Choice	YES, OBSERVED
/d_non-communicable_diseases/q2002_national_dm_guide-2	Choice	YES, REPORTED NOT SEEN
/d_non-communicable_diseases/q2002_national_dm_guide-3	Choice	NO
/d_non-communicable_diseases/q2003_dm_dx_training	Multiple Choice	2003. Have you or any provider(s) of diabetes services received any training in the diagnosis and management of diabetes in the last two years?					#form/d_non-communicable_diseases/q2001_diabetes_dx = '1'				no
/d_non-communicable_diseases/q2003_dm_dx_training-1	Choice	YES
/d_non-communicable_diseases/q2003_dm_dx_training-2	Choice	NO
/d_non-communicable_diseases/q2004_cvd_dx	Multiple Choice	2004. Do providers in this facility diagnose and/or manage cardiovascular diseases such as hypertension in patients?									no
/d_non-communicable_diseases/q2004_cvd_dx-1	Choice	YES
/d_non-communicable_diseases/q2004_cvd_dx-2	Choice	NO
/d_non-communicable_diseases/q2005_national_cvd_guide	Multiple Choice	2005. Do you have the national guidelines for the diagnosis and management of cardiovascular diseases available in this facility today?_x000D_ _x000D_ IF AVAILABLE, ASK TO SEE THE DOCUMENT					#form/d_non-communicable_diseases/q2004_cvd_dx = '1'				no
/d_non-communicable_diseases/q2005_national_cvd_guide-1	Choice	YES, OBSERVED
/d_non-communicable_diseases/q2005_national_cvd_guide-2	Choice	YES, REPORTED NOT SEEN
/d_non-communicable_diseases/q2005_national_cvd_guide-3	Choice	NO
/d_non-communicable_diseases/q2006_cvd_dx_training	Multiple Choice	2006. Have you or any provider(s) of services for cardiovascular diseases received any training in the diagnosis and management of cardiovascular diseases such as hypertension in the last two years?					#form/d_non-communicable_diseases/q2004_cvd_dx = '1'				no
/d_non-communicable_diseases/q2006_cvd_dx_training-1	Choice	YES
/d_non-communicable_diseases/q2006_cvd_dx_training-2	Choice	NO
/d_non-communicable_diseases/q2007_crd_dx	Multiple Choice	2007. Do providers in this facility diagnose and/or manage chronic respiratory diseases in patients?									no
/d_non-communicable_diseases/q2007_crd_dx-1	Choice	YES
/d_non-communicable_diseases/q2007_crd_dx-2	Choice	NO
/d_non-communicable_diseases/q2008_national_crd_guide	Multiple Choice	2008. Do you have the national guidelines for the diagnosis and management of chronic respiratory disease available in this facility today?_x000D_ _x000D_ IF AVAILABLE, ASK TO SEE THE DOCUMENT					#form/d_non-communicable_diseases/q2007_crd_dx = '1'				no
/d_non-communicable_diseases/q2008_national_crd_guide-1	Choice	YES, OBSERVED
/d_non-communicable_diseases/q2008_national_crd_guide-2	Choice	YES, REPORTED NOT SEEN
/d_non-communicable_diseases/q2008_national_crd_guide-3	Choice	NO
/d_non-communicable_diseases/q2009_crd_dx_training	Multiple Choice	2009. Have you or any provider(s) of chronic respiratory disease services received any training in the diagnosis and management of chronic respiratory diseases in the last two years?					#form/d_non-communicable_diseases/q2007_crd_dx = '1'				no
/d_non-communicable_diseases/q2009_crd_dx_training-1	Choice	YES
/d_non-communicable_diseases/q2009_crd_dx_training-2	Choice	NO
/d_non-communicable_diseases/crd_equipment_questions	Group	CRD Equipment Questions					#form/d_non-communicable_diseases/q2007_crd_dx = '1'				no
/d_non-communicable_diseases/crd_equipment_questions/q2014_crd_equip	Label	2010. Please tell me if the following basic equipment items are available and functional in this service area today._x000D_ _x000D_ ASK TO SEE THE ITEMS					#form/d_non-communicable_diseases/q2007_crd_dx = '1'				no
/d_non-communicable_diseases/crd_equipment_questions/q2010_01a_peak_flow	Multiple Choice	2010-01a. Peak flow meters available									no
/d_non-communicable_diseases/crd_equipment_questions/q2010_01a_peak_flow-1	Choice	OBSERVED
/d_non-communicable_diseases/crd_equipment_questions/q2010_01a_peak_flow-2	Choice	REPORTED NOT SEEN
/d_non-communicable_diseases/crd_equipment_questions/q2010_01a_peak_flow-3	Choice	NOT AVAILABLE
/d_non-communicable_diseases/crd_equipment_questions/q2010_01b_peak_flow_function	Multiple Choice	2010-01b. Peak flow meters functioning					#form/d_non-communicable_diseases/crd_equipment_questions/q2010_01a_peak_flow = '1' or #form/d_non-communicable_diseases/crd_equipment_questions/q2010_01a_peak_flow = '2'				no
/d_non-communicable_diseases/crd_equipment_questions/q2010_01b_peak_flow_function-1	Choice	YES
/d_non-communicable_diseases/crd_equipment_questions/q2010_01b_peak_flow_function-2	Choice	NO
/d_non-communicable_diseases/crd_equipment_questions/q2010_01b_peak_flow_function-8	Choice	DON'T KNOW
/d_non-communicable_diseases/crd_equipment_questions/q2010_02_inhaler_spacer	Multiple Choice	2010-02a. Spacers for inhalers									no
/d_non-communicable_diseases/crd_equipment_questions/q2010_02_inhaler_spacer-1	Choice	OBSERVED
/d_non-communicable_diseases/crd_equipment_questions/q2010_02_inhaler_spacer-2	Choice	REPORTED BUT NOT SEEN
/d_non-communicable_diseases/crd_equipment_questions/q2010_02_inhaler_spacer-3	Choice	NOT AVAILABLE
/d_non-communicable_diseases/crd_equipment_questions/q2010_02b_inhaler_spacer_function	Multiple Choice	2010-02b. Spacers for inhalers functioning					#form/d_non-communicable_diseases/crd_equipment_questions/q2010_02_inhaler_spacer = '1' or #form/d_non-communicable_diseases/crd_equipment_questions/q2010_02_inhaler_spacer = '2'				no
/d_non-communicable_diseases/crd_equipment_questions/q2010_02b_inhaler_spacer_function-1	Choice	YES
/d_non-communicable_diseases/crd_equipment_questions/q2010_02b_inhaler_spacer_function-2	Choice	NO
/d_non-communicable_diseases/crd_equipment_questions/q2010_02b_inhaler_spacer_function-8	Choice	DON'T KNOW
/d_non-communicable_diseases/q2011_cervical_cancer_dx	Multiple Choice	2011. Do providers in this facility diagnose cervical cancer in patients?									no
/d_non-communicable_diseases/q2011_cervical_cancer_dx-1	Choice	YES
/d_non-communicable_diseases/q2011_cervical_cancer_dx-2	Choice	NO
/d_non-communicable_diseases/cervical_cancer_screening	Group	Cervical Cancer Screening					#form/d_non-communicable_diseases/q2011_cervical_cancer_dx = '1'				no
/d_non-communicable_diseases/cervical_cancer_screening/q2012_national_cerv_canc_guide	Multiple Choice	2012. Do you have the national guidelines for cervical cancer prevention and control?_x000D_ _x000D_ IF AVAILABLE, ASK TO SEE THE DOCUMENT									no
/d_non-communicable_diseases/cervical_cancer_screening/q2012_national_cerv_canc_guide-1	Choice	YES, OBSERVED
/d_non-communicable_diseases/cervical_cancer_screening/q2012_national_cerv_canc_guide-2	Choice	YES, REPORTED NOT SEEN
/d_non-communicable_diseases/cervical_cancer_screening/q2012_national_cerv_canc_guide-3	Choice	NO
/d_non-communicable_diseases/cervical_cancer_screening/q2013_cerv_canc_training	Multiple Choice	2013. Have you or any provider(s) received any training in cervical cancer prevention and control?									no
/d_non-communicable_diseases/cervical_cancer_screening/q2013_cerv_canc_training-1	Choice	YES
/d_non-communicable_diseases/cervical_cancer_screening/q2013_cerv_canc_training-2	Choice	NO
/d_non-communicable_diseases/cervical_cancer_screening/q2010_cerv_canc_equip	Label	2014. Please tell me if the following basic equipment items are available and functional in this service area today._x000D_ _x000D_ ASK TO SEE THE ITEMS									no
/d_non-communicable_diseases/cervical_cancer_screening/q2014_01_acetic_acid	Multiple Choice	2014-01. Acetic acid available									no
/d_non-communicable_diseases/cervical_cancer_screening/q2014_01_acetic_acid-1	Choice	OBSERVED
/d_non-communicable_diseases/cervical_cancer_screening/q2014_01_acetic_acid-2	Choice	REPORTED NOT SEEN
/d_non-communicable_diseases/cervical_cancer_screening/q2014_01_acetic_acid-3	Choice	NOT AVAILABLE
/d_non-communicable_diseases/cervical_cancer_screening/q2014_02a_speculum	Multiple Choice	2014-02a. Speculum available									no
/d_non-communicable_diseases/cervical_cancer_screening/q2014_02a_speculum-1	Choice	OBSERVED
/d_non-communicable_diseases/cervical_cancer_screening/q2014_02a_speculum-2	Choice	REPORTED BUT NOT SEEN
/d_non-communicable_diseases/cervical_cancer_screening/q2014_02a_speculum-3	Choice	NOT AVAILABLE
/d_non-communicable_diseases/cervical_cancer_screening/q2014_02b_speculum_function	Multiple Choice	2014-02b. Speculum functioning					#form/d_non-communicable_diseases/cervical_cancer_screening/q2014_02a_speculum = '1' or #form/d_non-communicable_diseases/cervical_cancer_screening/q2014_02a_speculum = '2'				no
/d_non-communicable_diseases/cervical_cancer_screening/q2014_02b_speculum_function-1	Choice	YES
/d_non-communicable_diseases/cervical_cancer_screening/q2014_02b_speculum_function-2	Choice	NO
/d_non-communicable_diseases/cervical_cancer_screening/q2014_02b_speculum_function-8	Choice	DON'T KNOW
/q2100_surgery_services	Multiple Choice	2100. Does this facility offer any surgical services (including minor surgery such as suturing, circumcision, wound debridement, etc.), or caesarean section?									no
/q2100_surgery_services-1	Choice	YES
/q2100_surgery_services-2	Choice	NO
/e_surgery	Question List	E. SURGERY					#form/q2100_surgery_services = '1'				no
/e_surgery/e_surgery	Label	E. SURGERY									no
/e_surgery/ask_to_be_shown_the_location_in_the_facility_where_surgical_services_are_pr	Label	ASK TO BE SHOWN THE LOCATION IN THE FACILITY WHERE SURGICAL SERVICES ARE PROVIDED. FIND THE PERSON MOST KNOWLEDGEABLE ABOUT SURGICAL SERVICES IN THE FACILITY. INTRODUCE YOURSELF, EXPLAIN THE PURPOSE OF THE SURVEY AND ASK THE FOLLOWING QUESTIONS.									no
/e_surgery/q2101_instructions	Label	2101. Please tell me if this facility provides the following services:									no
/e_surgery/q2101_01_abscess	Multiple Choice	2101-01. Incision and drainage of abscesses									no
/e_surgery/q2101_01_abscess-1	Choice	YES
/e_surgery/q2101_01_abscess-2	Choice	NO
/e_surgery/q2101_02_debridement	Multiple Choice	2101-02. Wound debridement									no
/e_surgery/q2101_02_debridement-1	Choice	YES
/e_surgery/q2101_02_debridement-2	Choice	NO
/e_surgery/q2101_03_burn_mgmt	Multiple Choice	2101-03. Acute burn management									no
/e_surgery/q2101_03_burn_mgmt-1	Choice	YES
/e_surgery/q2101_03_burn_mgmt-2	Choice	NO
/e_surgery/q2101_04_suturing	Multiple Choice	2101-04. Suturing									no
/e_surgery/q2101_04_suturing-1	Choice	YES
/e_surgery/q2101_04_suturing-2	Choice	NO
/e_surgery/q2101_05_closed_fracture	Multiple Choice	2101-05. Closed repair of fracture									no
/e_surgery/q2101_05_closed_fracture-1	Choice	YES
/e_surgery/q2101_05_closed_fracture-2	Choice	NO
/e_surgery/q2101_06_cricothyroidotomy	Multiple Choice	2101-06. Cricothyroidotomy									no
/e_surgery/q2101_06_cricothyroidotomy-1	Choice	YES
/e_surgery/q2101_06_cricothyroidotomy-2	Choice	NO
/e_surgery/q2101_07_male_circumcision	Multiple Choice	2101-07. Male circumcision									no
/e_surgery/q2101_07_male_circumcision-1	Choice	YES
/e_surgery/q2101_07_male_circumcision-2	Choice	NO
/e_surgery/q2101_08_hydrocele	Multiple Choice	2101-08. Hydrocele reduction									no
/e_surgery/q2101_08_hydrocele-1	Choice	YES
/e_surgery/q2101_08_hydrocele-2	Choice	NO
/e_surgery/q2101_09_chest_tube	Multiple Choice	2101-09. Chest tube insertion									no
/e_surgery/q2101_09_chest_tube-1	Choice	YES
/e_surgery/q2101_09_chest_tube-2	Choice	NO
/e_surgery/q2101_10_closed_dislocation	Multiple Choice	2101-10. Closed repair of dislocated joint									no
/e_surgery/q2101_10_closed_dislocation-1	Choice	YES
/e_surgery/q2101_10_closed_dislocation-2	Choice	NO
/e_surgery/q2101_11_lymph_node	Multiple Choice	2101-11. Biopsy of lymph node or mass or other									no
/e_surgery/q2101_11_lymph_node-1	Choice	YES
/e_surgery/q2101_11_lymph_node-2	Choice	NO
/e_surgery/q2101_12_foreign_body	Multiple Choice	2101-12. Removal of foreign body (throat, eye, ear or nose)									no
/e_surgery/q2101_12_foreign_body-1	Choice	YES
/e_surgery/q2101_12_foreign_body-2	Choice	NO
/surgical_services_at_hospitals	Question List	Surgical Services at Hospitals					(#form/facility_information/q007_type_of_facility = 'national_referral_hospital' or #form/facility_information/q007_type_of_facility = 'districtprovincial_hospital') and #form/q2100_surgery_services = '1'				no
/surgical_services_at_hospitals/surgical_services_at_hospitals	Label	Surgical Services at Hospitals									no
/surgical_services_at_hospitals/q2101_13_tracheostomy	Multiple Choice	2101-13. Tracheostomy									no
/surgical_services_at_hospitals/q2101_13_tracheostomy-1	Choice	YES
/surgical_services_at_hospitals/q2101_13_tracheostomy-2	Choice	NO
/surgical_services_at_hospitals/q2101_14_tubal_ligation	Multiple Choice	2101-14. Tubal ligation									no
/surgical_services_at_hospitals/q2101_14_tubal_ligation-1	Choice	YES
/surgical_services_at_hospitals/q2101_14_tubal_ligation-2	Choice	NO
/surgical_services_at_hospitals/q2101_15_vasectomy	Multiple Choice	2101-15. Vasectomy									no
/surgical_services_at_hospitals/q2101_15_vasectomy-1	Choice	YES
/surgical_services_at_hospitals/q2101_15_vasectomy-2	Choice	NO
/surgical_services_at_hospitals/q2101_16_d_and_c	Multiple Choice	2101-16. Dilatation & Curettage									no
/surgical_services_at_hospitals/q2101_16_d_and_c-1	Choice	YES
/surgical_services_at_hospitals/q2101_16_d_and_c-2	Choice	NO
/surgical_services_at_hospitals/q2101_17_ob_fistula	Multiple Choice	2101-17. Obstetric fistula repair									no
/surgical_services_at_hospitals/q2101_17_ob_fistula-1	Choice	YES
/surgical_services_at_hospitals/q2101_17_ob_fistula-2	Choice	NO
/surgical_services_at_hospitals/q2101_18_ob_vaginal_laceration	Multiple Choice	2101-18. Episiotomy, cervical and vaginal laceration									no
/surgical_services_at_hospitals/q2101_18_ob_vaginal_laceration-1	Choice	YES
/surgical_services_at_hospitals/q2101_18_ob_vaginal_laceration-2	Choice	NO
/surgical_services_at_hospitals/q2101_19_appendectomy	Multiple Choice	2101-19. Appendectomy									no
/surgical_services_at_hospitals/q2101_19_appendectomy-1	Choice	YES
/surgical_services_at_hospitals/q2101_19_appendectomy-2	Choice	NO
/surgical_services_at_hospitals/q2101_20_strang_hernia	Multiple Choice	2101-20. Hernia repair (strangulated)									no
/surgical_services_at_hospitals/q2101_20_strang_hernia-1	Choice	YES
/surgical_services_at_hospitals/q2101_20_strang_hernia-2	Choice	NO
/surgical_services_at_hospitals/q2101_21_elect_hernia	Multiple Choice	2101-21. Hernia repair (elective)									no
/surgical_services_at_hospitals/q2101_21_elect_hernia-1	Choice	YES
/surgical_services_at_hospitals/q2101_21_elect_hernia-2	Choice	NO
/surgical_services_at_hospitals/q2101_22_cystostomy	Multiple Choice	2101-22. Cystostomy									no
/surgical_services_at_hospitals/q2101_22_cystostomy-1	Choice	YES
/surgical_services_at_hospitals/q2101_22_cystostomy-2	Choice	NO
/surgical_services_at_hospitals/q2101_23_urethral_stricture	Multiple Choice	2101-23. Urethral stricture dilatation									no
/surgical_services_at_hospitals/q2101_23_urethral_stricture-1	Choice	YES
/surgical_services_at_hospitals/q2101_23_urethral_stricture-2	Choice	NO
/surgical_services_at_hospitals/q2101_24_laparotomy	Multiple Choice	2101-24. Laparotomy (uterine rupture, ectopic pregnancy, acute abdomen, intestinal obstruction, perforation, injuries)									no
/surgical_services_at_hospitals/q2101_24_laparotomy-1	Choice	YES
/surgical_services_at_hospitals/q2101_24_laparotomy-2	Choice	NO
/surgical_services_at_hospitals/q2101_25_congenital_hernia	Multiple Choice	2101-25. Congenital hernia repair									no
/surgical_services_at_hospitals/q2101_25_congenital_hernia-1	Choice	YES
/surgical_services_at_hospitals/q2101_25_congenital_hernia-2	Choice	NO
/surgical_services_at_hospitals/q2101_26_neonatal	Multiple Choice	2101-26. Neonatal surgery (abdominal wall defect, colostomy imperforate anus, intussusceptions)									no
/surgical_services_at_hospitals/q2101_26_neonatal-1	Choice	YES
/surgical_services_at_hospitals/q2101_26_neonatal-2	Choice	NO
/surgical_services_at_hospitals/q2101_27_cleft_palate	Multiple Choice	2101-27. Cleft palate repair									no
/surgical_services_at_hospitals/q2101_27_cleft_palate-1	Choice	YES
/surgical_services_at_hospitals/q2101_27_cleft_palate-2	Choice	NO
/surgical_services_at_hospitals/q2101_28_contracture	Multiple Choice	2101-28. Contracture release									no
/surgical_services_at_hospitals/q2101_28_contracture-1	Choice	YES
/surgical_services_at_hospitals/q2101_28_contracture-2	Choice	NO
/surgical_services_at_hospitals/q2101_29_skin_grafting	Multiple Choice	2101-29. Skin grafting									no
/surgical_services_at_hospitals/q2101_29_skin_grafting-1	Choice	YES
/surgical_services_at_hospitals/q2101_29_skin_grafting-2	Choice	NO
/surgical_services_at_hospitals/q2101_30_open_fracture	Multiple Choice	2101-30. Open reduction and fixation for fracture									no
/surgical_services_at_hospitals/q2101_30_open_fracture-1	Choice	YES
/surgical_services_at_hospitals/q2101_30_open_fracture-2	Choice	NO
/surgical_services_at_hospitals/q2101_31_amputation	Multiple Choice	2101-31. Amputation									no
/surgical_services_at_hospitals/q2101_31_amputation-1	Choice	YES
/surgical_services_at_hospitals/q2101_31_amputation-2	Choice	NO
/surgical_services_at_hospitals/q2101_32_cataract_surgery	Multiple Choice	2101-32. Cataract surgery									no
/surgical_services_at_hospitals/q2101_32_cataract_surgery-1	Choice	YES
/surgical_services_at_hospitals/q2101_32_cataract_surgery-2	Choice	NO
/surgical_services_at_hospitals/q2101_33_club_foot	Multiple Choice	2101-33. Club foot repair (casting or open club foot release)									no
/surgical_services_at_hospitals/q2101_33_club_foot-1	Choice	YES
/surgical_services_at_hospitals/q2101_33_club_foot-2	Choice	NO
/surgical_services_at_hospitals/q2101_34_osteomyelitis	Multiple Choice	2101-34. Drainage of osteomyelitis-septic arthritis									no
/surgical_services_at_hospitals/q2101_34_osteomyelitis-1	Choice	YES
/surgical_services_at_hospitals/q2101_34_osteomyelitis-2	Choice	NO
/surgical_equipment	Question List	Surgical Equipment					#form/q2100_surgery_services = '1'				no
/surgical_equipment/surgical_equipment	Label	Surgical Equipment									no
/surgical_equipment/q2102_instructions	Label	2102. Please tell me if the following surgical equipment and supplies are available and functional in this facility today._x000D_ _x000D_ ASK TO SEE THE ITEMS									no
/surgical_equipment/q2102_01a_adult_resus	Multiple Choice	2102-01a. Resuscitator bag and mask- adult available									no
/surgical_equipment/q2102_01a_adult_resus-1	Choice	OBSERVED
/surgical_equipment/q2102_01a_adult_resus-2	Choice	REPORTED NOT SEEN
/surgical_equipment/q2102_01a_adult_resus-3	Choice	NOT AVAILABLE
/surgical_equipment/q2102_01b_adult_resus_function	Multiple Choice	2102-01b. Resuscitator bag and mask- adult functioning					#form/surgical_equipment/q2102_01a_adult_resus = '1' or #form/surgical_equipment/q2102_01a_adult_resus = '2'				no
/surgical_equipment/q2102_01b_adult_resus_function-1	Choice	YES
/surgical_equipment/q2102_01b_adult_resus_function-2	Choice	NO
/surgical_equipment/q2102_01b_adult_resus_function-8	Choice	DON'T KNOW
/surgical_equipment/q2102_02a_paediatric_resus	Multiple Choice	2102-02a. Resuscitator bag and mask- paediatric available									no
/surgical_equipment/q2102_02a_paediatric_resus-1	Choice	OBSERVED
/surgical_equipment/q2102_02a_paediatric_resus-2	Choice	REPORTED NOT SEEN
/surgical_equipment/q2102_02a_paediatric_resus-3	Choice	NOT AVAILABLE
/surgical_equipment/q2102_02b_pediatric_resus_function	Multiple Choice	2102-02b. Resuscitator bag and mask- paediatric functioning					#form/surgical_equipment/q2102_02a_paediatric_resus = '1' or #form/surgical_equipment/q2102_02a_paediatric_resus = '2'				no
/surgical_equipment/q2102_02b_pediatric_resus_function-1	Choice	YES
/surgical_equipment/q2102_02b_pediatric_resus_function-2	Choice	NO
/surgical_equipment/q2102_02b_pediatric_resus_function-8	Choice	DON'T KNOW
/surgical_equipment/q2102_03a_needle_holder	Multiple Choice	2102-03a. Needle holder available									no
/surgical_equipment/q2102_03a_needle_holder-1	Choice	OBSERVED
/surgical_equipment/q2102_03a_needle_holder-2	Choice	REPORTED NOT SEEN
/surgical_equipment/q2102_03a_needle_holder-3	Choice	NOT AVAILABLE
/surgical_equipment/q2102_03b_needle_holder_function	Multiple Choice	2102-03b. Needle holder functioning					#form/surgical_equipment/q2102_03a_needle_holder = '1' or #form/surgical_equipment/q2102_03a_needle_holder = '2'				no
/surgical_equipment/q2102_03b_needle_holder_function-1	Choice	YES
/surgical_equipment/q2102_03b_needle_holder_function-2	Choice	NO
/surgical_equipment/q2102_03b_needle_holder_function-8	Choice	DON'T KNOW
/surgical_equipment/q2102_04a_scalpel_handle	Multiple Choice	2102-04a. Scalpel handle with blades available									no
/surgical_equipment/q2102_04a_scalpel_handle-1	Choice	OBSERVED
/surgical_equipment/q2102_04a_scalpel_handle-2	Choice	REPORTED NOT SEEN
/surgical_equipment/q2102_04a_scalpel_handle-3	Choice	NOT AVAILABLE
/surgical_equipment/q2102_04b_scalpel_handle_function	Multiple Choice	2102-04b. Scalpel handle with blades functioning					#form/surgical_equipment/q2102_04a_scalpel_handle = '1' or #form/surgical_equipment/q2102_04a_scalpel_handle = '2'				no
/surgical_equipment/q2102_04b_scalpel_handle_function-1	Choice	YES
/surgical_equipment/q2102_04b_scalpel_handle_function-2	Choice	NO
/surgical_equipment/q2102_04b_scalpel_handle_function-8	Choice	DON'T KNOW
/surgical_equipment/q2102_05a_retractor	Multiple Choice	2102-05a. Retractor available									no
/surgical_equipment/q2102_05a_retractor-1	Choice	OBSERVED
/surgical_equipment/q2102_05a_retractor-2	Choice	REPORTED NOT SEEN
/surgical_equipment/q2102_05a_retractor-3	Choice	NOT AVAILABLE
/surgical_equipment/q2102_05b_retractor_function	Multiple Choice	2102-05b. Retractor functioning					#form/surgical_equipment/q2102_05a_retractor = '1' or #form/surgical_equipment/q2102_05a_retractor = '2'				no
/surgical_equipment/q2102_05b_retractor_function-1	Choice	YES
/surgical_equipment/q2102_05b_retractor_function-2	Choice	NO
/surgical_equipment/q2102_05b_retractor_function-8	Choice	DON'T KNOW
/surgical_equipment/q2102_06a_surgical_scissors	Multiple Choice	2102-06a. Surgical scissors available									no
/surgical_equipment/q2102_06a_surgical_scissors-1	Choice	OBSERVED
/surgical_equipment/q2102_06a_surgical_scissors-2	Choice	REPORTED NOT SEEN
/surgical_equipment/q2102_06a_surgical_scissors-3	Choice	NOT AVAILABLE
/surgical_equipment/q2102_06b_surgical_scissors_function	Multiple Choice	2102-06b. Surgical scissors functioning					#form/surgical_equipment/q2102_06a_surgical_scissors = '1' or #form/surgical_equipment/q2102_06a_surgical_scissors = '2'				no
/surgical_equipment/q2102_06b_surgical_scissors_function-1	Choice	YES
/surgical_equipment/q2102_06b_surgical_scissors_function-2	Choice	NO
/surgical_equipment/q2102_06b_surgical_scissors_function-8	Choice	DON'T KNOW
/surgical_equipment/q2102_07a_nasograstic_tubes	Multiple Choice	2102-07a. Nasograstic tubes available									no
/surgical_equipment/q2102_07a_nasograstic_tubes-1	Choice	OBSERVED
/surgical_equipment/q2102_07a_nasograstic_tubes-2	Choice	REPORTED NOT SEEN
/surgical_equipment/q2102_07a_nasograstic_tubes-3	Choice	NOT AVAILABLE
/surgical_equipment/q2102_07b_nasograstic_tubes_function	Multiple Choice	2102-07b. Nasograstic tubes functioning					#form/surgical_equipment/q2102_07a_nasograstic_tubes = '1' or #form/surgical_equipment/q2102_07a_nasograstic_tubes = '2'				no
/surgical_equipment/q2102_07b_nasograstic_tubes_function-1	Choice	YES
/surgical_equipment/q2102_07b_nasograstic_tubes_function-2	Choice	NO
/surgical_equipment/q2102_07b_nasograstic_tubes_function-8	Choice	DON'T KNOW
/surgical_equipment/q2102_08a_tourniquet	Multiple Choice	2102-08a. Tourniquet available									no
/surgical_equipment/q2102_08a_tourniquet-1	Choice	OBSERVED
/surgical_equipment/q2102_08a_tourniquet-2	Choice	REPORTED NOT SEEN
/surgical_equipment/q2102_08a_tourniquet-3	Choice	NOT AVAILABLE
/surgical_equipment/q2102_08b_tourniquet_function	Multiple Choice	2102-08b. Tourniquet functioning					#form/surgical_equipment/q2102_08a_tourniquet = '1' or #form/surgical_equipment/q2102_08a_tourniquet = '2'				no
/surgical_equipment/q2102_08b_tourniquet_function-1	Choice	YES
/surgical_equipment/q2102_08b_tourniquet_function-2	Choice	NO
/surgical_equipment/q2102_08b_tourniquet_function-8	Choice	DON'T KNOW
/surgical_equipment/q2102_09a_suction_pump	Multiple Choice	2102-09a. Suction pump (manual or electric) with catheter available									no
/surgical_equipment/q2102_09a_suction_pump-1	Choice	OBSERVED
/surgical_equipment/q2102_09a_suction_pump-2	Choice	REPORTED NOT SEEN
/surgical_equipment/q2102_09a_suction_pump-3	Choice	NOT AVAILABLE
/surgical_equipment/q2102_09b_suction_pump_function	Multiple Choice	2102-09b. Suction pump (manual or electric) with catheter functioning					#form/surgical_equipment/q2102_09a_suction_pump = '1' or #form/surgical_equipment/q2102_09a_suction_pump = '2'				no
/surgical_equipment/q2102_09b_suction_pump_function-1	Choice	YES
/surgical_equipment/q2102_09b_suction_pump_function-2	Choice	NO
/surgical_equipment/q2102_09b_suction_pump_function-8	Choice	DON'T KNOW
/surgical_equipment_for_c-sections	Question List	Surgical Equipment for C-Sections					(#form/facility_information/q007_type_of_facility = 'districtprovincial_hospital' or #form/facility_information/q007_type_of_facility = 'national_referral_hospital' or #form/obstetric_and_newborn_care_services/q1002_08_caesarian_section = '1') and #form/q2100_surgery_services = '1'				no
/surgical_equipment_for_c-sections/surgical_equipment	Label	Surgical Equipment for C-Sections									no
/surgical_equipment_for_c-sections/q2102_11a_adult_oropharyngeal_airway	Multiple Choice	2102-11a. Oropharyngeal airway- adult available									no
/surgical_equipment_for_c-sections/q2102_11a_adult_oropharyngeal_airway-1	Choice	OBSERVED
/surgical_equipment_for_c-sections/q2102_11a_adult_oropharyngeal_airway-2	Choice	REPORTED NOT SEEN
/surgical_equipment_for_c-sections/q2102_11a_adult_oropharyngeal_airway-3	Choice	NOT AVAILABLE
/surgical_equipment_for_c-sections/q2102_11b_adult_oropharyngeal_airway_function	Multiple Choice	2102-11b. Oropharyngeal airway- adult functioning					#form/surgical_equipment_for_c-sections/q2102_11a_adult_oropharyngeal_airway = '1' or #form/surgical_equipment_for_c-sections/q2102_11a_adult_oropharyngeal_airway = '2'				no
/surgical_equipment_for_c-sections/q2102_11b_adult_oropharyngeal_airway_function-1	Choice	YES
/surgical_equipment_for_c-sections/q2102_11b_adult_oropharyngeal_airway_function-2	Choice	NO
/surgical_equipment_for_c-sections/q2102_11b_adult_oropharyngeal_airway_function-8	Choice	DON'T KNOW
/surgical_equipment_for_c-sections/q2102_12a_ped_oropharyngeal_airway	Multiple Choice	2102-12a. Oropharyngeal airway- paediatric available									no
/surgical_equipment_for_c-sections/q2102_12a_ped_oropharyngeal_airway-1	Choice	OBSERVED
/surgical_equipment_for_c-sections/q2102_12a_ped_oropharyngeal_airway-2	Choice	REPORTED NOT SEEN
/surgical_equipment_for_c-sections/q2102_12a_ped_oropharyngeal_airway-3	Choice	NOT AVAILABLE
/surgical_equipment_for_c-sections/q2102_12b_ped_oropharyngeal_airway_function	Multiple Choice	2102-12b. Oropharyngeal airway- paediatric functioning					#form/surgical_equipment_for_c-sections/q2102_12a_ped_oropharyngeal_airway = '1' or #form/surgical_equipment_for_c-sections/q2102_12a_ped_oropharyngeal_airway = '2'				no
/surgical_equipment_for_c-sections/q2102_12b_ped_oropharyngeal_airway_function-1	Choice	YES
/surgical_equipment_for_c-sections/q2102_12b_ped_oropharyngeal_airway_function-2	Choice	NO
/surgical_equipment_for_c-sections/q2102_12b_ped_oropharyngeal_airway_function-8	Choice	DON'T KNOW
/surgical_equipment_for_c-sections/q2102_13a_adult_magills_forceps	Multiple Choice	2102-13a. Magills forceps- adult available									no
/surgical_equipment_for_c-sections/q2102_13a_adult_magills_forceps-1	Choice	OBSERVED
/surgical_equipment_for_c-sections/q2102_13a_adult_magills_forceps-2	Choice	REPORTED NOT SEEN
/surgical_equipment_for_c-sections/q2102_13a_adult_magills_forceps-3	Choice	NOT AVAILABLE
/surgical_equipment_for_c-sections/q2102_13b_adult_magills_forceps_function	Multiple Choice	2102-13b. Magills forceps- adult functioning					#form/surgical_equipment_for_c-sections/q2102_13a_adult_magills_forceps = '1' or #form/surgical_equipment_for_c-sections/q2102_13a_adult_magills_forceps = '2'				no
/surgical_equipment_for_c-sections/q2102_13b_adult_magills_forceps_function-1	Choice	YES
/surgical_equipment_for_c-sections/q2102_13b_adult_magills_forceps_function-2	Choice	NO
/surgical_equipment_for_c-sections/q2102_13b_adult_magills_forceps_function-8	Choice	DON'T KNOW
/surgical_equipment_for_c-sections/q2102_14a_ped_magills_forceps	Multiple Choice	2102-14a. Magills forceps- paediatric available									no
/surgical_equipment_for_c-sections/q2102_14a_ped_magills_forceps-1	Choice	OBSERVED
/surgical_equipment_for_c-sections/q2102_14a_ped_magills_forceps-2	Choice	REPORTED NOT SEEN
/surgical_equipment_for_c-sections/q2102_14a_ped_magills_forceps-3	Choice	NOT AVAILABLE
/surgical_equipment_for_c-sections/q2102_14b_ped_magills_forceps_function	Multiple Choice	2102-14b. Magills forceps- paediatric functioning					#form/surgical_equipment_for_c-sections/q2102_14a_ped_magills_forceps = '1' or #form/surgical_equipment_for_c-sections/q2102_14a_ped_magills_forceps = '2'				no
/surgical_equipment_for_c-sections/q2102_14b_ped_magills_forceps_function-1	Choice	YES
/surgical_equipment_for_c-sections/q2102_14b_ped_magills_forceps_function-2	Choice	NO
/surgical_equipment_for_c-sections/q2102_14b_ped_magills_forceps_function-8	Choice	DON'T KNOW
/surgical_equipment_for_c-sections/q2102_15a_neonatal_endotracheal_tube	Multiple Choice	2102-15a. Endotracheal tube neonatal – uncuffed size below 3 available									no
/surgical_equipment_for_c-sections/q2102_15a_neonatal_endotracheal_tube-1	Choice	OBSERVED
/surgical_equipment_for_c-sections/q2102_15a_neonatal_endotracheal_tube-2	Choice	REPORTED NOT SEEN
/surgical_equipment_for_c-sections/q2102_15a_neonatal_endotracheal_tube-3	Choice	NOT AVAILABLE
/surgical_equipment_for_c-sections/q2102_15b_neonatal_endotracheal_tube_function	Multiple Choice	2102-15b. Endotracheal tube neonatal – uncuffed size below 3 functioning					#form/surgical_equipment_for_c-sections/q2102_15a_neonatal_endotracheal_tube = '1' or #form/surgical_equipment_for_c-sections/q2102_15a_neonatal_endotracheal_tube = '2'				no
/surgical_equipment_for_c-sections/q2102_15b_neonatal_endotracheal_tube_function-1	Choice	YES
/surgical_equipment_for_c-sections/q2102_15b_neonatal_endotracheal_tube_function-2	Choice	NO
/surgical_equipment_for_c-sections/q2102_15b_neonatal_endotracheal_tube_function-8	Choice	DON'T KNOW
/surgical_equipment_for_c-sections/q2102_16a_ped_endotracheal_tube	Multiple Choice	2102-16a. Endotracheal tube paediatric- uncuffed sizes 3.0 to 5.0 available									no
/surgical_equipment_for_c-sections/q2102_16a_ped_endotracheal_tube-1	Choice	OBSERVED
/surgical_equipment_for_c-sections/q2102_16a_ped_endotracheal_tube-2	Choice	REPORTED NOT SEEN
/surgical_equipment_for_c-sections/q2102_16a_ped_endotracheal_tube-3	Choice	NOT AVAILABLE
/surgical_equipment_for_c-sections/q2102_16b_ped_endotracheal_tube_function	Multiple Choice	2102-16b. Endotracheal tube paediatric- uncuffed sizes 3.0 to 5.0 functioning					#form/surgical_equipment_for_c-sections/q2102_16a_ped_endotracheal_tube = '1' or #form/surgical_equipment_for_c-sections/q2102_16a_ped_endotracheal_tube = '2'				no
/surgical_equipment_for_c-sections/q2102_16b_ped_endotracheal_tube_function-1	Choice	YES
/surgical_equipment_for_c-sections/q2102_16b_ped_endotracheal_tube_function-2	Choice	NO
/surgical_equipment_for_c-sections/q2102_16b_ped_endotracheal_tube_function-8	Choice	DON'T KNOW
/surgical_equipment_for_c-sections/q2102_17a_adult_endotracheal_tube	Multiple Choice	2102-17a. Endotracheal tube adult- cuffed sizes 5.5 to 9.0 available									no
/surgical_equipment_for_c-sections/q2102_17a_adult_endotracheal_tube-1	Choice	OBSERVED
/surgical_equipment_for_c-sections/q2102_17a_adult_endotracheal_tube-2	Choice	REPORTED NOT SEEN
/surgical_equipment_for_c-sections/q2102_17a_adult_endotracheal_tube-3	Choice	NOT AVAILABLE
/surgical_equipment_for_c-sections/q2102_17b_adult_endotracheal_tube_function	Multiple Choice	2102-17b. Endotracheal tube adult- cuffed sizes 5.5 to 9.0 functioning					#form/surgical_equipment_for_c-sections/q2102_17a_adult_endotracheal_tube = '1' or #form/surgical_equipment_for_c-sections/q2102_17a_adult_endotracheal_tube = '2'				no
/surgical_equipment_for_c-sections/q2102_17b_adult_endotracheal_tube_function-1	Choice	YES
/surgical_equipment_for_c-sections/q2102_17b_adult_endotracheal_tube_function-2	Choice	NO
/surgical_equipment_for_c-sections/q2102_17b_adult_endotracheal_tube_function-8	Choice	DON'T KNOW
/surgical_equipment_for_c-sections/q2102_18a_adult_laryngoscope	Multiple Choice	2102-18a. Laryngoscope handle and blade- adult available									no
/surgical_equipment_for_c-sections/q2102_18a_adult_laryngoscope-1	Choice	OBSERVED
/surgical_equipment_for_c-sections/q2102_18a_adult_laryngoscope-2	Choice	REPORTED NOT SEEN
/surgical_equipment_for_c-sections/q2102_18a_adult_laryngoscope-3	Choice	NOT AVAILABLE
/surgical_equipment_for_c-sections/q2102_18b_adult_laryngoscope_function	Multiple Choice	2102-18b. Laryngoscope handle and blade- adult functioning					#form/surgical_equipment_for_c-sections/q2102_18a_adult_laryngoscope = '1' or #form/surgical_equipment_for_c-sections/q2102_18a_adult_laryngoscope = '2'				no
/surgical_equipment_for_c-sections/q2102_18b_adult_laryngoscope_function-1	Choice	YES
/surgical_equipment_for_c-sections/q2102_18b_adult_laryngoscope_function-2	Choice	NO
/surgical_equipment_for_c-sections/q2102_18b_adult_laryngoscope_function-8	Choice	DON'T KNOW
/surgical_equipment_for_c-sections/q2102_19a_ped_laryngoscope	Multiple Choice	2102-19a. Laryngoscope handle and blade- paediatric available									no
/surgical_equipment_for_c-sections/q2102_19a_ped_laryngoscope-1	Choice	OBSERVED
/surgical_equipment_for_c-sections/q2102_19a_ped_laryngoscope-2	Choice	REPORTED NOT SEEN
/surgical_equipment_for_c-sections/q2102_19a_ped_laryngoscope-3	Choice	NOT AVAILABLE
/surgical_equipment_for_c-sections/q2102_19b_ped_laryngoscope_function	Multiple Choice	2102-19b. Laryngoscope handle and blade- paediatric functioning					#form/surgical_equipment_for_c-sections/q2102_19a_ped_laryngoscope = '1' or #form/surgical_equipment_for_c-sections/q2102_19a_ped_laryngoscope = '2'				no
/surgical_equipment_for_c-sections/q2102_19b_ped_laryngoscope_function-1	Choice	YES
/surgical_equipment_for_c-sections/q2102_19b_ped_laryngoscope_function-2	Choice	NO
/surgical_equipment_for_c-sections/q2102_19b_ped_laryngoscope_function-8	Choice	DON'T KNOW
/surgical_equipment_for_c-sections/q2102_20a_neonatal_laryngoscope	Multiple Choice	2102-20a. Laryngoscope handle and blade- neonatal available									no
/surgical_equipment_for_c-sections/q2102_20a_neonatal_laryngoscope-1	Choice	OBSERVED
/surgical_equipment_for_c-sections/q2102_20a_neonatal_laryngoscope-2	Choice	REPORTED NOT SEEN
/surgical_equipment_for_c-sections/q2102_20a_neonatal_laryngoscope-3	Choice	NOT AVAILABLE
/surgical_equipment_for_c-sections/q2102_20b_neonatal_laryngoscope_function	Multiple Choice	2102-20b. Laryngoscope handle and blade- neonatal functioning					#form/surgical_equipment_for_c-sections/q2102_20a_neonatal_laryngoscope = '1' or #form/surgical_equipment_for_c-sections/q2102_20a_neonatal_laryngoscope = '2'				no
/surgical_equipment_for_c-sections/q2102_20b_neonatal_laryngoscope_function-1	Choice	YES
/surgical_equipment_for_c-sections/q2102_20b_neonatal_laryngoscope_function-2	Choice	NO
/surgical_equipment_for_c-sections/q2102_20b_neonatal_laryngoscope_function-8	Choice	DON'T KNOW
/surgical_equipment_for_c-sections/q2102_21a_anaesthesia_machine	Multiple Choice	2102-21a. Anaesthesia machine available									no
/surgical_equipment_for_c-sections/q2102_21a_anaesthesia_machine-1	Choice	OBSERVED
/surgical_equipment_for_c-sections/q2102_21a_anaesthesia_machine-2	Choice	REPORTED NOT SEEN
/surgical_equipment_for_c-sections/q2102_21a_anaesthesia_machine-3	Choice	NOT AVAILABLE
/surgical_equipment_for_c-sections/q2102_21b_anaesthesia_machine_function	Multiple Choice	2102-21b. Anaesthesia machine functioning					#form/surgical_equipment_for_c-sections/q2102_21a_anaesthesia_machine = '1' or #form/surgical_equipment_for_c-sections/q2102_21a_anaesthesia_machine = '2'				no
/surgical_equipment_for_c-sections/q2102_21b_anaesthesia_machine_function-1	Choice	YES
/surgical_equipment_for_c-sections/q2102_21b_anaesthesia_machine_function-2	Choice	NO
/surgical_equipment_for_c-sections/q2102_21b_anaesthesia_machine_function-8	Choice	DON'T KNOW
/surgical_equipment_for_c-sections/q2102_22a_tubings	Multiple Choice	2102-22a. Tubings and connectors (to connect endotracheal tube) available									no
/surgical_equipment_for_c-sections/q2102_22a_tubings-1	Choice	OBSERVED
/surgical_equipment_for_c-sections/q2102_22a_tubings-2	Choice	REPORTED NOT SEEN
/surgical_equipment_for_c-sections/q2102_22a_tubings-3	Choice	NOT AVAILABLE
/surgical_equipment_for_c-sections/q2102_22b_tubings_function	Multiple Choice	2102-22b. Tubings and connectors (to connect endotracheal tube) functioning					#form/surgical_equipment_for_c-sections/q2102_22a_tubings = '1' or #form/surgical_equipment_for_c-sections/q2102_22a_tubings = '2'				no
/surgical_equipment_for_c-sections/q2102_22b_tubings_function-1	Choice	YES
/surgical_equipment_for_c-sections/q2102_22b_tubings_function-2	Choice	NO
/surgical_equipment_for_c-sections/q2102_22b_tubings_function-8	Choice	DON'T KNOW
/surgical_equipment_for_c-sections/q2102_23a_stylet	Multiple Choice	2102-23a. Stylet available									no
/surgical_equipment_for_c-sections/q2102_23a_stylet-1	Choice	OBSERVED
/surgical_equipment_for_c-sections/q2102_23a_stylet-2	Choice	REPORTED NOT SEEN
/surgical_equipment_for_c-sections/q2102_23a_stylet-3	Choice	NOT AVAILABLE
/surgical_equipment_for_c-sections/q2102_23b_stylet_function	Multiple Choice	2102-23b. Stylet functioning					#form/surgical_equipment_for_c-sections/q2102_23a_stylet = '1' or #form/surgical_equipment_for_c-sections/q2102_23a_stylet = '2'				no
/surgical_equipment_for_c-sections/q2102_23b_stylet_function-1	Choice	YES
/surgical_equipment_for_c-sections/q2102_23b_stylet_function-2	Choice	NO
/surgical_equipment_for_c-sections/q2102_23b_stylet_function-8	Choice	DON'T KNOW
/surgical_equipment_for_c-sections/q2102_24a_spinal_needle	Multiple Choice	2102-24a. Spinal needle available									no
/surgical_equipment_for_c-sections/q2102_24a_spinal_needle-1	Choice	OBSERVED
/surgical_equipment_for_c-sections/q2102_24a_spinal_needle-2	Choice	REPORTED NOT SEEN
/surgical_equipment_for_c-sections/q2102_24a_spinal_needle-3	Choice	NOT AVAILABLE
/surgical_equipment_for_c-sections/q2102b_spinal_needle_function	Multiple Choice	2102-24b. Spinal needle functioning					#form/surgical_equipment_for_c-sections/q2102_24a_spinal_needle = '1' or #form/surgical_equipment_for_c-sections/q2102_24a_spinal_needle = '2'				no
/surgical_equipment_for_c-sections/q2102b_spinal_needle_function-1	Choice	YES
/surgical_equipment_for_c-sections/q2102b_spinal_needle_function-2	Choice	NO
/surgical_equipment_for_c-sections/q2102b_spinal_needle_function-8	Choice	DON'T KNOW
/surgical_equipment_for_c-sections/q2102_25a_newborn1_bag	Multiple Choice	2102-25a. Newborn bag and mask size 1 for term babies (for newborn resuscitation) available									no
/surgical_equipment_for_c-sections/q2102_25a_newborn1_bag-1	Choice	OBSERVED
/surgical_equipment_for_c-sections/q2102_25a_newborn1_bag-2	Choice	REPORTED NOT SEEN
/surgical_equipment_for_c-sections/q2102_25a_newborn1_bag-3	Choice	NOT AVAILABLE
/surgical_equipment_for_c-sections/q2102_25b_newborn1_bag_function	Multiple Choice	2102-25b. Newborn bag and mask size 1 for term babies (for newborn resuscitation) functioning					#form/surgical_equipment_for_c-sections/q2102_25a_newborn1_bag = '1' or #form/surgical_equipment_for_c-sections/q2102_25a_newborn1_bag = '2'				no
/surgical_equipment_for_c-sections/q2102_25b_newborn1_bag_function-1	Choice	YES
/surgical_equipment_for_c-sections/q2102_25b_newborn1_bag_function-2	Choice	NO
/surgical_equipment_for_c-sections/q2102_25b_newborn1_bag_function-8	Choice	DON'T KNOW
/surgical_equipment_for_c-sections/q2102_26a_oxygen_concentrators	Multiple Choice	2102-26a. Oxygen concentrators available									no
/surgical_equipment_for_c-sections/q2102_26a_oxygen_concentrators-1	Choice	OBSERVED
/surgical_equipment_for_c-sections/q2102_26a_oxygen_concentrators-2	Choice	REPORTED NOT SEEN
/surgical_equipment_for_c-sections/q2102_26a_oxygen_concentrators-3	Choice	NOT AVAILABLE
/surgical_equipment_for_c-sections/q2102_26b_oxygen_concentrators_function	Multiple Choice	2102-26b. Oxygen concentrators functioning					#form/surgical_equipment_for_c-sections/q2102_26a_oxygen_concentrators = '1' or #form/surgical_equipment_for_c-sections/q2102_26a_oxygen_concentrators = '2'				no
/surgical_equipment_for_c-sections/q2102_26b_oxygen_concentrators_function-1	Choice	YES
/surgical_equipment_for_c-sections/q2102_26b_oxygen_concentrators_function-2	Choice	NO
/surgical_equipment_for_c-sections/q2102_26b_oxygen_concentrators_function-8	Choice	DON'T KNOW
/surgical_equipment_for_c-sections/q2102_27a_oxygen_cylinders	Multiple Choice	2102-27a. Oxygen cylinders available									no
/surgical_equipment_for_c-sections/q2102_27a_oxygen_cylinders-1	Choice	OBSERVED
/surgical_equipment_for_c-sections/q2102_27a_oxygen_cylinders-2	Choice	REPORTED NOT SEEN
/surgical_equipment_for_c-sections/q2102_27a_oxygen_cylinders-3	Choice	NOT AVAILABLE
/surgical_equipment_for_c-sections/q2102_27b_oxygen_cylinders_function	Multiple Choice	2102-27b. Oxygen cylinders functioning					#form/surgical_equipment_for_c-sections/q2102_27a_oxygen_cylinders = '1' or #form/surgical_equipment_for_c-sections/q2102_27a_oxygen_cylinders = '2'				no
/surgical_equipment_for_c-sections/q2102_27b_oxygen_cylinders_function-1	Choice	YES
/surgical_equipment_for_c-sections/q2102_27b_oxygen_cylinders_function-2	Choice	NO
/surgical_equipment_for_c-sections/q2102_27b_oxygen_cylinders_function-8	Choice	DON'T KNOW
/surgical_equipment_for_c-sections/q2102_28a_central_oxygen	Multiple Choice	2102-28a. Central oxygen supply available									no
/surgical_equipment_for_c-sections/q2102_28a_central_oxygen-1	Choice	OBSERVED
/surgical_equipment_for_c-sections/q2102_28a_central_oxygen-2	Choice	REPORTED NOT SEEN
/surgical_equipment_for_c-sections/q2102_28a_central_oxygen-3	Choice	NOT AVAILABLE
/surgical_equipment_for_c-sections/q2102_28b_central_oxygen_function	Multiple Choice	2102-28b. Central oxygen supply functioning					#form/surgical_equipment_for_c-sections/q2102_28a_central_oxygen = '1' or #form/surgical_equipment_for_c-sections/q2102_28a_central_oxygen = '2'				no
/surgical_equipment_for_c-sections/q2102_28b_central_oxygen_function-1	Choice	YES
/surgical_equipment_for_c-sections/q2102_28b_central_oxygen_function-2	Choice	NO
/surgical_equipment_for_c-sections/q2102_28b_central_oxygen_function-8	Choice	DON'T KNOW
/surgical_equipment_for_c-sections/q2102_29a_flowmeter	Multiple Choice	2102-29a. Flowmeter for oxygen therapy (with humidification) available									no
/surgical_equipment_for_c-sections/q2102_29a_flowmeter-1	Choice	OBSERVED
/surgical_equipment_for_c-sections/q2102_29a_flowmeter-2	Choice	REPORTED NOT SEEN
/surgical_equipment_for_c-sections/q2102_29a_flowmeter-3	Choice	NOT AVAILABLE
/surgical_equipment_for_c-sections/q2102_29b_flowmeter_function	Multiple Choice	2102-29b. Flowmeter for oxygen therapy (with humidification) functioning					#form/surgical_equipment_for_c-sections/q2102_29a_flowmeter = '1' or #form/surgical_equipment_for_c-sections/q2102_29a_flowmeter = '2'				no
/surgical_equipment_for_c-sections/q2102_29b_flowmeter_function-1	Choice	YES
/surgical_equipment_for_c-sections/q2102_29b_flowmeter_function-2	Choice	NO
/surgical_equipment_for_c-sections/q2102_29b_flowmeter_function-8	Choice	DON'T KNOW
/surgical_equipment_for_c-sections/q2102_30a_oxygen_delivery	Multiple Choice	2102-30a. Oxygen delivery apparatus (key connecting tubes and mask/nasal prongs) available									no
/surgical_equipment_for_c-sections/q2102_30a_oxygen_delivery-1	Choice	OBSERVED
/surgical_equipment_for_c-sections/q2102_30a_oxygen_delivery-2	Choice	REPORTED NOT SEEN
/surgical_equipment_for_c-sections/q2102_30a_oxygen_delivery-3	Choice	NOT AVAILABLE
/surgical_equipment_for_c-sections/q2102_30b_oxygen_delivery_function	Multiple Choice	2102-30b. Oxygen delivery apparatus (key connecting tubes and mask/nasal prongs) functioning					#form/surgical_equipment_for_c-sections/q2102_30a_oxygen_delivery = '1' or #form/surgical_equipment_for_c-sections/q2102_30a_oxygen_delivery = '2'				no
/surgical_equipment_for_c-sections/q2102_30b_oxygen_delivery_function-1	Choice	YES
/surgical_equipment_for_c-sections/q2102_30b_oxygen_delivery_function-2	Choice	NO
/surgical_equipment_for_c-sections/q2102_30b_oxygen_delivery_function-8	Choice	DON'T KNOW
/surgical_supplies	Question List	Surgical Supplies					#form/q2100_surgery_services = '1'				no
/surgical_supplies/surgical_supplies	Label	Surgical Supplies									no
/surgical_supplies/q2103_oxygen_unavailable	Multiple Choice	2103. At any time during the past 3 months has oxygen been unavailable for any reason?									no
/surgical_supplies/q2103_oxygen_unavailable-1	Choice	YES
/surgical_supplies/q2103_oxygen_unavailable-2	Choice	NO
/surgical_supplies/q2104_instructions	Label	2104. Please tell me if any of the following materials or medicines are available in this service site today. I would like to see those that are available._x000D_ _x000D_ CHECK TO SEE IF AT LEAST ONE OF EACH MATERIAL/MEDICINE IS VALID (NOT EXPIRED)									no
/surgical_supplies/Q2104_01_suture_material	Multiple Choice	2104-01.Suture material (any type)									no
/surgical_supplies/Q2104_01_suture_material-1	Choice	OBSERVED AVAILABLE: AT LEAST ONE VALID
/surgical_supplies/Q2104_01_suture_material-2	Choice	OBSERVED AVAILABLE: AVAILABLE NON VALID
/surgical_supplies/Q2104_01_suture_material-3	Choice	NOT OBSERVED: REPORTED AVAILABLE BUT NOT SEEN
/surgical_supplies/Q2104_01_suture_material-4	Choice	NOT OBSERVED: NOT AVAILABLE TODAY
/surgical_supplies/Q2104_01_suture_material-5	Choice	NOT OBSERVED: NEVER AVAILABLE
/surgical_supplies/q2104_02_skin_disinfectant	Multiple Choice	2104-02. Skin disinfectant									no
/surgical_supplies/q2104_02_skin_disinfectant-1	Choice	OBSERVED AVAILABLE: AT LEAST ONE VALID
/surgical_supplies/q2104_02_skin_disinfectant-2	Choice	OBSERVED AVAILABLE: AVAILABLE NON VALID
/surgical_supplies/q2104_02_skin_disinfectant-3	Choice	NOT OBSERVED: REPORTED AVAILABLE BUT NOT SEEN
/surgical_supplies/q2104_02_skin_disinfectant-4	Choice	NOT OBSERVED: NOT AVAILABLE TODAY
/surgical_supplies/q2104_02_skin_disinfectant-5	Choice	NOT OBSERVED: NEVER AVAILABLE
/surgical_supplies/q2104_03_ketamine_injection	Multiple Choice	2104-03. Ketamine (injection)									no
/surgical_supplies/q2104_03_ketamine_injection-1	Choice	OBSERVED AVAILABLE: AT LEAST ONE VALID
/surgical_supplies/q2104_03_ketamine_injection-2	Choice	OBSERVED AVAILABLE: AVAILABLE NON VALID
/surgical_supplies/q2104_03_ketamine_injection-3	Choice	NOT OBSERVED: REPORTED AVAILABLE BUT NOT SEEN
/surgical_supplies/q2104_03_ketamine_injection-4	Choice	NOT OBSERVED: NOT AVAILABLE TODAY
/surgical_supplies/q2104_03_ketamine_injection-5	Choice	NOT OBSERVED: NEVER AVAILABLE
/surgical_supplies/q2104_lidocaine	Multiple Choice	2104-04. Lidocaine 1% or 2% (anaesthesia)									no
/surgical_supplies/q2104_lidocaine-1	Choice	OBSERVED AVAILABLE: AT LEAST ONE VALID
/surgical_supplies/q2104_lidocaine-2	Choice	OBSERVED AVAILABLE: AVAILABLE NON VALID
/surgical_supplies/q2104_lidocaine-3	Choice	NOT OBSERVED: REPORTED AVAILABLE BUT NOT SEEN
/surgical_supplies/q2104_lidocaine-4	Choice	NOT OBSERVED: NOT AVAILABLE TODAY
/surgical_supplies/q2104_lidocaine-5	Choice	NOT OBSERVED: NEVER AVAILABLE
/surgical_supplies/q2104_05_splints	Multiple Choice	2104-05. Splints for extremities									no
/surgical_supplies/q2104_05_splints-1	Choice	OBSERVED AVAILABLE: AT LEAST ONE VALID
/surgical_supplies/q2104_05_splints-2	Choice	OBSERVED AVAILABLE: AVAILABLE NON VALID
/surgical_supplies/q2104_05_splints-3	Choice	NOT OBSERVED: REPORTED AVAILABLE BUT NOT SEEN
/surgical_supplies/q2104_05_splints-4	Choice	NOT OBSERVED: NOT AVAILABLE TODAY
/surgical_supplies/q2104_05_splints-5	Choice	NOT OBSERVED: NEVER AVAILABLE
/surgical_supplies/q2104_06_cast_material	Multiple Choice	2104-06. Material for cast									no
/surgical_supplies/q2104_06_cast_material-1	Choice	OBSERVED AVAILABLE: AT LEAST ONE VALID
/surgical_supplies/q2104_06_cast_material-2	Choice	OBSERVED AVAILABLE: AVAILABLE NON VALID
/surgical_supplies/q2104_06_cast_material-3	Choice	NOT OBSERVED: REPORTED AVAILABLE BUT NOT SEEN
/surgical_supplies/q2104_06_cast_material-4	Choice	NOT OBSERVED: NOT AVAILABLE TODAY
/surgical_supplies/q2104_06_cast_material-5	Choice	NOT OBSERVED: NEVER AVAILABLE
/surgical_supplies_for_c-sections	Question List	Surgical Supplies for C-Sections					(#form/facility_information/q007_type_of_facility = 'national_referral_hospital' or #form/facility_information/q007_type_of_facility = 'districtprovincial_hospital' or #form/obstetric_and_newborn_care_services/q1002_08_caesarian_section = '1') and #form/q2100_surgery_services = '1'				no
/surgical_supplies_for_c-sections/surgical_supplies_for_c-section	Label	Surgical Supplies for C-Section									no
/surgical_supplies_for_c-sections/q2014_07_thiopental_powder	Multiple Choice	2104-07. Thiopental (powder)									no
/surgical_supplies_for_c-sections/q2014_07_thiopental_powder-1	Choice	OBSERVED AVAILABLE: AT LEAST ONE VALID
/surgical_supplies_for_c-sections/q2014_07_thiopental_powder-2	Choice	OBSERVED AVAILABLE: AVAILABLE NON VALID
/surgical_supplies_for_c-sections/q2014_07_thiopental_powder-3	Choice	NOT OBSERVED:REPORTED AVAILABLE BUT NOT SEEN
/surgical_supplies_for_c-sections/q2014_07_thiopental_powder-4	Choice	NOT OBSERVED: NOT AVAILABLE TODAY
/surgical_supplies_for_c-sections/q2014_07_thiopental_powder-5	Choice	NOT OBSERVED: NEVER AVAILABLE
/surgical_supplies_for_c-sections/q2104_08_suxamethonium_bromide_powder	Multiple Choice	2104-08. Suxamethonium bromide (powder)									no
/surgical_supplies_for_c-sections/q2104_08_suxamethonium_bromide_powder-1	Choice	OBSERVED AVAILABLE: AT LEAST ONE VALID
/surgical_supplies_for_c-sections/q2104_08_suxamethonium_bromide_powder-2	Choice	OBSERVED AVAILABLE: AVAILABLE NON VALID
/surgical_supplies_for_c-sections/q2104_08_suxamethonium_bromide_powder-3	Choice	NOT OBSERVED: REPORTED AVAILABLE BUT NOT SEEN
/surgical_supplies_for_c-sections/q2104_08_suxamethonium_bromide_powder-4	Choice	NOT OBSERVED: NOT AVAILABLE TODAY
/surgical_supplies_for_c-sections/q2104_08_suxamethonium_bromide_powder-5	Choice	NOT OBSERVED: NEVER AVAILABLE
/surgical_supplies_for_c-sections/q2014_09_atropine_injection	Multiple Choice	2104-09. Atropine (injection)									no
/surgical_supplies_for_c-sections/q2014_09_atropine_injection-1	Choice	OBSERVED AVAILABLE: AT LEAST ONE VALID
/surgical_supplies_for_c-sections/q2014_09_atropine_injection-2	Choice	OBSERVED AVAILABLE: AVAILABLE NON VALID
/surgical_supplies_for_c-sections/q2014_09_atropine_injection-3	Choice	NOT OBSERVED: REPORTED AVAILABLE BUT NOT SEEN
/surgical_supplies_for_c-sections/q2014_09_atropine_injection-4	Choice	NOT OBSERVED: NOT AVAILABLE TODAY
/surgical_supplies_for_c-sections/q2014_09_atropine_injection-5	Choice	NOT OBSERVED: NEVER AVAILABLE
/surgical_supplies_for_c-sections/q2104_10_diazepam_injection	Multiple Choice	2104-10. Diazepam (injection)									no
/surgical_supplies_for_c-sections/q2104_10_diazepam_injection-1	Choice	OBSERVED AVAILABLE: AT LEAST ONE VALID
/surgical_supplies_for_c-sections/q2104_10_diazepam_injection-2	Choice	OBSERVED AVAILABLE: AVAILABLE NON VALID
/surgical_supplies_for_c-sections/q2104_10_diazepam_injection-3	Choice	NOT OBSERVED: REPORTED AVAILABLE BUT NOT SEEN
/surgical_supplies_for_c-sections/q2104_10_diazepam_injection-4	Choice	NOT OBSERVED: NOT AVAILABLE TODAY
/surgical_supplies_for_c-sections/q2104_10_diazepam_injection-5	Choice	NOT OBSERVED: NEVER AVAILABLE
/surgical_supplies_for_c-sections/q2104_11_halothane_inhalation	Multiple Choice	2104-11. Halothane (inhalation)									no
/surgical_supplies_for_c-sections/q2104_11_halothane_inhalation-1	Choice	OBSERVED AVAILABLE: AT LEAST ONE VALID
/surgical_supplies_for_c-sections/q2104_11_halothane_inhalation-2	Choice	OBSERVED AVAILABLE: AVAILABLE NON VALID
/surgical_supplies_for_c-sections/q2104_11_halothane_inhalation-3	Choice	NOT OBSERVED: REPORTED AVAILABLE BUT NOT SEEN
/surgical_supplies_for_c-sections/q2104_11_halothane_inhalation-4	Choice	NOT OBSERVED: NOT AVAILABLE TODAY
/surgical_supplies_for_c-sections/q2104_11_halothane_inhalation-5	Choice	NOT OBSERVED: NEVER AVAILABLE
/surgical_supplies_for_c-sections/q2104_12_bupivacaine_injection	Multiple Choice	2104-12. Bupivacaine (injection)									no
/surgical_supplies_for_c-sections/q2104_12_bupivacaine_injection-1	Choice	OBSERVED AVAILABLE: AT LEAST ONE VALID
/surgical_supplies_for_c-sections/q2104_12_bupivacaine_injection-2	Choice	OBSERVED AVAILABLE: AVAILABLE NON VALID
/surgical_supplies_for_c-sections/q2104_12_bupivacaine_injection-3	Choice	NOT OBSERVED: REPORTED AVAILABLE BUT NOT SEEN
/surgical_supplies_for_c-sections/q2104_12_bupivacaine_injection-4	Choice	NOT OBSERVED: NOT AVAILABLE TODAY
/surgical_supplies_for_c-sections/q2104_12_bupivacaine_injection-5	Choice	NOT OBSERVED: NEVER AVAILABLE
/surgical_supplies_for_c-sections/q2104_lidocaine_5_percent	Multiple Choice	2104-13. Lidocaine 5% (heavy spinal solution)									no
/surgical_supplies_for_c-sections/q2104_lidocaine_5_percent-1	Choice	OBSERVED AVAILABLE: AT LEAST ONE VALID
/surgical_supplies_for_c-sections/q2104_lidocaine_5_percent-2	Choice	OBSERVED AVAILABLE: AVAILABLE NON VALID
/surgical_supplies_for_c-sections/q2104_lidocaine_5_percent-3	Choice	NOT OBSERVED: REPORTED AVAILABLE BUT NOT SEEN
/surgical_supplies_for_c-sections/q2104_lidocaine_5_percent-4	Choice	NOT OBSERVED: NOT AVAILABLE TODAY
/surgical_supplies_for_c-sections/q2104_lidocaine_5_percent-5	Choice	NOT OBSERVED: NEVER AVAILABLE
/surgical_supplies_for_c-sections/q2104_14_epinephrine_injection	Multiple Choice	2104-14. Epinephrine (injection)									no
/surgical_supplies_for_c-sections/q2104_14_epinephrine_injection-1	Choice	OBSERVED AVAILABLE: AT LEAST ONE VALID
/surgical_supplies_for_c-sections/q2104_14_epinephrine_injection-2	Choice	OBSERVED AVAILABLE: AVAILABLE NON VALID
/surgical_supplies_for_c-sections/q2104_14_epinephrine_injection-3	Choice	NOT OBSERVED: REPORTED AVAILABLE BUT NOT SEEN
/surgical_supplies_for_c-sections/q2104_14_epinephrine_injection-4	Choice	NOT OBSERVED: NOT AVAILABLE TODAY
/surgical_supplies_for_c-sections/q2104_14_epinephrine_injection-5	Choice	NOT OBSERVED: NEVER AVAILABLE
/surgical_supplies_for_c-sections/q2104_15_ephedrine_injection	Multiple Choice	2104-15. Ephedrine (injection)									no
/surgical_supplies_for_c-sections/q2104_15_ephedrine_injection-1	Choice	OBSERVED AVAILABLE: AT LEAST ONE VALID
/surgical_supplies_for_c-sections/q2104_15_ephedrine_injection-2	Choice	OBSERVED AVAILABLE: AVAILABLE NON VALID
/surgical_supplies_for_c-sections/q2104_15_ephedrine_injection-3	Choice	NOT OBSERVED: REPORTED AVAILABLE BUT NOT SEEN
/surgical_supplies_for_c-sections/q2104_15_ephedrine_injection-4	Choice	NOT OBSERVED: NOT AVAILABLE TODAY
/surgical_supplies_for_c-sections/q2104_15_ephedrine_injection-5	Choice	NOT OBSERVED: NEVER AVAILABLE
/surgery_guidelines_training_and_infection_control	Question List	Surgery Guidelines, Training and Infection Control					#form/q2100_surgery_services = '1'				no
/surgery_guidelines_training_and_infection_control/surgery_guidelines_training_and_infection_control	Label	Surgery Guidelines, Training and Infection Control									no
/surgery_guidelines_training_and_infection_control/q2105_materials_on_integrated_management	Multiple Choice	2105. Do you have materials on Integrated Management of Emergency and Essential Surgical care (IMEESC) (e.g. best practices, protocols, etc.) available in this facility today?_x000D_ _x000D_ IF AVAILABLE, ASK TO SEE THE DOCUMENT									no
/surgery_guidelines_training_and_infection_control/q2105_materials_on_integrated_management-1	Choice	YES, OBSERVED
/surgery_guidelines_training_and_infection_control/q2105_materials_on_integrated_management-2	Choice	YES, REPORTED NOT SEEN
/surgery_guidelines_training_and_infection_control/q2105_materials_on_integrated_management-3	Choice	NO
/surgery_guidelines_training_and_infection_control/q2106_training_imeesc	Multiple Choice	2106. Have you or any provider(s) of basic surgical services received any training in IMEESC in the last two years?									no
/surgery_guidelines_training_and_infection_control/q2106_training_imeesc-1	Choice	YES
/surgery_guidelines_training_and_infection_control/q2106_training_imeesc-2	Choice	NO
/surgery_guidelines_training_and_infection_control/q2107_surgeon_on_call	Multiple Choice	2107. Does this facility have a staff member trained in surgery, including caesarean section, (clinical officer, general physician, or surgeon) present in the facility or on call 24 hours a day (including weekends and on public holidays)?									no
/surgery_guidelines_training_and_infection_control/q2107_surgeon_on_call-1	Choice	YES
/surgery_guidelines_training_and_infection_control/q2107_surgeon_on_call-2	Choice	NO
/surgery_guidelines_training_and_infection_control/q2108_anaesthesia_on_call	Multiple Choice	2108. Does this facility have a staff member trained in anaesthesia (nurse, clinical officer, general physician, surgeon, or anaesthesiologist) present in the facility or on call 24 hours a day (including weekends and on public holidays)?									no
/surgery_guidelines_training_and_infection_control/q2108_anaesthesia_on_call-1	Choice	YES
/surgery_guidelines_training_and_infection_control/q2108_anaesthesia_on_call-2	Choice	NO
/surgery_guidelines_training_and_infection_control/q2109_instructions	Label	2109. I am interested in knowing if the following resources/supplies used for infection control are available in this service area today._x000D_ _x000D_ ASK TO SEE THE ITEMS									no
/surgery_guidelines_training_and_infection_control/q2109_01_running_water	Multiple Choice	2109-01. Clean running water (piped, bucket with tap, or pour pitcher)									no
/surgery_guidelines_training_and_infection_control/q2109_01_running_water-1	Choice	OBSERVED
/surgery_guidelines_training_and_infection_control/q2109_01_running_water-2	Choice	REPORTED NOT SEEN
/surgery_guidelines_training_and_infection_control/q2109_01_running_water-3	Choice	NOT AVAILABLE
/surgery_guidelines_training_and_infection_control/Q2109_02_soap	Multiple Choice	2109-02. Hand-washing soap/liquid soap									no
/surgery_guidelines_training_and_infection_control/Q2109_02_soap-1	Choice	OBSERVED
/surgery_guidelines_training_and_infection_control/Q2109_02_soap-2	Choice	REPORTED NOT SEEN
/surgery_guidelines_training_and_infection_control/Q2109_02_soap-3	Choice	NOT AVAILABLE
/surgery_guidelines_training_and_infection_control/Q2109_03_alcohol_rub	Multiple Choice	2109-03. Alcohol based hand rub									no
/surgery_guidelines_training_and_infection_control/Q2109_03_alcohol_rub-1	Choice	OBSERVED
/surgery_guidelines_training_and_infection_control/Q2109_03_alcohol_rub-2	Choice	REPORTED NOT SEEN
/surgery_guidelines_training_and_infection_control/Q2109_03_alcohol_rub-3	Choice	NOT AVAILABLE
/surgery_guidelines_training_and_infection_control/Q2109_04_latex_gloves	Multiple Choice	2109-04. Disposable latex gloves									no
/surgery_guidelines_training_and_infection_control/Q2109_04_latex_gloves-1	Choice	OBSERVED
/surgery_guidelines_training_and_infection_control/Q2109_04_latex_gloves-2	Choice	REPORTED NOT SEEN
/surgery_guidelines_training_and_infection_control/Q2109_04_latex_gloves-3	Choice	NOT AVAILABLE
/surgery_guidelines_training_and_infection_control/Q2109_05_waste_receptacle	Multiple Choice	2109-05. Waste receptacle (pedal bin) with lid and plastic bin liner									no
/surgery_guidelines_training_and_infection_control/Q2109_05_waste_receptacle-1	Choice	OBSERVED
/surgery_guidelines_training_and_infection_control/Q2109_05_waste_receptacle-2	Choice	REPORTED NOT SEEN
/surgery_guidelines_training_and_infection_control/Q2109_05_waste_receptacle-3	Choice	NOT AVAILABLE
/surgery_guidelines_training_and_infection_control/Q2109_06_sharps_container	Multiple Choice	2109-06. Sharps container ("safety box")									no
/surgery_guidelines_training_and_infection_control/Q2109_06_sharps_container-1	Choice	OBSERVED
/surgery_guidelines_training_and_infection_control/Q2109_06_sharps_container-2	Choice	REPORTED NOT SEEN
/surgery_guidelines_training_and_infection_control/Q2109_06_sharps_container-3	Choice	NOT AVAILABLE
/surgery_guidelines_training_and_infection_control/Q2109_07_environmental_disinfectant	Multiple Choice	2109-07. Environmental disinfectant (e.g., chlorine, alcohol)									no
/surgery_guidelines_training_and_infection_control/Q2109_07_environmental_disinfectant-1	Choice	OBSERVED
/surgery_guidelines_training_and_infection_control/Q2109_07_environmental_disinfectant-2	Choice	REPORTED NOT SEEN
/surgery_guidelines_training_and_infection_control/Q2109_07_environmental_disinfectant-3	Choice	NOT AVAILABLE
/surgery_guidelines_training_and_infection_control/Q2109_08_disposable_syringes	Multiple Choice	2109-08. Disposable syringes with disposable needles									no
/surgery_guidelines_training_and_infection_control/Q2109_08_disposable_syringes-1	Choice	OBSERVED
/surgery_guidelines_training_and_infection_control/Q2109_08_disposable_syringes-2	Choice	REPORTED NOT SEEN
/surgery_guidelines_training_and_infection_control/Q2109_08_disposable_syringes-3	Choice	NOT AVAILABLE
/surgery_guidelines_training_and_infection_control/Q2109_09_autodisable_syringes	Multiple Choice	2109-09. Auto-disable syringes									no
/surgery_guidelines_training_and_infection_control/Q2109_09_autodisable_syringes-1	Choice	OBSERVED
/surgery_guidelines_training_and_infection_control/Q2109_09_autodisable_syringes-2	Choice	REPORTED NOT SEEN
/surgery_guidelines_training_and_infection_control/Q2109_09_autodisable_syringes-3	Choice	NOT AVAILABLE
/q2200_offer_blood_transfusion_services	Multiple Choice	2200. Does this facility offer blood transfusion services?									no
/q2200_offer_blood_transfusion_services-1	Choice	YES
/q2200_offer_blood_transfusion_services-2	Choice	NO
/blood_transfusion	Question List	Blood transfusion					#form/q2200_offer_blood_transfusion_services = '1'				no
/blood_transfusion/blood_transfusion	Label	Blood Transfusion									no
/blood_transfusion/blood_transfusion_instructions	Label	ASK TO BE SHOWN THE LOCATION IN THE FACILITY WHERE BLOOD IS COLLECTED, PROCESSED, TESTED, STORED, OR HANDLED PRIOR TO TRANSFUSION. FIND THE PERSON MOST KNOWLEDGEABLE ABOUT BLOOD TRANSFUSION SERVICES IN THE FACILITY. INTRODUCE YOURSELF, EXPLAIN THE PURPOSE OF THE SURVEY AND ASK THE FOLLOWING QUESTIONS.									no
/blood_transfusion/q2201_blood_availability	Multiple Choice	2201. Have there been any interruptions in blood availability during the past 3 months?									no
/blood_transfusion/q2201_blood_availability-1	Choice	YES
/blood_transfusion/q2201_blood_availability-2	Choice	NO
/blood_transfusion/q2202_blood_centre	Multiple Choice	2202. Does this facility obtain blood from a national or regional blood centre?									no
/blood_transfusion/q2202_blood_centre-1	Choice	YES
/blood_transfusion/q2202_blood_centre-2	Choice	NO
/blood_transfusion/q2203_other_blood_sources	Multiple Choice	2203. Does this facility obtain ANY blood from sources other than the national or regional blood centre?									no
/blood_transfusion/q2203_other_blood_sources-1	Choice	YES
/blood_transfusion/q2203_other_blood_sources-2	Choice	NO
/blood_transfusion/q2204_blood_screening	Multiple Choice	2204. Does any place in this facility do blood screening for infectious diseases prior to transfusion?									no
/blood_transfusion/q2204_blood_screening-1	Choice	YES
/blood_transfusion/q2204_blood_screening-2	Choice	NO
/blood_transfusion/infectious_disease_screening_of_blood_questions	Group	Infectious Disease Screening of Blood Questions					#form/blood_transfusion/q2204_blood_screening = '1'				no
/blood_transfusion/infectious_disease_screening_of_blood_questions/q2205_instructions	Label	2205. Please tell me if the blood that is transfused in the facility is "always", "sometimes", ”rarely”, or "never" screened for any of the following infectious diseases.									no
/blood_transfusion/infectious_disease_screening_of_blood_questions/q2205_01_hiv	Multiple Choice	2205-01. HIV									no
/blood_transfusion/infectious_disease_screening_of_blood_questions/q2205_01_hiv-1	Choice	ALWAYS
/blood_transfusion/infectious_disease_screening_of_blood_questions/q2205_01_hiv-2	Choice	SOMETIMES
/blood_transfusion/infectious_disease_screening_of_blood_questions/q2205_01_hiv-3	Choice	RARELY
/blood_transfusion/infectious_disease_screening_of_blood_questions/q2205_01_hiv-4	Choice	NEVER
/blood_transfusion/infectious_disease_screening_of_blood_questions/q2205_02_syphilis	Multiple Choice	2205-02. Syphlilis									no
/blood_transfusion/infectious_disease_screening_of_blood_questions/q2205_02_syphilis-1	Choice	ALWAYS
/blood_transfusion/infectious_disease_screening_of_blood_questions/q2205_02_syphilis-2	Choice	SOMETIMES
/blood_transfusion/infectious_disease_screening_of_blood_questions/q2205_02_syphilis-3	Choice	RARELY
/blood_transfusion/infectious_disease_screening_of_blood_questions/q2205_02_syphilis-4	Choice	NEVER
/blood_transfusion/infectious_disease_screening_of_blood_questions/q2205_03_hepatitis_b	Multiple Choice	2205-03. Hepatitis B									no
/blood_transfusion/infectious_disease_screening_of_blood_questions/q2205_03_hepatitis_b-1	Choice	ALWAYS
/blood_transfusion/infectious_disease_screening_of_blood_questions/q2205_03_hepatitis_b-2	Choice	SOMETIMES
/blood_transfusion/infectious_disease_screening_of_blood_questions/q2205_03_hepatitis_b-3	Choice	RARELY
/blood_transfusion/infectious_disease_screening_of_blood_questions/q2205_03_hepatitis_b-4	Choice	NEVER
/blood_transfusion/infectious_disease_screening_of_blood_questions/q2205_04_hepatitis_c	Multiple Choice	2205-04. Hepatitis C									no
/blood_transfusion/infectious_disease_screening_of_blood_questions/q2205_04_hepatitis_c-1	Choice	ALWAYS
[truncated: 42 more rows]

## Sheet: SARA Section 6-7
Question	Type	Text (en)	Audio (en)	Image (en)	Video (en)	Video Inline (en)	Display Condition	Validation Condition	Validation Message	Calculate Condition	Required	Hint Text	Help Text	Comment
/section_1_cover_page	Label	SECTION 6 & 7 INTERVIEW									no
/interviewer_visits	Question List	Interviewer Visits									no
/interviewer_visits/interviewer_visits	Label	Interviewer Visits									no
/interviewer_visits/q_001_facility_number	Integer	001. Facility Number									no
/interviewer_visits/q003_name_of_facility	Multiple Choice Lookup Table	003. Name of Facility									no
	Lookup Table Data
/interviewer_visits/date_1	Date	SECTION 6 & 7 INTERVIEW DATE									no
/interviewer_visits/interviewer_name_1	Text	SECTION 6 & 7 INTERVIEWER NAME									no
/interviewer_visits/section_6-7_interviewer_number	Text	SECTION 6 & 7 INTERVIEWER NUMBER									no
/facility_information	Question List	Facility Information									no
/facility_information/q007_type_of_facility	Multiple Choice	007. Type of Facility									no
/facility_information/q007_type_of_facility-national_referral_hospital	Choice	NATIONAL REFERRAL HOSPITAL
/facility_information/q007_type_of_facility-districtprovincial_hospital	Choice	DISTRICT/PROVINCIAL HOSPITAL
/facility_information/q007_type_of_facility-health_center	Choice	HEALTH CENTRE/CLINIC
/facility_information/q007_type_of_facility-health_post	Choice	HEALTH POST
/facility_information/q007_type_of_facility-maternalchild_health_clinic	Choice	MATERNAL/CHILD HEALTH CLINIC
/facility_information/q007_type_of_facility-other_specify	Choice	OTHER (SPECIFY)
/facility_information/q1002_08_caesarian_section	Multiple Choice	1002-08. Caesarian section									no
/facility_information/q1002_08_caesarian_section-1	Choice	YES
/facility_information/q1002_08_caesarian_section-2	Choice	NO
/facility_information/q1800_tb_services	Multiple Choice	1800. Does this facility offer diagnosis, treatment prescription, or treatment follow-up of tuberculosis?									no
/facility_information/q1800_tb_services-1	Choice	YES
/facility_information/q1800_tb_services-2	Choice	NO
/facility_information/q3000_diagnostic_testing	Multiple Choice	3000. Does this facility conduct any diagnostic testing including any rapid diagnostic testing?									no
/facility_information/q3000_diagnostic_testing-1	Choice	YES
/facility_information/q3000_diagnostic_testing-2	Choice	NO
/section_6_diagnostics	Question List	SECTION 6: DIAGNOSTICS					#form/facility_information/q3000_diagnostic_testing = '1'				no
/section_6_diagnostics/section_6_diagnostics	Label	SECTION 6: DIAGNOSTICS									no
/section_6_diagnostics/diagnostics_instructions	Label	ASK TO BE SHOWN THE MAIN LABORATORY OR LOCATION IN THE FACILITY WHERE MOST TESTING IS DONE TO START DATA COLLECTION. INTRODUCE YOURSELF AND EXPLAIN THE PURPOSE OF THE SURVEY, THEN ASK THE FOLLOWING QUESTIONS. I would like to know if the following diagnostic tests and associated equipment are available today in this facility.									no
/section_6_diagnostics/q3100_instructions	Label	3100. I would like to know if the following diagnostic tests and associated equipment are available today in this facility.									no
/section_6_diagnostics/q3100_02_syphilis_rapid_testing	Multiple Choice	3100-02. Rapid syphilis testing									no
/section_6_diagnostics/q3100_02_syphilis_rapid_testing-1	Choice	YES (ONSITE)
/section_6_diagnostics/q3100_02_syphilis_rapid_testing-2	Choice	NO
/section_6_diagnostics/q3100_03_hiv_rapid_testing	Multiple Choice	3100-03. HIV rapid testing									no
/section_6_diagnostics/q3100_03_hiv_rapid_testing-1	Choice	YES (ONSITE)
/section_6_diagnostics/q3100_03_hiv_rapid_testing-2	Choice	NO
/section_6_diagnostics/q3100_04_urine_rapid_tests_for_pregnancy	Multiple Choice	3100-04. Urine rapid tests for pregnancy									no
/section_6_diagnostics/q3100_04_urine_rapid_tests_for_pregnancy-1	Choice	YES (ONSITE)
/section_6_diagnostics/q3100_04_urine_rapid_tests_for_pregnancy-2	Choice	NO
/section_6_diagnostics/q3100_05_protein_dipstick	Multiple Choice	3100-05. Urine protein dipstick testing									no
/section_6_diagnostics/q3100_05_protein_dipstick-1	Choice	YES (ONSITE)
/section_6_diagnostics/q3100_05_protein_dipstick-2	Choice	NO
/section_6_diagnostics/q3100_06_glucose_dipstick	Multiple Choice	3100-06. Urine glucose dipstick testing									no
/section_6_diagnostics/q3100_06_glucose_dipstick-1	Choice	YES (ONSITE)
/section_6_diagnostics/q3100_06_glucose_dipstick-2	Choice	NO
/section_6_diagnostics/q3100_07_ketone_dipstick	Multiple Choice	3100-07. Urine ketone dipstick testing									no
/section_6_diagnostics/q3100_07_ketone_dipstick-1	Choice	YES (ONSITE)
/section_6_diagnostics/q3100_07_ketone_dipstick-2	Choice	NO
/section_6_diagnostics/q3100_08_dbs_for_eid	Multiple Choice	3100-08. Dry Blood Spot (DBS) collection for HIV viral load or EID									no
/section_6_diagnostics/q3100_08_dbs_for_eid-1	Choice	YES (ONSITE)
/section_6_diagnostics/q3100_08_dbs_for_eid-2	Choice	NO
/section_6_diagnostics/q3101_instructions	Label	3101. I would like to know if the following items for rapid diagnostic testing are available or not available today._x000D_ _x000D_ CHECK TO SEE IF AT LEAST ONE OF EACH RDT IS VALID (NOT EXPIRED)									no
/section_6_diagnostics/q3101_01_malaria_diagnostic_kit	Multiple Choice	3101-01. Malaria rapid diagnostic kit									no
/section_6_diagnostics/q3101_01_malaria_diagnostic_kit-1	Choice	AT LEAST ONE VALID
/section_6_diagnostics/q3101_01_malaria_diagnostic_kit-2	Choice	AVAILABLE NON VALID
/section_6_diagnostics/q3101_01_malaria_diagnostic_kit-3	Choice	REPORTED AVAILABLE BUT NOT SEEN
/section_6_diagnostics/q3101_01_malaria_diagnostic_kit-4	Choice	NOT AVAILABLE TODAY
/section_6_diagnostics/q3101_01_malaria_diagnostic_kit-5	Choice	NEVER AVAILABLE
/section_6_diagnostics/q3101_02_syphilis_rapid_test_kit	Multiple Choice	3101-02. Syphilis rapid test kit									no
/section_6_diagnostics/q3101_02_syphilis_rapid_test_kit-1	Choice	AT LEAST ONE VALID
/section_6_diagnostics/q3101_02_syphilis_rapid_test_kit-2	Choice	AVAILABLE NON-VALID
/section_6_diagnostics/q3101_02_syphilis_rapid_test_kit-3	Choice	REPORTED AVAILABLE BUT NOT SEEN
/section_6_diagnostics/q3101_02_syphilis_rapid_test_kit-4	Choice	NOT AVAILABLE TODAY
/section_6_diagnostics/q3101_02_syphilis_rapid_test_kit-5	Choice	NEVER AVAILABLE
/section_6_diagnostics/q3101_03_hiv_test_kit	Multiple Choice	3101-03. HIV rapid test kit									no
/section_6_diagnostics/q3101_03_hiv_test_kit-1	Choice	AT LEAST ONE VALID
/section_6_diagnostics/q3101_03_hiv_test_kit-2	Choice	AVAILABLE NON-VALID
/section_6_diagnostics/q3101_03_hiv_test_kit-3	Choice	REPORTED AVAILABLE BUT NOT SEEN
/section_6_diagnostics/q3101_03_hiv_test_kit-4	Choice	NOT AVAILABLE TODAY
/section_6_diagnostics/q3101_03_hiv_test_kit-5	Choice	NEVER AVAILABLE
/section_6_diagnostics/q3101_04_pregnancy_test_kit	Multiple Choice	3101-04. Urine pregnancy test kit									no
/section_6_diagnostics/q3101_04_pregnancy_test_kit-1	Choice	AT LEAST ONE VALID
/section_6_diagnostics/q3101_04_pregnancy_test_kit-2	Choice	AVAILABLE NON-VALID
/section_6_diagnostics/q3101_04_pregnancy_test_kit-3	Choice	REPORTED AVAILABLE BUT NOT SEEN
/section_6_diagnostics/q3101_04_pregnancy_test_kit-4	Choice	NOT AVAILABLE TODAY
/section_6_diagnostics/q3101_04_pregnancy_test_kit-5	Choice	NEVER AVAILABLE
/section_6_diagnostics/q3101_05_protein_dipsticks_available	Multiple Choice	3101-05. Dipsticks for urine protein									no
/section_6_diagnostics/q3101_05_protein_dipsticks_available-1	Choice	AT LEAST ONE VALID
/section_6_diagnostics/q3101_05_protein_dipsticks_available-2	Choice	AVAILABLE NON-VALID
/section_6_diagnostics/q3101_05_protein_dipsticks_available-3	Choice	REPORTED AVAILABLE BUT NOT SEEN
/section_6_diagnostics/q3101_05_protein_dipsticks_available-4	Choice	NOT AVAILABLE TODAY
/section_6_diagnostics/q3101_05_protein_dipsticks_available-5	Choice	NEVER AVAILABLE
/section_6_diagnostics/q3101_06_glucose_dipsticks_available	Multiple Choice	3101-06. Dipsticks for urine glucose									no
/section_6_diagnostics/q3101_06_glucose_dipsticks_available-1	Choice	AT LEAST ONE VALID
/section_6_diagnostics/q3101_06_glucose_dipsticks_available-2	Choice	AVAILABLE NON-VALID
/section_6_diagnostics/q3101_06_glucose_dipsticks_available-3	Choice	REPORTED AVAILABLE BUT NOT SEEN
/section_6_diagnostics/q3101_06_glucose_dipsticks_available-4	Choice	NOT AVAILABLE TODAY
/section_6_diagnostics/q3101_06_glucose_dipsticks_available-5	Choice	NEVER AVAILABLE
/section_6_diagnostics/q3101_07_ketone_dipsticks_available	Multiple Choice	3101-07. Dipsticks for urine ketone bodies									no
/section_6_diagnostics/q3101_07_ketone_dipsticks_available-1	Choice	AT LEAST ONE VALID
/section_6_diagnostics/q3101_07_ketone_dipsticks_available-2	Choice	AVAILABLE NON-VALID
/section_6_diagnostics/q3101_07_ketone_dipsticks_available-3	Choice	REPORTED AVAILABLE BUT NOT SEEN
/section_6_diagnostics/q3101_07_ketone_dipsticks_available-4	Choice	NOT AVAILABLE TODAY
/section_6_diagnostics/q3101_07_ketone_dipsticks_available-5	Choice	NEVER AVAILABLE
/section_6_diagnostics/q3101_08_dbs_paper	Multiple Choice	3101-08. Filter paper for collecting DBS									no
/section_6_diagnostics/q3101_08_dbs_paper-1	Choice	AT LEAST ONE VALID
/section_6_diagnostics/q3101_08_dbs_paper-2	Choice	AVAILABLE NON-VALID
/section_6_diagnostics/q3101_08_dbs_paper-3	Choice	REPORTED AVAILABLE BUT NOT SEEN
/section_6_diagnostics/q3101_08_dbs_paper-4	Choice	NOT AVAILABLE TODAY
/section_6_diagnostics/q3101_08_dbs_paper-5	Choice	NEVER AVAILABLE
/malaria_rdts	Question List	Malaria RDTS					#form/facility_information/q3000_diagnostic_testing = '1' and (#form/section_6_diagnostics/q3101_01_malaria_diagnostic_kit = '1' or #form/section_6_diagnostics/q3101_01_malaria_diagnostic_kit = '2' or #form/section_6_diagnostics/q3101_01_malaria_diagnostic_kit = '3' or #form/section_6_diagnostics/q3101_01_malaria_diagnostic_kit = '4')				no
/malaria_rdts/malaria_rdts	Label	Malaria RDTS									no
/malaria_rdts/Q3102_malaria_kits_stock	Multiple Choice	3102. Has there been a stock-out of malaria RDT kits in the past 4 weeks?									no
/malaria_rdts/Q3102_malaria_kits_stock-1	Choice	YES
/malaria_rdts/Q3102_malaria_kits_stock-2	Choice	NO
/malaria_rdts/Q3103_malaria_stockout_dur	Multiple Choice	3103. How many days of stock-out?					#form/malaria_rdts/Q3102_malaria_kits_stock = '1'				no
/malaria_rdts/Q3103_malaria_stockout_dur-1	Choice	LESS THAN 7 DAYS
/malaria_rdts/Q3103_malaria_stockout_dur-2	Choice	7 TO 14 DAYS
/malaria_rdts/Q3103_malaria_stockout_dur-3	Choice	MORE THAN 14 DAYS
/tests_and_equipment	Question List	Tests and Equipment					#form/facility_information/q3000_diagnostic_testing = '1'				no
/tests_and_equipment/q3200_instructions	Label	3200. Does this facility conduct the following tests onsite or offsite?									no
/tests_and_equipment/q3200_01_glucometer	Multiple Choice	3200-01. Blood glucose tests using a glucometer									no
/tests_and_equipment/q3200_01_glucometer-1	Choice	YES, ONSITE
/tests_and_equipment/q3200_01_glucometer-2	Choice	YES, OFFSITE
/tests_and_equipment/q3200_01_glucometer-3	Choice	DON'T CONDUCT THE TEST
/tests_and_equipment/q3200_02_haemoglobin_testing	Multiple Choice	3200-02. Haemoglobin testing									no
/tests_and_equipment/q3200_02_haemoglobin_testing-1	Choice	YES, ONSITE
/tests_and_equipment/q3200_02_haemoglobin_testing-2	Choice	YES, OFFSITE
/tests_and_equipment/q3200_02_haemoglobin_testing-3	Choice	DON'T CONDUCT THE TEST
/tests_and_equipment/q3200_03_microscopy	Multiple Choice	3200-03. General microscopy/wet-mounts									no
/tests_and_equipment/q3200_03_microscopy-1	Choice	YES, ONSITE
/tests_and_equipment/q3200_03_microscopy-2	Choice	YES, OFFSITE
/tests_and_equipment/q3200_03_microscopy-3	Choice	DON'T CONDUCT THE TEST
/tests_and_equipment/q3200_04_malaria_smear_tests	Multiple Choice	3200-04. Malaria smear tests									no
/tests_and_equipment/q3200_04_malaria_smear_tests-1	Choice	YES, ONSITE
/tests_and_equipment/q3200_04_malaria_smear_tests-2	Choice	YES, OFFSITE
/tests_and_equipment/q3200_04_malaria_smear_tests-3	Choice	DON'T CONDUCT THE TEST
/tests_and_equipment/q3200_05_hiv_elisa	Multiple Choice	3200-05. HIV antibody testing by ELISA									no
/tests_and_equipment/q3200_05_hiv_elisa-1	Choice	YES, ONSITE
/tests_and_equipment/q3200_05_hiv_elisa-2	Choice	YES, OFFSITE
/tests_and_equipment/q3200_05_hiv_elisa-3	Choice	DON'T CONDUCT THE TEST
/tests_and_equipment/q3201_instructions	Label	3201. I would like to know if the following general equipment items are available and functional today._x000D_ ASK TO SEE THE ITEMS									no
/tests_and_equipment/q3201_01a_light_microscope	Multiple Choice	3201-01a. Light microscope available									no
/tests_and_equipment/q3201_01a_light_microscope-1	Choice	OBSERVED
/tests_and_equipment/q3201_01a_light_microscope-2	Choice	REPORTED NOT SEEN
/tests_and_equipment/q3201_01a_light_microscope-3	Choice	NOT AVAILABLE
/tests_and_equipment/q3201_01b_light_microscope_function	Multiple Choice	3201-01b. Light microscope functioning					#form/tests_and_equipment/q3201_01a_light_microscope = '1' or #form/tests_and_equipment/q3201_01a_light_microscope = '2'				no
/tests_and_equipment/q3201_01b_light_microscope_function-1	Choice	YES
/tests_and_equipment/q3201_01b_light_microscope_function-2	Choice	NO
/tests_and_equipment/q3201_01b_light_microscope_function-8	Choice	DON'T KNOW
/tests_and_equipment/q3201_02a_glass_slides	Multiple Choice	3201-02a. Glass slides and cover slips available									no
/tests_and_equipment/q3201_02a_glass_slides-1	Choice	OBSERVED
/tests_and_equipment/q3201_02a_glass_slides-2	Choice	REPORTED NOT SEEN
/tests_and_equipment/q3201_02a_glass_slides-3	Choice	NOT AVAILABLE
/tests_and_equipment/q3201_02b_glass_slides_function	Multiple Choice	3201-02b. Glass slides and cover slips functioning					#form/tests_and_equipment/q3201_02a_glass_slides = '1' or #form/tests_and_equipment/q3201_02a_glass_slides = '2'				no
/tests_and_equipment/q3201_02b_glass_slides_function-1	Choice	YES
/tests_and_equipment/q3201_02b_glass_slides_function-2	Choice	NO
/tests_and_equipment/q3201_02b_glass_slides_function-8	Choice	DON'T KNOW
/tests_and_equipment/q3201_03a_refrigerator	Multiple Choice	3201-03a. Refrigerator available									no
/tests_and_equipment/q3201_03a_refrigerator-1	Choice	OBSERVED
/tests_and_equipment/q3201_03a_refrigerator-2	Choice	REPORTED NOT SEEN
/tests_and_equipment/q3201_03a_refrigerator-3	Choice	NOT AVAILABLE
/tests_and_equipment/q3201-03b_refrigerator_function	Multiple Choice	3201-03b. Refrigerator functioning					#form/tests_and_equipment/q3201_03a_refrigerator = '1' or #form/tests_and_equipment/q3201_03a_refrigerator = '2'				no
/tests_and_equipment/q3201-03b_refrigerator_function-1	Choice	YES
/tests_and_equipment/q3201-03b_refrigerator_function-2	Choice	NO
/tests_and_equipment/q3201-03b_refrigerator_function-8	Choice	DON'T KNOW
/tests_and_equipment/q3201_04a_glucometer	Multiple Choice	3201-04a. Glucometer available									no
/tests_and_equipment/q3201_04a_glucometer-1	Choice	OBSERVED
/tests_and_equipment/q3201_04a_glucometer-2	Choice	REPORTED NOT SEEN
/tests_and_equipment/q3201_04a_glucometer-3	Choice	NOT AVAILABLE
/tests_and_equipment/q3201_04b_glucometer_function	Multiple Choice	3201-04b. Glucometer functioning					#form/tests_and_equipment/q3201_04a_glucometer = '1' or #form/tests_and_equipment/q3201_04a_glucometer = '2'				no
/tests_and_equipment/q3201_04b_glucometer_function-1	Choice	YES
/tests_and_equipment/q3201_04b_glucometer_function-2	Choice	NO
/tests_and_equipment/q3201_04b_glucometer_function-8	Choice	DON'T KNOW
/tests_and_equipment/q3201_05a_glucometer_strips	Multiple Choice	3201-05a. Glucometer test strips (with valid expiration date) available									no
/tests_and_equipment/q3201_05a_glucometer_strips-1	Choice	OBSERVED
/tests_and_equipment/q3201_05a_glucometer_strips-2	Choice	REPORTED NOT SEEN
/tests_and_equipment/q3201_05a_glucometer_strips-3	Choice	NOT AVAILABLE
/tests_and_equipment/q3201_05a_glucometer_strips_function	Multiple Choice	3201-05b. Glucometer test strips (with valid expiration date) functioning					#form/tests_and_equipment/q3201_05a_glucometer_strips = '1' or #form/tests_and_equipment/q3201_05a_glucometer_strips = '2'				no
/tests_and_equipment/q3201_05a_glucometer_strips_function-1	Choice	YES
/tests_and_equipment/q3201_05a_glucometer_strips_function-2	Choice	NO
/tests_and_equipment/q3201_05a_glucometer_strips_function-8	Choice	DON'T KNOW
/tests_and_equipment/q3201_06a_colorimeter	Multiple Choice	3201-06a. Colorimeter or haemoglobinometer available									no
/tests_and_equipment/q3201_06a_colorimeter-1	Choice	OBSERVED
/tests_and_equipment/q3201_06a_colorimeter-2	Choice	REPORTED NOT SEEN
/tests_and_equipment/q3201_06a_colorimeter-3	Choice	NOT AVAILABLE
/tests_and_equipment/q3201_06b_colorimeter_function	Multiple Choice	3201-06b. Colorimeter or haemoglobinometer functioning					#form/tests_and_equipment/q3201_06a_colorimeter = '1' or #form/tests_and_equipment/q3201_06a_colorimeter = '2'				no
/tests_and_equipment/q3201_06b_colorimeter_function-1	Choice	YES
/tests_and_equipment/q3201_06b_colorimeter_function-2	Choice	NO
/tests_and_equipment/q3201_06b_colorimeter_function-8	Choice	DON'T KNOW
/tests_and_equipment/q3201_07a_hemocue	Multiple Choice	3201-07a. HemoCue available									no
/tests_and_equipment/q3201_07a_hemocue-1	Choice	OBSERVED
/tests_and_equipment/q3201_07a_hemocue-2	Choice	REPORTED NOT SEEN
/tests_and_equipment/q3201_07a_hemocue-3	Choice	NOT AVAILABLE
/tests_and_equipment/q3201_07b_hemocue_function	Multiple Choice	3201-07b. HemoCue functioning					#form/tests_and_equipment/q3201_07a_hemocue = '1' or #form/tests_and_equipment/q3201_07a_hemocue = '2'				no
/tests_and_equipment/q3201_07b_hemocue_function-1	Choice	YES
/tests_and_equipment/q3201_07b_hemocue_function-2	Choice	NO
/tests_and_equipment/q3201_07b_hemocue_function-8	Choice	DON'T KNOW
/tests_and_equipment/q3201_08a_malaria_stain	Multiple Choice	3201-08a. Wright-Giemsa stain or other acceptable malaria parasite stain (e.g. Field Stain A and B) available									no
/tests_and_equipment/q3201_08a_malaria_stain-1	Choice	OBSERVED
/tests_and_equipment/q3201_08a_malaria_stain-2	Choice	REPORTED NOT SEEN
/tests_and_equipment/q3201_08a_malaria_stain-3	Choice	NOT AVAILABLE
/tests_and_equipment/q3201_08b_malaria_stain_function	Multiple Choice	3201-08b. Wright-Giemsa stain or other acceptable malaria parasite stain (e.g. Field Stain A and B) functioning					#form/tests_and_equipment/q3201_08a_malaria_stain = '1' or #form/tests_and_equipment/q3201_08a_malaria_stain = '2'				no
/tests_and_equipment/q3201_08b_malaria_stain_function-1	Choice	YES
/tests_and_equipment/q3201_08b_malaria_stain_function-2	Choice	NO
/tests_and_equipment/q3201_08b_malaria_stain_function-8	Choice	DON'T KNOW
/tests_and_equipment/q3201_09a_elisa_washer	Multiple Choice	3201-09a. ELISA washer available									no
/tests_and_equipment/q3201_09a_elisa_washer-1	Choice	OBSERVED
/tests_and_equipment/q3201_09a_elisa_washer-2	Choice	REPORTED NOT SEEN
/tests_and_equipment/q3201_09a_elisa_washer-3	Choice	NOT AVAILABLE
/tests_and_equipment/q3201_09b_elisa_washer_function	Multiple Choice	3201-09b. ELISA washer functioning					#form/tests_and_equipment/q3201_09a_elisa_washer = '1' or #form/tests_and_equipment/q3201_09a_elisa_washer = '2'				no
/tests_and_equipment/q3201_09b_elisa_washer_function-1	Choice	YES
/tests_and_equipment/q3201_09b_elisa_washer_function-2	Choice	NO
/tests_and_equipment/q3201_09b_elisa_washer_function-8	Choice	DON'T KNOW
/tests_and_equipment/q3201_10a_elisa_reader	Multiple Choice	3201-10a. ELISA reader available									no
/tests_and_equipment/q3201_10a_elisa_reader-1	Choice	OBSERVED
/tests_and_equipment/q3201_10a_elisa_reader-2	Choice	REPORTED NOT SEEN
/tests_and_equipment/q3201_10a_elisa_reader-3	Choice	NOT AVAILABLE
/tests_and_equipment/q3201_10b_elisa_reader_function	Multiple Choice	3201-10b. ELISA reader functioning					#form/tests_and_equipment/q3201_10a_elisa_reader = '1' or #form/tests_and_equipment/q3201_10a_elisa_reader = '2'				no
/tests_and_equipment/q3201_10b_elisa_reader_function-1	Choice	YES
/tests_and_equipment/q3201_10b_elisa_reader_function-2	Choice	NO
/tests_and_equipment/q3201_10b_elisa_reader_function-8	Choice	DON'T KNOW
/tests_and_equipment/q3201_11a_incubator	Multiple Choice	3201-11a. Incubator available									no
/tests_and_equipment/q3201_11a_incubator-1	Choice	OBSERVED
/tests_and_equipment/q3201_11a_incubator-2	Choice	REPORTED NOT SEEN
/tests_and_equipment/q3201_11a_incubator-3	Choice	NOT AVAILABLE
/tests_and_equipment/q3201_11b_incubator_function	Multiple Choice	3201-11b. Incubator functioning					#form/tests_and_equipment/q3201_11a_incubator = '1' or #form/tests_and_equipment/q3201_11a_incubator = '2'				no
/tests_and_equipment/q3201_11b_incubator_function-1	Choice	YES
/tests_and_equipment/q3201_11b_incubator_function-2	Choice	NO
/tests_and_equipment/q3201_11b_incubator_function-8	Choice	DON'T KNOW
/tests_and_equipment/q3201_12a_elisa	Multiple Choice	3201-12a. Specific assay kit- HIV antibody testing by ELISA available									no
/tests_and_equipment/q3201_12a_elisa-1	Choice	OBSERVED
/tests_and_equipment/q3201_12a_elisa-2	Choice	REPORTED NOT SEEN
/tests_and_equipment/q3201_12a_elisa-3	Choice	NOT AVAILABLE
/tests_and_equipment/q3201_12b_elisa_function	Multiple Choice	3201-12b. Specific assay kit- HIV antibody testing by ELISA functioning					#form/tests_and_equipment/q3201_12a_elisa = '1' or #form/tests_and_equipment/q3201_12a_elisa = '2'				no
/tests_and_equipment/q3201_12b_elisa_function-1	Choice	YES
/tests_and_equipment/q3201_12b_elisa_function-2	Choice	NO
/tests_and_equipment/q3201_12b_elisa_function-8	Choice	DON'T KNOW
/tests_and_equipment/q3202_accredited_microscopist	Multiple Choice	3202. Does this facility have an accredited/certified microscopist?									no
/tests_and_equipment/q3202_accredited_microscopist-1	Choice	YES
/tests_and_equipment/q3202_accredited_microscopist-2	Choice	NO
/tb_services_offered	Question List	TB Services Offered					#form/facility_information/q1800_tb_services = '1' and #form/facility_information/q3000_diagnostic_testing = '1'				no
/tb_services_offered/tb_services_offered	Label	TB Services Offered									no
/tb_services_offered/q3301_ziehl-neelsen_testing	Multiple Choice	3301. Does this facility do Ziehl-Neelsen testing for TB (AFB) onsite or offsite?									no
/tb_services_offered/q3301_ziehl-neelsen_testing-1	Choice	YES, ONSITE
/tb_services_offered/q3301_ziehl-neelsen_testing-2	Choice	YES, OFFSITE
/tb_services_offered/q3301_ziehl-neelsen_testing-3	Choice	NO
/tb_services_offered/afb_testing_onsite_questions	Group	AFB Testing Onsite Questions					#form/tb_services_offered/q3301_ziehl-neelsen_testing = '1'				no
/tb_services_offered/afb_testing_onsite_questions/q3302_instructions	Label	3302. I would like to know if the following equipment items for TB testing are available and functional today._x000D_ ASK TO SEE THE ITEMS									no
/tb_services_offered/afb_testing_onsite_questions/q3302_01a_fluorescence_microscope	Multiple Choice	3302-01a. Fluorescence microscope (FM) available									no
/tb_services_offered/afb_testing_onsite_questions/q3302_01a_fluorescence_microscope-1	Choice	OBSERVED
/tb_services_offered/afb_testing_onsite_questions/q3302_01a_fluorescence_microscope-2	Choice	REPORTED NOT SEEN
/tb_services_offered/afb_testing_onsite_questions/q3302_01a_fluorescence_microscope-3	Choice	NOT AVAILABLE
/tb_services_offered/afb_testing_onsite_questions/q3302_01b_fluorescence_microscope_function	Multiple Choice	3302-01b. Fluorescence microscope (FM) functioning					#form/tb_services_offered/afb_testing_onsite_questions/q3302_01a_fluorescence_microscope = '1' or #form/tb_services_offered/afb_testing_onsite_questions/q3302_01a_fluorescence_microscope = '2'				no
/tb_services_offered/afb_testing_onsite_questions/q3302_01b_fluorescence_microscope_function-1	Choice	YES
/tb_services_offered/afb_testing_onsite_questions/q3302_01b_fluorescence_microscope_function-2	Choice	NO
/tb_services_offered/afb_testing_onsite_questions/q3302_01b_fluorescence_microscope_function-8	Choice	DON'T KNOW
/tb_services_offered/afb_testing_onsite_questions/q3302_02a_ziehl-neelsen_stain	Multiple Choice	3302-02a. Ziehl-Neelsen stain available									no
/tb_services_offered/afb_testing_onsite_questions/q3302_02a_ziehl-neelsen_stain-1	Choice	OBSERVED
/tb_services_offered/afb_testing_onsite_questions/q3302_02a_ziehl-neelsen_stain-2	Choice	REPORTED NOT SEEN
/tb_services_offered/afb_testing_onsite_questions/q3302_02a_ziehl-neelsen_stain-3	Choice	NOT AVAILABLE
/tb_services_offered/afb_testing_onsite_questions/q3302_02b_ziehl-neelsen_stain_function	Multiple Choice	3302-02b. Ziehl-Neelsen stain functioning					#form/tb_services_offered/afb_testing_onsite_questions/q3302_02a_ziehl-neelsen_stain = '1' or #form/tb_services_offered/afb_testing_onsite_questions/q3302_02a_ziehl-neelsen_stain = '2'				no
/tb_services_offered/afb_testing_onsite_questions/q3302_02b_ziehl-neelsen_stain_function-1	Choice	YES
/tb_services_offered/afb_testing_onsite_questions/q3302_02b_ziehl-neelsen_stain_function-2	Choice	NO
/tb_services_offered/afb_testing_onsite_questions/q3302_02b_ziehl-neelsen_stain_function-8	Choice	DON'T KNOW
/tb_services_offered/afb_testing_onsite_questions/q3302_03a_auramine_rhodamine_stain	Multiple Choice	3302-03a. Auramine Rhodamine stain for fluorescent microscopy available									no
/tb_services_offered/afb_testing_onsite_questions/q3302_03a_auramine_rhodamine_stain-1	Choice	OBSERVED
/tb_services_offered/afb_testing_onsite_questions/q3302_03a_auramine_rhodamine_stain-2	Choice	REPORTED NOT SEEN
/tb_services_offered/afb_testing_onsite_questions/q3302_03a_auramine_rhodamine_stain-3	Choice	NOT AVAILABLE
/tb_services_offered/afb_testing_onsite_questions/q3302_03b_auramine_rhodamine_stain_function	Multiple Choice	3302-03b. Auramine Rhodamine stain for fluorescent microscopy functioning					#form/tb_services_offered/afb_testing_onsite_questions/q3302_03a_auramine_rhodamine_stain = '1' or #form/tb_services_offered/afb_testing_onsite_questions/q3302_03a_auramine_rhodamine_stain = '2'				no
/tb_services_offered/afb_testing_onsite_questions/q3302_03b_auramine_rhodamine_stain_function-1	Choice	YES
/tb_services_offered/afb_testing_onsite_questions/q3302_03b_auramine_rhodamine_stain_function-2	Choice	NO
/tb_services_offered/afb_testing_onsite_questions/q3302_03b_auramine_rhodamine_stain_function-8	Choice	DON'T KNOW
/tb_services_offered/q3303_tb_resistance_testing	Multiple Choice	3303. Does this facility conduct Xpert MTB/RIF diagnostic testing for TB onsite or offsite?									no
/tb_services_offered/q3303_tb_resistance_testing-1	Choice	YES, ONSITE
/tb_services_offered/q3303_tb_resistance_testing-2	Choice	YES, OFFSITE
/tb_services_offered/q3303_tb_resistance_testing-3	Choice	NO
/tb_services_offered/xpert_mtbrif_testing_questions	Group	Xpert MTB/RIF Testing Questions					#form/tb_services_offered/q3303_tb_resistance_testing = '1'				no
/tb_services_offered/xpert_mtbrif_testing_questions/q3304_instructions	Label	3304. Please tell me if the following equipment items for Xpert MTB/RIF diagnostic testing for TB are available and functional today._x000D_ ASK TO SEE THE ITEMS									no
/tb_services_offered/xpert_mtbrif_testing_questions/q3304_01a_genexpert_4	Multiple Choice	3304-01a. GeneXpert 4 module unit with laptop available									no
/tb_services_offered/xpert_mtbrif_testing_questions/q3304_01a_genexpert_4-1	Choice	OBSERVED
/tb_services_offered/xpert_mtbrif_testing_questions/q3304_01a_genexpert_4-2	Choice	REPORTED NOT SEEN
/tb_services_offered/xpert_mtbrif_testing_questions/q3304_01a_genexpert_4-3	Choice	NOT AVAILABLE
/tb_services_offered/xpert_mtbrif_testing_questions/q3304_01b_genexpert_4_function	Multiple Choice	3304-01b. GeneXpert 4 module unit with laptop functioning					#form/tb_services_offered/xpert_mtbrif_testing_questions/q3304_01a_genexpert_4 = '1' or #form/tb_services_offered/xpert_mtbrif_testing_questions/q3304_01a_genexpert_4 = '2'				no
/tb_services_offered/xpert_mtbrif_testing_questions/q3304_01b_genexpert_4_function-1	Choice	YES
/tb_services_offered/xpert_mtbrif_testing_questions/q3304_01b_genexpert_4_function-2	Choice	NO
/tb_services_offered/xpert_mtbrif_testing_questions/q3304_01b_genexpert_4_function-8	Choice	DON'T KNOW
/tb_services_offered/xpert_mtbrif_testing_questions/q3304_02a_tb_rapid_test_cartridge	Multiple Choice	3304-02a. TB rapid test cartridge available									no
/tb_services_offered/xpert_mtbrif_testing_questions/q3304_02a_tb_rapid_test_cartridge-1	Choice	OBSERVED
/tb_services_offered/xpert_mtbrif_testing_questions/q3304_02a_tb_rapid_test_cartridge-2	Choice	REPORTED NOT SEEN
/tb_services_offered/xpert_mtbrif_testing_questions/q3304_02a_tb_rapid_test_cartridge-3	Choice	NOT AVAILABLE
/tb_services_offered/xpert_mtbrif_testing_questions/q3304_02b_tb_rapid_test_cartridge_function	Multiple Choice	3304-02b. TB rapid test cartridge functioning					#form/tb_services_offered/xpert_mtbrif_testing_questions/q3304_02a_tb_rapid_test_cartridge = '1' or #form/tb_services_offered/xpert_mtbrif_testing_questions/q3304_02a_tb_rapid_test_cartridge = '2'				no
/tb_services_offered/xpert_mtbrif_testing_questions/q3304_02b_tb_rapid_test_cartridge_function-1	Choice	YES
/tb_services_offered/xpert_mtbrif_testing_questions/q3304_02b_tb_rapid_test_cartridge_function-2	Choice	NO
/tb_services_offered/xpert_mtbrif_testing_questions/q3304_02b_tb_rapid_test_cartridge_function-8	Choice	DON'T KNOW
/q3400_liver_renal_function	Multiple Choice	3400. Does this facility conduct liver function /renal function tests and/or white blood counts onsite or offsite?					#form/facility_information/q3000_diagnostic_testing = '1'				no
/q3400_liver_renal_function-1	Choice	YES, ONSITE
/q3400_liver_renal_function-2	Choice	YES, OFFSITE
/q3400_liver_renal_function-3	Choice	NO
/liverrenal_function_tests	Question List	Liver/Renal Function Tests					#form/facility_information/q3000_diagnostic_testing = '1' and (#form/q3400_liver_renal_function = '1' or #form/q3400_liver_renal_function = '2')				no
/liverrenal_function_tests/liverrenal_function_tests	Label	Liver/Renal Function Tests									no
/liverrenal_function_tests/q3401_instructions	Label	3401. Does this facility conduct the following liver and renal function tests onsite or offsite?									no
/liverrenal_function_tests/q3401_01_alt_testing	Multiple Choice	3401-01. ALT testing									no
/liverrenal_function_tests/q3401_01_alt_testing-1	Choice	YES, ONSITE
/liverrenal_function_tests/q3401_01_alt_testing-2	Choice	YES, OFFSITE
/liverrenal_function_tests/q3401_01_alt_testing-3	Choice	DON'T CONDUCT THE TEST
/liverrenal_function_tests/q3401_02_other_liver_function	Multiple Choice	3401-02. Other liver function testing (such as bilirubin)									no
/liverrenal_function_tests/q3401_02_other_liver_function-1	Choice	YES, ONSITE
/liverrenal_function_tests/q3401_02_other_liver_function-2	Choice	YES, OFFSITE
/liverrenal_function_tests/q3401_02_other_liver_function-3	Choice	DON'T CONDUCT THE TEST
/liverrenal_function_tests/q3401_03_serum_creatinine	Multiple Choice	3401-03. Serum creatinine testing									no
/liverrenal_function_tests/q3401_03_serum_creatinine-1	Choice	YES, ONSITE
/liverrenal_function_tests/q3401_03_serum_creatinine-2	Choice	YES, OFFSITE
/liverrenal_function_tests/q3401_03_serum_creatinine-3	Choice	DON'T CONDUCT THE TEST
/liverrenal_function_tests/q3401_04_other_renal_function	Multiple Choice	3401-04. Other renal function testing (such as urea nitrogen)									no
/liverrenal_function_tests/q3401_04_other_renal_function-1	Choice	YES, ONSITE
/liverrenal_function_tests/q3401_04_other_renal_function-2	Choice	YES, OFFSITE
/liverrenal_function_tests/q3401_04_other_renal_function-3	Choice	DON'T CONDUCT THE TEST
/liverrenal_function_tests/q3402_instructions	Label	3402. Please tell me if the following equipment items and reagents for liver and kidney function testing are available and functional today._x000D_ ASK TO SEE THE ITEMS									no
/liverrenal_function_tests/liver_function_test_onsite_questions	Group	Liver Function Test Onsite Questions					#form/liverrenal_function_tests/q3401_01_alt_testing = '1' or #form/liverrenal_function_tests/q3401_02_other_liver_function = '1' or #form/liverrenal_function_tests/q3401_03_serum_creatinine = '1' or #form/liverrenal_function_tests/q3401_04_other_renal_function = '1'				no
/liverrenal_function_tests/liver_function_test_onsite_questions/q3402_01a_biochemistry_analyzer	Multiple Choice	3402-01a. Biochemistry analyzer available									no
/liverrenal_function_tests/liver_function_test_onsite_questions/q3402_01a_biochemistry_analyzer-1	Choice	OBSERVED
/liverrenal_function_tests/liver_function_test_onsite_questions/q3402_01a_biochemistry_analyzer-2	Choice	REPORTED NOT SEEN
/liverrenal_function_tests/liver_function_test_onsite_questions/q3402_01a_biochemistry_analyzer-3	Choice	NOT AVAILABLE
/liverrenal_function_tests/liver_function_test_onsite_questions/q3402_01b_biochemistry_analyzer_function	Multiple Choice	3402-01b. Biochemistry analyzer functioning					#form/liverrenal_function_tests/liver_function_test_onsite_questions/q3402_01a_biochemistry_analyzer = '1' or #form/liverrenal_function_tests/liver_function_test_onsite_questions/q3402_01a_biochemistry_analyzer = '2'				no
/liverrenal_function_tests/liver_function_test_onsite_questions/q3402_01b_biochemistry_analyzer_function-1	Choice	YES
/liverrenal_function_tests/liver_function_test_onsite_questions/q3402_01b_biochemistry_analyzer_function-2	Choice	NO
/liverrenal_function_tests/liver_function_test_onsite_questions/q3402_01b_biochemistry_analyzer_function-8	Choice	DON'T KNOW
/liverrenal_function_tests/liver_function_test_onsite_questions/q3402_02a_centrifuge	Multiple Choice	3402-02a. Centrifuge available									no
/liverrenal_function_tests/liver_function_test_onsite_questions/q3402_02a_centrifuge-1	Choice	OBSERVED
/liverrenal_function_tests/liver_function_test_onsite_questions/q3402_02a_centrifuge-2	Choice	REPORTED NOT SEEN
/liverrenal_function_tests/liver_function_test_onsite_questions/q3402_02a_centrifuge-3	Choice	NOT AVAILABLE
/liverrenal_function_tests/liver_function_test_onsite_questions/q3402_02b_centrifuge_function	Multiple Choice	3402-02b. Centrifuge functioning					#form/liverrenal_function_tests/liver_function_test_onsite_questions/q3402_02a_centrifuge = '1' or #form/liverrenal_function_tests/liver_function_test_onsite_questions/q3402_02a_centrifuge = '2'				no
/liverrenal_function_tests/liver_function_test_onsite_questions/q3402_02b_centrifuge_function-1	Choice	YES
/liverrenal_function_tests/liver_function_test_onsite_questions/q3402_02b_centrifuge_function-2	Choice	NO
/liverrenal_function_tests/liver_function_test_onsite_questions/q3402_02b_centrifuge_function-8	Choice	DON'T KNOW
/liverrenal_function_tests/liver_function_test_onsite_questions/q3402_03a_sak_liver_function_test	Multiple Choice	3402-03a. Specific assay kit(s)- liver function test available									no
/liverrenal_function_tests/liver_function_test_onsite_questions/q3402_03a_sak_liver_function_test-1	Choice	OBSERVED
/liverrenal_function_tests/liver_function_test_onsite_questions/q3402_03a_sak_liver_function_test-2	Choice	REPORTED NOT SEEN
/liverrenal_function_tests/liver_function_test_onsite_questions/q3402_03a_sak_liver_function_test-3	Choice	NOT AVAILABLE
/liverrenal_function_tests/liver_function_test_onsite_questions/q3402_03b_sak_liver_function_test_function	Multiple Choice	3402-03b. Specific assay kit(s)- liver function test functioning					#form/liverrenal_function_tests/liver_function_test_onsite_questions/q3402_03a_sak_liver_function_test = '1' or #form/liverrenal_function_tests/liver_function_test_onsite_questions/q3402_03a_sak_liver_function_test = '2'				no
/liverrenal_function_tests/liver_function_test_onsite_questions/q3402_03b_sak_liver_function_test_function-1	Choice	YES
/liverrenal_function_tests/liver_function_test_onsite_questions/q3402_03b_sak_liver_function_test_function-2	Choice	NO
/liverrenal_function_tests/liver_function_test_onsite_questions/q3402_03b_sak_liver_function_test_function-8	Choice	DON'T KNOW
/liverrenal_function_tests/liver_function_test_onsite_questions/q3402_04a_sak_renal_function	Multiple Choice	3402-04a. Specific assay kit(s)- renal function test available									no
/liverrenal_function_tests/liver_function_test_onsite_questions/q3402_04a_sak_renal_function-1	Choice	OBSERVED
/liverrenal_function_tests/liver_function_test_onsite_questions/q3402_04a_sak_renal_function-2	Choice	REPORTED NOT SEEN
/liverrenal_function_tests/liver_function_test_onsite_questions/q3402_04a_sak_renal_function-3	Choice	NOT AVAILABLE
/liverrenal_function_tests/liver_function_test_onsite_questions/q3402_04b_sak_renal_function_function	Multiple Choice	3402-04b. Specific assay kit(s)- renal function test function					#form/liverrenal_function_tests/liver_function_test_onsite_questions/q3402_04a_sak_renal_function = '1' or #form/liverrenal_function_tests/liver_function_test_onsite_questions/q3402_04a_sak_renal_function = '2'				no
/liverrenal_function_tests/liver_function_test_onsite_questions/q3402_04b_sak_renal_function_function-1	Choice	YES
/liverrenal_function_tests/liver_function_test_onsite_questions/q3402_04b_sak_renal_function_function-2	Choice	NO
/liverrenal_function_tests/liver_function_test_onsite_questions/q3402_04b_sak_renal_function_function-8	Choice	DON'T KNOW
/blood_testing_and_cd4	Question List	Blood Testing and CD4					#form/facility_information/q3000_diagnostic_testing = '1' and (#form/q3400_liver_renal_function = '1' or #form/q3400_liver_renal_function = '2')				no
/blood_testing_and_cd4/blood_testing_and_cd4_count	Label	Blood Testing and CD4 Count									no
/blood_testing_and_cd4/q3403_full_blood_count	Multiple Choice	3403. Does this facility do full blood count and differential testing onsite or offsite?									no
/blood_testing_and_cd4/q3403_full_blood_count-1	Choice	YES, ONSITE
/blood_testing_and_cd4/q3403_full_blood_count-2	Choice	YES, OFFSITE
/blood_testing_and_cd4/q3403_full_blood_count-3	Choice	DON'T CONDUCT THE TEST
/blood_testing_and_cd4/q3404_instructions	Label	3404. Please tell me if the following equipment items and reagents for full blood count testing are available and functional today._x000D_ ASK TO SEE THE ITEMS					#form/blood_testing_and_cd4/q3403_full_blood_count = '1'				no
/blood_testing_and_cd4/q3401_01a_haematology_analyzer	Multiple Choice	3404-01a. Haematology analyzer (for full blood count) available					#form/blood_testing_and_cd4/q3403_full_blood_count = '1'				no
/blood_testing_and_cd4/q3401_01a_haematology_analyzer-1	Choice	OBSERVED
/blood_testing_and_cd4/q3401_01a_haematology_analyzer-2	Choice	REPORTED NOT SEEN
/blood_testing_and_cd4/q3401_01a_haematology_analyzer-3	Choice	NOT AVAILABLE
/blood_testing_and_cd4/q3404_01b_haematology_analyzer_function	Multiple Choice	3404-01b. Haematology analyzer (for full blood count) functioning					#form/blood_testing_and_cd4/q3401_01a_haematology_analyzer = '1' or #form/blood_testing_and_cd4/q3401_01a_haematology_analyzer = '2'				no
/blood_testing_and_cd4/q3404_01b_haematology_analyzer_function-1	Choice	YES
/blood_testing_and_cd4/q3404_01b_haematology_analyzer_function-2	Choice	NO
/blood_testing_and_cd4/q3404_01b_haematology_analyzer_function-8	Choice	DON'T KNOW
/blood_testing_and_cd4/q3404_02a_blood_count_stains	Multiple Choice	3404-02a. Stains for full blood count and differential available					#form/blood_testing_and_cd4/q3403_full_blood_count = '1'				no
/blood_testing_and_cd4/q3404_02a_blood_count_stains-1	Choice	OBSERVED
/blood_testing_and_cd4/q3404_02a_blood_count_stains-2	Choice	REPORTED NOT SEEN
/blood_testing_and_cd4/q3404_02a_blood_count_stains-3	Choice	NOT AVAILABLE
/blood_testing_and_cd4/q3404_02b_blood_count_stains_function	Multiple Choice	3404-02b. Stains for full blood count and differential functioning					#form/blood_testing_and_cd4/q3404_02a_blood_count_stains = '1' or #form/blood_testing_and_cd4/q3404_02a_blood_count_stains = '2'				no
/blood_testing_and_cd4/q3404_02b_blood_count_stains_function-1	Choice	YES
/blood_testing_and_cd4/q3404_02b_blood_count_stains_function-2	Choice	NO
/blood_testing_and_cd4/q3404_02b_blood_count_stains_function-8	Choice	DON'T KNOW
/blood_testing_and_cd4/q3405_cd4_count	Multiple Choice	3405. Does this facility do CD4 count (absolute and percentage) testing onsite or offsite?									no
/blood_testing_and_cd4/q3405_cd4_count-1	Choice	YES, ONSITE
/blood_testing_and_cd4/q3405_cd4_count-2	Choice	YES, OFFSITE
/blood_testing_and_cd4/q3405_cd4_count-3	Choice	NO
/blood_testing_and_cd4/q3406_instructions	Label	3406. Please tell me if the following equipment items for CD4 testing are available and functional today._x000D_ ASK TO SEE THE ITEMS					#form/blood_testing_and_cd4/q3405_cd4_count = '1'				no
/blood_testing_and_cd4/q3406_01a_cd4_counter	Multiple Choice	3406-01a. CD4 counter available					#form/blood_testing_and_cd4/q3405_cd4_count = '1'				no
/blood_testing_and_cd4/q3406_01a_cd4_counter-1	Choice	OBSERVED
/blood_testing_and_cd4/q3406_01a_cd4_counter-2	Choice	REPORTED NOT SEEN
/blood_testing_and_cd4/q3406_01a_cd4_counter-3	Choice	NOT AVAILABLE
/blood_testing_and_cd4/q3406_01b_cd4_counter_function	Multiple Choice	3406-01b. CD4 counter functioning					#form/blood_testing_and_cd4/q3406_01a_cd4_counter = '1' or #form/blood_testing_and_cd4/q3406_01a_cd4_counter = '2'				no
/blood_testing_and_cd4/q3406_01b_cd4_counter_function-1	Choice	YES
/blood_testing_and_cd4/q3406_01b_cd4_counter_function-2	Choice	NO
/blood_testing_and_cd4/q3406_01b_cd4_counter_function-8	Choice	DON'T KNOW
/blood_testing_and_cd4/q3406_02a_cd4_test	Multiple Choice	3406-02a. Specific assay kit- CD4 test available					#form/blood_testing_and_cd4/q3405_cd4_count = '1'				no
/blood_testing_and_cd4/q3406_02a_cd4_test-1	Choice	OBSERVED
/blood_testing_and_cd4/q3406_02a_cd4_test-2	Choice	REPORTED NOT SEEN
/blood_testing_and_cd4/q3406_02a_cd4_test-3	Choice	NOT AVAILABLE
/blood_testing_and_cd4/q3406_02b_sak_cd4_test_function	Multiple Choice	3406-02b. Specific assay kit- CD4 test functioning					#form/blood_testing_and_cd4/q3406_02a_cd4_test = '1' or #form/blood_testing_and_cd4/q3406_02a_cd4_test = '2'				no
/blood_testing_and_cd4/q3406_02b_sak_cd4_test_function-1	Choice	YES
/blood_testing_and_cd4/q3406_02b_sak_cd4_test_function-2	Choice	NO
/blood_testing_and_cd4/q3406_02b_sak_cd4_test_function-8	Choice	DON'T KNOW
/blood_group_serology_questions	Group	Blood Group Serology Questions					#form/facility_information/q3000_diagnostic_testing = '1'				no
/blood_group_serology_questions/q3500_blood_group_serology	Multiple Choice	3500. Does this facility conduct blood group serology onsite or offsite?									no
/blood_group_serology_questions/q3500_blood_group_serology-1	Choice	YES, ONSITE
/blood_group_serology_questions/q3500_blood_group_serology-2	Choice	YES, OFFSITE
/blood_group_serology_questions/q3500_blood_group_serology-3	Choice	NO
/blood_group_serology_questions/blood_group_serology_questions	Group	Blood Group Serology Questions					#form/blood_group_serology_questions/q3500_blood_group_serology = '1' or #form/blood_group_serology_questions/q3500_blood_group_serology = '2'				no
/blood_group_serology_questions/blood_group_serology_questions/q3501_instructions	Label	3501. Does this facility conduct the following blood group serology tests onsite or offsite?									no
/blood_group_serology_questions/blood_group_serology_questions/q3501_01_abo_blood_grouping	Multiple Choice	3501-01. ABO blood grouping testing									no
/blood_group_serology_questions/blood_group_serology_questions/q3501_01_abo_blood_grouping-1	Choice	YES, ONSITE
/blood_group_serology_questions/blood_group_serology_questions/q3501_01_abo_blood_grouping-2	Choice	YES, OFFSITE
/blood_group_serology_questions/blood_group_serology_questions/q3501_01_abo_blood_grouping-3	Choice	DON'T CONDUCT THE TEST
/blood_group_serology_questions/blood_group_serology_questions/q3501_02_rhesus_blood_grouping	Multiple Choice	3501-02. Rhesus blood grouping testing									no
/blood_group_serology_questions/blood_group_serology_questions/q3501_02_rhesus_blood_grouping-1	Choice	YES, ONSITE
/blood_group_serology_questions/blood_group_serology_questions/q3501_02_rhesus_blood_grouping-2	Choice	YES, OFFSITE
/blood_group_serology_questions/blood_group_serology_questions/q3501_02_rhesus_blood_grouping-3	Choice	DON'T CONDUCT THE TEST
/blood_group_serology_questions/blood_group_serology_questions/q3501_03_cross-match_direct	Multiple Choice	3501-03. Cross-match testing by direct agglutination									no
/blood_group_serology_questions/blood_group_serology_questions/q3501_03_cross-match_direct-1	Choice	YES, ONSITE
/blood_group_serology_questions/blood_group_serology_questions/q3501_03_cross-match_direct-2	Choice	YES, OFFSITE
/blood_group_serology_questions/blood_group_serology_questions/q3501_03_cross-match_direct-3	Choice	DON'T CONDUCT THE TEST
/blood_group_serology_questions/blood_group_serology_questions/q3501_04_cross-match_indirect	Multiple Choice	3501-04. Cross-match testing by indirect anti-globulin testing or other test with equivalent sensitivity									no
/blood_group_serology_questions/blood_group_serology_questions/q3501_04_cross-match_indirect-1	Choice	YES, ONSITE
/blood_group_serology_questions/blood_group_serology_questions/q3501_04_cross-match_indirect-2	Choice	YES, OFFSITE
/blood_group_serology_questions/blood_group_serology_questions/q3501_04_cross-match_indirect-3	Choice	DON'T CONDUCT THE TEST
/blood_group_serology_questions/blood_group_serology_questions/blood_group_serology_onsite_questions	Group	Blood Group Serology Onsite Questions					#form/blood_group_serology_questions/blood_group_serology_questions/q3501_03_cross-match_direct = '1' or #form/blood_group_serology_questions/blood_group_serology_questions/q3501_02_rhesus_blood_grouping = '1' or #form/blood_group_serology_questions/blood_group_serology_questions/q3501_01_abo_blood_grouping = '1' or #form/blood_group_serology_questions/blood_group_serology_questions/q3501_04_cros…				no
/blood_group_serology_questions/blood_group_serology_questions/blood_group_serology_onsite_questions/q3502_instructions	Label	3502. Please tell me if the following equipment items and reagents for blood typing and cross match are available and functional today._x000D_ ASK TO SEE THE ITEMS									no
/blood_group_serology_questions/blood_group_serology_questions/blood_group_serology_onsite_questions/q3502_01a_centrifuge	Multiple Choice	3502-01a. Centrifuge available									no
/blood_group_serology_questions/blood_group_serology_questions/blood_group_serology_onsite_questions/q3502_01a_centrifuge-1	Choice	OBSERVED
/blood_group_serology_questions/blood_group_serology_questions/blood_group_serology_onsite_questions/q3502_01a_centrifuge-2	Choice	REPORTED NOT SEEN
/blood_group_serology_questions/blood_group_serology_questions/blood_group_serology_onsite_questions/q3502_01a_centrifuge-3	Choice	NOT AVAILABLE
/blood_group_serology_questions/blood_group_serology_questions/blood_group_serology_onsite_questions/q3502_01b_centrifuge_function	Multiple Choice	3502-01b. Centrifuge functioning					#form/blood_group_serology_questions/blood_group_serology_questions/blood_group_serology_onsite_questions/q3502_01a_centrifuge = '1' or #form/blood_group_serology_questions/blood_group_serology_questions/blood_group_serology_onsite_questions/q3502_01a_centrifuge = '2'				no
/blood_group_serology_questions/blood_group_serology_questions/blood_group_serology_onsite_questions/q3502_01b_centrifuge_function-1	Choice	YES
/blood_group_serology_questions/blood_group_serology_questions/blood_group_serology_onsite_questions/q3502_01b_centrifuge_function-2	Choice	NO
/blood_group_serology_questions/blood_group_serology_questions/blood_group_serology_onsite_questions/q3502_01b_centrifuge_function-8	Choice	DON'T KNOW
/blood_group_serology_questions/blood_group_serology_questions/blood_group_serology_onsite_questions/q3502_02a_incubator	Multiple Choice	3502-02a. 37° C incubator available									no
/blood_group_serology_questions/blood_group_serology_questions/blood_group_serology_onsite_questions/q3502_02a_incubator-1	Choice	OBSERVED
/blood_group_serology_questions/blood_group_serology_questions/blood_group_serology_onsite_questions/q3502_02a_incubator-2	Choice	REPORTED NOT SEEN
/blood_group_serology_questions/blood_group_serology_questions/blood_group_serology_onsite_questions/q3502_02a_incubator-3	Choice	NOT AVAILABLE
/blood_group_serology_questions/blood_group_serology_questions/blood_group_serology_onsite_questions/q3502_02b_incubator_function	Multiple Choice	3502-02b. 37° C incubator functioning					#form/blood_group_serology_questions/blood_group_serology_questions/blood_group_serology_onsite_questions/q3502_02a_incubator = '1' or #form/blood_group_serology_questions/blood_group_serology_questions/blood_group_serology_onsite_questions/q3502_02a_incubator = '2'				no
/blood_group_serology_questions/blood_group_serology_questions/blood_group_serology_onsite_questions/q3502_02b_incubator_function-1	Choice	YES
/blood_group_serology_questions/blood_group_serology_questions/blood_group_serology_onsite_questions/q3502_02b_incubator_function-2	Choice	NO
/blood_group_serology_questions/blood_group_serology_questions/blood_group_serology_onsite_questions/q3502_02b_incubator_function-8	Choice	DON'T KNOW
/blood_group_serology_questions/blood_group_serology_questions/blood_group_serology_onsite_questions/q3502_03a_grouping_sera	Multiple Choice	3502-03a. Grouping sera available									no
/blood_group_serology_questions/blood_group_serology_questions/blood_group_serology_onsite_questions/q3502_03a_grouping_sera-1	Choice	OBSERVED
/blood_group_serology_questions/blood_group_serology_questions/blood_group_serology_onsite_questions/q3502_03a_grouping_sera-2	Choice	REPORTED NOT SEEN
/blood_group_serology_questions/blood_group_serology_questions/blood_group_serology_onsite_questions/q3502_03a_grouping_sera-3	Choice	NOT AVAILABLE
/blood_group_serology_questions/blood_group_serology_questions/blood_group_serology_onsite_questions/q3502_03b_grouping_sera_function	Multiple Choice	3502-03b. Grouping sera functioning					#form/blood_group_serology_questions/blood_group_serology_questions/blood_group_serology_onsite_questions/q3502_03a_grouping_sera = '1' or #form/blood_group_serology_questions/blood_group_serology_questions/blood_group_serology_onsite_questions/q3502_03a_grouping_sera = '2'				no
/blood_group_serology_questions/blood_group_serology_questions/blood_group_serology_onsite_questions/q3502_03b_grouping_sera_function-1	Choice	YES
/blood_group_serology_questions/blood_group_serology_questions/blood_group_serology_onsite_questions/q3502_03b_grouping_sera_function-2	Choice	NO
/blood_group_serology_questions/blood_group_serology_questions/blood_group_serology_onsite_questions/q3502_03b_grouping_sera_function-8	Choice	DON'T KNOW
/hospital_diagnostics	Question List	Hospital Diagnostics					#form/facility_information/q3000_diagnostic_testing = '1' and (#form/facility_information/q007_type_of_facility = 'national_referral_hospital' or #form/facility_information/q007_type_of_facility = 'districtprovincial_hospital')				no
/hospital_diagnostics/hospital_diagnostics	Label	Hospital Diagnostics									no
/hospital_diagnostics/q3601_instructions	Label	3601. Does this facility conduct the following tests onsite or offsite?									no
/hospital_diagnostics/q3601_01_serum_electrolyte	Multiple Choice	3601-01. Serum electrolyte testing									no
/hospital_diagnostics/q3601_01_serum_electrolyte-1	Choice	YES, ONSITE
/hospital_diagnostics/q3601_01_serum_electrolyte-2	Choice	YES, OFFSITE
/hospital_diagnostics/q3601_01_serum_electrolyte-3	Choice	DON'T CONDUCT THE TEST
/hospital_diagnostics/q3601_02_urine_microscopy	Multiple Choice	3601-02. Urine microscopy testing									no
/hospital_diagnostics/q3601_02_urine_microscopy-1	Choice	YES, ONSITE
/hospital_diagnostics/q3601_02_urine_microscopy-2	Choice	YES, OFFSITE
/hospital_diagnostics/q3601_02_urine_microscopy-3	Choice	DON'T CONDUCT THE TEST
/hospital_diagnostics/q3601_03_syphilis_serology	Multiple Choice	3601-03. Syphilis serology testing									no
/hospital_diagnostics/q3601_03_syphilis_serology-1	Choice	YES, ONSITE
/hospital_diagnostics/q3601_03_syphilis_serology-2	Choice	YES, OFFSITE
/hospital_diagnostics/q3601_03_syphilis_serology-3	Choice	DON'T CONDUCT THE TEST
/hospital_diagnostics/q3601_04_gram_stain	Multiple Choice	3601-04. Gram stain testing									no
/hospital_diagnostics/q3601_04_gram_stain-1	Choice	YES, ONSITE
/hospital_diagnostics/q3601_04_gram_stain-2	Choice	YES, OFFSITE
/hospital_diagnostics/q3601_04_gram_stain-3	Choice	DON'T CONDUCT THE TEST
/hospital_diagnostics/q3601_05_csf_counts	Multiple Choice	3601-05. CSF/ body fluid counts									no
/hospital_diagnostics/q3601_05_csf_counts-1	Choice	YES, ONSITE
/hospital_diagnostics/q3601_05_csf_counts-2	Choice	YES, OFFSITE
/hospital_diagnostics/q3601_05_csf_counts-3	Choice	DON'T CONDUCT THE TEST
/hospital_diagnostics/q3601_06_cryptococcal_antigen	Multiple Choice	3601-06. Cryptococcal antigen testing									no
/hospital_diagnostics/q3601_06_cryptococcal_antigen-1	Choice	YES, ONSITE
/hospital_diagnostics/q3601_06_cryptococcal_antigen-2	Choice	YES, OFFSITE
/hospital_diagnostics/q3601_06_cryptococcal_antigen-3	Choice	DON'T CONDUCT THE TEST
/hospital_diagnostics/q3601_07_pcr	Multiple Choice	3601-07. Molecular biological technique for HIV viral load or HIV early-infant diagnosis (PCR)									no
/hospital_diagnostics/q3601_07_pcr-1	Choice	YES, ONSITE
/hospital_diagnostics/q3601_07_pcr-2	Choice	YES, OFFSITE
/hospital_diagnostics/q3601_07_pcr-3	Choice	DON'T CONDUCT THE TEST
/hospital_diagnostics/q3602_instructions	Label	3602. Please tell me if the following equipment items and reagents are available and functional today:_x000D_ ASK TO SEE THE ITEMS									no
/hospital_diagnostics/q3602_01a_sak_serum_electrolyte	Multiple Choice	3602-01a. Specific assay kit- serum electrolyte test available									no
/hospital_diagnostics/q3602_01a_sak_serum_electrolyte-1	Choice	OBSERVED
/hospital_diagnostics/q3602_01a_sak_serum_electrolyte-2	Choice	REPORTED NOT SEEN
/hospital_diagnostics/q3602_01a_sak_serum_electrolyte-3	Choice	NOT AVAILABLE
/hospital_diagnostics/q3602_01b_sak_serum_electrolyte_function	Multiple Choice	3602-01b. Specific assay kit- serum electrolyte test functioning					#form/hospital_diagnostics/q3602_01a_sak_serum_electrolyte = '1' or #form/hospital_diagnostics/q3602_01a_sak_serum_electrolyte = '2'				no
/hospital_diagnostics/q3602_01b_sak_serum_electrolyte_function-1	Choice	YES
/hospital_diagnostics/q3602_01b_sak_serum_electrolyte_function-2	Choice	NO
/hospital_diagnostics/q3602_01b_sak_serum_electrolyte_function-8	Choice	DON'T KNOW
/hospital_diagnostics/q3602_02a_sak_syphilis	Multiple Choice	3602-02a. Specific assay kit- syphilis serology available									no
/hospital_diagnostics/q3602_02a_sak_syphilis-1	Choice	OBSERVED
/hospital_diagnostics/q3602_02a_sak_syphilis-2	Choice	REPORTED NOT SEEN
/hospital_diagnostics/q3602_02a_sak_syphilis-3	Choice	NOT AVAILABLE
/hospital_diagnostics/q3602_02b_sak_syphilis_function	Multiple Choice	3602-02b. Specific assay kit- syphilis serology functioning					#form/hospital_diagnostics/q3602_02a_sak_syphilis = '1' or #form/hospital_diagnostics/q3602_02a_sak_syphilis = '2'				no
/hospital_diagnostics/q3602_02b_sak_syphilis_function-1	Choice	YES
/hospital_diagnostics/q3602_02b_sak_syphilis_function-2	Choice	NO
/hospital_diagnostics/q3602_02b_sak_syphilis_function-8	Choice	DON'T KNOW
/hospital_diagnostics/q2602_03a_gram_stains	Multiple Choice	3602-03a. Gram stains available									no
/hospital_diagnostics/q2602_03a_gram_stains-1	Choice	OBSERVED
/hospital_diagnostics/q2602_03a_gram_stains-2	Choice	REPORTED NOT SEEN
/hospital_diagnostics/q2602_03a_gram_stains-3	Choice	NOT AVAILABLE
/hospital_diagnostics/q3602_03b_gram_stains_function	Multiple Choice	3602-03b. Gram stains functioning					#form/hospital_diagnostics/q2602_03a_gram_stains = '1' or #form/hospital_diagnostics/q2602_03a_gram_stains = '2'				no
/hospital_diagnostics/q3602_03b_gram_stains_function-1	Choice	YES
/hospital_diagnostics/q3602_03b_gram_stains_function-2	Choice	NO
/hospital_diagnostics/q3602_03b_gram_stains_function-8	Choice	DON'T KNOW
/hospital_diagnostics/q3602_04a_white_blood	Multiple Choice	3602-04a. White blood counting chamber available									no
/hospital_diagnostics/q3602_04a_white_blood-1	Choice	OBSERVED
/hospital_diagnostics/q3602_04a_white_blood-2	Choice	REPORTED NOT SEEN
/hospital_diagnostics/q3602_04a_white_blood-3	Choice	NOT AVAILABLE
/hospital_diagnostics/q3602_04b_white_blood_function	Multiple Choice	3602-04b. White blood counting chamber functioning					#form/hospital_diagnostics/q3602_04a_white_blood = '1' or #form/hospital_diagnostics/q3602_04a_white_blood = '2'				no
/hospital_diagnostics/q3602_04b_white_blood_function-1	Choice	YES
/hospital_diagnostics/q3602_04b_white_blood_function-2	Choice	NO
/hospital_diagnostics/q3602_04b_white_blood_function-8	Choice	DON'T KNOW
/hospital_diagnostics/q3602_05a_sak_cryptococcal	Multiple Choice	3602-05a. Specific assay kit- cryptococcal antigen test available									no
/hospital_diagnostics/q3602_05a_sak_cryptococcal-1	Choice	OBSERVED
/hospital_diagnostics/q3602_05a_sak_cryptococcal-2	Choice	REPORTED NOT SEEN
/hospital_diagnostics/q3602_05a_sak_cryptococcal-3	Choice	NOT AVAILABLE
/hospital_diagnostics/q3602_05b_sak_cryptococcal_function	Multiple Choice	3602-05b. Specific assay kit- cryptococcal antigen test functioning					#form/hospital_diagnostics/q3602_05a_sak_cryptococcal = '1' or #form/hospital_diagnostics/q3602_05a_sak_cryptococcal = '2'				no
/hospital_diagnostics/q3602_05b_sak_cryptococcal_function-1	Choice	YES
/hospital_diagnostics/q3602_05b_sak_cryptococcal_function-2	Choice	NO
/hospital_diagnostics/q3602_05b_sak_cryptococcal_function-8	Choice	DON'T KNOW
/hospital_diagnostics/q3602_06a_viral_load	Multiple Choice	3602-06a. Assay specific automated system for estimating HIV viral load available									no
/hospital_diagnostics/q3602_06a_viral_load-1	Choice	OBSERVED
/hospital_diagnostics/q3602_06a_viral_load-2	Choice	REPORTED NOT SEEN
/hospital_diagnostics/q3602_06a_viral_load-3	Choice	NOT AVAILABLE
/hospital_diagnostics/q3602_06b_viral_load_function	Multiple Choice	3602-06b. Assay specific automated system for estimating HIV viral load functioning					#form/hospital_diagnostics/q3602_06a_viral_load = '1' or #form/hospital_diagnostics/q3602_06a_viral_load = '2'				no
/hospital_diagnostics/q3602_06b_viral_load_function-1	Choice	YES
/hospital_diagnostics/q3602_06b_viral_load_function-2	Choice	NO
/hospital_diagnostics/q3602_06b_viral_load_function-8	Choice	DON'T KNOW
/hospital_diagnostics/q3602_07a_centrifuge	Multiple Choice	3602-07a. Centrifuge available									no
/hospital_diagnostics/q3602_07a_centrifuge-1	Choice	OBSERVED
/hospital_diagnostics/q3602_07a_centrifuge-2	Choice	REPORTED NOT SEEN
/hospital_diagnostics/q3602_07a_centrifuge-3	Choice	NOT AVAILABLE
/hospital_diagnostics/q3602_07b_centrifuge_function	Multiple Choice	3602-07b. Centrifuge functioning					#form/hospital_diagnostics/q3602_07a_centrifuge = '1' or #form/hospital_diagnostics/q3602_07a_centrifuge = '2'				no
/hospital_diagnostics/q3602_07b_centrifuge_function-1	Choice	YES
/hospital_diagnostics/q3602_07b_centrifuge_function-2	Choice	NO
/hospital_diagnostics/q3602_07b_centrifuge_function-8	Choice	DON'T KNOW
/hospital_diagnostics/q3602_08a_vortex_mixer	Multiple Choice	3602-08a. Vortex mixer available									no
/hospital_diagnostics/q3602_08a_vortex_mixer-1	Choice	OBSERVED
/hospital_diagnostics/q3602_08a_vortex_mixer-2	Choice	REPORTED NOT SEEN
/hospital_diagnostics/q3602_08a_vortex_mixer-3	Choice	NOT AVAILABLE
/hospital_diagnostics/q3602_08b_vortex_mixer_function	Multiple Choice	3602-08b. Vortex mixer functioning					#form/hospital_diagnostics/q3602_08a_vortex_mixer = '1' or #form/hospital_diagnostics/q3602_08a_vortex_mixer = '2'				no
/hospital_diagnostics/q3602_08b_vortex_mixer_function-1	Choice	YES
/hospital_diagnostics/q3602_08b_vortex_mixer_function-2	Choice	NO
/hospital_diagnostics/q3602_08b_vortex_mixer_function-8	Choice	DON'T KNOW
/hospital_diagnostics/q3602_09a_pipettes	Multiple Choice	3602-09a. Pipettes available									no
/hospital_diagnostics/q3602_09a_pipettes-1	Choice	OBSERVED
/hospital_diagnostics/q3602_09a_pipettes-2	Choice	REPORTED NOT SEEN
/hospital_diagnostics/q3602_09a_pipettes-3	Choice	NOT AVAILABLE
/hospital_diagnostics/q3602_09b_pipettes_function	Multiple Choice	3602-09b. Pipettes functioning					#form/hospital_diagnostics/q3602_09a_pipettes = '1' or #form/hospital_diagnostics/q3602_09a_pipettes = '2'				no
/hospital_diagnostics/q3602_09b_pipettes_function-1	Choice	YES
/hospital_diagnostics/q3602_09b_pipettes_function-2	Choice	NO
/hospital_diagnostics/q3602_09b_pipettes_function-8	Choice	DON'T KNOW
/hospital_diagnostics/q3602_10a_biochemistry_analyzer	Multiple Choice	3602-10a. Biochemistry analyzer available									no
/hospital_diagnostics/q3602_10a_biochemistry_analyzer-1	Choice	OBSERVED
/hospital_diagnostics/q3602_10a_biochemistry_analyzer-2	Choice	REPORTED NOT SEEN
/hospital_diagnostics/q3602_10a_biochemistry_analyzer-3	Choice	NOT AVAILABLE
/hospital_diagnostics/q3602_10b_biochemistry_analyzer_function	Multiple Choice	3602-10b. Biochemistry analyzer functioning					#form/hospital_diagnostics/q3602_10a_biochemistry_analyzer = '1' or #form/hospital_diagnostics/q3602_10a_biochemistry_analyzer = '2'				no
/hospital_diagnostics/q3602_10b_biochemistry_analyzer_function-1	Choice	YES
/hospital_diagnostics/q3602_10b_biochemistry_analyzer_function-2	Choice	NO
/hospital_diagnostics/q3602_10b_biochemistry_analyzer_function-8	Choice	DON'T KNOW
/hospital_diagnostics/q3603_xray_ultrasound_ct	Multiple Choice	3603. Does this facility perform diagnostic x-rays, ultrasound, or computerized tomography?									no
/hospital_diagnostics/q3603_xray_ultrasound_ct-1	Choice	YES
/hospital_diagnostics/q3603_xray_ultrasound_ct-2	Choice	NO
/hospital_diagnostics/x-ray_questions	Group	X-Ray Questions					#form/hospital_diagnostics/q3603_xray_ultrasound_ct = '1'				no
/hospital_diagnostics/x-ray_questions/q3604_instructions	Label	3604. Please tell me if the following imaging equipment items are available and functional today._x000D_ ASK TO SEE THE ITEMS									no
/hospital_diagnostics/x-ray_questions/q3604_01a_xray_machine	Multiple Choice	3604-01a. X-ray machine available									no
/hospital_diagnostics/x-ray_questions/q3604_01a_xray_machine-1	Choice	OBSERVED
/hospital_diagnostics/x-ray_questions/q3604_01a_xray_machine-2	Choice	REPORTED NOT SEEN
/hospital_diagnostics/x-ray_questions/q3604_01a_xray_machine-3	Choice	NOT AVAILABLE
/hospital_diagnostics/x-ray_questions/q3604_01b_xray_machine_function	Multiple Choice	3604-01b. X-ray machine functioning					#form/hospital_diagnostics/x-ray_questions/q3604_01a_xray_machine = '1' or #form/hospital_diagnostics/x-ray_questions/q3604_01a_xray_machine = '2'				no
/hospital_diagnostics/x-ray_questions/q3604_01b_xray_machine_function-1	Choice	YES
/hospital_diagnostics/x-ray_questions/q3604_01b_xray_machine_function-2	Choice	NO
/hospital_diagnostics/x-ray_questions/q3604_01b_xray_machine_function-8	Choice	DON'T KNOW
/hospital_diagnostics/x-ray_questions/q3604_02a_ultrasound_equipment	Multiple Choice	3604-02a. Ultrasound equipment available									no
/hospital_diagnostics/x-ray_questions/q3604_02a_ultrasound_equipment-1	Choice	OBSERVED
/hospital_diagnostics/x-ray_questions/q3604_02a_ultrasound_equipment-2	Choice	REPORTED NOT SEEN
/hospital_diagnostics/x-ray_questions/q3604_02a_ultrasound_equipment-3	Choice	NOT AVAILABLE
/hospital_diagnostics/x-ray_questions/q3604_02b_ultrasound_equipment_function	Multiple Choice	3604-02b. Ultrasound equipment functioning					#form/hospital_diagnostics/x-ray_questions/q3604_02a_ultrasound_equipment = '1' or #form/hospital_diagnostics/x-ray_questions/q3604_02a_ultrasound_equipment = '2'				no
/hospital_diagnostics/x-ray_questions/q3604_02b_ultrasound_equipment_function-1	Choice	YES
/hospital_diagnostics/x-ray_questions/q3604_02b_ultrasound_equipment_function-2	Choice	NO
/hospital_diagnostics/x-ray_questions/q3604_02b_ultrasound_equipment_function-8	Choice	DON'T KNOW
/hospital_diagnostics/x-ray_questions/q3604_03a_ct_scan	Multiple Choice	3604-03a. CT scan available									no
/hospital_diagnostics/x-ray_questions/q3604_03a_ct_scan-1	Choice	OBSERVED
/hospital_diagnostics/x-ray_questions/q3604_03a_ct_scan-2	Choice	REPORTED NOT SEEN
/hospital_diagnostics/x-ray_questions/q3604_03a_ct_scan-3	Choice	NOT AVAILABLE
/hospital_diagnostics/x-ray_questions/q3604_03b_ct_scan_function	Multiple Choice	3604-03b. CT scan functioning					#form/hospital_diagnostics/x-ray_questions/q3604_03a_ct_scan = '1' or #form/hospital_diagnostics/x-ray_questions/q3604_03a_ct_scan = '2'				no
/hospital_diagnostics/x-ray_questions/q3604_03b_ct_scan_function-1	Choice	YES
/hospital_diagnostics/x-ray_questions/q3604_03b_ct_scan_function-2	Choice	NO
/hospital_diagnostics/x-ray_questions/q3604_03b_ct_scan_function-8	Choice	DON'T KNOW
/hospital_diagnostics/x-ray_questions/q3604_04a_ecg	Multiple Choice	3604-04a. ECG available									no
/hospital_diagnostics/x-ray_questions/q3604_04a_ecg-1	Choice	OBSERVED
/hospital_diagnostics/x-ray_questions/q3604_04a_ecg-2	Choice	REPORTED NOT SEEN
/hospital_diagnostics/x-ray_questions/q3604_04a_ecg-3	Choice	NOT AVAILABLE
/hospital_diagnostics/x-ray_questions/q3604_04b_ecg_function	Multiple Choice	3604-04b. ECG functioning					#form/hospital_diagnostics/x-ray_questions/q3604_04a_ecg = '1' or #form/hospital_diagnostics/x-ray_questions/q3604_04a_ecg = '2'				no
/hospital_diagnostics/x-ray_questions/q3604_04b_ecg_function-1	Choice	YES
/hospital_diagnostics/x-ray_questions/q3604_04b_ecg_function-2	Choice	NO
/hospital_diagnostics/x-ray_questions/q3604_04b_ecg_function-8	Choice	DON'T KNOW
/Q4000_stock_commodities	Multiple Choice	4000. Does this facility stock medicines, vaccines, or contraceptive commodities?									no
/Q4000_stock_commodities-1	Choice	YES
/Q4000_stock_commodities-2	Choice	NO
/section_7_medicines_and_commodities	Question List	SECTION 7: MEDICINES AND COMMODITIES					#form/Q4000_stock_commodities = '1'				no
/section_7_medicines_and_commodities/section_7_medicines_and_commodities	Label	SECTION 7: MEDICINES AND COMMODITIES									no
/section_7_medicines_and_commodities/ask_to_be_shown_the_main_location_in_the_facility_where_medicines_and_other	Label	ASK TO BE SHOWN THE MAIN LOCATION IN THE FACILITY WHERE MEDICINES AND OTHER SUPPLIES ARE STORED. FIND THE PERSON MOST KNOWLEDGEABLE ABOUT STORAGE AND MANAGEMENT OF MEDICINES AND SUPPLIES IN THE FACILITY. INTRODUCE YOURSELF, EXPLAIN THE PURPOSE OF THE SURVEY AND ASK THE FOLLOWING QUESTIONS.									no
/section_7_medicines_and_commodities/section7_instructions	Label	I would like to know if the following medicines are available today in this facility. I would also like to observe the medicines that are available. If any of the medicines I mention is stored in another location in the facility, please tell me where in the facility it is stored so I can go there to verify.									no
/section_7_medicines_and_commodities/q4001_instructions	Label	4001. Are any of the following medicines for the treatment of infectious diseases available in the facility today?_x000D_ CHECK TO SEE IF AT LEAST ONE OF EACH MEDICINE IS VALID (NOT EXPIRED)									no
/section_7_medicines_and_commodities/q4001_01_co-trimoxazole_captab_oral_antibiotic	Multiple Choice	4001-01. Co-trimoxazole cap/tab (Oral antibiotic)									no
/section_7_medicines_and_commodities/q4001_01_co-trimoxazole_captab_oral_antibiotic-1	Choice	OBSERVED AVAILABLE: AT LEAST ONE VALID
/section_7_medicines_and_commodities/q4001_01_co-trimoxazole_captab_oral_antibiotic-2	Choice	OBSERVED AVAILABLE: AVAILABLE NON VALID
/section_7_medicines_and_commodities/q4001_01_co-trimoxazole_captab_oral_antibiotic-3	Choice	NOT OBSERVED: REPORTED AVAILABLE BUT NOT SEEN
/section_7_medicines_and_commodities/q4001_01_co-trimoxazole_captab_oral_antibiotic-4	Choice	NOT OBSERVED: NOT AVAILABLE TODAY
/section_7_medicines_and_commodities/q4001_01_co-trimoxazole_captab_oral_antibiotic-5	Choice	NOT OBSERVED: NEVER AVAILABLE
/section_7_medicines_and_commodities/q4001-02_fluconazole_captab	Multiple Choice	4001-02. Fluconazole cap/tab									no
/section_7_medicines_and_commodities/q4001-02_fluconazole_captab-1	Choice	OBSERVED AVAILABLE: AT LEAST ONE VALID
/section_7_medicines_and_commodities/q4001-02_fluconazole_captab-2	Choice	OBSERVED AVAILABLE: AVAILABLE NON VALID
/section_7_medicines_and_commodities/q4001-02_fluconazole_captab-3	Choice	NOT OBSERVED: REPORTED AVAILABLE BUT NOT SEEN
/section_7_medicines_and_commodities/q4001-02_fluconazole_captab-4	Choice	NOT OBSERVED: NOT AVAILABLE TODAY
/section_7_medicines_and_commodities/q4001-02_fluconazole_captab-5	Choice	NOT OBSERVED: NEVER AVAILABLE
/section_7_medicines_and_commodities/q4001_03_albendazole_captab	Multiple Choice	4001-03. Albendazole or Mebendazole cap/tab									no
/section_7_medicines_and_commodities/q4001_03_albendazole_captab-1	Choice	OBSERVED AVAILABLE: AT LEAST ONE VALID
/section_7_medicines_and_commodities/q4001_03_albendazole_captab-2	Choice	OBSERVED AVAILABLE: AVAILABLE NON VALID
/section_7_medicines_and_commodities/q4001_03_albendazole_captab-3	Choice	NOT OBSERVED: REPORTED AVAILABLE BUT NOT SEEN
/section_7_medicines_and_commodities/q4001_03_albendazole_captab-4	Choice	NOT OBSERVED: NOT AVAILABLE TODAY
/section_7_medicines_and_commodities/q4001_03_albendazole_captab-5	Choice	NOT OBSERVED: NEVER AVAILABLE
/section_7_medicines_and_commodities/q4001_04_metronidazole_captab	Multiple Choice	4001-04. Metronidazole cap/tab									no
/section_7_medicines_and_commodities/q4001_04_metronidazole_captab-1	Choice	OBSERVED AVAILABLE: AT LEAST ONE VALID
/section_7_medicines_and_commodities/q4001_04_metronidazole_captab-2	Choice	OBSERVED AVAILABLE: AVAILABLE NON VALID
/section_7_medicines_and_commodities/q4001_04_metronidazole_captab-3	Choice	NOT OBSERVED: REPORTED AVAILABLE BUT NOT SEEN
/section_7_medicines_and_commodities/q4001_04_metronidazole_captab-4	Choice	NOT OBSERVED: NOT AVAILABLE TODAY
/section_7_medicines_and_commodities/q4001_04_metronidazole_captab-5	Choice	NOT OBSERVED: NEVER AVAILABLE
/section_7_medicines_and_commodities/q4001_05_amoxicillin_captab	Multiple Choice	4001-05. Amoxicillin cap/tab									no
/section_7_medicines_and_commodities/q4001_05_amoxicillin_captab-1	Choice	OBSERVED AVAILABLE: AT LEAST ONE VALID
/section_7_medicines_and_commodities/q4001_05_amoxicillin_captab-2	Choice	OBSERVED AVAILABLE: AVAILABLE NON VALID
/section_7_medicines_and_commodities/q4001_05_amoxicillin_captab-3	Choice	NOT OBSERVED: REPORTED AVAILABLE BUT NOT SEEN
/section_7_medicines_and_commodities/q4001_05_amoxicillin_captab-4	Choice	NOT OBSERVED: NOT AVAILABLE TODAY
/section_7_medicines_and_commodities/q4001_05_amoxicillin_captab-5	Choice	NOT OBSERVED: NEVER AVAILABLE
/section_7_medicines_and_commodities/q4001_06_ceftriaxone_injection	Multiple Choice	4001-06. Ceftriaxone injection									no
/section_7_medicines_and_commodities/q4001_06_ceftriaxone_injection-1	Choice	OBSERVED AVAILABLE: AT LEAST ONE VALID
/section_7_medicines_and_commodities/q4001_06_ceftriaxone_injection-2	Choice	OBSERVED AVAILABLE: AVAILABLE NON VALID
/section_7_medicines_and_commodities/q4001_06_ceftriaxone_injection-3	Choice	NOT OBSERVED: REPORTED AVAILABLE BUT NOT SEEN
/section_7_medicines_and_commodities/q4001_06_ceftriaxone_injection-4	Choice	NOT OBSERVED: NOT AVAILABLE TODAY
/section_7_medicines_and_commodities/q4001_06_ceftriaxone_injection-5	Choice	NOT OBSERVED: NEVER AVAILABLE
/section_7_medicines_and_commodities/q4001_07_ciprofloxacin_captab	Multiple Choice	4001-07. Ciprofloxacin cap/tab									no
/section_7_medicines_and_commodities/q4001_07_ciprofloxacin_captab-1	Choice	OBSERVED AVAILABLE: AT LEAST ONE VALID
/section_7_medicines_and_commodities/q4001_07_ciprofloxacin_captab-2	Choice	OBSERVED AVAILABLE: AVAILABLE NON VALID
/section_7_medicines_and_commodities/q4001_07_ciprofloxacin_captab-3	Choice	NOT OBSERVED: REPORTED AVAILABLE BUT NOT SEEN
/section_7_medicines_and_commodities/q4001_07_ciprofloxacin_captab-4	Choice	NOT OBSERVED: NOT AVAILABLE TODAY
/section_7_medicines_and_commodities/q4001_07_ciprofloxacin_captab-5	Choice	NOT OBSERVED: NEVER AVAILABLE
/section_7_medicines_and_commodities/q4002_instructions	Label	4002. Are any of the following medicines for the management of non-communicable diseases available in the facility today?_x000D_ CHECK TO SEE IF AT LEAST ONE OF EACH MEDICINE IS VALID (NOT EXPIRED)									no
/section_7_medicines_and_commodities/q4002_01_metformin_captab	Multiple Choice	4002-01. Metformin cap/tab									no
/section_7_medicines_and_commodities/q4002_01_metformin_captab-1	Choice	OBSERVED AVAILABLE: AT LEAST ONE VALID
/section_7_medicines_and_commodities/q4002_01_metformin_captab-2	Choice	OBSERVED AVAILABLE: AVAILABLE NON VALID
/section_7_medicines_and_commodities/q4002_01_metformin_captab-3	Choice	NOT OBSERVED: REPORTED AVAILABLE BUT NOT SEEN
/section_7_medicines_and_commodities/q4002_01_metformin_captab-4	Choice	NOT OBSERVED: NOT AVAILABLE TODAY
/section_7_medicines_and_commodities/q4002_01_metformin_captab-5	Choice	NOT OBSERVED: NEVER AVAILABLE
/section_7_medicines_and_commodities/q4002_02_insulin_regular_injection	Multiple Choice	4002-02. Insulin regular injection									no
/section_7_medicines_and_commodities/q4002_02_insulin_regular_injection-1	Choice	OBSERVED AVAILABLE: AT LEAST ONE VALID
/section_7_medicines_and_commodities/q4002_02_insulin_regular_injection-2	Choice	OBSERVED AVAILABLE: AVAILABLE NON VALID
/section_7_medicines_and_commodities/q4002_02_insulin_regular_injection-3	Choice	NOT OBSERVED: REPORTED AVAILABLE BUT NOT SEEN
/section_7_medicines_and_commodities/q4002_02_insulin_regular_injection-4	Choice	NOT OBSERVED: NOT AVAILABLE TODAY
/section_7_medicines_and_commodities/q4002_02_insulin_regular_injection-5	Choice	NOT OBSERVED: NEVER AVAILABLE
/section_7_medicines_and_commodities/q4002_03_glucose_50_injection	Multiple Choice	4002-03. Glucose 50% injection									no
/section_7_medicines_and_commodities/q4002_03_glucose_50_injection-1	Choice	OBSERVED AVAILABLE: AT LEAST ONE VALID
/section_7_medicines_and_commodities/q4002_03_glucose_50_injection-2	Choice	OBSERVED AVAILABLE: AVAILABLE NON VALID
/section_7_medicines_and_commodities/q4002_03_glucose_50_injection-3	Choice	NOT OBSERVED: REPORTED AVAILABLE BUT NOT SEEN
/section_7_medicines_and_commodities/q4002_03_glucose_50_injection-4	Choice	NOT OBSERVED: NOT AVAILABLE TODAY
/section_7_medicines_and_commodities/q4002_03_glucose_50_injection-5	Choice	NOT OBSERVED: NEVER AVAILABLE
/section_7_medicines_and_commodities/q4002_04_ace_inhibitor	Multiple Choice	4002-04. ACE inhibitor (e.g. enalapril, lisinopril, ramipril, perindopril)									no
/section_7_medicines_and_commodities/q4002_04_ace_inhibitor-1	Choice	OBSERVED AVAILABLE: AT LEAST ONE VALID
/section_7_medicines_and_commodities/q4002_04_ace_inhibitor-2	Choice	OBSERVED AVAILABLE: AVAILABLE NON VALID
/section_7_medicines_and_commodities/q4002_04_ace_inhibitor-3	Choice	NOT OBSERVED: REPORTED AVAILABLE BUT NOT SEEN
/section_7_medicines_and_commodities/q4002_04_ace_inhibitor-4	Choice	NOT OBSERVED: NOT AVAILABLE TODAY
/section_7_medicines_and_commodities/q4002_04_ace_inhibitor-5	Choice	NOT OBSERVED: NEVER AVAILABLE
/section_7_medicines_and_commodities/q4002_05_thiazide	Multiple Choice	4002-05. Thiazide (e.g. hydrochlorothiazide)									no
/section_7_medicines_and_commodities/q4002_05_thiazide-1	Choice	OBSERVED AVAILABLE: AT LEAST ONE VALID
/section_7_medicines_and_commodities/q4002_05_thiazide-2	Choice	OBSERVED AVAILABLE: AVAILABLE NON VALID
/section_7_medicines_and_commodities/q4002_05_thiazide-3	Choice	NOT OBSERVED: REPORTED AVAILABLE BUT NOT SEEN
/section_7_medicines_and_commodities/q4002_05_thiazide-4	Choice	NOT OBSERVED: NOT AVAILABLE TODAY
/section_7_medicines_and_commodities/q4002_05_thiazide-5	Choice	NOT OBSERVED: NEVER AVAILABLE
/section_7_medicines_and_commodities/q4002_06_beta_blocker	Multiple Choice	4002-06. Beta blocker (e.g.bisoprolol, metoprolol, carvedilol, atenolol)									no
/section_7_medicines_and_commodities/q4002_06_beta_blocker-1	Choice	OBSERVED AVAILABLE: AT LEAST ONE VALID
/section_7_medicines_and_commodities/q4002_06_beta_blocker-2	Choice	OBSERVED AVAILABLE: AVAILABLE NON VALID
/section_7_medicines_and_commodities/q4002_06_beta_blocker-3	Choice	NOT OBSERVED: REPORTED AVAILABLE BUT NOT SEEN
/section_7_medicines_and_commodities/q4002_06_beta_blocker-4	Choice	NOT OBSERVED: NOT AVAILABLE TODAY
/section_7_medicines_and_commodities/q4002_06_beta_blocker-5	Choice	NOT OBSERVED: NEVER AVAILABLE
/section_7_medicines_and_commodities/q4002_07_calcium_channel_blocker	Multiple Choice	4002-07. Calcium channel blocker (e.g. amlodipine)									no
/section_7_medicines_and_commodities/q4002_07_calcium_channel_blocker-1	Choice	OBSERVED AVAILABLE: AT LEAST ONE VALID
/section_7_medicines_and_commodities/q4002_07_calcium_channel_blocker-2	Choice	OBSERVED AVAILABLE: AVAILABLE NON VALID
/section_7_medicines_and_commodities/q4002_07_calcium_channel_blocker-3	Choice	NOT OBSERVED: REPORTED AVAILABLE BUT NOT SEEN
/section_7_medicines_and_commodities/q4002_07_calcium_channel_blocker-4	Choice	NOT OBSERVED: NOT AVAILABLE TODAY
/section_7_medicines_and_commodities/q4002_07_calcium_channel_blocker-5	Choice	NOT OBSERVED: NEVER AVAILABLE
/section_7_medicines_and_commodities/q4002_08_aspirin_captab	Multiple Choice	4002-08. Aspirin cap/tab									no
/section_7_medicines_and_commodities/q4002_08_aspirin_captab-1	Choice	OBSERVED AVAILABLE: AT LEAST ONE VALID
/section_7_medicines_and_commodities/q4002_08_aspirin_captab-2	Choice	OBSERVED AVAILABLE: AVAILABLE NON VALID
/section_7_medicines_and_commodities/q4002_08_aspirin_captab-3	Choice	NOT OBSERVED: REPORTED AVAILABLE BUT NOT SEEN
/section_7_medicines_and_commodities/q4002_08_aspirin_captab-4	Choice	NOT OBSERVED: NOT AVAILABLE TODAY
/section_7_medicines_and_commodities/q4002_08_aspirin_captab-5	Choice	NOT OBSERVED: NEVER AVAILABLE
/section_7_medicines_and_commodities/q4002_09_beclomethasone_inhaler	Multiple Choice	4002-09. Beclomethasone inhaler									no
/section_7_medicines_and_commodities/q4002_09_beclomethasone_inhaler-1	Choice	OBSERVED AVAILABLE: AT LEAST ONE VALID
/section_7_medicines_and_commodities/q4002_09_beclomethasone_inhaler-2	Choice	OBSERVED AVAILABLE: AVAILABLE NON VALID
/section_7_medicines_and_commodities/q4002_09_beclomethasone_inhaler-3	Choice	NOT OBSERVED: REPORTED AVAILABLE BUT NOT SEEN
/section_7_medicines_and_commodities/q4002_09_beclomethasone_inhaler-4	Choice	NOT OBSERVED: NOT AVAILABLE TODAY
/section_7_medicines_and_commodities/q4002_09_beclomethasone_inhaler-5	Choice	NOT OBSERVED: NEVER AVAILABLE
/section_7_medicines_and_commodities/q4002_10_prednisolone_captab	Multiple Choice	4002-10. Prednisolone cap/tab									no
/section_7_medicines_and_commodities/q4002_10_prednisolone_captab-1	Choice	OBSERVED AVAILABLE: AT LEAST ONE VALID
/section_7_medicines_and_commodities/q4002_10_prednisolone_captab-2	Choice	OBSERVED AVAILABLE: AVAILABLE NON VALID
/section_7_medicines_and_commodities/q4002_10_prednisolone_captab-3	Choice	NOT OBSERVED: REPORTED AVAILABLE BUT NOT SEEN
/section_7_medicines_and_commodities/q4002_10_prednisolone_captab-4	Choice	NOT OBSERVED: NOT AVAILABLE TODAY
/section_7_medicines_and_commodities/q4002_10_prednisolone_captab-5	Choice	NOT OBSERVED: NEVER AVAILABLE
/section_7_medicines_and_commodities/q4002_11_hydrocortisone_injection	Multiple Choice	4002-11. Hydrocortisone injection									no
/section_7_medicines_and_commodities/q4002_11_hydrocortisone_injection-1	Choice	OBSERVED AVAILABLE: AT LEAST ONE VALID
/section_7_medicines_and_commodities/q4002_11_hydrocortisone_injection-2	Choice	OBSERVED AVAILABLE: AVAILABLE NON VALID
/section_7_medicines_and_commodities/q4002_11_hydrocortisone_injection-3	Choice	NOT OBSERVED: REPORTED AVAILABLE BUT NOT SEEN
/section_7_medicines_and_commodities/q4002_11_hydrocortisone_injection-4	Choice	NOT OBSERVED: NOT AVAILABLE TODAY
/section_7_medicines_and_commodities/q4002_11_hydrocortisone_injection-5	Choice	NOT OBSERVED: NEVER AVAILABLE
/section_7_medicines_and_commodities/q4002_12_epinephrine_injection	Multiple Choice	4002-12. Epinephrine injection									no
/section_7_medicines_and_commodities/q4002_12_epinephrine_injection-1	Choice	OBSERVED AVAILABLE: AT LEAST ONE VALID
/section_7_medicines_and_commodities/q4002_12_epinephrine_injection-2	Choice	OBSERVED AVAILABLE: AVAILABLE NON VALID
/section_7_medicines_and_commodities/q4002_12_epinephrine_injection-3	Choice	NOT OBSERVED: REPORTED AVAILABLE BUT NOT SEEN
/section_7_medicines_and_commodities/q4002_12_epinephrine_injection-4	Choice	NOT OBSERVED: NOT AVAILABLE TODAY
/section_7_medicines_and_commodities/q4002_12_epinephrine_injection-5	Choice	NOT OBSERVED: NEVER AVAILABLE
/section_7_medicines_and_commodities/q4002_13_furosemide_captab	Multiple Choice	4002-13. Furosemide cap/tab									no
/section_7_medicines_and_commodities/q4002_13_furosemide_captab-1	Choice	OBSERVED AVAILABLE: AT LEAST ONE VALID
/section_7_medicines_and_commodities/q4002_13_furosemide_captab-2	Choice	OBSERVED AVAILABLE: AVAILABLE NON VALID
/section_7_medicines_and_commodities/q4002_13_furosemide_captab-3	Choice	NOT OBSERVED: REPORTED AVAILABLE BUT NOT SEEN
/section_7_medicines_and_commodities/q4002_13_furosemide_captab-4	Choice	NOT OBSERVED: NOT AVAILABLE TODAY
/section_7_medicines_and_commodities/q4002_13_furosemide_captab-5	Choice	NOT OBSERVED: NEVER AVAILABLE
/section_7_medicines_and_commodities/q4002_14_glibenclamide_captab	Multiple Choice	4002-14. Glibenclamide cap/tab									no
/section_7_medicines_and_commodities/q4002_14_glibenclamide_captab-1	Choice	OBSERVED AVAILABLE: AT LEAST ONE VALID
/section_7_medicines_and_commodities/q4002_14_glibenclamide_captab-2	Choice	OBSERVED AVAILABLE: AVAILABLE NON VALID
/section_7_medicines_and_commodities/q4002_14_glibenclamide_captab-3	Choice	NOT OBSERVED: REPORTED AVAILABLE BUT NOT SEEN
/section_7_medicines_and_commodities/q4002_14_glibenclamide_captab-4	Choice	NOT OBSERVED: NOT AVAILABLE TODAY
/section_7_medicines_and_commodities/q4002_14_glibenclamide_captab-5	Choice	NOT OBSERVED: NEVER AVAILABLE
/section_7_medicines_and_commodities/q4002_15_gliclazide_tab	Multiple Choice	4002-15. Gliclazide tablet or glipizide tablet									no
/section_7_medicines_and_commodities/q4002_15_gliclazide_tab-1	Choice	OBSERVED AVAILABLE: AT LEAST ONE VALID
/section_7_medicines_and_commodities/q4002_15_gliclazide_tab-2	Choice	OBSERVED AVAILABLE: AVAILABLE NON VALID
/section_7_medicines_and_commodities/q4002_15_gliclazide_tab-3	Choice	NOT OBSERVED: REPORTED AVAILABLE BUT NOT SEEN
/section_7_medicines_and_commodities/q4002_15_gliclazide_tab-4	Choice	NOT OBSERVED: NOT AVAILABLE TODAY
/section_7_medicines_and_commodities/q4002_15_gliclazide_tab-5	Choice	NOT OBSERVED: NEVER AVAILABLE
/section_7_medicines_and_commodities/q4002_16_glyceryl_trinitrate_tab	Multiple Choice	4002-16. Glyceryl trinitrate sublingual tablet									no
/section_7_medicines_and_commodities/q4002_16_glyceryl_trinitrate_tab-1	Choice	OBSERVED AVAILABLE: AT LEAST ONE VALID
/section_7_medicines_and_commodities/q4002_16_glyceryl_trinitrate_tab-2	Choice	OBSERVED AVAILABLE: AVAILABLE NON VALID
/section_7_medicines_and_commodities/q4002_16_glyceryl_trinitrate_tab-3	Choice	NOT OBSERVED: REPORTED AVAILABLE BUT NOT SEEN
/section_7_medicines_and_commodities/q4002_16_glyceryl_trinitrate_tab-4	Choice	NOT OBSERVED: NOT AVAILABLE TODAY
/section_7_medicines_and_commodities/q4002_16_glyceryl_trinitrate_tab-5	Choice	NOT OBSERVED: NEVER AVAILABLE
/section_7_medicines_and_commodities/q4002_17_ibuprofen_tab	Multiple Choice	4002-17. Ibuprofen tablet									no
/section_7_medicines_and_commodities/q4002_17_ibuprofen_tab-1	Choice	OBSERVED AVAILABLE: AT LEAST ONE VALID
/section_7_medicines_and_commodities/q4002_17_ibuprofen_tab-2	Choice	OBSERVED AVAILABLE: AVAILABLE NON VALID
/section_7_medicines_and_commodities/q4002_17_ibuprofen_tab-3	Choice	NOT OBSERVED: REPORTED AVAILABLE BUT NOT SEEN
/section_7_medicines_and_commodities/q4002_17_ibuprofen_tab-4	Choice	NOT OBSERVED: NOT AVAILABLE TODAY
/section_7_medicines_and_commodities/q4002_17_ibuprofen_tab-5	Choice	NOT OBSERVED: NEVER AVAILABLE
/section_7_medicines_and_commodities/q4002_18_isosorbide_dinitrate_tab	Multiple Choice	4002-18. Isosorbide dinitrate tablet									no
/section_7_medicines_and_commodities/q4002_18_isosorbide_dinitrate_tab-1	Choice	OBSERVED AVAILABLE: AT LEAST ONE VALID
/section_7_medicines_and_commodities/q4002_18_isosorbide_dinitrate_tab-2	Choice	OBSERVED AVAILABLE: AVAILABLE NON VALID
/section_7_medicines_and_commodities/q4002_18_isosorbide_dinitrate_tab-3	Choice	NOT OBSERVED: REPORTED AVAILABLE BUT NOT SEEN
/section_7_medicines_and_commodities/q4002_18_isosorbide_dinitrate_tab-4	Choice	NOT OBSERVED: NOT AVAILABLE TODAY
/section_7_medicines_and_commodities/q4002_18_isosorbide_dinitrate_tab-5	Choice	NOT OBSERVED: NEVER AVAILABLE
/section_7_medicines_and_commodities/q4002_19_omeprazole_tab	Multiple Choice	4002-19. Omeprazole tablet or alternative such as pantoprazole, rabeprazole									no
/section_7_medicines_and_commodities/q4002_19_omeprazole_tab-1	Choice	OBSERVED AVAILABLE: AT LEAST ONE VALID
/section_7_medicines_and_commodities/q4002_19_omeprazole_tab-2	Choice	OBSERVED AVAILABLE: AVAILABLE NON VALID
/section_7_medicines_and_commodities/q4002_19_omeprazole_tab-3	Choice	NOT OBSERVED: REPORTED AVAILABLE BUT NOT SEEN
/section_7_medicines_and_commodities/q4002_19_omeprazole_tab-4	Choice	NOT OBSERVED: NOT AVAILABLE TODAY
/section_7_medicines_and_commodities/q4002_19_omeprazole_tab-5	Choice	NOT OBSERVED: NEVER AVAILABLE
/section_7_medicines_and_commodities/q4002_20_paracetamol_captab_adult	Multiple Choice	4002-20. Paracetamol cap/tab (adult oral formulation)									no
/section_7_medicines_and_commodities/q4002_20_paracetamol_captab_adult-1	Choice	OBSERVED AVAILABLE: AT LEAST ONE VALID
/section_7_medicines_and_commodities/q4002_20_paracetamol_captab_adult-2	Choice	OBSERVED AVAILABLE: AVAILABLE NON VALID
/section_7_medicines_and_commodities/q4002_20_paracetamol_captab_adult-3	Choice	NOT OBSERVED: REPORTED AVAILABLE BUT NOT SEEN
/section_7_medicines_and_commodities/q4002_20_paracetamol_captab_adult-4	Choice	NOT OBSERVED: NOT AVAILABLE TODAY
/section_7_medicines_and_commodities/q4002_20_paracetamol_captab_adult-5	Choice	NOT OBSERVED: NEVER AVAILABLE
/section_7_medicines_and_commodities/q4002_21_salbutamol_inhaler	Multiple Choice	4002-21. Salbutamol inhaler									no
/section_7_medicines_and_commodities/q4002_21_salbutamol_inhaler-1	Choice	OBSERVED AVAILABLE: AT LEAST ONE VALID
/section_7_medicines_and_commodities/q4002_21_salbutamol_inhaler-2	Choice	OBSERVED AVAILABLE: AVAILABLE NON VALID
/section_7_medicines_and_commodities/q4002_21_salbutamol_inhaler-3	Choice	NOT OBSERVED: REPORTED AVAILABLE BUT NOT SEEN
/section_7_medicines_and_commodities/q4002_21_salbutamol_inhaler-4	Choice	NOT OBSERVED: NOT AVAILABLE TODAY
/section_7_medicines_and_commodities/q4002_21_salbutamol_inhaler-5	Choice	NOT OBSERVED: NEVER AVAILABLE
/section_7_medicines_and_commodities/q4002_22_simvastatin_tab	Multiple Choice	4002-22. Simvastatin tablet or other statin e.g. atorvastatin, pravastatin, fluvastatin									no
/section_7_medicines_and_commodities/q4002_22_simvastatin_tab-1	Choice	OBSERVED AVAILABLE: AT LEAST ONE VALID
/section_7_medicines_and_commodities/q4002_22_simvastatin_tab-2	Choice	OBSERVED AVAILABLE: AVAILABLE NON VALID
/section_7_medicines_and_commodities/q4002_22_simvastatin_tab-3	Choice	NOT OBSERVED: REPORTED AVAILABLE BUT NOT SEEN
/section_7_medicines_and_commodities/q4002_22_simvastatin_tab-4	Choice	NOT OBSERVED: NOT AVAILABLE TODAY
/section_7_medicines_and_commodities/q4002_22_simvastatin_tab-5	Choice	NOT OBSERVED: NEVER AVAILABLE
/section_7_medicines_and_commodities/q4002_23_spironolactone_tab	Multiple Choice	4002-23. Spironolactone tablets									no
/section_7_medicines_and_commodities/q4002_23_spironolactone_tab-1	Choice	OBSERVED AVAILABLE: AT LEAST ONE VALID
/section_7_medicines_and_commodities/q4002_23_spironolactone_tab-2	Choice	OBSERVED AVAILABLE: AVAILABLE NON VALID
/section_7_medicines_and_commodities/q4002_23_spironolactone_tab-3	Choice	NOT OBSERVED: REPORTED AVAILABLE BUT NOT SEEN
/section_7_medicines_and_commodities/q4002_23_spironolactone_tab-4	Choice	NOT OBSERVED: NOT AVAILABLE TODAY
/section_7_medicines_and_commodities/q4002_23_spironolactone_tab-5	Choice	NOT OBSERVED: NEVER AVAILABLE
/section_7_medicines_and_commodities/q4003_instructions	Label	4003. Are any of the following reproductive health medicines and commodities available in the facility today?_x000D_ CHECK TO SEE IF AT LEAST ONE OF EACH MEDICINE/COMMODITY IS VALID (NOT EXPIRED)									no
/section_7_medicines_and_commodities/q4003_01_estrogen_progesterone	Multiple Choice	4003-01. Combined estrogen progesterone oral contraceptive pills									no
/section_7_medicines_and_commodities/q4003_01_estrogen_progesterone-1	Choice	OBSERVED AVAILABLE: AT LEAST ONE VALID
/section_7_medicines_and_commodities/q4003_01_estrogen_progesterone-2	Choice	OBSERVED AVAILABLE: AVAILABLE NON VALID
/section_7_medicines_and_commodities/q4003_01_estrogen_progesterone-3	Choice	NOT OBSERVED: REPORTED AVAILABLE BUT NOT SEEN
/section_7_medicines_and_commodities/q4003_01_estrogen_progesterone-4	Choice	NOT OBSERVED: NOT AVAILABLE TODAY
/section_7_medicines_and_commodities/q4003_01_estrogen_progesterone-5	Choice	NOT OBSERVED: NEVER AVAILABLE
/section_7_medicines_and_commodities/q4003_02_progestin_only_pills	Multiple Choice	4003-02. Progestin-only contraceptive pills									no
/section_7_medicines_and_commodities/q4003_02_progestin_only_pills-1	Choice	OBSERVED AVAILABLE: AT LEAST ONE VALID
/section_7_medicines_and_commodities/q4003_02_progestin_only_pills-2	Choice	OBSERVED AVAILABLE: AVAILABLE NON VALID
/section_7_medicines_and_commodities/q4003_02_progestin_only_pills-3	Choice	NOT OBSERVED: REPORTED AVAILABLE BUT NOT SEEN
/section_7_medicines_and_commodities/q4003_02_progestin_only_pills-4	Choice	NOT OBSERVED: NOT AVAILABLE TODAY
/section_7_medicines_and_commodities/q4003_02_progestin_only_pills-5	Choice	NOT OBSERVED: NEVER AVAILABLE
/section_7_medicines_and_commodities/q4003_03_estrogen_progesterone_injectable	Multiple Choice	4003-03. Combined estrogen progesterone injectable contraceptives									no
/section_7_medicines_and_commodities/q4003_03_estrogen_progesterone_injectable-1	Choice	OBSERVED AVAILABLE: AT LEAST ONE VALID
/section_7_medicines_and_commodities/q4003_03_estrogen_progesterone_injectable-2	Choice	OBSERVED AVAILABLE: AVAILABLE NON VALID
/section_7_medicines_and_commodities/q4003_03_estrogen_progesterone_injectable-3	Choice	NOT OBSERVED: REPORTED AVAILABLE BUT NOT SEEN
/section_7_medicines_and_commodities/q4003_03_estrogen_progesterone_injectable-4	Choice	NOT OBSERVED: NOT AVAILABLE TODAY
/section_7_medicines_and_commodities/q4003_03_estrogen_progesterone_injectable-5	Choice	NOT OBSERVED: NEVER AVAILABLE
/section_7_medicines_and_commodities/q4003_04_progestin_only_injectable	Multiple Choice	4003-04. Progestin-only injectable contraceptives									no
/section_7_medicines_and_commodities/q4003_04_progestin_only_injectable-1	Choice	OBSERVED AVAILABLE: AT LEAST ONE VALID
/section_7_medicines_and_commodities/q4003_04_progestin_only_injectable-2	Choice	OBSERVED AVAILABLE: AVAILABLE NON VALID
/section_7_medicines_and_commodities/q4003_04_progestin_only_injectable-3	Choice	NOT OBSERVED: REPORTED AVAILABLE BUT NOT SEEN
/section_7_medicines_and_commodities/q4003_04_progestin_only_injectable-4	Choice	NOT OBSERVED: NOT AVAILABLE TODAY
/section_7_medicines_and_commodities/q4003_04_progestin_only_injectable-5	Choice	NOT OBSERVED: NEVER AVAILABLE
/section_7_medicines_and_commodities/q4003_05_male_condoms	Multiple Choice	4003-05. Male condoms									no
/section_7_medicines_and_commodities/q4003_05_male_condoms-1	Choice	OBSERVED AVAILABLE: AT LEAST ONE VALID
/section_7_medicines_and_commodities/q4003_05_male_condoms-2	Choice	OBSERVED AVAILABLE: AVAILABLE NON VALID
/section_7_medicines_and_commodities/q4003_05_male_condoms-3	Choice	NOT OBSERVED: REPORTED AVAILABLE BUT NOT SEEN
/section_7_medicines_and_commodities/q4003_05_male_condoms-4	Choice	NOT OBSERVED: NOT AVAILABLE TODAY
/section_7_medicines_and_commodities/q4003_05_male_condoms-5	Choice	NOT OBSERVED: NEVER AVAILABLE
/section_7_medicines_and_commodities/q4003_06_female_condoms	Multiple Choice	4003-06. Female condoms									no
/section_7_medicines_and_commodities/q4003_06_female_condoms-1	Choice	OBSERVED AVAILABLE: AT LEAST ONE VALID
/section_7_medicines_and_commodities/q4003_06_female_condoms-2	Choice	OBSERVED AVAILABLE: AVAILABLE NON VALID
/section_7_medicines_and_commodities/q4003_06_female_condoms-3	Choice	NOT OBSERVED: REPORTED AVAILABLE BUT NOT SEEN
/section_7_medicines_and_commodities/q4003_06_female_condoms-4	Choice	NOT OBSERVED: NOT AVAILABLE TODAY
/section_7_medicines_and_commodities/q4003_06_female_condoms-5	Choice	NOT OBSERVED: NEVER AVAILABLE
/section_7_medicines_and_commodities/q4003_07_implant	Multiple Choice	4003-07. Implant (e.g. levonorgestrel, etonogestrel)									no
/section_7_medicines_and_commodities/q4003_07_implant-1	Choice	OBSERVED AVAILABLE: AT LEAST ONE VALID
/section_7_medicines_and_commodities/q4003_07_implant-2	Choice	OBSERVED AVAILABLE: AVAILABLE NON VALID
/section_7_medicines_and_commodities/q4003_07_implant-3	Choice	NOT OBSERVED: REPORTED AVAILABLE BUT NOT SEEN
/section_7_medicines_and_commodities/q4003_07_implant-4	Choice	NOT OBSERVED: NOT AVAILABLE TODAY
/section_7_medicines_and_commodities/q4003_07_implant-5	Choice	NOT OBSERVED: NEVER AVAILABLE
/section_7_medicines_and_commodities/q4003_08_emergency_contraceptive_pill	Multiple Choice	4003-08. Emergency contraceptive pill (e.g. levonorgestrel tablet, ulipristal acetate tablet, mifepristone tablet 10-25 mg)									no
/section_7_medicines_and_commodities/q4003_08_emergency_contraceptive_pill-1	Choice	OBSERVED AVAILABLE: AT LEAST ONE VALID
/section_7_medicines_and_commodities/q4003_08_emergency_contraceptive_pill-2	Choice	OBSERVED AVAILABLE: AVAILABLE NON VALID
/section_7_medicines_and_commodities/q4003_08_emergency_contraceptive_pill-3	Choice	NOT OBSERVED: REPORTED AVAILABLE BUT NOT SEEN
/section_7_medicines_and_commodities/q4003_08_emergency_contraceptive_pill-4	Choice	NOT OBSERVED: NOT AVAILABLE TODAY
/section_7_medicines_and_commodities/q4003_08_emergency_contraceptive_pill-5	Choice	NOT OBSERVED: NEVER AVAILABLE
/section_7_medicines_and_commodities/q4003_09_intrauterine_contraceptive_device	Multiple Choice	4003-09. Intrauterine contraceptive device (IUCD)									no
/section_7_medicines_and_commodities/q4003_09_intrauterine_contraceptive_device-1	Choice	OBSERVED AVAILABLE: AT LEAST ONE VALID
/section_7_medicines_and_commodities/q4003_09_intrauterine_contraceptive_device-2	Choice	OBSERVED AVAILABLE: AVAILABLE NON VALID
/section_7_medicines_and_commodities/q4003_09_intrauterine_contraceptive_device-3	Choice	NOT OBSERVED: REPORTED AVAILABLE BUT NOT SEEN
/section_7_medicines_and_commodities/q4003_09_intrauterine_contraceptive_device-4	Choice	NOT OBSERVED: NOT AVAILABLE TODAY
/section_7_medicines_and_commodities/q4003_09_intrauterine_contraceptive_device-5	Choice	NOT OBSERVED: NEVER AVAILABLE
/section_7_medicines_and_commodities/q4004_instructions	Label	4004. For each of the following items, please check in the facility records if there has been a stock-out in the past 3 months:									no
/section_7_medicines_and_commodities/q4001_01_female_condoms	Multiple Choice	4004-01. Female condoms									no
/section_7_medicines_and_commodities/q4001_01_female_condoms-1	Choice	STOCK-OUT IN THE PAST 3 MONTHS
/section_7_medicines_and_commodities/q4001_01_female_condoms-2	Choice	NO STOCK-OUT IN PAST 3 MONTHS
/section_7_medicines_and_commodities/q4001_01_female_condoms-3	Choice	NOT INDICATED
/section_7_medicines_and_commodities/q4001_01_female_condoms-4	Choice	PRODUCT NOT OFFERED
/section_7_medicines_and_commodities/q4001_01_female_condoms-5	Choice	FACILITY RECORD NOT AVAILABLE
/section_7_medicines_and_commodities/q4004_02_implant	Multiple Choice	4004-02. Implant (e.g. levonorgestrel, etonogestrel)									no
/section_7_medicines_and_commodities/q4004_02_implant-1	Choice	STOCK-OUT IN THE PAST 3 MONTHS
/section_7_medicines_and_commodities/q4004_02_implant-2	Choice	NO STOCK-OUT IN PAST 3 MONTHS
/section_7_medicines_and_commodities/q4004_02_implant-3	Choice	NOT INDICATED
/section_7_medicines_and_commodities/q4004_02_implant-4	Choice	PRODUCT NOT OFFERED
/section_7_medicines_and_commodities/q4004_02_implant-5	Choice	FACILITY RECORD NOT AVAILABLE
/section_7_medicines_and_commodities/q4004_03_ec_pill	Multiple Choice	4004-03. Emergency contraceptive pill (e.g. levonorgestrel tablet, ulipristal acetate tablet, mifepristone tablet 10-25 mg)									no
/section_7_medicines_and_commodities/q4004_03_ec_pill-1	Choice	STOCK-OUT IN THE PAST 3 MONTHS
/section_7_medicines_and_commodities/q4004_03_ec_pill-2	Choice	NO STOCK-OUT IN PAST 3 MONTHS
/section_7_medicines_and_commodities/q4004_03_ec_pill-3	Choice	NOT INDICATED
/section_7_medicines_and_commodities/q4004_03_ec_pill-4	Choice	PRODUCT NOT OFFERED
/section_7_medicines_and_commodities/q4004_03_ec_pill-5	Choice	FACILITY RECORD NOT AVAILABLE
/section_7_medicines_and_commodities/q4005_instructions	Label	4005. Are any of the following maternal health medicines available in the facility today?_x000D_ CHECK TO SEE IF AT LEAST ONE OF EACH MEDICINE IS VALID (NOT EXPIRED)									no
/section_7_medicines_and_commodities/q4005_01_iron	Multiple Choice	4005-01. Iron tablets									no
/section_7_medicines_and_commodities/q4005_01_iron-1	Choice	OBSERVED AVAILABLE: AT LEAST ONE VALID
/section_7_medicines_and_commodities/q4005_01_iron-2	Choice	OBSERVED AVAILABLE: AVAILABLE NON VALID
/section_7_medicines_and_commodities/q4005_01_iron-3	Choice	NOT OBSERVED: REPORTED AVAILABLE BUT NOT SEEN
/section_7_medicines_and_commodities/q4005_01_iron-4	Choice	NOT OBSERVED: NOT AVAILABLE TODAY
/section_7_medicines_and_commodities/q4005_01_iron-5	Choice	NOT OBSERVED: NEVER AVAILABLE
/section_7_medicines_and_commodities/q4005_02_folic_acid	Multiple Choice	4005-02. Folic acid tablets									no
/section_7_medicines_and_commodities/q4005_02_folic_acid-1	Choice	OBSERVED AVAILABLE: AT LEAST ONE VALID
/section_7_medicines_and_commodities/q4005_02_folic_acid-2	Choice	OBSERVED AVAILABLE: AVAILABLE NON VALID
/section_7_medicines_and_commodities/q4005_02_folic_acid-3	Choice	NOT OBSERVED: REPORTED AVAILABLE BUT NOT SEEN
/section_7_medicines_and_commodities/q4005_02_folic_acid-4	Choice	NOT OBSERVED: NOT AVAILABLE TODAY
/section_7_medicines_and_commodities/q4005_02_folic_acid-5	Choice	NOT OBSERVED: NEVER AVAILABLE
/section_7_medicines_and_commodities/q4005_03_iron_folic_acid_combined	Multiple Choice	4005-03. Iron and folic acid combined tablets									no
/section_7_medicines_and_commodities/q4005_03_iron_folic_acid_combined-1	Choice	OBSERVED AVAILABLE: AT LEAST ONE VALID
/section_7_medicines_and_commodities/q4005_03_iron_folic_acid_combined-2	Choice	OBSERVED AVAILABLE: AVAILABLE NON VALID
/section_7_medicines_and_commodities/q4005_03_iron_folic_acid_combined-3	Choice	NOT OBSERVED: REPORTED AVAILABLE BUT NOT SEEN
/section_7_medicines_and_commodities/q4005_03_iron_folic_acid_combined-4	Choice	NOT OBSERVED: NOT AVAILABLE TODAY
/section_7_medicines_and_commodities/q4005_03_iron_folic_acid_combined-5	Choice	NOT OBSERVED: NEVER AVAILABLE
/section_7_medicines_and_commodities/q4005_04_tetanus_toxoid	Multiple Choice	4005-04. Tetanus toxoid vaccine									no
/section_7_medicines_and_commodities/q4005_04_tetanus_toxoid-1	Choice	OBSERVED AVAILABLE: AT LEAST ONE VALID
/section_7_medicines_and_commodities/q4005_04_tetanus_toxoid-2	Choice	OBSERVED AVAILABLE: AVAILABLE NON VALID
/section_7_medicines_and_commodities/q4005_04_tetanus_toxoid-3	Choice	NOT OBSERVED: REPORTED AVAILABLE BUT NOT SEEN
/section_7_medicines_and_commodities/q4005_04_tetanus_toxoid-4	Choice	NOT OBSERVED: NOT AVAILABLE TODAY
/section_7_medicines_and_commodities/q4005_04_tetanus_toxoid-5	Choice	NOT OBSERVED: NEVER AVAILABLE
/section_7_medicines_and_commodities/q4005_05_sodium_chloride	Multiple Choice	4005-05. Sodium chloride injectable solution									no
/section_7_medicines_and_commodities/q4005_05_sodium_chloride-1	Choice	OBSERVED AVAILABLE: AT LEAST ONE VALID
/section_7_medicines_and_commodities/q4005_05_sodium_chloride-2	Choice	OBSERVED AVAILABLE: AVAILABLE NON VALID
/section_7_medicines_and_commodities/q4005_05_sodium_chloride-3	Choice	NOT OBSERVED: REPORTED AVAILABLE BUT NOT SEEN
/section_7_medicines_and_commodities/q4005_05_sodium_chloride-4	Choice	NOT OBSERVED: NOT AVAILABLE TODAY
/section_7_medicines_and_commodities/q4005_05_sodium_chloride-5	Choice	NOT OBSERVED: NEVER AVAILABLE
/section_7_medicines_and_commodities/q4005_06_calcium_gluconate_injection	Multiple Choice	4005-06. Calcium gluconate injection									no
/section_7_medicines_and_commodities/q4005_06_calcium_gluconate_injection-1	Choice	OBSERVED AVAILABLE: AT LEAST ONE VALID
/section_7_medicines_and_commodities/q4005_06_calcium_gluconate_injection-2	Choice	OBSERVED AVAILABLE: AVAILABLE NON VALID
/section_7_medicines_and_commodities/q4005_06_calcium_gluconate_injection-3	Choice	NOT OBSERVED: REPORTED AVAILABLE BUT NOT SEEN
/section_7_medicines_and_commodities/q4005_06_calcium_gluconate_injection-4	Choice	NOT OBSERVED: NOT AVAILABLE TODAY
/section_7_medicines_and_commodities/q4005_06_calcium_gluconate_injection-5	Choice	NOT OBSERVED: NEVER AVAILABLE
/section_7_medicines_and_commodities/q4005_07_magnesium_sulphate_injectable	Multiple Choice	4005-07. Magnesium sulphate injectable									no
/section_7_medicines_and_commodities/q4005_07_magnesium_sulphate_injectable-1	Choice	OBSERVED AVAILABLE: AT LEAST ONE VALID
/section_7_medicines_and_commodities/q4005_07_magnesium_sulphate_injectable-2	Choice	OBSERVED AVAILABLE: AVAILABLE NON VALID
/section_7_medicines_and_commodities/q4005_07_magnesium_sulphate_injectable-3	Choice	NOT OBSERVED: REPORTED AVAILABLE BUT NOT SEEN
/section_7_medicines_and_commodities/q4005_07_magnesium_sulphate_injectable-4	Choice	NOT OBSERVED: NOT AVAILABLE TODAY
/section_7_medicines_and_commodities/q4005_07_magnesium_sulphate_injectable-5	Choice	NOT OBSERVED: NEVER AVAILABLE
/section_7_medicines_and_commodities/q4005_08_ampicillin_powder_for_injection	Multiple Choice	4005-08. Ampicillin powder for injection									no
/section_7_medicines_and_commodities/q4005_08_ampicillin_powder_for_injection-1	Choice	OBSERVED AVAILABLE: AT LEAST ONE VALID
/section_7_medicines_and_commodities/q4005_08_ampicillin_powder_for_injection-2	Choice	OBSERVED AVAILABLE: AVAILABLE NON VALID
/section_7_medicines_and_commodities/q4005_08_ampicillin_powder_for_injection-3	Choice	NOT OBSERVED: REPORTED AVAILABLE BUT NOT SEEN
/section_7_medicines_and_commodities/q4005_08_ampicillin_powder_for_injection-4	Choice	NOT OBSERVED: NOT AVAILABLE TODAY
/section_7_medicines_and_commodities/q4005_08_ampicillin_powder_for_injection-5	Choice	NOT OBSERVED: NEVER AVAILABLE
/section_7_medicines_and_commodities/q4005_09_gentamicin_injection	Multiple Choice	4005-09. Gentamicin injection									no
/section_7_medicines_and_commodities/q4005_09_gentamicin_injection-1	Choice	OBSERVED AVAILABLE: AT LEAST ONE VALID
/section_7_medicines_and_commodities/q4005_09_gentamicin_injection-2	Choice	OBSERVED AVAILABLE: AVAILABLE NON VALID
/section_7_medicines_and_commodities/q4005_09_gentamicin_injection-3	Choice	NOT OBSERVED: REPORTED AVAILABLE BUT NOT SEEN
/section_7_medicines_and_commodities/q4005_09_gentamicin_injection-4	Choice	NOT OBSERVED: NOT AVAILABLE TODAY
/section_7_medicines_and_commodities/q4005_09_gentamicin_injection-5	Choice	NOT OBSERVED: NEVER AVAILABLE
/section_7_medicines_and_commodities/q4005_10_hydralazine_injection	Multiple Choice	4005-10. Hydralazine injection									no
/section_7_medicines_and_commodities/q4005_10_hydralazine_injection-1	Choice	OBSERVED AVAILABLE: AT LEAST ONE VALID
/section_7_medicines_and_commodities/q4005_10_hydralazine_injection-2	Choice	OBSERVED AVAILABLE: AVAILABLE NON VALID
/section_7_medicines_and_commodities/q4005_10_hydralazine_injection-3	Choice	NOT OBSERVED: REPORTED AVAILABLE BUT NOT SEEN
/section_7_medicines_and_commodities/q4005_10_hydralazine_injection-4	Choice	NOT OBSERVED: NOT AVAILABLE TODAY
/section_7_medicines_and_commodities/q4005_10_hydralazine_injection-5	Choice	NOT OBSERVED: NEVER AVAILABLE
/section_7_medicines_and_commodities/q4005_11_metronidazole_injection	Multiple Choice	4005-11. Metronidazole injection									no
/section_7_medicines_and_commodities/q4005_11_metronidazole_injection-1	Choice	OBSERVED AVAILABLE: AT LEAST ONE VALID
/section_7_medicines_and_commodities/q4005_11_metronidazole_injection-2	Choice	OBSERVED AVAILABLE: AVAILABLE NON VALID
/section_7_medicines_and_commodities/q4005_11_metronidazole_injection-3	Choice	NOT OBSERVED: REPORTED AVAILABLE BUT NOT SEEN
/section_7_medicines_and_commodities/q4005_11_metronidazole_injection-4	Choice	NOT OBSERVED: NOT AVAILABLE TODAY
/section_7_medicines_and_commodities/q4005_11_metronidazole_injection-5	Choice	NOT OBSERVED: NEVER AVAILABLE
/section_7_medicines_and_commodities/q4005_12_misoprostol_tablets	Multiple Choice	4005-12. Misoprostol 200μg tablets									no
/section_7_medicines_and_commodities/q4005_12_misoprostol_tablets-1	Choice	OBSERVED AVAILABLE: AT LEAST ONE VALID
/section_7_medicines_and_commodities/q4005_12_misoprostol_tablets-2	Choice	OBSERVED AVAILABLE: AVAILABLE NON VALID
/section_7_medicines_and_commodities/q4005_12_misoprostol_tablets-3	Choice	NOT OBSERVED: REPORTED AVAILABLE BUT NOT SEEN
/section_7_medicines_and_commodities/q4005_12_misoprostol_tablets-4	Choice	NOT OBSERVED: NOT AVAILABLE TODAY
/section_7_medicines_and_commodities/q4005_12_misoprostol_tablets-5	Choice	NOT OBSERVED: NEVER AVAILABLE
/section_7_medicines_and_commodities/q4005_13_azithromycin	Multiple Choice	4005-13. Azithromycin cap/tab or oral liquid									no
/section_7_medicines_and_commodities/q4005_13_azithromycin-1	Choice	OBSERVED AVAILABLE: AT LEAST ONE VALID
/section_7_medicines_and_commodities/q4005_13_azithromycin-2	Choice	OBSERVED AVAILABLE: AVAILABLE NON VALID
/section_7_medicines_and_commodities/q4005_13_azithromycin-3	Choice	NOT OBSERVED: REPORTED AVAILABLE BUT NOT SEEN
/section_7_medicines_and_commodities/q4005_13_azithromycin-4	Choice	NOT OBSERVED: NOT AVAILABLE TODAY
/section_7_medicines_and_commodities/q4005_13_azithromycin-5	Choice	NOT OBSERVED: NEVER AVAILABLE
/section_7_medicines_and_commodities/q4005_14_cefixime_captab	Multiple Choice	4005-14. Cefixime cap/tab									no
/section_7_medicines_and_commodities/q4005_14_cefixime_captab-1	Choice	OBSERVED AVAILABLE: AT LEAST ONE VALID
/section_7_medicines_and_commodities/q4005_14_cefixime_captab-2	Choice	OBSERVED AVAILABLE: AVAILABLE NON VALID
/section_7_medicines_and_commodities/q4005_14_cefixime_captab-3	Choice	NOT OBSERVED: REPORTED AVAILABLE BUT NOT SEEN
/section_7_medicines_and_commodities/q4005_14_cefixime_captab-4	Choice	NOT OBSERVED: NOT AVAILABLE TODAY
/section_7_medicines_and_commodities/q4005_14_cefixime_captab-5	Choice	NOT OBSERVED: NEVER AVAILABLE
/section_7_medicines_and_commodities/q4005_15_benzathine_benzylpenicillin_powder_for_injection	Multiple Choice	4005-15. Benzathine benzylpenicillin powder for injection									no
/section_7_medicines_and_commodities/q4005_15_benzathine_benzylpenicillin_powder_for_injection-1	Choice	OBSERVED AVAILABLE: AT LEAST ONE VALID
/section_7_medicines_and_commodities/q4005_15_benzathine_benzylpenicillin_powder_for_injection-2	Choice	OBSERVED AVAILABLE: AVAILABLE NON VALID
/section_7_medicines_and_commodities/q4005_15_benzathine_benzylpenicillin_powder_for_injection-3	Choice	NOT OBSERVED: REPORTED AVAILABLE BUT NOT SEEN
/section_7_medicines_and_commodities/q4005_15_benzathine_benzylpenicillin_powder_for_injection-4	Choice	NOT OBSERVED: NOT AVAILABLE TODAY
/section_7_medicines_and_commodities/q4005_15_benzathine_benzylpenicillin_powder_for_injection-5	Choice	NOT OBSERVED: NEVER AVAILABLE
/section_7_medicines_and_commodities/q4005_16_betamethasone_injection	Multiple Choice	4005-16. Betamethasone injection									no
/section_7_medicines_and_commodities/q4005_16_betamethasone_injection-1	Choice	OBSERVED AVAILABLE: AT LEAST ONE VALID
/section_7_medicines_and_commodities/q4005_16_betamethasone_injection-2	Choice	OBSERVED AVAILABLE: AVAILABLE NON VALID
/section_7_medicines_and_commodities/q4005_16_betamethasone_injection-3	Choice	NOT OBSERVED: REPORTED AVAILABLE BUT NOT SEEN
/section_7_medicines_and_commodities/q4005_16_betamethasone_injection-4	Choice	NOT OBSERVED: NOT AVAILABLE TODAY
/section_7_medicines_and_commodities/q4005_16_betamethasone_injection-5	Choice	NOT OBSERVED: NEVER AVAILABLE
/section_7_medicines_and_commodities/q4005_17_dexamethasone_injection	Multiple Choice	4005-17. Dexamethasone injection									no
/section_7_medicines_and_commodities/q4005_17_dexamethasone_injection-1	Choice	OBSERVED AVAILABLE: AT LEAST ONE VALID
/section_7_medicines_and_commodities/q4005_17_dexamethasone_injection-2	Choice	OBSERVED AVAILABLE: AVAILABLE NON VALID
/section_7_medicines_and_commodities/q4005_17_dexamethasone_injection-3	Choice	NOT OBSERVED: REPORTED AVAILABLE BUT NOT SEEN
/section_7_medicines_and_commodities/q4005_17_dexamethasone_injection-4	Choice	NOT OBSERVED: NOT AVAILABLE TODAY
/section_7_medicines_and_commodities/q4005_17_dexamethasone_injection-5	Choice	NOT OBSERVED: NEVER AVAILABLE
/section_7_medicines_and_commodities/q4005_18_nifedipine_captab	Multiple Choice	4005-18. Nifedipine cap/tab (10mg)									no
/section_7_medicines_and_commodities/q4005_18_nifedipine_captab-1	Choice	OBSERVED AVAILABLE: AT LEAST ONE VALID
/section_7_medicines_and_commodities/q4005_18_nifedipine_captab-2	Choice	OBSERVED AVAILABLE: AVAILABLE NON VALID
/section_7_medicines_and_commodities/q4005_18_nifedipine_captab-3	Choice	NOT OBSERVED: REPORTED AVAILABLE BUT NOT SEEN
/section_7_medicines_and_commodities/q4005_18_nifedipine_captab-4	Choice	NOT OBSERVED: NOT AVAILABLE TODAY
/section_7_medicines_and_commodities/q4005_18_nifedipine_captab-5	Choice	NOT OBSERVED: NEVER AVAILABLE
/section_7_medicines_and_commodities/q4005_19_methyldopa_tablet	Multiple Choice	4005-19. Methyldopa tablet									no
/section_7_medicines_and_commodities/q4005_19_methyldopa_tablet-1	Choice	OBSERVED AVAILABLE: AT LEAST ONE VALID
/section_7_medicines_and_commodities/q4005_19_methyldopa_tablet-2	Choice	OBSERVED AVAILABLE: AVAILABLE NON VALID
/section_7_medicines_and_commodities/q4005_19_methyldopa_tablet-3	Choice	NOT OBSERVED: REPORTED AVAILABLE BUT NOT SEEN
/section_7_medicines_and_commodities/q4005_19_methyldopa_tablet-4	Choice	NOT OBSERVED: NOT AVAILABLE TODAY
/section_7_medicines_and_commodities/q4005_19_methyldopa_tablet-5	Choice	NOT OBSERVED: NEVER AVAILABLE
/section_7_medicines_and_commodities/q4005_20_oxytocin_injection	Multiple Choice	4005-20. Oxytocin injection									no
/section_7_medicines_and_commodities/q4005_20_oxytocin_injection-1	Choice	OBSERVED AVAILABLE: AT LEAST ONE VALID
/section_7_medicines_and_commodities/q4005_20_oxytocin_injection-2	Choice	OBSERVED AVAILABLE: AVAILABLE NON VALID
/section_7_medicines_and_commodities/q4005_20_oxytocin_injection-3	Choice	NOT OBSERVED: REPORTED AVAILABLE BUT NOT SEEN
/section_7_medicines_and_commodities/q4005_20_oxytocin_injection-4	Choice	NOT OBSERVED: NOT AVAILABLE TODAY
/section_7_medicines_and_commodities/q4005_20_oxytocin_injection-5	Choice	NOT OBSERVED: NEVER AVAILABLE
/section_7_medicines_and_commodities/q4006_oxytocin_cold_storage	Multiple Choice	4006. Is the oxytocin stored in cold storage?					#form/section_7_medicines_and_commodities/q4005_20_oxytocin_injection = '1' or #form/section_7_medicines_and_commodities/q4005_20_oxytocin_injection = '2'				no
/section_7_medicines_and_commodities/q4006_oxytocin_cold_storage-1	Choice	YES
/section_7_medicines_and_commodities/q4006_oxytocin_cold_storage-2	Choice	NO
/section_7_medicines_and_commodities/q4007_instructions	Label	4007. For each of the following items, please check in the facility records if there has been a stock-out in the past 3 months:									no
/section_7_medicines_and_commodities/q4007_01_oxytocin_injection	Multiple Choice	4007-01. Oxytocin injection									no
/section_7_medicines_and_commodities/q4007_01_oxytocin_injection-1	Choice	STOCK-OUT IN THE PAST 3 MONTHS
/section_7_medicines_and_commodities/q4007_01_oxytocin_injection-2	Choice	NO STOCK-OUT IN PAST 3 MONTHS
/section_7_medicines_and_commodities/q4007_01_oxytocin_injection-3	Choice	NOT INDICATED
/section_7_medicines_and_commodities/q4007_01_oxytocin_injection-4	Choice	PRODUCT NOT OFFERED
/section_7_medicines_and_commodities/q4007_01_oxytocin_injection-5	Choice	FACILITY RECORD NOT AVAILABLE
/section_7_medicines_and_commodities/q4007_02_misoprostol_tablets	Multiple Choice	4007-02. Misoprostol 200μg tablets									no
/section_7_medicines_and_commodities/q4007_02_misoprostol_tablets-1	Choice	STOCK-OUT IN THE PAST 3 MONTHS
/section_7_medicines_and_commodities/q4007_02_misoprostol_tablets-2	Choice	NO STOCK-OUT IN PAST 3 MONTHS
/section_7_medicines_and_commodities/q4007_02_misoprostol_tablets-3	Choice	NOT INDICATED
/section_7_medicines_and_commodities/q4007_02_misoprostol_tablets-4	Choice	PRODUCT NOT OFFERED
/section_7_medicines_and_commodities/q4007_02_misoprostol_tablets-5	Choice	FACILITY RECORD NOT AVAILABLE
/section_7_medicines_and_commodities/q4007_03_magnesium_sulphate_injection	Multiple Choice	4007-03. Magnesium sulphate injection									no
/section_7_medicines_and_commodities/q4007_03_magnesium_sulphate_injection-1	Choice	STOCK-OUT IN THE PAST 3 MONTHS
/section_7_medicines_and_commodities/q4007_03_magnesium_sulphate_injection-2	Choice	NO STOCK-OUT IN PAST 3 MONTHS
/section_7_medicines_and_commodities/q4007_03_magnesium_sulphate_injection-3	Choice	NOT INDICATED
/section_7_medicines_and_commodities/q4007_03_magnesium_sulphate_injection-4	Choice	PRODUCT NOT OFFERED
/section_7_medicines_and_commodities/q4007_03_magnesium_sulphate_injection-5	Choice	FACILITY RECORD NOT AVAILABLE
/section_7_medicines_and_commodities/q4007_04_gentamicin_injection	Multiple Choice	4007-04. Gentamicin injection									no
/section_7_medicines_and_commodities/q4007_04_gentamicin_injection-1	Choice	STOCK-OUT IN THE PAST 3 MONTHS
/section_7_medicines_and_commodities/q4007_04_gentamicin_injection-2	Choice	NO STOCK-OUT IN PAST 3 MONTHS
/section_7_medicines_and_commodities/q4007_04_gentamicin_injection-3	Choice	NOT INDICATED
/section_7_medicines_and_commodities/q4007_04_gentamicin_injection-4	Choice	PRODUCT NOT OFFERED
/section_7_medicines_and_commodities/q4007_04_gentamicin_injection-5	Choice	FACILITY RECORD NOT AVAILABLE
/section_7_medicines_and_commodities/q4007_05_benzylpenicillin_injection	Multiple Choice	4007-05. Procaine benzylpenicillin injection									no
/section_7_medicines_and_commodities/q4007_05_benzylpenicillin_injection-1	Choice	STOCK-OUT IN THE PAST 3 MONTHS
/section_7_medicines_and_commodities/q4007_05_benzylpenicillin_injection-2	Choice	NO STOCK-OUT IN PAST 3 MONTHS
/section_7_medicines_and_commodities/q4007_05_benzylpenicillin_injection-3	Choice	NOT INDICATED
/section_7_medicines_and_commodities/q4007_05_benzylpenicillin_injection-4	Choice	PRODUCT NOT OFFERED
/section_7_medicines_and_commodities/q4007_05_benzylpenicillin_injection-5	Choice	FACILITY RECORD NOT AVAILABLE
/section_7_medicines_and_commodities/q4007_06_ceftriaxone_injection	Multiple Choice	4007-06. Ceftriaxone injection									no
/section_7_medicines_and_commodities/q4007_06_ceftriaxone_injection-1	Choice	STOCK-OUT IN THE PAST 3 MONTHS
/section_7_medicines_and_commodities/q4007_06_ceftriaxone_injection-2	Choice	NO STOCK-OUT IN PAST 3 MONTHS
/section_7_medicines_and_commodities/q4007_06_ceftriaxone_injection-3	Choice	NOT INDICATED
/section_7_medicines_and_commodities/q4007_06_ceftriaxone_injection-4	Choice	PRODUCT NOT OFFERED
/section_7_medicines_and_commodities/q4007_06_ceftriaxone_injection-5	Choice	FACILITY RECORD NOT AVAILABLE
/section_7_medicines_and_commodities/q4007_07_betamethasone_injection	Multiple Choice	4007-07. Betamethasone injection									no
/section_7_medicines_and_commodities/q4007_07_betamethasone_injection-1	Choice	STOCK-OUT IN THE PAST 3 MONTHS
/section_7_medicines_and_commodities/q4007_07_betamethasone_injection-2	Choice	NO STOCK-OUT IN PAST 3 MONTHS
/section_7_medicines_and_commodities/q4007_07_betamethasone_injection-3	Choice	NOT INDICATED
/section_7_medicines_and_commodities/q4007_07_betamethasone_injection-4	Choice	PRODUCT NOT OFFERED
/section_7_medicines_and_commodities/q4007_07_betamethasone_injection-5	Choice	FACILITY RECORD NOT AVAILABLE
/section_7_medicines_and_commodities/q4007-08_dexamethasone_injection	Multiple Choice	4007-08. Dexamethasone injection									no
/section_7_medicines_and_commodities/q4007-08_dexamethasone_injection-1	Choice	STOCK-OUT IN THE PAST 3 MONTHS
/section_7_medicines_and_commodities/q4007-08_dexamethasone_injection-2	Choice	NO STOCK-OUT IN PAST 3 MONTHS
/section_7_medicines_and_commodities/q4007-08_dexamethasone_injection-3	Choice	NOT INDICATED
/section_7_medicines_and_commodities/q4007-08_dexamethasone_injection-4	Choice	PRODUCT NOT OFFERED
/section_7_medicines_and_commodities/q4007-08_dexamethasone_injection-5	Choice	FACILITY RECORD NOT AVAILABLE
/section_7_medicines_and_commodities/q4008_instructions	Label	4008. Are any of the following child health medicines available in the facility today?_x000D_ CHECK TO SEE IF AT LEAST ONE OF EACH MEDICINE IS VALID (NOT EXPIRED)									no
/section_7_medicines_and_commodities/q4008_01_benzylpenicillin_injection_valid	Multiple Choice	4008-01. Procaine benzylpenicillin injection									no
/section_7_medicines_and_commodities/q4008_01_benzylpenicillin_injection_valid-1	Choice	OBSERVED AVAILABLE: AT LEAST ONE VALID
/section_7_medicines_and_commodities/q4008_01_benzylpenicillin_injection_valid-2	Choice	OBSERVED AVAILABLE: AVAILABLE NON VALID
/section_7_medicines_and_commodities/q4008_01_benzylpenicillin_injection_valid-3	Choice	NOT OBSERVED: REPORTED AVAILABLE BUT NOT SEEN
/section_7_medicines_and_commodities/q4008_01_benzylpenicillin_injection_valid-4	Choice	NOT OBSERVED: NOT AVAILABLE TODAY
/section_7_medicines_and_commodities/q4008_01_benzylpenicillin_injection_valid-5	Choice	NOT OBSERVED: NEVER AVAILABLE
/section_7_medicines_and_commodities/q4008_02_ors_valid	Multiple Choice	4008-02. Oral Rehydration Salts (ORS) sachets									no
/section_7_medicines_and_commodities/q4008_02_ors_valid-1	Choice	OBSERVED AVAILABLE: AT LEAST ONE VALID
/section_7_medicines_and_commodities/q4008_02_ors_valid-2	Choice	OBSERVED AVAILABLE: AVAILABLE NON VALID
/section_7_medicines_and_commodities/q4008_02_ors_valid-3	Choice	NOT OBSERVED: REPORTED AVAILABLE BUT NOT SEEN
/section_7_medicines_and_commodities/q4008_02_ors_valid-4	Choice	NOT OBSERVED: NOT AVAILABLE TODAY
/section_7_medicines_and_commodities/q4008_02_ors_valid-5	Choice	NOT OBSERVED: NEVER AVAILABLE
/section_7_medicines_and_commodities/q4008_03_zinc_sulphate_valid	Multiple Choice	4008-03. Zinc sulphate tablets									no
/section_7_medicines_and_commodities/q4008_03_zinc_sulphate_valid-1	Choice	OBSERVED AVAILABLE: AT LEAST ONE VALID
/section_7_medicines_and_commodities/q4008_03_zinc_sulphate_valid-2	Choice	OBSERVED AVAILABLE: AVAILABLE NON VALID
/section_7_medicines_and_commodities/q4008_03_zinc_sulphate_valid-3	Choice	NOT OBSERVED: REPORTED AVAILABLE BUT NOT SEEN
/section_7_medicines_and_commodities/q4008_03_zinc_sulphate_valid-4	Choice	NOT OBSERVED: NOT AVAILABLE TODAY
/section_7_medicines_and_commodities/q4008_03_zinc_sulphate_valid-5	Choice	NOT OBSERVED: NEVER AVAILABLE
/section_7_medicines_and_commodities/q4008_04_zinc_sulphate_valid	Multiple Choice	4008-04. Zinc sulphate syrup or dispersible tablets									no
/section_7_medicines_and_commodities/q4008_04_zinc_sulphate_valid-1	Choice	OBSERVED AVAILABLE: AT LEAST ONE VALID
/section_7_medicines_and_commodities/q4008_04_zinc_sulphate_valid-2	Choice	OBSERVED AVAILABLE: AVAILABLE NON VALID
/section_7_medicines_and_commodities/q4008_04_zinc_sulphate_valid-3	Choice	NOT OBSERVED: REPORTED AVAILABLE BUT NOT SEEN
/section_7_medicines_and_commodities/q4008_04_zinc_sulphate_valid-4	Choice	NOT OBSERVED: NOT AVAILABLE TODAY
/section_7_medicines_and_commodities/q4008_04_zinc_sulphate_valid-5	Choice	NOT OBSERVED: NEVER AVAILABLE
/section_7_medicines_and_commodities/q4008_05_vitamin_a_valid	Multiple Choice	4008-05. Vitamin A (retinol) capsules									no
/section_7_medicines_and_commodities/q4008_05_vitamin_a_valid-1	Choice	OBSERVED AVAILABLE: AT LEAST ONE VALID
/section_7_medicines_and_commodities/q4008_05_vitamin_a_valid-2	Choice	OBSERVED AVAILABLE: AVAILABLE NON VALID
/section_7_medicines_and_commodities/q4008_05_vitamin_a_valid-3	Choice	NOT OBSERVED: REPORTED AVAILABLE BUT NOT SEEN
/section_7_medicines_and_commodities/q4008_05_vitamin_a_valid-4	Choice	NOT OBSERVED: NOT AVAILABLE TODAY
/section_7_medicines_and_commodities/q4008_05_vitamin_a_valid-5	Choice	NOT OBSERVED: NEVER AVAILABLE
/section_7_medicines_and_commodities/q4008_06_newborn_eye_ointment_valid	Multiple Choice	4008-06. Antibiotic eye ointment for newborn									no
/section_7_medicines_and_commodities/q4008_06_newborn_eye_ointment_valid-1	Choice	OBSERVED AVAILABLE: AT LEAST ONE VALID
/section_7_medicines_and_commodities/q4008_06_newborn_eye_ointment_valid-2	Choice	OBSERVED AVAILABLE: AVAILABLE NON VALID
/section_7_medicines_and_commodities/q4008_06_newborn_eye_ointment_valid-3	Choice	NOT OBSERVED: REPORTED AVAILABLE BUT NOT SEEN
/section_7_medicines_and_commodities/q4008_06_newborn_eye_ointment_valid-4	Choice	NOT OBSERVED: NOT AVAILABLE TODAY
/section_7_medicines_and_commodities/q4008_06_newborn_eye_ointment_valid-5	Choice	NOT OBSERVED: NEVER AVAILABLE
/section_7_medicines_and_commodities/q4008_07_ctx_syrup_valid	Multiple Choice	4008-07. Co-trimoxazole syrup/suspension									no
/section_7_medicines_and_commodities/q4008_07_ctx_syrup_valid-1	Choice	OBSERVED AVAILABLE: AT LEAST ONE VALID
/section_7_medicines_and_commodities/q4008_07_ctx_syrup_valid-2	Choice	OBSERVED AVAILABLE: AVAILABLE NON VALID
/section_7_medicines_and_commodities/q4008_07_ctx_syrup_valid-3	Choice	NOT OBSERVED: REPORTED AVAILABLE BUT NOT SEEN
/section_7_medicines_and_commodities/q4008_07_ctx_syrup_valid-4	Choice	NOT OBSERVED: NOT AVAILABLE TODAY
/section_7_medicines_and_commodities/q4008_07_ctx_syrup_valid-5	Choice	NOT OBSERVED: NEVER AVAILABLE
[truncated: 738 more rows]
